# Supplementary material for: Alleviation of Limosilactobacillus reuteri in polycystic ovary syndrome protects against circadian dysrhythmia-induced dyslipidemia via capric acid and GALR1 signaling
Source: NPJ Biofilms Microbiomes. 2023 Jul 8;9:47. doi: 10.1038/s41522-023-00415-2 (PMC10329655; doi:10.1038/s41522-023-00415-2)
Supplement: Supplementary file 3 — Supplementary Data 1 [file 41522_2023_415_MOESM3_ESM.xlsx]

## Sheet: Darkness vs. Control
Supplementary Data 1. Gene expression analysis with FPKM value in 24 liver samples of L. reuteri-treated rat model.
Gene ID	Gene name	Gene description	Dark_1	Dark_2	Dark_3	Dark_4	Dark_5	Dark_6	Dark_7	Dark_8	Control_1	Control_2	Control_3	Control_4	Control_5	Control_6	Control_7	Control_8	Darkness	Control	log2FC	P value
ENSRNOG00000019365	Ablim3	actin binding LIM protein family, member 3 [Source:RGD Symbol;Acc:1565118]	2.26722	2.09961	3.88311	3.97408	2.07864	3.05584	2.31974	2.39534	0.877548	0.759476	1.34624	0.915861	1.74528	1.19673	0.90175	2.00584	2.7592	1.21859	1.17904	4.41e-07
ENSRNOG00000017600	Ptpn9	protein tyrosine phosphatase, non-receptor type 9 [Source:RGD Symbol;Acc:628726]	4.58222	2.54194	5.37872	2.94236	4.05105	4.45369	1.71358	5.06522	1.31709	1.95706	3.156	1.53872	1.8019	2.4567	1.89943	1.7532	3.8411	1.98501	0.952369	4.99e-06
ENSRNOG00000033970	Moap1	modulator of apoptosis 1 [Source:RGD Symbol;Acc:1307230]	0.111812	3.06434	2.39326	0	0.0393931	0.165125	5.84208	0	0.0940337	0	0.13642	0	0	0.111565	0	0	1.452	0.0427522	5.0859	2.46e-05
ENSRNOG00000000165	Pfkfb1	6-phosphofructo-2-kinase/fructose-2,6-biphosphatase 1 [Source:RGD Symbol;Acc:3307]	5.98556	15.1044	9.53464	14.9543	8.86475	16.5452	11.8343	11.501	7.48492	10.5804	7.57178	5.83634	4.7848	2.79002	6.21521	4.40676	11.7905	6.20878	0.925245	3.81e-05
ENSRNOG00000012067	Fam111a	family with sequence similarity 111, member A [Source:RGD Symbol;Acc:1560913]	0.095028	0.39205	0.480255	0.231514	0.133891	0.374268	10.2432	15.8575	0.719217	0.0891337	0	0.166811	0.521258	0.147494	0.168383	0.385245	3.47595	0.274693	3.66152	5.64e-05
ENSRNOG00000016654	Galr1	galanin receptor 1 [Source:RGD Symbol;Acc:2656]	7.05868	7.13709	9.94433	9.62283	8.42309	8.07807	10.8853	10.3286	4.3199	5.28701	7.39767	3.98991	6.49263	5.07791	5.0289	5.12038	8.93474	5.33929	0.742779	7.3e-05
ENSRNOG00000011016	Slc7a2	solute carrier family 7 (cationic amino acid transporter, y+ system), member 2 [Source:RGD Symbol;Acc:68387]	11.6538	15.7236	11.0076	4.94922	13.3664	12.8225	3.68665	8.27961	23.0796	7.41594	24.9087	13.9612	32.0365	43.5216	21.0742	33.9926	10.1862	24.9988	-1.29525	7.49e-05
ENSRNOG00000019190	Ankrd22	ankyrin repeat domain 22 [Source:RGD Symbol;Acc:1307862]	0.159429	0.187914	0.0473876	0	0.22463	0.156965	0.386798	0.108292	0.044677	0	0.0432365	0	0	0	0	0	0.158927	0.0109892	3.85421	7.79e-05
ENSRNOG00000061862	Zbtb10	zinc finger and BTB domain containing 10 [Source:RGD Symbol;Acc:708377]	0.226617	0.0770443	0.139906	0.0990846	0.147351	0.115842	0.0634325	0.165755	0.205213	0.147151	0.425285	0.260067	1.02655	0.53332	0.51622	0.229659	0.129379	0.417933	-1.69167	9.32e-05
ENSRNOG00000004534	Spdya	speedy/RINGO cell cycle regulator family member A [Source:RGD Symbol;Acc:621730]	0.980222	0.447221	1.26886	0.667547	0.334099	0.303524	0.147931	0.279189	0.265875	0.177949	0.128576	0.166498	0.19169	0.147217	0.28811	0.160228	0.553575	0.190768	1.53696	0.000241809
ENSRNOG00000019140	Banp	Btg3 associated nuclear protein [Source:RGD Symbol;Acc:1307464]	3.27337	2.72336	3.30534	3.67417	5.56088	3.69656	3.87867	5.49266	2.1048	0.982035	3.0926	1.73199	3.29332	2.40118	1.31584	2.97574	3.95063	2.23719	0.820394	0.000273385
ENSRNOG00000054217	Runx3	runt-related transcription factor 3 [Source:RGD Symbol;Acc:620082]	0	0	0	0	0.0403986	0	0	0	0	0.16133	0.512928	0.301925	0	0.190687	0.130629	0.0581259	0.00504982	0.169453	-5.06851	0.000275788
ENSRNOG00000026941	Tril	TLR4 interactor with leucine-rich repeats [Source:RGD Symbol;Acc:1310827]	0.0208623	0.0922147	0.130248	0.0338842	0.0734825	0.0616195	0.0976128	0.0708563	0.1579	0.264198	0.135737	0.164797	0.307168	0.11101	0.190111	0.570897	0.0725975	0.237727	-1.71132	0.000280911
ENSRNOG00000002478	Insig2	insulin induced gene 2 [Source:RGD Symbol;Acc:631417]	18.7762	24.0552	29.1542	17.0966	37.7924	43.5513	56.9886	48.7103	69.2262	95.8608	91.8416	70.3659	90.8218	182.783	145.231	90.4619	34.5156	104.574	-1.59921	0.000325
ENSRNOG00000019500	Cyp1a1	cytochrome P450, family 1, subfamily a, polypeptide 1 [Source:RGD Symbol;Acc:2458]	0.421531	0.948469	0.341715	0.622305	0.215938	1.04691	0.617531	0.546565	0.322215	17.4141	0.529767	9.65143	0.43142	1.68209	0.261881	0.233002	0.595121	3.81574	-2.68071	0.000392751
ENSRNOG00000055103	Cftr	cystic fibrosis transmembrane conductance regulator [Source:MGI Symbol;Acc:MGI:88388]	0.0590856	0.104454	0.144882	0.0359809	0.114446	0.0545328	0	0.100321	0.0372572	0.0311706	0.0240227	0	0.012788	0.0196482	0	0	0.0767128	0.0156108	2.29692	0.000400006
ENSRNOG00000059799	Ficd	FIC domain containing [Source:RGD Symbol;Acc:1359391]	3.99788	3.56207	2.40502	3.40077	2.16793	7.56732	4.42038	5.3013	2.3478	2.05347	0.928895	1.5036	3.13248	3.41862	2.91516	1.86496	4.10283	2.27062	0.853533	0.000442464
ENSRNOG00000012817	Lrrc17	leucine rich repeat containing 17 [Source:RGD Symbol;Acc:1560165]	0	0	0.0873787	0	0	0	0	0.0332732	0.288422	0.13787	0	0.0429937	0.381908	0.0325915	0.0744217	0.893832	0.0150815	0.231505	-3.94019	0.000576219
ENSRNOG00000024711	Sdk2	sidekick cell adhesion molecule 2 [Source:RGD Symbol;Acc:1310397]	0.0752902	0.0221866	0.0783329	0.0815139	0.132586	0.0185327	0.0130448	0.0511348	0.274335	0.150062	0.24491	0.110121	0.163008	0.175262	0.0857549	0.203462	0.0590777	0.175864	-1.57378	0.000646173
ENSRNOG00000056279	AC115369.1	-	0	0	0.229968	0	0	0.0952164	0.134064	0.0875817	0.216853	0.090713	0.52427	0.396039	0.334981	0.471652	0.587428	0.0653546	0.0683538	0.335911	-2.29699	0.000652316
ENSRNOG00000047028	Mmp24	matrix metallopeptidase 24 [Source:RGD Symbol;Acc:620202]	0.150397	0.0759644	0.0383129	0.0872311	0.0454033	0.0951851	0.0558461	0	0.0180607	0	0	0	0.0186017	0	0.0326317	0.0217802	0.0685425	0.0113843	2.58995	0.000768081
ENSRNOG00000016163	Slc1a3	solute carrier family 1 (glial high affinity glutamate transporter), member 3 [Source:RGD Symbol;Acc:3698]	0.0309155	0.109326	0.137856	0.100425	0.054446	0.0684884	0.192874	0.0210014	0.15599	0.15225	0.792033	0.203498	0.254372	0.061694	0.1526	0.924327	0.0894165	0.337095	-1.91454	0.000785482
ENSRNOG00000019937	Kcnk1	potassium channel, two pore domain subfamily K, member 1 [Source:RGD Symbol;Acc:621447]	0.0274222	0.145455	0.0489046	0	0.0579551	0	0.17108	0.149015	0	0	0	0	0	0.018241	0.0208264	0	0.074979	0.00488342	3.94052	0.000814878
ENSRNOG00000057826	Diap2	diaphanous homolog 2 (Drosophila) [Source:MGI Symbol;Acc:MGI:1858500]	0.190926	0.337527	0.340501	0.0387557	0.201721	0.0352331	0.148867	0.0648386	0.481594	0.201446	0.543408	0.460733	0.578662	1.04754	0.362396	0.483678	0.169796	0.519933	-1.61452	0.000839851
ENSRNOG00000018714	Arl5b	ADP-ribosylation factor-like 5B [Source:RGD Symbol;Acc:1305569]	1.62773	1.08752	2.51483	1.5061	2.7064	2.65531	1.5152	2.13392	2.16441	1.18498	3.771	2.24231	4.80256	5.4758	5.77732	6.90504	1.96838	4.04043	-1.0375	0.000852306
ENSRNOG00000030930	Samsn1	SAM domain, SH3 domain and nuclear localization signals, 1 [Source:RGD Symbol;Acc:620926]	0.743721	0.758573	0.612208	0.510996	0.201484	0.802611	0.74349	0.77711	1.15452	1.08661	1.58181	1.25513	1.43678	1.10343	1.25976	1.33346	0.643774	1.27644	-0.987496	0.000870425
ENSRNOG00000008245	Ptgis	prostaglandin I2 (prostacyclin) synthase [Source:RGD Symbol;Acc:3438]	2.51893	2.81484	4.95866	3.2802	6.22679	2.03538	14.8483	4.97102	2.15799	3.37675	1.43004	1.87686	4.60977	2.87645	2.09307	1.39675	5.20677	2.47721	1.07167	0.000887378
ENSRNOG00000006893	Ppm1k	protein phosphatase, Mg2+/Mn2+ dependent, 1K [Source:RGD Symbol;Acc:1308501]	4.15117	6.69321	4.38291	4.55714	10.4096	7.92033	3.83246	8.66123	10.4716	4.85918	6.58961	5.97439	13.6033	20.4084	19.2903	37.3901	6.32601	14.8234	-1.2285	0.0010469
ENSRNOG00000006241	2020-03-07	membrane-associated ring finger (C3HC4) 7, E3 ubiquitin protein ligase [Source:RGD Symbol;Acc:1308993]	2.22536	2.45087	4.26167	3.49539	3.3149	3.85198	2.73084	2.9733	5.95099	4.10607	5.75545	3.16945	5.434	5.5805	4.87528	6.13702	3.16304	5.1261	-0.69655	0.00106005
ENSRNOG00000023640	Rab25	RAB25, member RAS oncogene family [Source:RGD Symbol;Acc:1308447]	0.373736	0.330326	0.416564	0.379318	0.526474	1.03476	0.437092	0.126921	0.392793	0.065706	0.0760035	0.164003	0.161834	0.124281	0	0	0.453149	0.123078	1.88042	0.00120907
ENSRNOG00000002657	Pla2g4a	phospholipase A2, group IVA (cytosolic, calcium-dependent) [Source:RGD Symbol;Acc:67366]	0.23225	0.487613	0.72489	0.212166	0.245402	0.836028	0.377297	0.571829	1.12293	1.10284	0.731896	0.611464	1.75993	1.1199	0.529056	1.00031	0.460934	0.997291	-1.11345	0.00124133
ENSRNOG00000004575	Il1a	interleukin 1 alpha [Source:RGD Symbol;Acc:2890]	5.39295	4.10794	6.44629	9.68963	6.06183	4.53278	2.95256	3.54591	11.2402	9.2018	11.9906	11.5296	10.2847	7.09722	7.14433	8.83739	5.34124	9.66574	-0.855705	0.00127484
ENSRNOG00000017783	Sfrp1	secreted frizzled-related protein 1 [Source:RGD Symbol;Acc:621074]	0.155842	0.18368	0.254773	0.0843623	0.128063	0.306858	0.0945131	0.246971	0.26208	0.347157	0.232346	0.501456	0.427373	0.241844	0.27611	2.42159	0.181883	0.588745	-1.69463	0.00133245
ENSRNOG00000006545	2020-09-07	septin 7 [Source:RGD Symbol;Acc:620469]	1.95753	1.56715	9.18914	2.3992	3.0699	7.39061	2.64956	3.06041	10.2486	7.82052	8.22981	2.94953	8.3802	10.0223	6.89896	8.27189	3.91044	7.85272	-1.00586	0.00135429
ENSRNOG00000006204	Slc30a3	solute carrier family 30 (zinc transporter), member 3 [Source:RGD Symbol;Acc:1359689]	1.13527	1.45969	0.736275	1.08941	1.09044	1.33359	1.28758	1.43695	0.607468	1.05272	0.839291	0.543404	0.670337	0.617766	0.587741	0.836697	1.19615	0.719428	0.733478	0.0014422
ENSRNOG00000021919	Rhoj	ras homolog family member J [Source:RGD Symbol;Acc:1310528]	0.943701	0.867581	1.07717	0.888873	1.11676	0.919793	0.549432	0.84605	1.55528	1.46048	1.56558	0.960663	2.41908	1.20508	1.57644	2.79255	0.901169	1.69189	-0.908769	0.00148771
ENSRNOG00000010805	Fabp4	fatty acid binding protein 4, adipocyte [Source:RGD Symbol;Acc:69309]	1.69367	4.67857	7.64587	10.1421	5.74123	7.58148	5.06237	11.1435	8.98966	7.52077	6.97263	6.78114	8.61692	4.50568	4.58135	197.916	6.7111	30.7355	-2.19528	0.00154488
ENSRNOG00000010997	Ednrb	endothelin receptor type B [Source:RGD Symbol;Acc:2536]	0.202799	0	0.180838	0.246994	0.178547	0.636366	0.184476	0.344332	0.298402	0.570613	0.494718	0.444903	1.44882	1.04525	0.538926	0.719259	0.246794	0.695111	-1.49394	0.00167794
ENSRNOG00000020293	Chrna10	cholinergic receptor, nicotinic, alpha 10 (neuronal) [Source:RGD Symbol;Acc:620142]	0.0931595	0	0.124636	0.151308	0.0984436	0.0688015	0	0	0	0	0	0	0	0	0	0	0.0670435	0	Inf	0.00174631
ENSRNOG00000031544	Larp1	La ribonucleoprotein domain family, member 1 [Source:RGD Symbol;Acc:1306683]	8.49303	7.81692	11.3746	8.00678	10.6653	12.3778	6.11812	11.191	12.143	9.39808	19.3233	10.2726	15.3161	21.0922	14.7816	22.8226	9.50543	15.6437	-0.718757	0.00188109
ENSRNOG00000001607	Adamts1	ADAM metallopeptidase with thrombospondin type 1 motif, 1 [Source:RGD Symbol;Acc:621241]	2.50426	2.82298	5.63411	4.64511	6.16582	3.73212	3.60682	3.57336	4.63644	5.0425	8.8	6.91554	4.85473	6.02039	9.45519	10.9662	4.08557	7.08637	-0.794508	0.00189082
ENSRNOG00000000247	Mfsd11	major facilitator superfamily domain containing 11 [Source:RGD Symbol;Acc:1307394]	14.191	14.0932	11.0924	12.8601	9.5024	6.85622	6.1566	6.71114	7.39525	5.42276	7.86461	7.4414	6.94891	6.59511	4.73585	8.55772	10.1829	6.8702	0.567723	0.00210182
ENSRNOG00000000906	Medag	mesenteric estrogen-dependent adipogenesis [Source:RGD Symbol;Acc:1307396]	0	0	0.0811627	0	0	0.100821	0.047316	0	0.114808	0.0960521	0.111052	0.0399352	0.236493	0.0605459	0	1.66052	0.0286624	0.289926	-3.33845	0.00211689
ENSRNOG00000002041	Boc	BOC cell adhesion associated, oncogene regulated [Source:RGD Symbol;Acc:1304550]	0.0487358	0	0.0217288	0.0989447	0.0515002	0.107967	0.0253348	0.0331071	0.122945	0.222872	0.218007	0.128325	0.0844132	0.178291	0.0185068	0.592728	0.0484148	0.195761	-2.01557	0.00216447
ENSRNOG00000053269	Tmem106c	Transmembrane protein 106C [Source:UniProtKB/Swiss-Prot;Acc:Q5RJK0]	4.98581	6.13195	4.51049	3.57899	4.83532	9.17691	9.09009	5.30027	4.2531	5.43889	3.1144	3.36081	3.692	4.03685	4.77338	2.41648	5.95123	3.88574	0.614999	0.00216717
ENSRNOG00000036942	Tnfrsf9	tumor necrosis factor receptor superfamily, member 9 [Source:RGD Symbol;Acc:1598208]	14.8011	13.3109	11.3198	16.5667	12.091	12.219	17.5255	14.695	9.63662	14.6418	5.64214	13.8909	11.3936	4.58018	5.65832	6.56226	14.0661	9.00074	0.64411	0.00232572
ENSRNOG00000061135	AABR07057379.1	-	0.754314	0.666922	0.448414	0.408381	0.354229	0.557022	0	0.170753	1.69152	0.884502	2.4539	1.54475	0.653297	0.334509	1.71851	1.78392	0.420004	1.38311	-1.71944	0.00243078
ENSRNOG00000016740	Fam210a	family with sequence similarity 210, member A [Source:RGD Symbol;Acc:1359600]	0.612212	0.783778	1.23307	0.565671	0.654291	1.62893	0.576142	0.853119	4.18926	0.965288	1.11591	3.48291	0.822701	0.666921	4.37609	0.599027	0.863401	2.02726	-1.23143	0.00257124
ENSRNOG00000058006	Sncg	synuclein, gamma [Source:EntrezGene;Acc:64347]	1.02269	1.73853	1.96426	2.87448	1.88407	1.56837	1.84026	2.51123	3.17515	2.21362	3.77454	2.4163	1.56696	1.56964	1.7323	36.0348	1.92549	6.56042	-1.76856	0.00258809
ENSRNOG00000014513	Exnef	exonuclease NEF-sp [Source:RGD Symbol;Acc:1305412]	0.336765	0.487129	0.327611	0.298294	0.323475	0.361687	0.27055	0.207934	0.257421	0	0.124488	0.241805	0.15907	0.122174	0.139474	0.186147	0.326681	0.153822	1.08662	0.00272702
ENSRNOG00000011548	Ebf2	early B-cell factor 2 [Source:RGD Symbol;Acc:1310805]	0	0	0	0	0	0	0	0	0.0156234	0.0130711	0	0	0.0160913	0	0	0.470879	0	0.0644581	#NAME?	0.00275847
ENSRNOG00000001821	Adipoq	adiponectin, C1Q and collagen domain containing [Source:RGD Symbol;Acc:628748]	0.0300559	0.557997	0.536095	1.17156	0.614036	0.954385	0.515652	1.10246	0.884648	0.676659	0.635565	1.02878	0.546667	0.419837	0.776028	20.8056	0.68528	3.22173	-2.23307	0.00278405
ENSRNOG00000022863	Lingo4	leucine rich repeat and Ig domain containing 4 [Source:RGD Symbol;Acc:1562025]	0.851443	0.875813	0.220882	0.0754222	0.763316	0.171457	0.297756	0.147199	0.520685	0.577171	0.100711	0.923805	0.308353	10.3372	0.858092	1.30212	0.425411	1.86601	-2.13303	0.00279996
ENSRNOG00000032580	LOC100909879	tyrosine-protein phosphatase non-receptor type substrate 1-like [Source:RGD Symbol;Acc:6501293]	0	0	0	0	0	0	0	0	0.238113	0.796781	0	0	0.245244	0	0.322546	0.143524	0	0.218276	#NAME?	0.00284983
ENSRNOG00000009329	Nr1d1	nuclear receptor subfamily 1, group D, member 1 [Source:RGD Symbol;Acc:628827]	1.01205	1.13253	5.44578	4.95181	3.10843	2.57831	6.89157	6.03614	6.09639	9.66265	17.4458	4.87952	14.1084	8.89157	8.71084	9.04819	3.89458	9.85542	-1.33945	0.002856
ENSRNOG00000018198	Dapk1	death associated protein kinase 1 [Source:RGD Symbol;Acc:1311629]	4.32178	3.36368	3.41572	4.55275	5.10328	4.27033	3.98888	3.74827	5.72113	6.18675	5.943	5.83824	4.95389	6.05036	6.53442	7.25267	4.09558	6.06006	-0.565263	0.00297536
ENSRNOG00000014847	Rassf10	Ras association (RalGDS/AF-6) domain family (N-terminal) member 10 [Source:MGI Symbol;Acc:MGI:1925998]	0	0.586363	0.236608	0.0538612	0	0.0489656	0.137934	0.0450411	0.0557583	0	0	0	0	0	0	0	0.138597	0.00696979	4.31363	0.00300336
ENSRNOG00000021046	Sult2b1	sulfotransferase family, cytosolic, 2B, member 1 [Source:RGD Symbol;Acc:1308882]	0.988406	1.38589	0.790224	1.10697	0.984305	0.85564	3.01195	1.36576	0.544515	0.887096	0.498908	1.07675	0.619838	0.61203	1.00929	0.656255	1.31114	0.738085	0.828967	0.00311938
ENSRNOG00000009446	Rxra	retinoid X receptor alpha [Source:RGD Symbol;Acc:3610]	16.7109	15.3846	20.2387	16.7639	16.6313	36.3395	20.8488	17.4271	7.48011	11.5915	11.4589	5.86207	8.40849	16.3926	14.1645	6.25995	20.0431	10.2023	0.974218	0.003214
ENSRNOG00000021261	Rassf2	Ras association (RalGDS/AF-6) domain family member 2 [Source:RGD Symbol;Acc:1305551]	0.296806	0.104936	0.34407	0.2651	0.250878	0.416387	0.262289	0.322531	0.723733	0.501088	0.313771	0.546967	0.642568	0.631668	0.225354	1.47379	0.282875	0.632368	-1.1606	0.00329048
ENSRNOG00000029980	Zbtb16	zinc finger and BTB domain containing 16 [Source:RGD Symbol;Acc:727921]	2.73421	2.04251	6.18143	6.28516	1.27493	1.96203	0.580543	0.496956	1.0362	0.758526	1.94169	0.77728	1.50076	1.79287	0.614068	1.17078	2.69472	1.19902	1.16828	0.00329226
ENSRNOG00000013140	Pdzd2	PDZ domain containing 2 [Source:RGD Symbol;Acc:619958]	0	0.0215629	0.0870046	0.0693198	0.0257718	0.0270145	0	0	0.112805	0.0857931	0.12893	0.0642169	0.0844921	0.0405575	0.111122	0.148307	0.0288342	0.0970279	-1.75062	0.00354563
ENSRNOG00000020030	Crlf1	cytokine receptor-like factor 1 [Source:RGD Symbol;Acc:1311371]	0	0	0	0	0	0	0	0	0.203852	0	0	0.0531751	0.0524705	0	0	0.982668	0	0.161521	#NAME?	0.00360551
ENSRNOG00000021091	Trank1	tetratricopeptide repeat and ankyrin repeat containing 1 [Source:RGD Symbol;Acc:1563130]	0	0	0	0	0.0158328	0	0	0	0.0472539	0	0.146247	0.0295916	0.0486691	0	0	0.0227803	0.0019791	0.0368178	-4.21749	0.00370078
ENSRNOG00000054142	Slc30a2	zinc transporter 2 isoform 2 [Source:RefSeq peptide;Acc:NP_037022]	0.0654651	0.0289403	0	0	0.115292	0.0725139	0	0.0444716	0	0	0	0	0	0	0	0	0.0408354	0	Inf	0.00370247
ENSRNOG00000012579	Tlcd1	TLC domain containing 1 [Source:RGD Symbol;Acc:1359195]	1.20689	1.53628	1.70045	1.72475	0.697099	1.85358	0.61484	0.983644	0.750961	0.899935	1.11888	0.804942	0.982476	0.353176	0.641487	0.684911	1.28969	0.779596	0.726227	0.00377101
ENSRNOG00000016013	Gprc5b	G protein-coupled receptor, class C, group 5, member B [Source:RGD Symbol;Acc:1309510]	0	0	0.0298943	0	0.0708533	0	0	0	0.056389	0	0.0818066	0	0.290368	0.200689	0.0254614	0.407734	0.0125934	0.132806	-3.39858	0.0040134
ENSRNOG00000001724	Atp13a3	ATPase type 13A3 [Source:RGD Symbol;Acc:1590881]	0	0	0.22818	0	0.180253	0	0	0	0.753183	0.450088	0.520327	0	0.443223	0.510655	0	0.25935	0.0510542	0.367103	-2.84609	0.00410604
ENSRNOG00000001001	Retn	resistin [Source:RGD Symbol;Acc:628781]	0	0.17546	0.117973	0.161161	0.0931937	0.244255	0	0.269595	0.278142	0	0.107599	0.116133	0.114597	0.220014	0.200924	7.03967	0.132705	1.00964	-2.92754	0.00429526
ENSRNOG00000003679	Med13	mediator complex subunit 13 [Source:RGD Symbol;Acc:1304829]	1.29527	1.51393	2.2331	1.32052	1.54091	1.81718	1.07733	1.41735	2.62603	1.65024	3.54628	1.59137	2.89156	2.55569	1.46434	3.19409	1.52695	2.43995	-0.676199	0.00434359
ENSRNOG00000005008	Angpt4	angiopoietin 4 [Source:RGD Symbol;Acc:1307539]	0	0.0383881	0.0387161	0	0	0	0	0	0	0.0305386	0	0.0380997	0.0375949	0	0.0329751	1.7162	0.00963803	0.231926	-4.58878	0.00438826
ENSRNOG00000051458	Hic2	hypermethylated in cancer 2 [Source:RGD Symbol;Acc:1305338]	0.313243	0.296679	0.079812	0.181683	0.157602	0.13217	0.0814177	0.121574	0.413904	0.36201	0.436696	0.117816	0.387529	0.372025	0.39075	0.521519	0.170523	0.375281	-1.13801	0.00442032
ENSRNOG00000022012	Tnfrsf18	tumor necrosis factor receptor superfamily, member 18 [Source:RGD Symbol;Acc:1565872]	0	0.0734326	0.14812	0	0	0	0.172729	0	0.139698	0	0.540382	0.0728809	0.143882	0.276238	0.441503	0.925971	0.0492853	0.317569	-2.68784	0.00450362
ENSRNOG00000001005	Fcer2	Fc fragment of IgE, low affinity II, receptor for (CD23) [Source:RGD Symbol;Acc:619997]	0.101331	0.0447957	0.225926	0.16458	0	0	0	0	0.0425943	0.285164	0.412058	0.133407	0.307185	0.134809	0.461698	0.513499	0.0670792	0.286302	-2.0936	0.00464954
ENSRNOG00000014398	Scara5	scavenger receptor class A, member 5 [Source:RGD Symbol;Acc:1306539]	0.0798405	0.235286	0.142405	0.108063	0.112492	0.0786063	0.110687	0.126547	0.156665	0.318298	0.238097	0.23358	0	0.177018	0.181896	2.72429	0.124241	0.50373	-2.01951	0.00465392
ENSRNOG00000008382	RGD1564405	similar to mKIAA1321 protein [Source:RGD Symbol;Acc:1564405]	0.301311	0.266343	0.582167	0.203886	0.282983	0.111238	0	0	0.717843	0.317931	1.34768	0.616979	1.08723	0.46759	0.19065	0.610689	0.218491	0.669573	-1.61567	0.00468658
ENSRNOG00000014434	Chd1	chromodomain helicase DNA binding protein 1 [Source:RGD Symbol;Acc:1306794]	1.51553	1.26843	1.72528	1.45313	1.79435	1.66665	0.94707	1.59874	2.25043	1.30429	3.60562	2.2072	2.1921	2.30543	1.87304	3.46382	1.49615	2.40024	-0.681925	0.00478306
ENSRNOG00000021800	Zfp541	zinc finger protein 541 [Source:RGD Symbol;Acc:1310756]	0.656853	0.503223	0.370967	0.906695	0.801975	0.323335	0.250396	0.609701	0.331383	0.400453	0.409521	0.345857	0.303381	0.334922	0.232753	0.199701	0.552893	0.319746	0.790073	0.00497797
ENSRNOG00000008133	Mfng	MFNG O-fucosylpeptide 3-beta-N-acetylglucosaminyltransferase [Source:RGD Symbol;Acc:735126]	0.628248	0.252418	0.865815	0.602853	0.402285	0.54823	0.712544	0.193954	1.05651	1.60707	0.975337	1.10264	1.7311	0.607758	0.823953	0.636671	0.525793	1.06763	-1.02184	0.00516777
ENSRNOG00000022426	LOC102546864	uncharacterized LOC102546864 [Source:RGD Symbol;Acc:7673409]	0.101791	0.0899975	0.907798	0.0826631	0	0.300651	0.10583	0.0691265	1.02721	0.501317	0.745096	0.536046	1.14611	0.338551	0.309176	0.618991	0.207232	0.652811	-1.65542	0.00520227
ENSRNOG00000060365	AABR07016845.1	-	0.195509	0	0.116223	0	0.183653	0.0481132	0	0.0885417	0	0	0	0	0	0	0	0	0.079005	0	Inf	0.00521065
ENSRNOG00000012862	Spsb4	splA/ryanodine receptor domain and SOCS box containing 4 [Source:RGD Symbol;Acc:1562307]	2.40516	3.60792	4.06209	1.71622	2.05353	3.71329	2.44373	3.09384	4.68823	6.48571	5.92704	3.48583	2.71406	6.18038	4.3166	3.39756	2.88697	4.64942	-0.687495	0.00522059
ENSRNOG00000046912	Nr1d2	nuclear receptor subfamily 1, group D, member 2 [Source:RGD Symbol;Acc:628828]	7.63934	6.45902	9.55738	8.55738	11.3934	6.95082	12.4426	14.9836	5.19672	4.2459	11.3934	2.80328	5.08197	3.81967	4.18033	4.55738	9.74795	5.15984	0.917774	0.005594
ENSRNOG00000004330	Chrdl1	chordin-like 1 [Source:RGD Symbol;Acc:735215]	0	0.0435302	0.109771	0.0199914	0.0867079	0.0363613	0.0767902	0	0.0621015	0.0173146	0.0600699	0.23766	0	0.0491253	0.13086	1.77145	0.046644	0.291072	-2.64161	0.00567561
ENSRNOG00000010799	Ccrn4l	CCR4 carbon catabolite repression 4-like (S. cerevisiae) [Source:RGD Symbol;Acc:1587344]	0.968659	3.18532	2.24586	1.03823	4.28493	5.72191	2.63856	13.3422	13.2601	4.60635	2.20566	2.14216	7.78471	21.7753	13.4451	29.1351	4.17821	11.7943	-1.49714	0.00573214
ENSRNOG00000002258	Tmem150c	transmembrane protein 150C [Source:RGD Symbol;Acc:1306105]	4.8493	4.64638	5.44322	5.14908	3.58301	5.30834	4.31891	4.39911	3.1936	3.88838	3.97114	5.50547	2.02636	2.86433	2.96114	2.61179	4.71217	3.37777	0.480318	0.00573709
ENSRNOG00000025164	Bhlha15	basic helix-loop-helix family, member a15 [Source:RGD Symbol;Acc:3091]	0.573878	0.913126	0.844391	0.396079	0.384023	1.52548	1.41704	1.03289	0.675577	0.605554	0.466696	0.478433	0.447293	0.687016	0.501109	0.290784	0.885863	0.519058	0.771188	0.00574006
ENSRNOG00000049361	Gas7	growth arrest specific 7 [Source:RGD Symbol;Acc:621550]	0	0.0265422	0.0803265	0.0487582	0.126892	0.0665052	0.0624329	0.10196	0.100988	0.168964	0.219745	0.158091	0.0520061	0	0.159581	1.3996	0.0641771	0.282372	-2.13746	0.00579368
ENSRNOG00000051631	AABR07024907.1	-	0	0	2.65913	0.484274	0	0.440411	0	0.405098	0	0	0	0	0	0	0	0	0.498614	0	Inf	0.00589253
ENSRNOG00000019065	Zfp385b	zinc finger protein 385B [Source:RGD Symbol;Acc:1311181]	3.82012	4.21203	2.61903	2.40144	3.42867	1.98662	2.79724	3.13858	4.8355	3.78532	6.2132	4.54197	4.14421	4.20717	4.60049	4.91198	3.05047	4.65498	-0.609746	0.00589815
ENSRNOG00000047264	Olr931	olfactory receptor 931 [Source:RGD Symbol;Acc:1333260]	0	0	0	0	0	0	0	0	0.0852313	0.0713078	0.659623	0.266948	0	0	0.076997	0	0	0.145013	#NAME?	0.00597074
ENSRNOG00000015072	Ptgr1	prostaglandin reductase 1 [Source:RGD Symbol;Acc:621195]	51.4472	39.893	58.9752	47.9702	41.0939	49.8625	60.8672	63.587	42.7076	35.4983	24.3554	30.0269	51.6596	41.7476	48.3475	40.1627	51.712	39.3132	0.395485	0.00631428
ENSRNOG00000009079	Prkar2b	protein kinase, cAMP dependent regulatory, type II beta [Source:RGD Symbol;Acc:3394]	0.104681	0.092522	0.326698	0.169991	0.331798	0.193229	0.340085	0.195506	0.308058	0.552257	0.510741	0.206689	0.385253	0.226255	0.119219	2.83756	0.219314	0.643255	-1.55239	0.0063248
ENSRNOG00000047620	Golph3l	golgi phosphoprotein 3-like [Source:RGD Symbol;Acc:1359281]	2.41206	2.11299	2.63539	2.78784	2.05109	3.24114	1.43461	2.39094	2.17436	1.69678	1.20167	1.46838	2.01359	1.99444	1.8315	1.67363	2.38326	1.75679	0.439989	0.00640541
ENSRNOG00000024111	Cage1	cancer antigen 1 [Source:RGD Symbol;Acc:1306102]	0.246986	0.0623857	0.346099	0.171905	0.447377	0.547125	0.330158	0.527219	0.118683	0.0496467	0.143476	0.0928959	0.275	0.164277	0.294702	0.0357682	0.334907	0.146806	1.18985	0.00640709
ENSRNOG00000005964	Nr4a3	nuclear receptor subfamily 4, group A, member 3 [Source:RGD Symbol;Acc:61882]	0	0.0203385	0.102577	0.018681	0.210666	0.2718	0.0597988	0.718773	0.154754	0.0971014	0	0.383595	0.398465	2.49408	1.25775	2.37807	0.175329	0.895478	-2.35259	0.00654514
ENSRNOG00000019481	Cyp8b1	cytochrome P450, family 8, subfamily b, polypeptide 1 [Source:RGD Symbol;Acc:71016]	74.3681	81.1996	126.735	76.4187	58.7786	116.451	225.609	110.146	100.354	72.3028	27.0273	55.811	105.311	84.2542	67.1388	46.3623	108.713	69.8201	0.638812	0.00668341
ENSRNOG00000015086	Plin1	perilipin 1 [Source:RGD Symbol;Acc:3351]	0.0528375	0.233564	0.141362	0.321803	0.335007	0.214602	0.260963	0.520415	0.177729	0.204452	0.193382	0.370981	0.183052	0.246016	0.200616	7.14912	0.260069	1.09067	-2.06824	0.00673698
ENSRNOG00000036699	RGD1306926	similar to hypothetical protein FLJ22175 [Source:RGD Symbol;Acc:1306926]	0.728363	1.33854	0.837534	0.809309	1.18812	0.863327	0.707438	0.898258	0.564102	1.02475	0.529968	0.470982	0.630768	0.458923	0.713143	0.621574	0.921361	0.626776	0.555816	0.00696805
ENSRNOG00000003732	Flrt2	fibronectin leucine rich transmembrane protein 2 [Source:RGD Symbol;Acc:1308574]	0	0	0.0621594	0	0	0.0257323	0.0181188	0	0.146552	0	0.0283572	0	0.332062	0.0463698	0.0529421	0.317938	0.0132513	0.115528	-3.12403	0.0069869
ENSRNOG00000020573	Efna1	ephrin A1 [Source:RGD Symbol;Acc:620388]	75.0272	66.9621	103.351	100.733	43.9013	69.1511	97.6754	64.5907	58.9917	70.6029	64.118	65.8991	66.2281	38.475	43.4762	48.7543	77.6739	57.0682	0.444743	0.00702443
ENSRNOG00000014722	Raph1	Ras association (RalGDS/AF-6) and pleckstrin homology domains 1 [Source:RGD Symbol;Acc:1308387]	4.44495	3.4116	5.0081	3.13374	4.74334	2.81038	1.92323	2.82009	5.66227	3.55748	7.22946	4.69489	6.38487	6.23116	4.62811	5.55647	3.53693	5.49309	-0.63512	0.00709132
ENSRNOG00000029450	Adgrb1	adhesion G protein-coupled receptor B1 [Source:RGD Symbol;Acc:1305608]	0	0	0	0	0	0	0	0	0	0	0.0476969	0	0.0253996	0	0.0334056	0.044584	0	0.0188858	#NAME?	0.00720337
ENSRNOG00000048990	AABR07037356.1	Uncharacterized protein [Source:UniProtKB/TrEMBL;Acc:M0R965]	0.388294	0.22883	0.384739	0.280271	0	1.2106	0.470992	0.351636	0.761862	0.364203	1.05259	1.28735	1.27039	1.37738	1.17937	0.524677	0.41442	0.977227	-1.2376	0.00724152
ENSRNOG00000015347	Trim45	tripartite motif-containing 45 [Source:RGD Symbol;Acc:1309168]	1.52902	1.42883	1.55827	1.45435	1.16933	1.77413	2.11197	1.12749	0.955076	0.952663	0.959223	0.920102	0.60532	1.59801	1.4927	0.486995	1.51917	0.996261	0.608692	0.00737591
ENSRNOG00000027229	Slc35d2	solute carrier family 35 (UDP-GlcNAc/UDP-glucose transporter), member D2 [Source:RGD Symbol;Acc:1309518]	11.7581	11.8337	15.2966	10.8699	9.82403	12.5531	12.1452	10.7516	9.71564	9.70363	8.94106	7.14703	12.563	11.5779	8.61885	7.11847	11.879	9.42319	0.334131	0.00737761
ENSRNOG00000013734	Dnai1	dynein, axonemal, intermediate chain 1 [Source:RGD Symbol;Acc:1565671]	0	0	0	0.0658256	0.0285576	0.209511	0.273916	0.192713	0	0	0	0.0711511	0	0	0	0	0.0963155	0.00889389	3.43688	0.00749814
ENSRNOG00000061431	AABR07061134.1	-	0	0.165189	0	0	0	0.275969	0.0971246	0	0	0.657245	1.06371	0.163948	0.161776	0.372844	0.709385	0.378718	0.0672854	0.438454	-2.70406	0.00762624
ENSRNOG00000013231	Ptafr	platelet-activating factor receptor [Source:RGD Symbol;Acc:61897]	1.43498	1.37644	1.93306	1.18996	1.29035	1.57806	1.20622	1.38933	2.38754	2.44845	1.44006	1.15211	2.98777	2.47731	1.90098	3.49628	1.4248	2.28631	-0.682261	0.00776882
ENSRNOG00000017933	Ccdc3	coiled-coil domain containing 3 [Source:RGD Symbol;Acc:1559473]	0	0	0	0	0	0	0	0	0	0	0	0	0.745541	0.245388	0.280168	0.124667	0	0.17447	#NAME?	0.00788958
ENSRNOG00000013610	Chrna5	cholinergic receptor, nicotinic, alpha 5 (neuronal) [Source:RGD Symbol;Acc:2347]	0	0.0971261	0.0391875	0	0.154792	0.0324564	0	0	0.110865	0.154596	0.107225	0.134998	0.0951587	0.277704	0.100118	0.178162	0.0404453	0.144853	-1.84055	0.00804596
ENSRNOG00000011358	Hipk3	homeodomain interacting protein kinase 3 [Source:RGD Symbol;Acc:619884]	0.928337	0.890465	1.16249	0.817939	0.68173	1.0209	0.277225	0.737828	1.90996	0.611359	1.50988	1.07467	1.3513	1.73403	1.40978	1.56128	0.814614	1.39528	-0.776367	0.0080563
ENSRNOG00000013973	Lcn2	lipocalin 2 [Source:RGD Symbol;Acc:69408]	16.0333	14.9771	32.2456	13.388	10.8131	68.1773	61.1799	56.4558	16.9237	15.1983	6.38058	33.3296	33.2845	11.571	12.5196	6.45318	34.1588	16.9576	1.01033	0.00806327
ENSRNOG00000007830	Apold1	apolipoprotein L domain containing 1 [Source:RGD Symbol;Acc:1303123]	1.3637	2.1946	3.8977	3.15155	2.29061	1.4975	6.18018	1.94742	5.20415	6.64139	4.32224	5.89167	5.90493	2.72094	5.07118	3.54354	2.81541	4.91251	-0.803116	0.00820245
ENSRNOG00000018554	AABR07026797.1	-	10.3455	3.39667	6.06242	8.64019	4.16414	12.2221	12.2923	7.82942	12.1785	13.3075	12.9802	12.7103	13.5668	16.1201	14.5885	13.18	8.11909	13.579	-0.741986	0.00839017
ENSRNOG00000011361	Slc37a4	solute carrier family 37 (glucose-6-phosphate transporter), member 4 [Source:RGD Symbol;Acc:62066]	52.8799	46.1224	44.702	33.9759	32.6062	45.4468	73.7691	35.9804	34.4309	34.1608	44.434	27.5121	39.6997	38.0631	36.8972	26.1621	45.6853	35.17	0.377386	0.00840564
ENSRNOG00000010081	Tmem144	transmembrane protein 144 [Source:RGD Symbol;Acc:1565845]	1.28439	2.4711	3.4136	2.96511	2.73188	2.19426	1.97683	1.53943	1.73645	1.52357	1.49506	0.596727	2.31184	2.32819	1.08998	1.48026	2.32207	1.57026	0.564411	0.00844003
ENSRNOG00000024799	Cd93	CD93 molecule [Source:RGD Symbol;Acc:621251]	0.333083	0.227517	0.607542	0.29504	0.49056	1.1179	0.346292	0.246789	0.980245	0.92658	0.554042	0.239153	1.00957	0.956583	1.18407	1.05866	0.458091	0.863614	-0.914752	0.00846625
ENSRNOG00000053928	AC098750.1	-	0.641766	0.567413	0.286131	0.260586	0.226104	0.710866	0.166808	0.217913	0.269764	0.451549	0.52194	15.4894	0.277844	0.426897	0.243702	0.650432	0.384698	2.29144	-2.57446	0.00847296
ENSRNOG00000006741	Podnl1	podocan-like 1 [Source:RGD Symbol;Acc:1307753]	0.0839868	0.0371282	0.0748909	0.102307	0	0	0.0218298	0.0570537	0.141265	0	0.307387	0.147421	0.254605	0.30725	0.0318928	0.340484	0.0471496	0.191288	-2.02043	0.0084975
ENSRNOG00000019260	Ceacam20	carcinoembryonic antigen-related cell adhesion molecule 20 [Source:RGD Symbol;Acc:1311281]	0.740786	0.654827	0.457335	0.416438	0.481675	0.420769	0.62206	0.464421	1.00623	1.20257	0.556069	0.900125	0.888283	1.32648	1.77401	0.461976	0.532289	1.01447	-0.930441	0.00852435
ENSRNOG00000017065	Arhgap28	Rho GTPase activating protein 28 [Source:RGD Symbol;Acc:1559882]	0	0	0	0	0	0.0242442	0	0	0.0276074	0	0.10683	0.0576513	0.113758	0.0218441	0.0498805	0	0.00303052	0.0471964	-3.96104	0.00859127
ENSRNOG00000003463	Srebf1	sterol regulatory element binding transcription factor 1 [Source:RGD Symbol;Acc:69423]	86.2569	110.302	38.5658	67.6956	122.514	88.9434	77.8865	57.882	59.414	43.2062	65.8084	67.2071	18.0729	16.2967	39.1875	50.4886	81.2558	44.9602	0.853823	0.008695
ENSRNOG00000006069	Eif2ak3	eukaryotic translation initiation factor 2 alpha kinase 3 [Source:RGD Symbol;Acc:70884]	6.95538	7.42182	7.12574	7.29256	5.92989	6.11633	3.97838	6.37508	5.03458	4.1011	7.17558	4.6618	3.97663	4.49117	4.10196	5.77117	6.3994	4.91425	0.380965	0.00886107
ENSRNOG00000000599	Lama4	laminin, alpha 4 [Source:RGD Symbol;Acc:1560062]	0.186985	0.0300547	0.348637	0.179427	0.359203	0.489499	0.459489	0.346351	0.500264	0.41852	0.705	0.253594	0.54467	0.440906	0.400115	2.25662	0.299956	0.689962	-1.20177	0.00888207
ENSRNOG00000019202	PVR	poliovirus receptor [Source:RGD Symbol;Acc:3813]	0.887566	1.15622	1.33302	0.568955	0.592299	0.724359	0.922778	0.951826	1.21767	0.78868	0.835759	1.31183	1.90139	2.17481	2.09275	2.65105	0.892128	1.62174	-0.862224	0.00888342
ENSRNOG00000012061	Prkcb	protein kinase C, beta [Source:RGD Symbol;Acc:3396]	0.3255	0.287746	0.451533	0.205578	0.407617	0.34718	0.432436	0.368463	0.486598	0.788716	0.558832	0.571314	0.626425	0.697586	0.659096	0.476491	0.353257	0.608132	-0.783669	0.00888345
ENSRNOG00000054555	AABR07044551.1	-	2.15586	1.27049	0.640899	0.389026	3.20596	1.06125	2.61501	4.71827	3.22285	2.19069	1.948	3.57376	5.60116	5.73545	6.91183	9.7104	2.00709	4.86177	-1.27637	0.00894934
ENSRNOG00000004437	Map2k6	mitogen-activated protein kinase kinase 6 [Source:RGD Symbol;Acc:620666]	0.380921	0.210448	0.0424546	0.0386644	0.0670749	0.140625	0.371283	0.452761	0.400378	0.60294	0.774457	0.585011	0.536074	0.285011	0.397702	0.530809	0.213029	0.514048	-1.27085	0.0093212
ENSRNOG00000043094	Oxct1	3-oxoacid CoA transferase 1 [Source:RGD Symbol;Acc:1584008]	0.212434	0.321914	0.487128	0.197141	0.555803	0.918748	0.552154	0.144289	0.765539	0.491012	0.715717	0.213055	0.315371	0.585336	0.622177	5.87415	0.423701	1.19779	-1.49926	0.00942425
ENSRNOG00000016217	Gtpbp4	GTP binding protein 4 [Source:RGD Symbol;Acc:620783]	2.02517	2.50626	2.07681	1.75401	2.52016	2.567	2.17568	2.65921	3.37734	3.22914	2.38801	2.90277	3.82915	2.91829	3.58801	5.74643	2.28554	3.49739	-0.613747	0.00944117
ENSRNOG00000021524	Mrap	melanocortin 2 receptor accessory protein [Source:RGD Symbol;Acc:1310648]	0.241814	0.320697	0	0.0981872	0.340724	0	0	0.328485	0	0	0	0	0	0.0804261	0	0	0.166238	0.0100533	4.04752	0.00949546
ENSRNOG00000020254	Per2	period circadian clock 2 [Source:RGD Symbol;Acc:61945]	3.86318	4.49661	2.02645	1.49035	4.40807	0.864782	0.872346	1.1635	4.52713	5.49665	9.08369	8.86665	2.01339	4.32485	2.24314	3.75551	2.39816	5.03888	-1.07117	0.00958576
ENSRNOG00000022239	Tusc5	tumor suppressor candidate 5 [Source:RGD Symbol;Acc:1307639]	0	0.0943539	0.142781	0.325031	0.131579	0.0788138	0.110979	0.290005	0.179512	0.187735	0.108516	0.023415	0.0693309	0.141986	0.162111	4.86799	0.146693	0.717575	-2.29033	0.00960923
ENSRNOG00000011011	Nmb	neuromedin B [Source:RGD Symbol;Acc:1562710]	0.141864	0	0	0.460825	0	0	0.18439	0.240912	0	0	0	0	0	0	0	0.071913	0.128499	0.00898912	3.83743	0.0097049
ENSRNOG00000014597	Irs1	insulin receptor substrate 1 [Source:RGD Symbol;Acc:2922]	2.60559	2.40342	2.91281	1.48711	2.71312	2.38399	0.93243	1.57732	4.38183	2.03216	4.46816	2.6511	3.77712	4.6086	2.37986	2.94665	2.12697	3.40569	-0.679143	0.00971696
ENSRNOG00000045857	Tmed8	transmembrane emp24 domain containing 8 [Source:MGI Symbol;Acc:MGI:1923480]	0	0	0.275698	0	0	0	0	0	0	0.289934	0.419019	0.180888	0.356928	0	0.704222	0.104461	0.0344622	0.256931	-2.8983	0.00977786
ENSRNOG00000018991	Gsn	gelsolin [Source:RGD Symbol;Acc:1303089]	5.19087	2.84693	5.47362	6.30693	4.80402	4.86799	6.83461	4.86372	4.84265	4.55778	7.08689	4.95434	6.20159	5.61953	6.32936	54.025	5.14859	11.7021	-1.18452	0.00985141
ENSRNOG00000004828	Acvr1c	activin A receptor, type IC [Source:RGD Symbol;Acc:621789]	0.383003	0.27085	0.500938	0.269525	0.179855	0.584467	0.292013	0.156078	0.751471	0.592751	1.14207	0.358518	0.707608	0.611356	0.271437	0.543404	0.329591	0.622327	-0.916995	0.00995134
ENSRNOG00000032703	Rasgrp3	RAS guanyl releasing protein 3 (calcium and DAG-regulated) [Source:RGD Symbol;Acc:1304612]	1.28066	0.748627	1.87881	0.352212	1.35312	1.17439	1.18113	0.939944	0.660004	1.1915	0.839885	0.906339	0.411431	0.618203	0.454844	0.481452	1.11361	0.695457	0.679213	0.00995728
ENSRNOG00000018162	Nhej1	nonhomologous end-joining factor 1 [Source:RGD Symbol;Acc:1359338]	1.71946	2.0266	2.04441	1.10528	2.42234	2.01022	2.607	1.55711	1.44581	0.755959	0.640887	0.817352	1.55109	1.66773	1.8496	1.30686	1.93655	1.25441	0.626482	0.0100477
ENSRNOG00000001962	Fam3b	family with sequence similarity 3, member B [Source:RGD Symbol;Acc:1311662]	0	0	0	0	0.0220572	0.046237	0	0.0425296	0.236924	0	0.127302	0.192316	0.108438	0.0208226	0.0713218	0	0.013853	0.0946406	-2.77226	0.0100482
ENSRNOG00000039472	AC131360.2	-	0	0	0	0	0	0	0	0	0	0.0886666	0.0341795	0	0.0727783	0.111781	0.0319061	0	0	0.0424139	#NAME?	0.0100638
ENSRNOG00000019976	Spata24	spermatogenesis associated 24 [Source:RGD Symbol;Acc:1311742]	2.26602	0.778973	1.57165	2.14661	2.30558	0.836574	2.81401	1.88105	0.63509	1.06267	0.409492	1.98857	0.763181	1.25591	0.860326	0.893069	1.82506	0.983539	0.891888	0.0101093
ENSRNOG00000018406	Wipf1	WAS/WASL interacting protein family, member 1 [Source:RGD Symbol;Acc:620887]	1.39841	1.64029	2.15832	1.59405	1.0608	1.82684	1.77542	1.31508	2.80397	2.72416	2.60248	1.91161	2.818	1.96744	1.73568	2.37102	1.59615	2.36679	-0.568337	0.0104461
ENSRNOG00000012181	Lpl	lipoprotein lipase [Source:RGD Symbol;Acc:3017]	1.51455	1.87435	3.63432	2.549	3.10351	3.04995	2.27606	3.46004	3.68161	3.00255	2.50812	2.19909	5.318	2.91202	2.50912	24.9203	2.68272	5.88136	-1.13245	0.0104703
ENSRNOG00000002208	Shroom3	shroom family member 3 [Source:RGD Symbol;Acc:1310470]	1.64013	2.11722	3.02962	1.9025	2.2464	2.47014	2.30742	2.30747	3.15224	2.87525	3.2392	3.32415	2.71674	3.50622	2.77736	3.45614	2.25261	3.13091	-0.474984	0.0105711
ENSRNOG00000056268	AC099449.1	-	0.702	0.354576	0.626042	0.407165	0.282585	0.296177	0	0.408672	0.252965	0	0	0	0	0.200108	0	0.40652	0.384652	0.107449	1.8399	0.0106056
ENSRNOG00000014333	Vcam1	vascular cell adhesion molecule 1 [Source:RGD Symbol;Acc:3952]	1.2252	0.766467	1.09257	0.994844	0.876302	1.50315	1.58737	1.07539	1.6959	1.9094	1.70149	1.60453	1.3059	1.80525	1.53144	1.79558	1.14016	1.66869	-0.549476	0.0106801
ENSRNOG00000054391	Snurf	SNRPN upstream reading frame [Source:RGD Symbol;Acc:69269]	1.17146	2.07107	0.798843	0.783323	1.21347	1.62821	1.97018	1.82526	1.2168	0.630178	1.0087	0.72565	1.07418	0.824951	1.20341	0.488844	1.43273	0.896589	0.676246	0.0108041
ENSRNOG00000000662	Srrd	SRR1 domain containing [Source:RGD Symbol;Acc:1562579]	2.86484	3.3766	4.01456	1.55079	5.38133	2.9212	4.32593	7.96842	5.62084	6.23793	5.43612	5.14795	6.14342	8.71031	9.63361	10.0924	4.05046	7.12782	-0.815376	0.0108149
ENSRNOG00000050108	LOC100911319	zinc finger protein 36, C3H1 type-like 2-like [Source:RGD Symbol;Acc:6493373]	0.697667	0.123351	0.435507	0.62314	0.245702	0.463609	0.0725251	0.663362	0.410638	1.52137	0.737545	1.71426	1.08752	0.788797	0.635671	0.777714	0.415608	0.959189	-1.20659	0.0108519
ENSRNOG00000055292	AABR07047262.1	-	1.76876	1.4276	1.74873	0.90544	0.947966	0.312312	0.559673	0.626782	0.646636	0.622123	1.15698	0.53989	0.366292	0.511478	0.116779	0.428645	1.03716	0.548603	0.918802	0.0108626
ENSRNOG00000008410	Cep63	centrosomal protein 63 [Source:RGD Symbol;Acc:1561183]	3.51857	2.71537	3.23728	3.17446	3.26526	3.03106	3.73074	2.59839	2.58292	2.29838	2.74783	2.49964	2.53926	1.98726	2.62928	2.74505	3.15889	2.5037	0.335355	0.0108696
ENSRNOG00000013232	Nr6a1	nuclear receptor subfamily 6, group A, member 1 [Source:RGD Symbol;Acc:1564740]	0.921091	0.814195	1.0267	0.498615	1.02727	0.226687	0.399022	0.312788	1.16173	0.485949	2.68408	1.27982	0.86415	1.78677	1.16565	1.63351	0.653296	1.38271	-1.08169	0.010911
ENSRNOG00000045797	Lep	leptin [Source:RGD Symbol;Acc:3000]	0	0.108636	0.0822065	0.299382	0.108214	0.136123	0.15973	0.12521	0.0775041	0.129685	0.124942	0.134814	0.0532233	0.102183	0.256633	3.70542	0.127438	0.57305	-2.16887	0.0109187
ENSRNOG00000016348	Tat	tyrosine aminotransferase [Source:RGD Symbol;Acc:3820]	400.728	830.873	541.42	338.483	815.392	555.363	421.42	810.893	992.919	696.112	820.8	847.488	757.417	1149.33	873.984	1190.78	589.322	916.103	-0.636455	0.0110522
ENSRNOG00000024557	Cep112	centrosomal protein 112kDa [Source:RGD Symbol;Acc:1564168]	0.29302	0.181309	0.54872	0.428253	0.165115	0.281266	0.228474	0.159209	0.123189	0	0.0953108	0.102853	0.253756	0.0974438	0.11124	0.296936	0.285671	0.135091	1.08042	0.0110583
ENSRNOG00000002171	Phldb2	pleckstrin homology-like domain, family B, member 2 [Source:RGD Symbol;Acc:1591402]	1.64373	0.902631	1.73229	1.63801	1.19291	0.698799	0.168304	0.676607	2.03131	2.03227	2.14684	1.57361	2.09209	1.97111	1.41829	2.8015	1.08166	2.00838	-0.892783	0.0110632
ENSRNOG00000025261	AABR07050407.1	Uncharacterized protein [Source:UniProtKB/TrEMBL;Acc:F1LZ45]	0	0.0494837	0.0499065	0.045451	0.0788482	0	0	0	0.235328	0	0.0455348	0.19648	0.193879	0.148917	0	0.397084	0.0279612	0.152153	-2.44403	0.011087
ENSRNOG00000025297	Gpr171	G protein-coupled receptor 171 [Source:RGD Symbol;Acc:1585271]	0.294214	0.156055	0.524705	0.573321	0.124344	0.086903	0.152943	0.199825	0.593723	0.28976	1.24412	0.619632	0.509581	0.54788	0.938259	0.298166	0.264039	0.630141	-1.25492	0.0111882
ENSRNOG00000000239	Ccl7	chemokine (C-C motif) ligand 7 [Source:RGD Symbol;Acc:1359152]	0	0	0.106037	0	0.0837915	0.790316	0.61825	0.242319	0.599973	0.250979	0	0.313114	5.14969	0	0.180626	5.06197	0.230089	1.44454	-2.65035	0.011396
ENSRNOG00000019271	Ulk4	unc-51 like kinase 4 [Source:RGD Symbol;Acc:1565726]	0	0	0	0	0	0	0	0	0.0453247	0	0	0	0.116697	0	0.0818479	0.0273196	0	0.0338986	#NAME?	0.0115158
ENSRNOG00000003075	Tmem39a	transmembrane protein 39a [Source:RGD Symbol;Acc:1306421]	6.52819	7.83786	5.47391	8.10934	7.72117	8.09375	5.36893	8.37134	5.65309	5.41481	5.86351	5.72892	4.76747	6.22107	4.69794	6.71441	7.18806	5.63265	0.351789	0.0116531
ENSRNOG00000060863	AABR07017145.1	-	0.938755	0.960857	0.704967	1.20356	0.939667	0.145917	1.1301	0.805381	0.332351	0.243308	0.482144	0.607028	0.556249	0.460048	0.450189	0.751065	0.853651	0.485298	0.814776	0.0116684
ENSRNOG00000018282	Gda	guanine deaminase [Source:RGD Symbol;Acc:621617]	0.722499	0.851558	1.61072	0.44	0.720973	2.22282	0.688552	0.449816	0.860642	0.677667	0.979257	2.06063	1.87705	2.44265	1.92011	5.79642	0.963367	2.0768	-1.10821	0.0116749
ENSRNOG00000007478	Cry2	cryptochrome circadian clock 2 [Source:RGD Symbol;Acc:620935]	8.25011	4.77188	5.0636	5.37568	8.28647	6.16693	8.59062	6.15676	7.79356	9.60103	8.28292	9.60867	8.11493	10.4829	9.29989	12.7474	6.58276	9.49142	-0.527932	0.0119216
ENSRNOG00000002934	Atp1b1	ATPase, Na+/K+ transporting, beta 1 polypeptide [Source:RGD Symbol;Acc:2170]	8.24759	14.1274	9.58693	7.27016	15.1455	16.0185	15.9484	24.6298	18.8082	10.2943	15.8414	15.8838	23.8454	33.2962	25.4154	50.2789	13.8718	24.2079	-0.803327	0.0120005
ENSRNOG00000016945	Pla2g2a	phospholipase A2, group IIA (platelets, synovial fluid) [Source:RGD Symbol;Acc:620857]	1.07158	2.42082	5.41509	1.54688	1.59354	0.175853	0.928427	4.60958	9.41121	0.502548	2.80807	2.08984	31.6561	0.395973	4.33969	9.41181	2.22022	7.57691	-1.77091	0.0120205
ENSRNOG00000013707	Spata13	spermatogenesis associated 13 [Source:RGD Symbol;Acc:1307364]	4.17299	3.85224	4.05096	3.12031	3.44172	3.36402	3.75502	3.48897	4.79693	3.79017	6.51865	4.33422	3.96837	5.10284	5.69543	7.56119	3.65578	5.22098	-0.51414	0.0120507
ENSRNOG00000020272	5330417C22Rik	RIKEN cDNA 5330417C22 gene [Source:MGI Symbol;Acc:MGI:1923930]	2.26867	1.91697	3.39162	1.40868	2.91405	2.11856	2.80959	2.44722	3.36639	2.2296	2.95732	2.43007	4.94062	5.30318	5.85183	3.1105	2.40942	3.77369	-0.64729	0.0120533
ENSRNOG00000015567	Slc9a2	solute carrier family 9, subfamily A (NHE2, cation proton antiporter 2), member 2 [Source:RGD Symbol;Acc:3719]	0.0507802	0.044897	0	0.0206191	0	0.0562479	0	0.12073	0	0	0	0	0	0.0168893	0	0	0.0366593	0.00211116	4.11807	0.0121109
ENSRNOG00000001404	Agfg2	ArfGAP with FG repeats 2 [Source:RGD Symbol;Acc:1306590]	6.5404	15.2146	20.2342	12.7409	4.48576	8.95962	18.968	12.7614	13.5317	5.95291	7.18505	4.9089	5.58952	13.1642	10.3462	3.75007	12.4881	8.05357	0.632855	0.012132
ENSRNOG00000022910	Emcn	endomucin [Source:RGD Symbol;Acc:1303218]	2.54543	1.41433	2.52929	1.71252	2.45893	3.11458	2.87323	2.22274	5.13677	4.70672	3.31197	2.80815	3.77887	3.24071	3.42372	2.65325	2.35888	3.63252	-0.622869	0.0121444
ENSRNOG00000048230	LOC300308	similar to hypothetical protein 4930509O22 [Source:RGD Symbol;Acc:1359716]	0.025499	0	0	0	0	0.112978	0	0.173208	0	0	0	0	0	0	0	0	0.0389607	0	Inf	0.0121476
ENSRNOG00000020468	Stard4	StAR-related lipid transfer (START) domain containing 4 [Source:RGD Symbol;Acc:1309475]	5.77762	4.94034	11.5839	9.47459	10.6929	9.50805	8.6176	13.0289	7.49357	6.98637	16.7057	10.5713	15.2066	17.8316	16.4297	35.1685	9.20299	15.7992	-0.779673	0.012214
ENSRNOG00000032426	Slc10a5	solute carrier family 10, member 5 [Source:RGD Symbol;Acc:1306036]	0.417966	0.844516	0.851956	0.678756	0.883233	0.66132	0.310403	0.24332	2.30954	1.97417	2.47645	0.838377	0.930783	0.754542	0.544056	0.605098	0.611434	1.30413	-1.09282	0.0123434
ENSRNOG00000054472	AABR07032621.1	-	0	0	0	0	0	0	0	0	0	0	0	0	0	0.131965	0.301287	0.904829	0	0.16726	#NAME?	0.0125006
ENSRNOG00000057832	Rnf125	ring finger protein 125 [Source:MGI Symbol;Acc:MGI:1914914]	15.5748	22.1452	30.4635	30.244	35.9654	22.729	13.252	20.4578	35.8908	16.8995	33.8152	28.6252	44.2175	44.659	41.8933	65.9633	23.854	38.9955	-0.709077	0.0125499
ENSRNOG00000005045	Ppp2r5e	protein phosphatase 2, regulatory subunit B', epsilon isoform [Source:RGD Symbol;Acc:1305657]	1.86569	1.96532	1.941	1.90625	2.48598	2.96182	1.79422	2.25975	1.22887	1.33431	2.2379	0.832276	1.53492	1.29254	2.88048	1.16593	2.1475	1.5634	0.45797	0.0127447
ENSRNOG00000018830	Aff3	AF4/FMR2 family, member 3 [Source:RGD Symbol;Acc:1308527]	0.0462282	0.102168	0.0206108	0	0	0.0170646	0.0120156	0	0.0194319	0.113837	0.150387	0.0202827	0.100098	0.0922518	0.0526636	0.210844	0.0247609	0.0949746	-1.93948	0.0127977
ENSRNOG00000013261	Vax2	ventral anterior homeobox 2 [Source:RGD Symbol;Acc:621133]	0.344976	3.04982	0	1.21394	1.45818	3.14192	1.37504	0.468648	0.193416	1.37531	0.187043	0.807379	0.199209	0.68837	0.349274	0.116582	1.38157	0.489573	1.49671	0.0128719
ENSRNOG00000008034	Tmeff1	transmembrane protein with EGF-like and two follistatin-like domains 1 [Source:RGD Symbol;Acc:62005]	0	0	0	0	0	0	0	0	0	0.0286553	0	0.0357501	0	0	0.0618831	0.330328	0	0.0570771	#NAME?	0.0129082
ENSRNOG00000018755	Acss2	acyl-CoA synthetase short-chain family member 2 [Source:RGD Symbol;Acc:1305489]	35.1186	52.7684	84.2345	50.5035	43.8365	62.8746	85.9088	64.1322	45.5395	48.4912	44.3298	60.0596	43.2988	45.4003	42.9973	37.1257	59.9221	45.9053	0.384428	0.013499
ENSRNOG00000051661	Ly49i5	Ly49 inhibitory receptor 5 [Source:RGD Symbol;Acc:1359210]	0	0	0.137473	0.156471	0.0271532	0.0284497	0	0	0	0	0	0	0	0	0	0	0.0436933	0	Inf	0.0135169
ENSRNOG00000020925	Ccdc86	coiled-coil domain containing 86 [Source:RGD Symbol;Acc:1359280]	4.65296	4.04674	7.49543	3.53438	4.65193	5.43054	2.37974	6.01461	6.62595	8.07734	7.995	7.11279	4.80943	10.0325	8.26274	5.62795	4.77579	7.31797	-0.615703	0.0135449
ENSRNOG00000054946	AABR07054126.1	-	2.68549	2.03476	1.39288	1.7133	2.31628	2.44829	2.10826	2.12173	0.553004	0.636134	2.40673	0.721429	1.75611	1.40335	1.76862	1.94391	2.10262	1.39866	0.588145	0.0136912
ENSRNOG00000038744	Atp5hl1	ATP synthase, H+ transporting, mitochondrial Fo complex, subunit d-like 1 [Source:RGD Symbol;Acc:1559626]	3.3281	6.43546	7.23397	5.57354	3.80943	3.07168	7.13636	4.66198	2.79844	6.29185	3.55215	3.65077	2.52182	1.52171	2.21115	2.95104	5.15631	3.18737	0.693976	0.0137315
ENSRNOG00000008025	Bend5	BEN domain containing 5 [Source:RGD Symbol;Acc:1584958]	0	0	0	0.0447571	0	0	0	0	0.324435	0.271433	0	0	0.429594	0	0	0	0.00559463	0.128183	-4.51801	0.0138848
ENSRNOG00000043099	Ddx21	DEAD (Asp-Glu-Ala-Asp) box helicase 21 [Source:RGD Symbol;Acc:1307306]	2.72341	2.30542	3.53997	1.94899	2.47108	3.3572	2.32754	2.10051	3.31854	3.99397	3.58487	3.09886	3.97746	4.68174	4.04819	2.50263	2.59677	3.65078	-0.49149	0.0142528
ENSRNOG00000000323	Prdm1	PR domain containing 1, with ZNF domain [Source:RGD Symbol;Acc:1311765]	0.642694	0.254163	0.588206	0.39826	0.3574	0.536991	0.334096	0.43651	0.696845	0.428314	0.673944	0.415586	0.556579	0.753653	1.0659	1.50829	0.44354	0.762389	-0.781463	0.0146405
ENSRNOG00000015117	Lrrc39	leucine rich repeat containing 39 [Source:RGD Symbol;Acc:1585106]	0	0.0621687	0.03135	0	0	0	0	0	0.177383	0	0.0571865	0.061722	0.0609059	0.093546	0.106787	0	0.0116898	0.0696913	-2.57572	0.0146784
ENSRNOG00000001689	Arl6	ADP-ribosylation factor-like 6 [Source:RGD Symbol;Acc:1305535]	3.21869	3.56863	2.52971	1.55041	2.95892	2.41693	2.58069	2.2602	1.51379	2.30261	2.04079	1.34051	2.59847	2.14071	1.61552	1.87969	2.63552	1.92901	0.450227	0.0148735
ENSRNOG00000020689	Cpeb3	cytoplasmic polyadenylation element binding protein 3 [Source:RGD Symbol;Acc:1564670]	0.606471	0.167522	0.405614	0.307778	0.320394	0.531764	0.275849	0.28318	1.01988	0.506612	0.73978	0.465684	0.426729	0.882329	0.690729	0.460936	0.362321	0.649085	-0.841137	0.0149838
ENSRNOG00000008332	Smo	smoothened, frizzled class receptor [Source:RGD Symbol;Acc:3726]	0.327638	0.512411	0.606815	0.491144	0.78112	0.744371	0.537154	0.530639	0.381449	0.390044	0.20495	0.420224	0.654778	0.134092	0.421016	0.229873	0.566412	0.354553	0.675848	0.0151281
ENSRNOG00000016750	Cyp26a1	cytochrome P450, family 26, subfamily a, polypeptide 1 [Source:RGD Symbol;Acc:620161]	4.95039	5.56948	4.264	3.15174	9.47041	3.86295	3.68463	4.08817	6.62224	12.4258	4.98647	7.40505	6.47936	8.15624	7.51775	8.2092	4.88022	7.72527	-0.662639	0.0152526
ENSRNOG00000011700	Ptprm	protein tyrosine phosphatase, receptor type, M [Source:RGD Symbol;Acc:620776]	0.566376	0.543569	0.764806	0.367907	0.809289	0.561581	0.563601	0.527552	0.734759	0.728536	0.736935	1.03666	0.994976	0.86099	0.847811	1.14792	0.588085	0.886073	-0.591401	0.0152631
ENSRNOG00000007508	Lrtm2	leucine-rich repeats and transmembrane domains 2 [Source:RGD Symbol;Acc:1587001]	0	0	0	0	0.0189826	0	0	0.0731912	0	0.0568581	0.175278	0.354658	0	0.0358402	0.02046	0.136527	0.0115217	0.0974526	-3.08034	0.0155889
ENSRNOG00000005404	Rasgrp1	RAS guanyl releasing protein 1 (calcium and DAG-regulated) [Source:RGD Symbol;Acc:3539]	0.195043	0.14778	0.149077	0.248878	0.235527	0.267466	0.144849	0.132477	0.281151	0.352823	0.74776	0.171166	0.410207	0.277975	0.317361	0.395315	0.190137	0.36922	-0.957439	0.015633
ENSRNOG00000018551	Olr63	olfactory receptor 63 [Source:RGD Symbol;Acc:1332833]	0	0	0.2835	0	0.223923	0.0782218	0	0.215902	0	0	0	0	0	0	0	0	0.100193	0	Inf	0.0156508
ENSRNOG00000028974	AABR07004894.1	-	0	0	0	0	0	0	0	0	0	0.368449	0.567914	0	0	0	0	1.06159	0	0.249744	#NAME?	0.0157333
ENSRNOG00000058847	AABR07044001.4	-	1.2278	0.592013	1.32714	2.74917	1.75592	1.84065	1.77938	2.9313	1.06369	0.916061	1.24053	1.56723	1.28884	0.66812	0.960538	1.47049	1.77542	1.14694	0.630375	0.0157565
ENSRNOG00000031833	RGD1562392	similar to Sulfotransferase K1 (rSULT1C2) [Source:RGD Symbol;Acc:1562392]	0	0	0.0339285	0.123598	0.0804151	0.0140455	0	0	0	0	0	0	0	0.012655	0	0	0.0314984	0.00158188	4.31557	0.0159443
ENSRNOG00000004819	Porcn	porcupine homolog (Drosophila) [Source:RGD Symbol;Acc:1564947]	2.07575	1.76152	1.40678	0.876447	1.40366	1.01158	1.27328	1.15605	1.74541	0.554881	0.911557	0.582904	0.934772	1.04921	0.851118	0.75728	1.37063	0.923392	0.569829	0.0159873
ENSRNOG00000012820	Add3	adducin 3 (gamma) [Source:RGD Symbol;Acc:2043]	1.60563	2.16736	2.57338	1.44468	2.76634	1.71426	2.4363	2.41682	3.21104	2.83899	3.44077	1.99931	3.68291	2.53981	3.26209	4.04587	2.1406	3.1276	-0.547044	0.0161754
ENSRNOG00000007869	Wscd1	WSC domain containing 1 [Source:RGD Symbol;Acc:1308212]	0	0.0437112	0.0661432	0.0401489	0.104487	0.0547623	0.141369	0.0167871	0.249454	0.313045	0	0.195265	0.0856312	0.147977	0.22526	0.125275	0.058426	0.167738	-1.52153	0.0162685
ENSRNOG00000012660	Postn	periostin, osteoblast specific factor [Source:RGD Symbol;Acc:1305285]	0	0.108075	0.327084	0.158848	0.172241	0.216665	0.22881	0.199294	0.123362	0.223626	0.178974	0.214595	0.0635281	0.081321	0.129973	4.16318	0.176377	0.64732	-1.87581	0.0163072
ENSRNOG00000039455	Pcdhgb6	protocadherin gamma subfamily B, 6 [Source:RGD Symbol;Acc:1591730]	0.0418023	0.0369593	0.0745502	0.0339473	0.0294552	0.123468	0	0	0.0703114	0.0294019	0.169999	0.110069	0.506868	0.166839	0.0952432	0.0423805	0.0425228	0.148889	-1.80793	0.0164811
ENSRNOG00000052795	Itpr3	inositol 1,4,5-trisphosphate receptor, type 3 [Source:RGD Symbol;Acc:2934]	0.068917	0.131992	0.102425	0.0746138	0.169903	0.161142	0.0417958	0.148223	0.106243	0.202	0.308246	0.171359	0.318307	0.129868	0.148263	0.384122	0.112376	0.221051	-0.976038	0.0167737
ENSRNOG00000046920	LOC100912429	smad nuclear interacting protein 1-like [Source:RGD Symbol;Acc:6486919]	3.22099	1.0951	1.91485	1.77712	1.22168	1.55504	0.965987	1.45843	0.937508	1.6558	0.940284	0.724785	1.32318	1.12604	0.815239	1.33913	1.65115	1.10775	0.575844	0.0168453
ENSRNOG00000023209	Slamf7	SLAM family member 7 [Source:RGD Symbol;Acc:1560190]	0	0.115537	0.116524	0.106121	0.230137	0.241256	0.0679307	0	0.384625	0.413701	0.106277	0.344081	0.452718	0.130387	0.099245	0.794646	0.109688	0.34071	-1.63514	0.0168467
ENSRNOG00000019869	Lrfn1	leucine rich repeat and fibronectin type III domain containing 1 [Source:RGD Symbol;Acc:1304707]	0.115782	0.170592	0.137683	0.47011	0.108761	0.427497	0.341106	0.15729	0.0649152	0	0.219729	0.101622	0.133695	0.10269	0.205158	0	0.241103	0.103476	1.22035	0.0168834
ENSRNOG00000018113	Anlnl1	anillin, actin binding protein-like 1 [Source:RGD Symbol;Acc:1566097]	0	0.0612316	0	0	0	0.153424	0.0180008	0.0470463	0.0291112	0.0730839	0	0.0303858	0.209947	0.046068	0.236671	0.877393	0.0349629	0.187832	-2.42555	0.0171099
ENSRNOG00000019510	Tm4sf5	transmembrane 4 L six family member 5 [Source:RGD Symbol;Acc:1308709]	0	0.187944	0.663565	0	0	0	0.165755	0.360987	0	0	0	0	0	0	0.0807214	0	0.172281	0.0100902	4.09374	0.0171418
ENSRNOG00000020081	As3mt	arsenite methyltransferase [Source:RGD Symbol;Acc:621325]	121.156	87.6365	112.247	85.6579	79.9797	85.79	108.598	96.5147	72.3595	69.4748	78.1155	65.0301	84.0577	116.183	75.6593	76.9446	97.1976	79.728	0.285834	0.0171848
ENSRNOG00000006978	Mterfd3	MTERF domain containing 3 [Source:RGD Symbol;Acc:1311836]	0.626345	1.32878	0.781929	0.762837	0.882364	0.971197	0.87908	1.14856	1.05329	0.264352	0.865877	0.439706	0.650868	0.166633	0.332906	0.634716	0.922637	0.551043	0.743598	0.0171963
ENSRNOG00000004221	Lgr5	leucine rich repeat containing G protein coupled receptor 5 [Source:RGD Symbol;Acc:1307733]	0	0.0285519	0.0575918	0	0	0	0.0167874	0.0219305	0.0543172	0.0454434	0.157583	0.141706	0	0.0429624	0.0980867	0.0327399	0.0156077	0.0716048	-2.1978	0.0172032
ENSRNOG00000005830	Fam19a4	family with sequence similarity 19 (chemokine (C-C motif)-like), member A4 [Source:RGD Symbol;Acc:1597443]	0	0	0	0	0	0	0	0	0	0	0	0.377335	0.165475	0	0	0.0484291	0	0.0739049	#NAME?	0.0172037
ENSRNOG00000010665	Ccr7	chemokine (C-C motif) receptor 7 [Source:RGD Symbol;Acc:735151]	0.35446	0.12534	0.126411	0.0575628	0.49933	0.157029	0.257956	0	0.238447	0.548551	0.576477	0.186639	0.245544	0.612919	0.645924	1.00575	0.197261	0.507532	-1.36339	0.0173314
ENSRNOG00000021011	Fut2	fucosyltransferase 2 (secretor status included) [Source:RGD Symbol;Acc:2639]	0	0	0	0	0	0	0	0	0.0284771	0	0	0.208106	0.02933	0	0	0.0686616	0	0.0418219	#NAME?	0.0173783
ENSRNOG00000014395	Gli3	GLI family zinc finger 3 [Source:RGD Symbol;Acc:620272]	0.0258909	0	0.0115434	0.0105129	0	0	0	0	0.0435484	0	0.0210568	0.0454461	0.0336354	0	0.0393201	0.0656056	0.0059934	0.0310765	-2.37438	0.0173971
ENSRNOG00000061379	C7	complement component 7 [Source:MGI Symbol;Acc:MGI:88235]	0.278809	0.0704236	0.497255	0.355764	0.140277	0.529369	0.434805	0.324619	0.301429	0.392264	0.356301	0.0699176	1.0348	0.503325	0.302425	4.48041	0.328915	0.930109	-1.49968	0.0177119
ENSRNOG00000003264	Nat9	N-acetyltransferase 9 (GCN5-related, putative) [Source:RGD Symbol;Acc:1307096]	15.7472	18.6054	17.947	12.4745	14.6633	16.9023	20.2053	17.1646	13.0473	18.7507	13.9928	11.0554	14.0364	11.0863	15.3399	11.4432	16.7137	13.594	0.298061	0.0180045
ENSRNOG00000019207	Shank1	SH3 and multiple ankyrin repeat domains 1 [Source:RGD Symbol;Acc:621011]	0	0	0.0105355	0	0	0	0	0	0	0.0332467	0.0480489	0	0	0.0628686	0.00897324	0	0.00131694	0.0191422	-3.8615	0.0180179
ENSRNOG00000018464	Lipt1	lipoyltransferase 1 [Source:RGD Symbol;Acc:1310276]	0.404216	0.194892	0.131076	0.0895142	0.155305	0.298462	0.133713	0.449243	0.617959	0.697941	0.388478	0.483706	0.763746	0.195508	0.195314	0.558589	0.232053	0.487655	-1.07141	0.0180264
ENSRNOG00000007493	Xrcc2	X-ray repair complementing defective repair in Chinese hamster cells 2 [Source:RGD Symbol;Acc:1564823]	0.257434	0.202287	0.0765307	0.16259	0.16119	0.211218	0.356877	0.27199	0.120261	0.160979	0.186091	0.0502125	0.148628	0.133179	0.0868736	0	0.212514	0.110778	0.93989	0.0180788
ENSRNOG00000006995	Ano6	anoctamin 6 [Source:RGD Symbol;Acc:1304765]	1.12023	2.42683	3.05316	1.33239	2.40059	1.21161	2.51799	1.63957	3.27693	2.23092	2.66884	3.40616	2.37751	2.48699	2.75548	4.90874	1.9628	3.01395	-0.618744	0.0181104
ENSRNOG00000037765	Lims1	LIM and senescent cell antigen-like domains 1 [Source:RGD Symbol;Acc:1560732]	0.207802	0.321436	0.370597	0.632692	0.768403	0.767131	0.0540025	0.246982	0.480493	0.584688	1.26733	0.547034	1.03471	0.932827	1.14389	1.10552	0.421131	0.887061	-1.07477	0.0182516
ENSRNOG00000001193	Hsf2bp	heat shock transcription factor 2 binding protein [Source:RGD Symbol;Acc:1565879]	0	0.051038	0.0257371	0	0.0406625	0.170515	0.0300082	0	0	0	0	0.0253273	0	0	0	0	0.0397452	0.00316591	3.65009	0.0183384
ENSRNOG00000003148	Timp2	TIMP metallopeptidase inhibitor 2 [Source:RGD Symbol;Acc:61312]	1.09549	1.61396	4.55886	1.43311	3.21522	4.53875	3.82813	4.13356	4.55455	5.48006	3.11806	3.84545	8.80185	4.04773	3.92801	7.2161	3.05214	5.12398	-0.747444	0.0184336
ENSRNOG00000049517	Tnfaip3	tumor necrosis factor, alpha-induced protein 3 [Source:RGD Symbol;Acc:1589275]	0.578827	1.02334	1.62226	1.27571	2.32986	1.49591	1.59045	3.79094	2.22499	1.25065	1.31129	3.12036	2.86444	3.43726	3.0766	10.2235	1.71341	3.43863	-1.00496	0.0184524
ENSRNOG00000049919	LOC691670	similar to natural killer cell protease 7 [Source:RGD Symbol;Acc:1597224]	0	0	0	0	0	0	0	0	0.22729	0	0.219801	0.474389	0	0	0	0.137	0	0.13231	#NAME?	0.0185894
ENSRNOG00000000414	Cep85l	centrosomal protein 85-like [Source:RGD Symbol;Acc:2319745]	0.808071	1.00004	2.42598	0.809227	0.929681	0.656329	0.378054	0.768354	1.67602	0.720029	1.86189	0.850958	2.40262	2.34679	1.6362	2.26562	0.971967	1.72002	-0.823443	0.018609
ENSRNOG00000016671	Dtna	dystrobrevin, alpha [Source:RGD Symbol;Acc:1561985]	0	0	0	0.0164136	0	0	0	0	0.0169917	0	0.0164439	0.0177357	0	0.0672228	0	0.122907	0.0020517	0.0301626	-3.87787	0.0187021
ENSRNOG00000004441	Faim3	Fas apoptotic inhibitory molecule 3 [Source:RGD Symbol;Acc:1359282]	0.428339	0.378641	0.600227	0.447192	0.258623	0.40664	0.159053	0.12468	0.51453	0.947014	0.895739	0.483317	0.105995	0.447669	0.929275	2.17042	0.350424	0.811746	-1.21192	0.0187913
ENSRNOG00000008444	Cbl	Cbl proto-oncogene, E3 ubiquitin protein ligase [Source:RGD Symbol;Acc:1561386]	0.0332166	0	0.148118	0.134874	0.0234054	0.0490632	0.103615	0.0225575	0.027925	0.0701057	0.243142	0.087462	0.258914	0.243033	0.277463	0.235667	0.0643562	0.180464	-1.48756	0.0189862
ENSRNOG00000011815	Sgk1	serum/glucocorticoid regulated kinase 1 [Source:RGD Symbol;Acc:3668]	4.68026	5.88689	3.76909	3.11387	4.89426	6.11998	4.26571	4.53707	8.73763	9.05037	6.43849	4.01676	6.19576	4.97766	6.23081	8.54572	4.65839	6.77415	-0.540208	0.0191573
ENSRNOG00000002028	Tmem50b	transmembrane protein 50B [Source:RGD Symbol;Acc:1307561]	5.75995	3.11814	5.97255	5.43833	5.0008	4.54976	2.92459	3.9424	3.90465	3.39227	4.39362	3.21309	3.28679	3.3557	1.9325	4.29867	4.58832	3.47216	0.402132	0.0192787
ENSRNOG00000047123	Tstd1	thiosulfate sulfurtransferase (rhodanese)-like domain containing 1 [Source:RGD Symbol;Acc:2323815]	16.8483	18.2278	5.60616	11.2302	14.879	7.24142	15.1636	13.6633	13.5326	8.49094	14.5193	7.50312	6.09754	4.51562	7.06474	7.39025	12.8575	8.63926	0.573626	0.019303
ENSRNOG00000017808	Klf15	Kruppel-like factor 15 [Source:RGD Symbol;Acc:70918]	29.5607	45.0482	21.534	18.7965	31.82	23.1797	24.1105	31.1338	44.9862	33.1837	46.5552	43.589	37.4984	37.77	37.0828	47.2559	28.1479	40.9901	-0.542249	0.0193723
ENSRNOG00000003522	Mr1	major histocompatibility complex, class I-related [Source:RGD Symbol;Acc:1593291]	0.0672062	0.148531	0.0899134	0	0.0473404	0	0.0174682	0.0684743	0.197811	0.118208	0.163974	0.206446	0.145522	0.201156	0.0510412	0.102182	0.0548666	0.148292	-1.43444	0.0196443
ENSRNOG00000057952	SNORD101	Small nucleolar RNA SNORD101 [Source:RFAM;Acc:RF00186]	2.73184	1.20767	1.21799	2.2185	1.92432	2.01756	0.71006	2.78339	2.29747	3.84359	5.55484	3.59658	5.91527	5.45159	5.18618	5.53746	1.85142	4.67287	-1.33568	0.019657
ENSRNOG00000051102	Rn60_1_1361.1	-	0.883641	1.32791	1.53659	0.753377	1.49384	2.0879	0.941663	0.990263	1.04024	1.67835	1.83245	2.1325	2.1427	2.85034	2.07997	2.05964	1.2519	1.97702	-0.659211	0.0196612
ENSRNOG00000028958	AABR07024795.1	-	0.601724	1.06378	0.804873	0.325732	1.20091	0.962666	0.834106	1.15792	0.252965	0.776025	0.489319	0.528069	0.434256	0.666978	0.533045	0.40652	0.868964	0.510897	0.766264	0.0197025
ENSRNOG00000050944	AABR07065768.1	Uncharacterized protein [Source:UniProtKB/TrEMBL;Acc:F1M4R1]	0.87894	0	0	0	0	1.51456	0.456908	0	0	0	0	0	0	0	0	0	0.3563	0	Inf	0.0199713
ENSRNOG00000006718	Rbm33	RNA binding motif protein 33 [Source:RGD Symbol;Acc:1310651]	3.05921	1.86666	3.88685	1.45084	2.34558	2.1989	0.408121	0.882597	3.86989	1.90444	5.76822	2.06694	5.53306	3.97923	2.54901	3.01791	2.01234	3.58609	-0.833534	0.020077
ENSRNOG00000019018	Plat	plasminogen activator, tissue [Source:RGD Symbol;Acc:3342]	0.914663	0.949154	1.63127	1.22703	0.784336	1.38009	0.744218	0.756264	1.27068	1.81837	0.840836	2.16371	2.85845	1.61338	0.815292	2.94195	1.04838	1.79033	-0.772069	0.0201416
ENSRNOG00000007290	Atp1a2	ATPase, Na+/K+ transporting, alpha 2 polypeptide [Source:RGD Symbol;Acc:2168]	0.019711	0.139408	0.210954	0.128057	0.0694272	0.0582189	0.0512395	0.0401659	0.116032	0.0416014	0.112221	0.103801	0.136575	0.0786695	0.01497	2.03769	0.0896476	0.330195	-1.88098	0.0202482
ENSRNOG00000020217	Pagr1	Paxip1-associated glutamate-rich protein 1 [Source:RGD Symbol;Acc:1305592]	8.7558	7.38805	9.10921	8.40216	6.82162	8.62014	10.0686	5.40617	8.70088	6.25262	5.71791	6.98525	6.43371	6.088	4.53294	4.70543	8.07147	6.17709	0.385903	0.0203437
ENSRNOG00000040289	Xkr9	XK, Kell blood group complex subunit-related family, member 9 [Source:RGD Symbol;Acc:1359260]	3.55997	3.18778	4.47327	2.13981	4.86867	5.63274	4.89086	2.63768	2.25478	2.56934	4.85015	3.02268	2.6025	2.42918	3.45788	2.48321	3.92385	2.95872	0.407299	0.0203982
ENSRNOG00000054259	Klf11	Kruppel-like factor 11 [Source:MGI Symbol;Acc:MGI:2653368]	1.60375	1.34679	2.52655	2.32226	2.27815	1.796	3.3903	3.68525	1.61822	1.29739	4.89075	3.56539	5.25451	4.15984	5.4798	5.60707	2.36863	3.98412	-0.750208	0.0204965
ENSRNOG00000020970	Rundc3a	RUN domain containing 3A [Source:RGD Symbol;Acc:735057]	0.105767	0.0935133	0.0943353	0	0.0993531	0.0781036	0.0183273	0	0	0	0	0	0	0.0234518	0.0535515	0	0.061175	0.00962541	2.66802	0.0206103
ENSRNOG00000014257	Ces4a	carboxylesterase 4A [Source:RGD Symbol;Acc:1307418]	3.94069	6.30691	5.58555	2.99767	5.5808	8.086	8.75469	5.35292	3.48793	6.59472	3.91307	4.58669	5.28068	3.08989	3.87412	3.86739	5.82565	4.33681	0.425785	0.0207201
ENSRNOG00000057231	Ddx3y	DEAD (Asp-Glu-Ala-Asp) box polypeptide 3, Y-linked [Source:MGI Symbol;Acc:MGI:1349406]	0	0.028959	0	0	0	0.0241813	0.0170267	0	0.0550917	0.0460914	0.29303	0	0	0	0	0.331961	0.00877088	0.0907718	-3.37145	0.0207314
ENSRNOG00000011614	Tmcc1	transmembrane and coiled-coil domain family 1 [Source:RGD Symbol;Acc:1311909]	2.92573	2.85382	3.28375	2.99003	3.37555	4.20888	3.1467	3.11771	4.45367	4.71951	2.83051	3.7185	4.67427	7.0789	5.13251	4.75414	3.23777	4.67025	-0.528499	0.020914
ENSRNOG00000006170	Bach2	BTB and CNC homology 1, basic leucine zipper transcription factor 2 [Source:RGD Symbol;Acc:1562865]	0.323142	0.428476	0.264138	0.0218659	0.550081	0.19884	0.167981	0.182898	0.475504	0.644058	1.05114	0.307215	0.41977	0.429827	0.511172	0.463923	0.267178	0.537826	-1.00934	0.0209656
ENSRNOG00000018484	Plk3	polo-like kinase 3 [Source:RGD Symbol;Acc:62039]	3.2582	3.17941	5.69777	4.53531	2.92099	2.65576	4.15734	5.23057	4.30521	4.5245	6.50369	4.53031	5.38678	6.27581	6.2653	9.90564	3.95442	5.96215	-0.592368	0.0210124
ENSRNOG00000042193	AABR07034729.1	Uncharacterized protein [Source:UniProtKB/TrEMBL;Acc:F1MAE7]	0	0.127304	0.128392	0.116929	0.101457	4.04049	0.0748496	0	0.121048	0.101273	0.117145	0	0	0.287334	0	0	0.573678	0.0783501	2.87224	0.0210134
ENSRNOG00000016675	Kcnn2	potassium channel, calcium activated intermediate/small conductance subfamily N alpha, member 2 [Source:RGD Symbol;Acc:2963]	1.37771	3.70432	4.29998	2.4704	1.65784	2.37363	2.89456	3.0411	1.59288	0.121142	0	0.201501	1.93882	0	1.91785	2.67601	2.72744	1.05602	1.36891	0.0210763
ENSRNOG00000061415	Taf1b	TATA box-binding protein-associated factor RNA polymerase I subunit B [Source:UniProtKB/Swiss-Prot;Acc:D3ZYB7]	0.295584	0.827421	0.263574	0.0800044	0.485814	0.327373	0.793883	0.301127	0.579936	0.727764	0.921422	1.29695	0.597274	0.720809	0.860335	0.798777	0.421847	0.812909	-0.946373	0.0211484
ENSRNOG00000037801	LOC100360238	rCG21419-like [Source:RGD Symbol;Acc:2322512]	0	0	0	0.0680634	0	0	0	0	0	0.0589709	0.102258	0.07357	0.254077	0	0	0.169889	0.00850793	0.0823457	-3.27481	0.0211525
ENSRNOG00000054033	Adap1	ArfGAP with dual PH domains 1; IP4/PIP3 binding protein; Protein Adap1 [Source:UniProtKB/TrEMBL;Acc:O88768]	0.448457	0.13213	0.166625	0.151727	0.526483	0.0827811	0.116562	0.0761445	0.377085	0.42063	0.607827	0.754292	0.550178	0.223689	0.340513	0.416601	0.212614	0.461352	-1.11763	0.0211731
ENSRNOG00000019740	Hdgfrp3	hepatoma-derived growth factor, related protein 3 [Source:RGD Symbol;Acc:628773]	0.0489957	0.0433192	0.152945	0	0.0517748	0.0723574	0.241989	0.0998404	0.144211	0.206817	0.0597787	0.279516	0.275833	0.065183	0.241845	0.496573	0.0889026	0.22122	-1.31518	0.02126
ENSRNOG00000029668	Wfdc21	WAP four-disulfide core domain 21 [Source:RGD Symbol;Acc:1303147]	419.864	376.875	627.169	243.857	239.06	510.757	579.373	271.967	416.093	532.858	172.876	237.715	306.83	239.949	237.13	195.937	408.615	292.424	0.482683	0.0213542
ENSRNOG00000021276	Bmp2	bone morphogenetic protein 2 [Source:RGD Symbol;Acc:2211]	4.93736	3.74899	4.96733	3.59785	2.78672	3.31848	4.35995	2.32156	6.01449	7.05779	6.33161	4.61061	5.8107	3.87315	4.61412	4.52243	3.75478	5.35436	-0.511987	0.02138
ENSRNOG00000047349	Ms4a6c	membrane-spanning 4-domains, subfamily A, member 6C [Source:RGD Symbol;Acc:1589849]	0	0.480393	0.848185	0.220657	0.0957295	0.200671	0	0	1.4852	0.669096	0.994463	0.238509	1.05897	0.632599	0.10318	0.550769	0.230705	0.716599	-1.63512	0.0215465
ENSRNOG00000007765	Frzb	frizzled-related protein [Source:RGD Symbol;Acc:1311315]	0.480144	0.163237	0.263493	0.449842	0.182105	0.381802	0.134397	0.100334	0.46584	0.80543	0.300349	0.129647	0.83163	0.245639	0.252408	2.24576	0.269419	0.659588	-1.29171	0.0216595
ENSRNOG00000033809	Mlh1	mutL homolog 1 [Source:RGD Symbol;Acc:620937]	3.3497	1.45409	2.37367	2.57418	1.79069	1.72251	2.93843	1.60474	1.33286	2.14599	1.04584	1.57478	1.19143	1.47196	2.67972	1.30328	2.226	1.59323	0.482497	0.0216765
ENSRNOG00000011925	Fam83b	family with sequence similarity 83, member B [Source:RGD Symbol;Acc:1311988]	0	0	0	0.0126226	0	0	0	0	0.0653547	0	0	0.0954928	0.0134585	0	0	0.0315064	0.00157782	0.0257266	-4.02725	0.0217171
ENSRNOG00000061774	AABR07002910.1	-	0	0	0	0	0	0	0	0	0	0.111639	0.0774402	0	0	0	0.0963929	0	0	0.035684	#NAME?	0.022038
ENSRNOG00000009857	Ftsj3	FtsJ homolog 3 (E. coli) [Source:RGD Symbol;Acc:1307110]	3.57869	3.57066	4.42356	4.51697	3.81864	5.23255	4.12588	3.87452	5.6012	6.97911	6.97313	4.81963	4.57207	7.09326	5.38085	4.45253	4.14268	5.73398	-0.46897	0.0220383
ENSRNOG00000001007	Baiap2l1	BAI1-associated protein 2-like 1 [Source:RGD Symbol;Acc:1308452]	9.34776	9.52233	11.8289	8.3492	8.90472	10.682	11.7317	13.4233	6.28808	6.32526	12.0543	9.17985	7.47845	10.8058	6.86124	8.30019	10.4737	8.41164	0.316316	0.0220453
ENSRNOG00000051204	Dopey2	dopey family member 2 [Source:RGD Symbol;Acc:1306097]	1.70785	1.27921	1.86011	1.55612	1.60706	1.01076	1.14533	1.60268	2.28014	1.78835	2.88375	1.52163	1.95321	2.23705	1.96003	2.1271	1.47114	2.09391	-0.509264	0.02211
ENSRNOG00000010275	Slc17a9	solute carrier family 17 (vesicular nucleotide transporter), member 9 [Source:RGD Symbol;Acc:1311940]	26.5604	24.6173	24.3188	42.7362	38.1686	25.646	20.2487	29.4121	10.3451	22.9646	28.4622	30.8701	22.3476	9.0392	20.3699	22.3252	28.9635	20.8405	0.474847	0.0221735
ENSRNOG00000059741	Tmc4	transmembrane channel-like 4 [Source:RGD Symbol;Acc:1304811]	0.208212	0.345108	0.18568	0.147938	0.201665	0.115305	0.0676509	0.088388	0.175075	0.0183043	0	0.0685239	0.135234	0.0346222	0.0790452	0.105503	0.169993	0.0770384	1.14183	0.022193
ENSRNOG00000005472	Sp4	Sp4 transcription factor [Source:RGD Symbol;Acc:3741]	0.0292218	0.0258362	0.260608	0.0711921	0.288202	0.172635	0.0303813	0	0.294888	0.185023	0.332737	0.436001	0.202473	0.194366	0.155337	0.32579	0.10976	0.265827	-1.27614	0.0223115
ENSRNOG00000058611	AABR07027137.1	-	0.569519	0.251739	0.423213	0.385373	0.401169	0.0700691	0.345394	0.257853	0.558699	0.667737	0.694723	1.0829	0.411014	0.505015	0.216242	2.21242	0.338041	0.793593	-1.2312	0.0223865
ENSRNOG00000042596	Fam205a	family with sequence similarity 205, member A [Source:RGD Symbol;Acc:2320471]	0.102194	0	0	0.0622324	0	0.0565891	0	0.0520523	0.0214748	0	0	0	0	0	0	0	0.0341335	0.00268434	3.66854	0.0225269
ENSRNOG00000027232	Pcdhga11	protocadherin gamma subfamily A, 11 [Source:RGD Symbol;Acc:621232]	0	0	0.0371369	0	0	0	0	0	0.0350126	0.0292929	0.135485	0.0365455	0.0721485	0	0.06326	0	0.00464211	0.0464681	-3.32339	0.0228029
ENSRNOG00000017856	Fev	FEV (ETS oncogene family) [Source:RGD Symbol;Acc:628860]	0.336301	0.118919	0.359849	0.382296	0.142131	0.148984	0.174821	0.228409	0.339306	0.425812	0.765761	0.767321	1.04845	0.178939	0.10215	0.817909	0.236464	0.555706	-1.2327	0.0232184
ENSRNOG00000003125	Rogdi	rogdi homolog (Drosophila) [Source:RGD Symbol;Acc:1560021]	44.0984	47.0471	55.3019	50.1943	53.2301	43.0573	85.2687	62.5514	39.7487	50.1831	43.6579	42.1225	46.8353	49.4682	51.9584	35.5774	55.0937	44.944	0.293759	0.02322
ENSRNOG00000056001	Sftpd	surfactant associated protein D [Source:MGI Symbol;Acc:MGI:109515]	0.0723709	0	0	0.0587717	0	0.0178099	0.100332	0.0327752	0	0	0	0	0.020888	0.0160468	0	0	0.0352574	0.00461686	2.93294	0.0232825
ENSRNOG00000003407	Ptpn14	protein tyrosine phosphatase, non-receptor type 14 [Source:RGD Symbol;Acc:1307885]	0	0	0.0557763	0.0169281	0	0.0615687	0.0108361	0.014156	0.0701229	0.0293335	0.0339062	0.054887	0.162482	0.041598	0.094977	0.0422533	0.0199082	0.066195	-1.73336	0.0233687
ENSRNOG00000014511	Alg10	ALG10, alpha-1,2-glucosyltransferase [Source:RGD Symbol;Acc:708500]	0.596138	0.526971	1.55685	0.518626	0.869842	0.691717	1.12891	0.665174	1.64703	0.928585	2.63176	0.672629	1.88069	1.75588	0.969974	0.819904	0.819279	1.41331	-0.786647	0.0235246
ENSRNOG00000003298	Cd247	Cd247 molecule [Source:RGD Symbol;Acc:2305]	0.473752	0.104707	0.158441	0.336609	0.0417239	0.568464	0.153929	0.281562	0.846525	0.999827	0.866878	0.31183	0.359013	0.196943	0.76442	0.360081	0.264898	0.588189	-1.15084	0.0235528
ENSRNOG00000023664	Lepr	leptin receptor [Source:RGD Symbol;Acc:3001]	1.73645	1.14086	2.61565	1.81008	1.45454	5.042	1.61015	1.97623	1.67713	1.53515	1.33579	0.926668	1.95085	1.81036	1.94211	0.974977	2.17325	1.51913	0.516607	0.0235791
ENSRNOG00000060496	Kdm5d	lysine (K)-specific demethylase 5D [Source:RGD Symbol;Acc:2314436]	0	0	0	0	0	0	0	0	0	0	0	0.0151229	0	0.011464	0	0.192141	0	0.027341	#NAME?	0.0238126
ENSRNOG00000011713	LOC691113	hypothetical protein LOC691113 [Source:RGD Symbol;Acc:1587471]	2.47937	0.996229	1.70847	0.54906	1.98457	2.08033	0.468662	0.306146	1.61094	3.01256	2.47452	1.08788	3.61109	3.44785	2.48161	2.39837	1.3216	2.5156	-0.928614	0.0238554
ENSRNOG00000010440	Gnal	guanine nucleotide binding protein, alpha stimulating, olfactory type [Source:RGD Symbol;Acc:2715]	0	0	0	0	0	0.0367604	0	0.0338141	0.25122	0	0.202492	0.218492	0	0	0	0.100929	0.00882181	0.0966416	-3.4535	0.0240255
ENSRNOG00000005840	Cacfd1	calcium channel flower domain containing 1 [Source:RGD Symbol;Acc:1311501]	7.22067	5.64068	7.12781	9.5172	8.20884	7.24105	7.94356	7.4817	3.38876	6.47333	8.02962	7.48603	6.80576	5.91916	5.63571	3.77783	7.54769	5.93953	0.345687	0.0242484
ENSRNOG00000056955	Ccdc64	coiled-coil domain containing 64 [Source:MGI Symbol;Acc:MGI:1922915]	1.60163	1.72255	1.45204	1.01872	1.22219	1.30087	0.95747	1.64983	1.14472	0.394342	1.12881	1.0073	1.61819	0.568118	0.932366	0.946802	1.36566	0.967581	0.497146	0.0244279
ENSRNOG00000010516	Plau	plasminogen activator, urokinase [Source:RGD Symbol;Acc:3343]	1.24004	0.810204	1.97118	1.05066	1.32918	0.955432	1.56949	0.952073	2.04004	3.60303	1.05226	1.60867	2.52127	1.50601	1.10532	3.00501	1.23478	2.0552	-0.735024	0.0245995
ENSRNOG00000059491	Fgd4	FYVE, RhoGEF and PH domain containing 4 [Source:MGI Symbol;Acc:MGI:2183747]	0.685741	0.841913	0.968218	0.742408	0.939222	0.351622	0.346566	0.646863	1.40947	0.602982	1.22375	0.819093	0.874291	1.52025	0.694253	2.33573	0.690319	1.18498	-0.779524	0.0248671
ENSRNOG00000019697	Ankrd28	ankyrin repeat domain 28 [Source:RGD Symbol;Acc:1559931]	1.16867	1.10685	1.48878	0.768187	1.41119	1.64366	0.679831	0.642544	1.33363	1.5855	2.28545	1.92906	1.5663	1.44349	1.43671	1.83287	1.11371	1.67663	-0.590183	0.0250318
ENSRNOG00000006628	Dusp16	dual specificity phosphatase 16 [Source:RGD Symbol;Acc:1310721]	1.2737	0.825667	1.28727	1.48238	1.4355	1.06587	0.617967	1.00926	1.49938	0.657063	1.89897	1.93745	1.69132	1.80719	2.19217	3.39904	1.1247	1.88532	-0.745271	0.0252164
ENSRNOG00000018144	Depdc5	DEP domain containing 5 [Source:RGD Symbol;Acc:1311535]	2.03885	1.67496	2.27267	1.51155	1.89665	2.05362	2.17733	1.97177	1.80754	1.9565	1.62199	1.7406	0.969198	1.70238	1.66591	1.25767	1.94968	1.59022	0.294004	0.0252455
ENSRNOG00000052287	Bsph1	binder of sperm protein homolog 1 [Source:MGI Symbol;Acc:MGI:2685613]	0	0.164581	0	0.453505	0.131165	0	0.483897	0	0	0	0	0	0	0	0	0	0.154144	0	Inf	0.0252873
ENSRNOG00000017365	Klhl35	kelch-like family member 35 [Source:RGD Symbol;Acc:1565895]	0	0.155152	0.104318	0.142508	0.206032	0.302385	0.091223	0	0	0.0823136	0.0951453	0	0	0	0.0444248	0	0.125202	0.0277355	2.17446	0.0256
ENSRNOG00000021323	Car13	carbonic anhydrase 13 [Source:RGD Symbol;Acc:1560453]	0	0	0	0	0.0718466	0	0	0	0	0.0358697	0.0829521	0	0.0883474	0	0.1549	0.413494	0.00898082	0.0969454	-3.43225	0.0256246
ENSRNOG00000013866	Usp49	ubiquitin specific peptidase 49 [Source:RGD Symbol;Acc:1310513]	0.471234	0.383233	0.403408	0.581599	0.305381	0.306197	0.186173	0.17923	0.840027	0.318237	0.720446	0.529331	0.701921	0.463844	0.457999	0.802289	0.352057	0.604262	-0.779364	0.025717
ENSRNOG00000019875	Matr3	matrin 3 [Source:RGD Symbol;Acc:3052]	3.78747	2.20544	1.51449	1.72073	2.65727	1.73122	0.914111	2.848	1.80719	1.37445	2.21226	1.37171	1.60094	1.45941	1.23251	1.81249	2.17234	1.60887	0.433204	0.0260854
ENSRNOG00000012795	Cables1	Cdk5 and Abl enzyme substrate 1 [Source:RGD Symbol;Acc:1305516]	1.3997	1.71847	1.17884	0.789255	0.985933	1.6364	2.46579	2.11256	1.37309	1.12139	1.20151	0.887118	1.07747	1.06021	1.00376	1.18204	1.53587	1.11332	0.464185	0.0261116
ENSRNOG00000015496	Tpm4	tropomyosin 4 [Source:RGD Symbol;Acc:3899]	11.8189	9.78071	17.9394	6.60199	12.281	21.1054	11.7213	15.8836	18.3253	11.4393	15.3373	20.8173	20.7609	23.1357	18.2666	26.0782	13.3915	19.2701	-0.52504	0.0264181
ENSRNOG00000061782	Tspyl2	TSPY-like 2 [Source:RGD Symbol;Acc:1563283]	9.85838	8.52636	8.65971	11.5418	6.95568	4.71578	2.54533	7.58545	5.63187	4.70011	6.8318	6.30889	4.59491	4.20409	4.27745	7.61733	7.54856	5.52081	0.451323	0.0265254
ENSRNOG00000014367	Ephb6	Eph receptor B6 [Source:RGD Symbol;Acc:1306163]	2.08842	3.27464	1.7293	1.53425	1.12081	1.74398	3.78678	2.38093	0.961646	1.90635	2.34534	1.19999	1.48563	1.8685	1.83116	1.23457	2.20739	1.60415	0.460533	0.0267556
ENSRNOG00000056849	Rn60_X_0224.3	-	1.01087	0.223419	0.563402	0.615634	0.178	0.186624	0.328445	0.343267	0.212516	0	0.513823	0	0.109401	0.336181	0.0959575	0	0.431207	0.158485	1.44404	0.026757
ENSRNOG00000019412	Rhbg	Rh family, B glycoprotein [Source:RGD Symbol;Acc:727813]	1.56571	1.70345	1.39623	1.23873	2.48854	3.26079	1.25217	3.1357	1.01271	2.71119	1.76299	0.528465	0.869176	1.30835	1.0974	1.42396	2.00517	1.33928	0.582263	0.0268275
ENSRNOG00000001554	RGD1563888	similar to DNA segment, Chr 16, ERATO Doi 472, expressed [Source:RGD Symbol;Acc:1563888]	3.15586	2.96969	2.85961	1.57055	5.84422	4.24703	3.01645	6.56851	3.33841	2.57808	3.9738	2.76946	8.41941	11.3409	8.77344	12.8958	3.77899	6.76116	-0.839269	0.0268958
ENSRNOG00000015992	Ccl20	chemokine (C-C motif) ligand 20 [Source:RGD Symbol;Acc:3646]	0	0	0	0	0	0	0	0	0	0	0	0	1.77981	0	0.0975426	0	0	0.234669	#NAME?	0.026965
ENSRNOG00000008565	Nkiras1	NFKB inhibitor interacting Ras-like 1 [Source:RGD Symbol;Acc:1308560]	3.67597	3.4476	1.83889	1.85641	3.15771	2.48256	1.9575	1.61369	1.80934	1.60831	1.60406	1.45558	2.91167	1.93797	2.21253	0.999445	2.50379	1.81736	0.462267	0.0272214
ENSRNOG00000016595	Hhex	hematopoietically expressed homeobox [Source:RGD Symbol;Acc:619932]	43.7422	44.4518	44.1258	31.7423	44.9235	44.5905	60.0397	31.6585	33.8364	37.2723	35.9456	36.9257	38.7263	34.819	42.7159	23.6767	43.1593	35.4897	0.282269	0.0272566
ENSRNOG00000002625	Ptpn4	protein tyrosine phosphatase, non-receptor type 4 [Source:RGD Symbol;Acc:620712]	0.315603	0.422709	0.648164	0.349452	0.309884	0.607308	0.49716	0.350763	0.755924	0.632406	0.754414	0.436431	0.554916	0.591545	0.53738	0.833507	0.43763	0.637065	-0.541729	0.027305
ENSRNOG00000011566	Cecr2	cat eye syndrome chromosome region, candidate 2 [Source:RGD Symbol;Acc:1564182]	1.94618	1.74014	2.01476	2.86988	2.39508	0.9415	0.348861	1.48894	3.42337	1.32185	4.07493	3.63174	2.2472	2.32094	1.90239	5.93945	1.71817	3.10773	-0.854991	0.0273161
ENSRNOG00000058866	Myo5a	myosin VA [Source:RGD Symbol;Acc:3143]	0.0589135	0.0390592	0.275799	0.107628	0.0207459	0.0869967	0.107181	0.0900222	0.173373	0.165764	0.0958107	0.103392	0.191315	0.264464	0.123007	0.552218	0.0982932	0.208668	-1.08605	0.0273485
ENSRNOG00000011672	Tph1	tryptophan hydroxylase 1 [Source:RGD Symbol;Acc:3895]	0	0	0.0231283	0	0.146175	0	0	0.0528537	0	0	0	0	0	0	0	0	0.0277697	0	Inf	0.0273837
ENSRNOG00000054420	Vdr	vitamin D (1,25- dihydroxyvitamin D3) receptor [Source:RGD Symbol;Acc:3959]	0.0906889	0.0400841	0.202163	0.331346	0.111779	0.0669537	0.070711	0.030798	0.247812	0.558183	0.147487	0.119375	0.294503	0.452341	0.0860681	0.298675	0.118065	0.275556	-1.22276	0.0274013
ENSRNOG00000011033	Tekt2	tektin 2 (testicular) [Source:RGD Symbol;Acc:1311065]	0	0	0.114235	0.104036	0.0902408	0	0.0998944	0	0	0	0	0	0	0	0	0	0.0510507	0	Inf	0.0274152
ENSRNOG00000056344	AABR07049578.1	-	0	0	0.278183	0	0.219823	0.23032	0.486523	0.21186	0	1.97529	0.253814	0	0.810572	1.45263	0.710797	0.948649	0.178339	0.76897	-2.10831	0.0275215
ENSRNOG00000057369	AABR07027240.1	-	0	0	0	0	0	0	0	0	0.0447711	0	0.216574	0.0934936	0	0	0.0404458	0	0	0.0494106	#NAME?	0.0277509
ENSRNOG00000011417	Pde3b	phosphodiesterase 3B, cGMP-inhibited [Source:RGD Symbol;Acc:61943]	4.03067	5.8637	5.93578	3.47854	5.53232	8.6564	6.10625	5.88187	6.8365	6.25411	7.21123	6.67012	6.98121	10.6463	9.61878	8.96298	5.68569	7.89766	-0.47409	0.0277702
ENSRNOG00000012470	Zc3h12c	zinc finger CCCH type containing 12C [Source:RGD Symbol;Acc:1565078]	0.0917382	0	0.184055	0.0186217	0.0484625	0.0338701	0	0.0155723	0.231401	0.177458	0.111895	0.0402565	0.019855	0.152521	0.104479	0.232403	0.0490399	0.133784	-1.44787	0.0281832
ENSRNOG00000007341	Mroh8	maestro heat-like repeat family member 8 [Source:RGD Symbol;Acc:2321481]	0.030047	0.159378	0	0	0	0.0443815	0.0781082	0	0	0.0211337	0	0	0	0	0	0	0.0389893	0.00264172	3.88353	0.0282636
ENSRNOG00000042255	Efcab3	EF-hand calcium binding domain 3 [Source:RGD Symbol;Acc:1305423]	0	0	0	0	0.109623	0.057447	0.485451	0	0	0	0	0	0	0	0	0	0.0815651	0	Inf	0.0282738
ENSRNOG00000003687	Rgs2	regulator of G-protein signaling 2 [Source:RGD Symbol;Acc:621665]	3.26098	2.88256	1.76555	1.51302	1.64071	2.32184	5.14599	4.03409	3.4275	2.37589	3.97783	6.03003	6.25315	4.64744	5.3943	5.31103	2.82059	4.67715	-0.729631	0.0284173
ENSRNOG00000025476	Tmem252	transmembrane protein 252 [Source:RGD Symbol;Acc:1359349]	1.5088	2.02211	1.60586	1.22512	3.22262	2.87501	5.41436	4.82624	3.39676	3.83465	3.87886	6.06509	2.90832	5.14686	8.27819	4.24178	2.83752	4.71881	-0.733795	0.0285189
ENSRNOG00000015413	Qpctl	glutaminyl-peptide cyclotransferase-like [Source:RGD Symbol;Acc:1308128]	7.00064	4.45563	4.86937	4.77489	4.86544	8.61523	8.20027	6.94191	5.29786	7.15717	4.70628	4.54621	4.28427	5.09056	4.60689	3.8783	6.21542	4.94594	0.329607	0.0287223
ENSRNOG00000001876	Ccdc74a	coiled-coil domain containing 74A [Source:RGD Symbol;Acc:1588214]	0	0	0	0	0	0	0	0	0	0	0	0.545912	0.404039	0	0	0	0	0.118744	#NAME?	0.0288297
ENSRNOG00000009030	Rab19	RAB19, member RAS oncogene family [Source:RGD Symbol;Acc:1565263]	0.0957632	0.253978	0.555141	0.272189	0.337302	0.459672	0.547645	0.227677	0.885845	0.909539	0.584137	0.672369	0.62207	0.25478	0.981749	0.242657	0.343671	0.644143	-0.906353	0.0289035
ENSRNOG00000003613	Mid1	midline 1 [Source:RGD Symbol;Acc:2640]	0.585756	0.354282	0.467366	0.963763	0.466888	0.603239	0.440721	0.533942	0.362924	0.379527	0.438744	0.216434	0.453877	0.399827	0.269199	0.624854	0.551995	0.393173	0.489489	0.0293624
ENSRNOG00000037455	Fam9b	family with sequence similarity 9, member B [Source:RGD Symbol;Acc:2322060]	0	0.744218	0	0.0488307	0	0	0	0	0	0	0	0	0	0	0	0	0.0991311	0	Inf	0.0294085
ENSRNOG00000007865	Ephb1	Eph receptor B1 [Source:RGD Symbol;Acc:2556]	0.0218547	0.115924	0	0	0	0	0	0	0.0183731	0.123006	0.0355483	0.0767228	0.0378604	0.203515	0.0829789	0.0442997	0.0172223	0.077788	-2.17527	0.0294331
ENSRNOG00000042211	Tmem240	transmembrane protein 240 [Source:RGD Symbol;Acc:2318117]	0	0	0	0	0	0	0	0	0	0.408682	0.314964	0	0.335449	0	0.147061	0	0	0.15077	#NAME?	0.0294353
ENSRNOG00000031707	Tuba3b	tubulin, alpha 3B [Source:RGD Symbol;Acc:1565155]	0	0	0	0	0	0	0	0	0	0.31289	0	0	0	0	0.385968	0	0	0.0873573	#NAME?	0.0294609
ENSRNOG00000013269	Tnfsf10	tumor necrosis factor (ligand) superfamily, member 10 [Source:RGD Symbol;Acc:628734]	9.72772	6.32146	11.0895	10.802	8.07437	7.88161	9.66259	5.05339	9.01963	8.52606	4.76786	7.47539	6.96711	4.52882	5.78928	6.66087	8.57657	6.71688	0.352611	0.0295056
ENSRNOG00000023508	Mfsd2b	major facilitator superfamily domain containing 2B [Source:RGD Symbol;Acc:1561716]	0	0	0	0	0	0	0	0	0	0	0	0.238951	0	0.0905538	0	0.275941	0	0.0756808	#NAME?	0.0295285
ENSRNOG00000032004	Cyp2b21	cytochrome P450, family 2, subfamily b, polypeptide 21 [Source:RGD Symbol;Acc:735174]	0	0	0	0	0	0	0	0	0	0.175417	0.162221	0	0.086386	0	0	0	0	0.053003	#NAME?	0.0295896
ENSRNOG00000002693	Nme1	NME/NM23 nucleoside diphosphate kinase 1 [Source:RGD Symbol;Acc:70497]	54.1157	52.3292	52.6667	32.6769	54.0819	48.6798	77.6108	48.0421	43.1935	44.6383	44.0081	48.2133	39.1333	43.0254	45.0535	40.3652	52.5254	43.4538	0.273532	0.0299703
ENSRNOG00000003709	Kmo	kynurenine 3-monooxygenase (kynurenine 3-hydroxylase) [Source:RGD Symbol;Acc:620610]	49.2963	38.0809	28.4188	27.2681	44.0686	53.3883	43.0068	43.6554	58.5335	42.8395	51.6338	43.5185	62.4892	58.963	71.9629	60.6231	40.8979	56.3204	-0.461632	0.0299762
ENSRNOG00000013956	Rnf38	ring finger protein 38 [Source:RGD Symbol;Acc:621856]	1.03444	0.252252	0.954268	0.868908	0.552765	1.29058	0.278135	0.581443	0.959782	1.355	1.71146	0.876485	1.01939	1.32852	1.35423	1.08444	0.726599	1.21116	-0.737161	0.0300308
ENSRNOG00000033564	Cfd	complement factor D (adipsin) [Source:RGD Symbol;Acc:2498]	17.5065	14.5317	14.5642	20.2822	19.4746	14.0299	17.5351	18.3427	16.6951	22.3774	20.3133	30.4451	11.3706	16.9679	19.0476	102.011	17.0334	29.9036	-0.811954	0.0302371
ENSRNOG00000002810	Gfpt2	glutamine-fructose-6-phosphate transaminase 2 [Source:RGD Symbol;Acc:1303097]	0.0674979	0.507223	0.180585	0.19185	0.855902	0.299062	0.57901	1.07744	0.737911	0.379901	0.57641	0.947847	4.23837	0.606104	0.230665	1.47081	0.469821	1.1485	-1.28957	0.0302794
ENSRNOG00000047446	Foxc2	forkhead box C2 [Source:RGD Symbol;Acc:621703]	0	0	0	0.0303679	0.158063	0.0276077	0	0.025395	0	0	0	0	0	0	0	0	0.0301792	0	Inf	0.0303002
ENSRNOG00000018436	Apoa5	apolipoprotein A-V [Source:RGD Symbol;Acc:70903]	322.797	230.511	428.776	362.089	281.241	559.533	646.572	395.51	249.04	304.079	281.856	284.493	410.35	381.829	398.579	181.451	403.379	311.46	0.373089	0.0303047
ENSRNOG00000020353	Sh3pxd2a	SH3 and PX domains 2A [Source:RGD Symbol;Acc:1311185]	0.514499	0.658678	0.743563	0.662652	0.549855	0.1703	0.119892	0.253043	0.686215	0.624008	1.24077	0.685035	0.614562	0.755164	0.687021	1.31247	0.45906	0.825656	-0.846857	0.0303884
ENSRNOG00000020784	Kcnk7	potassium channel, two pore domain subfamily K, member 7 [Source:RGD Symbol;Acc:1565025]	0.129754	0	0.173594	0	0	0.0478971	0	0.352548	0	0	0	0	0	0	0.0492722	0	0.0879741	0.00615902	3.83631	0.0304138
ENSRNOG00000018570	C1qtnf3	C1q and tumor necrosis factor related protein 3 [Source:RGD Symbol;Acc:1305010]	0.421195	0	0.375615	0.213762	0.148357	0.0777601	0	0.321829	0	0.0740823	0	0	0.182368	0.0350189	0.119947	0	0.194815	0.051427	1.92151	0.0304717
ENSRNOG00000053753	Rn60_8_0646.1	-	0.150473	0	0.0975888	0.04443	0.0674455	0.0606016	0.0995521	0.176524	0.0575104	0.0192474	0.0444956	0	0.0710759	0.0181965	0.051932	0.0554496	0.0870769	0.0397384	1.13176	0.0304801
ENSRNOG00000016167	Spata2L	spermatogenesis associated 2-like [Source:RGD Symbol;Acc:1560840]	5.7403	5.33978	5.92242	3.76674	9.1917	4.41101	10.5134	15.8896	5.83699	10.4238	13.8416	10.5436	15.058	11.6531	12.2397	16.9105	7.59687	12.0634	-0.667161	0.0305796
ENSRNOG00000010737	Mbnl2	muscleblind-like splicing regulator 2 [Source:RGD Symbol;Acc:1591755]	23.8312	25.5176	17.6274	17.7902	15.3707	10.5024	10.8383	12.7656	13.65	10.5651	14.4048	10.5633	14.0966	13.5729	10.733	17.7492	16.7804	13.1669	0.349868	0.0306644
ENSRNOG00000012735	Kif24	kinesin family member 24 [Source:RGD Symbol;Acc:1307723]	0.0680966	0	0.121458	0.0184335	0	0	0	0	0	0	0	0	0	0	0	0	0.0259985	0	Inf	0.0308351
ENSRNOG00000001645	Filip1l	filamin A interacting protein 1-like [Source:RGD Symbol;Acc:1565927]	2.11985	1.89647	2.25478	2.03236	2.44671	1.56527	1.32769	1.38773	2.68448	2.24584	2.74165	2.80168	2.94174	1.88551	2.85078	3.313	1.87886	2.68308	-0.514036	0.0309112
ENSRNOG00000048172	Rac3	ras-related C3 botulinum toxin substrate 3 (rho family, small GTP binding protein Rac3) [Source:RGD Symbol;Acc:1590052]	1.75507	0.310304	1.09557	1.71001	0.618095	0.388755	0.63862	0.476759	0.590323	0.123427	0.428206	0.46206	0	0.233459	0.133274	1.06712	0.874148	0.379733	1.20289	0.0309241
ENSRNOG00000059949	Hist1h2bb	histone cluster 1, H2bb [Source:MGI Symbol;Acc:MGI:2448377]	1.06137	0.938091	0.47313	0.215445	0	0	0	0.360441	0	0	0	0	0.229713	0	0	0.268966	0.38106	0.0623349	2.6119	0.031033
ENSRNOG00000012415	Mpc1	mitochondrial pyruvate carrier 1 [Source:RGD Symbol;Acc:620902]	436.537	424.286	340.911	365.724	396.721	251.635	343.199	369.473	228.327	301.167	334.195	336.589	332.156	279.746	257.471	347.204	366.061	302.107	0.277023	0.031252
ENSRNOG00000013000	Ldhb	lactate dehydrogenase B [Source:RGD Symbol;Acc:2997]	0.528072	0.466802	2.2873	2.14396	2.12558	1.39258	2.47063	1.28093	2.15674	2.91878	1.59508	3.24398	3.46258	3.21114	1.26022	4.66348	1.58698	2.814	-0.826336	0.0316736
ENSRNOG00000025157	LOC310177	similar to RIKEN cDNA 0610040D20 [Source:RGD Symbol;Acc:1589753]	8.42411	8.37752	7.91458	5.25229	9.64251	6.99775	6.56871	8.68445	9.73973	12.2753	12.9673	14.7854	10.1614	12.7062	9.36626	7.01257	7.73274	11.1268	-0.524983	0.0318646
ENSRNOG00000043465	Arc	activity-regulated cytoskeleton-associated protein [Source:RGD Symbol;Acc:62037]	0.176826	0.0868377	0.280342	0.143588	0.110718	0.0580265	0.27577	0.1201	0.379992	0.359357	0.5113	0.482791	0.187168	0.117605	0.208867	0.15929	0.156526	0.300796	-0.942383	0.0318902
ENSRNOG00000050997	Ifrd1	interferon-related developmental regulator 1 [Source:RGD Symbol;Acc:2867]	14.788	14.2198	19.0761	13.0159	17.9308	19.3795	28.6661	37.9135	28.9507	16.1998	20.793	20.1597	23.1203	34.2358	49.6719	74.302	20.6237	33.4291	-0.696803	0.0320426
ENSRNOG00000010934	Spa17	sperm autoantigenic protein 17 [Source:RGD Symbol;Acc:620154]	10.0044	10.6916	10.7855	7.75962	13.3577	7.16652	7.21877	10.243	6.77997	8.8234	9.95722	7.33814	6.33627	3.57512	6.6894	8.92788	9.6534	7.30342	0.402464	0.0320505
ENSRNOG00000025704	Yod1	YOD1 deubiquitinase [Source:RGD Symbol;Acc:1359726]	1.59951	0.565581	1.54047	0.675348	0.540817	0.992097	0.0997679	0.173806	1.99052	1.08019	2.13324	0.505342	1.82844	2.08508	1.26311	1.36161	0.773424	1.53094	-0.985087	0.0320999
ENSRNOG00000052376	Bend6	BEN domain containing 6 [Source:RGD Symbol;Acc:1310392]	0	0	0	0	0.0345406	0	0.101946	0	0.0412103	0	0.0398816	0	0.382093	0.130429	0.0744578	0.248423	0.0170608	0.114562	-2.74737	0.0321389
ENSRNOG00000019059	Zfp1	zinc finger protein 1 [Source:RGD Symbol;Acc:1565049]	4.34791	4.80432	4.32462	4.88829	5.24182	3.70435	2.2602	4.82709	2.46077	4.76436	3.94379	2.34806	3.76532	2.44686	2.22212	3.72834	4.29983	3.20995	0.421726	0.0321546
ENSRNOG00000054576	AABR07058199.1	Gasdermin-C [Source:UniProtKB/TrEMBL;Acc:D3ZJF3]	0.0661073	0	0	0	0	0.0488055	0	0	0.389153	0	0.215057	0.290084	0	0	0.0502067	0	0.0143641	0.118063	-3.03901	0.0324103
ENSRNOG00000015526	Rhcg	Rh family, C glycoprotein [Source:RGD Symbol;Acc:727859]	0	0.0461609	0	0	0.220685	0	0	0.10639	0	0	0	0	0	0	0	0	0.0466544	0	Inf	0.0325758
ENSRNOG00000006735	Cdkn2b	cyclin-dependent kinase inhibitor 2B (p15, inhibits CDK4) [Source:RGD Symbol;Acc:2324]	0.119996	0.0606092	0.122296	0.125277	0.0483034	0.0759447	0.0623783	0.0349281	0.01441	0.325595	0.153348	0.165479	0.133606	0.148215	0.312392	0.104232	0.0812167	0.16966	-1.0628	0.0328874
ENSRNOG00000001527	Cd80	Cd80 molecule [Source:RGD Symbol;Acc:2314]	0.125008	0.0184187	0.0557418	0.0338353	0	0.01538	0	0.0990575	0	0	0.0338852	0.0365727	0	0	0	0	0.0434302	0.00880724	2.30193	0.0328981
ENSRNOG00000001103	Sdk1	sidekick cell adhesion molecule 1 [Source:RGD Symbol;Acc:1560686]	0	0	0	0	0	0	0	0	0	0	0	0	0.0318257	0	0	0.124143	0	0.0194961	#NAME?	0.0333206
ENSRNOG00000011424	Cldn23	claudin 23 [Source:RGD Symbol;Acc:1309001]	0	0.155512	0.104561	0.0952256	0	0	0.0914346	0	0.0986154	0.123742	0	0.154378	0.0507661	0.195001	0.534273	0.475374	0.0558416	0.204019	-1.86929	0.0333273
ENSRNOG00000002925	Tsx	testis specific X-linked gene [Source:RGD Symbol;Acc:3914]	1.78017	1.3488	5.21597	0.826007	0.895654	2.72277	3.70163	1.12273	1.60378	1.34171	2.792	0.334776	0.88095	0.930251	0.772422	1.03087	2.20172	1.21085	0.862613	0.0333284
ENSRNOG00000046660	Gpc6	glypican 6 [Source:RGD Symbol;Acc:1593308]	0	0	0.0391875	0	0	0	0	0	0.147837	0	0.142966	0.0385635	0	0	0	0.133636	0.00489843	0.0578753	-3.56256	0.0333305
ENSRNOG00000061664	AABR07062211.1	Ly49s8 [Source:UniProtKB/TrEMBL;Acc:Q4KXC1]	0	0	0.131005	0.596544	0	0	0	0.299376	0	0	0	0	0	0	0	0	0.128366	0	Inf	0.033411
ENSRNOG00000046874	Snx9	sorting nexin 9 [Source:RGD Symbol;Acc:1584466]	5.50263	5.01459	6.27275	5.38925	7.03273	12.4404	6.95945	8.2837	10.971	11.7323	7.33506	8.26392	10.5623	15.6952	9.86396	6.84109	7.11194	10.1581	-0.514316	0.0334363
ENSRNOG00000054871	AABR07024058.3	-	3.69976	5.73597	5.17731	6.60912	5.57302	4.70717	3.87613	5.52822	3.87676	3.96402	5.60087	3.84622	3.84485	4.16419	3.58722	4.15314	5.11334	4.12966	0.308243	0.0337366
ENSRNOG00000006369	Alg2	ALG2, alpha-1,3/1,6-mannosyltransferase [Source:RGD Symbol;Acc:1309940]	3.41088	3.07426	2.80308	1.81922	3.3919	3.82718	2.62487	3.04341	3.59912	2.46998	2.03957	1.70205	2.49051	3.00247	1.95513	1.79607	2.99935	2.38186	0.332559	0.0339283
ENSRNOG00000010959	Klhl25	kelch-like family member 25 [Source:RGD Symbol;Acc:1310815]	5.06063	3.00049	5.5034	3.75836	3.45599	13.8758	9.68865	1.65568	1.8422	6.09966	1.60602	1.73309	5.29114	3.67358	5.24841	3.1271	5.74988	3.57765	0.684518	0.0339591
ENSRNOG00000012972	Alox5	arachidonate 5-lipoxygenase [Source:RGD Symbol;Acc:2096]	0.128702	0	0.143451	0.0522498	0.0453214	0.118785	0.0501697	0.0874008	0.0270451	0.316857	0	0.310577	0.0557303	0.278174	0.219873	0.489077	0.0782599	0.212167	-1.43885	0.0341656
ENSRNOG00000053239	Clmp	CXADR-like membrane protein [Source:RGD Symbol;Acc:708569]	0.336876	0.183256	0.184871	0.0841676	0.127768	0.0574014	0	0.193602	0.283259	0.0364619	0.23181	0.204676	0.426387	0.103414	0.118058	1.91706	0.145993	0.41514	-1.5077	0.0341861
ENSRNOG00000018943	Tnnc1	troponin C type 1 (slow) [Source:RGD Symbol;Acc:1309921]	0.981425	0.325367	0.328227	1.09579	0	0.996442	0.701525	0.499929	0.412653	0.690414	0.0998007	0.322994	0.106215	0.163195	0.279488	0	0.616088	0.259345	1.24826	0.0342086
ENSRNOG00000027869	Sox5	SRY (sex determining region Y)-box 5 [Source:RGD Symbol;Acc:620471]	1.54665	0.528647	0.864305	0.75351	0.595563	0.472033	0.418082	0.868386	1.38721	0.797871	1.29132	0.669592	1.53586	1.37154	0.939512	1.69278	0.755897	1.21071	-0.679591	0.0342807
ENSRNOG00000048182	Igkv5-48	immunoglobulin kappa variable 5-48 [Source:MGI Symbol;Acc:MGI:3642817]	0.290454	0.513606	0	0	0.204663	4.93322	0	0	0	0	0	0.254874	0	0.193208	0.220592	0	0.742743	0.0835842	3.15156	0.0345129
ENSRNOG00000029243	AABR07058578.1	-	0	0	0	0	0	0.581962	1.22924	0	0	0	0	0	0	0	0	0	0.2264	0	Inf	0.0346272
ENSRNOG00000013263	Ccdc151	coiled-coil domain containing 151 [Source:RGD Symbol;Acc:1310048]	0.136285	0	0.0810168	0	0	0	0.0236155	0.0617205	0	0	0	0	0	0	0	0	0.0378297	0	Inf	0.0346924
ENSRNOG00000002074	Rest	RE1-silencing transcription factor [Source:RGD Symbol;Acc:621069]	0.39595	0.337934	0.413964	0.210637	0.230813	0.35285	0.120659	0.0278189	0.631426	0.499437	0.421925	0.491246	0.437487	0.48127	0.217711	0.484271	0.261328	0.458097	-0.80979	0.0347404
ENSRNOG00000002122	Lrrc8c	leucine rich repeat containing 8 family, member C [Source:RGD Symbol;Acc:1306585]	0.562675	0.52357	0.924296	0.697349	0.396342	0.830936	0.561904	0.643638	0.921358	0.958304	0.770666	0.701694	1.33362	1.11283	0.584651	1.15544	0.642589	0.942321	-0.552323	0.0348101
ENSRNOG00000004591	Alg12	asparagine-linked glycosylation 12, alpha-1,6-mannosyltransferase [Source:RGD Symbol;Acc:1304826]	6.34287	6.13256	6.0539	5.39168	4.88672	6.14701	3.03963	6.89949	5.25007	5.43799	3.86862	4.74004	3.47602	5.43794	4.40229	3.1135	5.61173	4.46581	0.329525	0.0348959
ENSRNOG00000007387	Per1	period circadian clock 1 [Source:RGD Symbol;Acc:727863]	12.0089	12.1383	5.25423	2.67594	5.15274	3.39199	5.56775	11.3441	5.58417	2.91543	13.5017	8.56671	15.7619	14.662	15.5639	28.236	7.19175	13.099	-0.865039	0.0350854
ENSRNOG00000012331	Casp8	caspase 8 [Source:RGD Symbol;Acc:620945]	5.28113	5.94909	4.83446	6.52713	4.27962	4.83121	2.91538	3.17423	3.89048	3.71505	4.21872	5.24975	2.50936	3.07723	3.83256	2.41546	4.72403	3.61358	0.386591	0.0350897
ENSRNOG00000022164	Zscan2	zinc finger and SCAN domain containing 2 [Source:RGD Symbol;Acc:1584548]	0.574736	0.762082	0.427089	0.337034	0.539778	0.542249	0.298769	0.195171	0.375878	0.62891	0.155791	0.252192	0.0829518	0.191117	0.072741	0.323573	0.459613	0.260394	0.819724	0.035095
ENSRNOG00000012619	Epor	erythropoietin receptor [Source:RGD Symbol;Acc:2560]	0	0	0.152975	0	0.080543	0.253306	0.148618	0.155324	0.144224	0.120663	0.0929927	0.90318	0.445631	0.152118	0	0.579429	0.0988458	0.30478	-1.62452	0.0352102
ENSRNOG00000057198	AC134759.1	-	0	0	0	0	0	0	0	0	0	0.0976564	0.225839	0	0	0.461787	0.105448	0	0	0.111341	#NAME?	0.0352352
ENSRNOG00000020951	Slc4a1	solute carrier family 4 (anion exchanger), member 1 [Source:RGD Symbol;Acc:3710]	1.12443	1.8913	1.15589	0.646719	0.990049	1.46448	2.23253	1.21979	1.95662	2.14226	2.05743	1.74054	1.4877	3.0329	2.38349	1.15533	1.34065	1.99453	-0.573119	0.0353347
ENSRNOG00000058572	Nek9	NIMA (never in mitosis gene a)-related expressed kinase 9 [Source:MGI Symbol;Acc:MGI:2387995]	1.09039	0.621843	1.1919	0.942498	0.668949	2.41535	0.603388	0.645017	1.98159	1.43511	1.57323	0.987753	1.30981	2.40953	1.57576	1.71097	1.02242	1.62297	-0.666653	0.0353759
ENSRNOG00000023881	Skap1	src kinase associated phosphoprotein 1 [Source:RGD Symbol;Acc:708436]	0	0.0587172	0.1777	0	0	0.245218	0.241685	0.225558	0.558478	0.280331	0.756201	0.174867	0.115049	0.220881	0.201716	0.201946	0.11861	0.313684	-1.40309	0.0354089
ENSRNOG00000047261	LOC100911918	microtubule-associated protein RP/EB family member 2-like [Source:RGD Symbol;Acc:6489637]	0	0	0	0	0.172659	0.108595	0	0.0665995	0	0	0	0	0	0	0	0	0.0434817	0	Inf	0.0354488
ENSRNOG00000005957	Slc4a7	solute carrier family 4, sodium bicarbonate cotransporter, member 7 [Source:RGD Symbol;Acc:621208]	0	0.0601396	0.0202178	0.165716	0.143757	0	0.0235731	0.0308049	0	0.191415	0.387247	0.238791	0.216012	0.241304	0.103307	0.0459592	0.055526	0.178004	-1.68068	0.0355006
ENSRNOG00000001704	Runx1	runt-related transcription factor 1 [Source:RGD Symbol;Acc:2283]	0.253589	0.532414	0.282673	0.257399	0.290269	0.702189	0.428439	0.624368	0.21323	0.156101	0.335122	0.306	0.356878	0.105419	0.409177	0.224878	0.421417	0.26335	0.678265	0.0355261
ENSRNOG00000019744	Prr16	proline rich 16 [Source:RGD Symbol;Acc:1564528]	7.34797	5.46645	5.74156	2.59922	6.53386	6.66113	6.25906	7.11536	8.10555	5.80873	13.1639	8.07638	6.67844	9.31437	9.14245	7.04095	5.96558	8.41635	-0.496533	0.0356824
ENSRNOG00000005990	Wdsub1	WD repeat, sterile alpha motif and U-box domain containing 1 [Source:RGD Symbol;Acc:1359296]	2.04777	2.33996	2.62776	1.41942	1.97014	2.36023	2.46652	1.49257	2.4358	1.58104	1.29972	1.18343	1.73013	1.4948	1.7445	1.46783	2.09055	1.61716	0.370421	0.0357644
ENSRNOG00000015057	Tmem102	transmembrane protein 102 [Source:RGD Symbol;Acc:1559450]	2.25525	5.51172	3.48989	2.15438	3.08373	4.6529	5.48255	3.82937	2.34254	3.68627	3.50624	2.61948	2.12543	3.08812	3.57599	1.00832	3.80747	2.74405	0.472529	0.0358248
ENSRNOG00000005667	Astn1	astrotactin 1 [Source:RGD Symbol;Acc:727799]	0	0	0	0	0.00934069	0	0	0	0	0.0186542	0.0323471	0	0	0.0440893	0	0.0403098	0.00116759	0.0169251	-3.85756	0.036019
ENSRNOG00000003136	Fcrla	Fc receptor-like A [Source:RGD Symbol;Acc:1306176]	3.41584	1.31283	1.98656	0.803938	0.836893	0.365546	0.257352	0.638839	0.333002	0.940272	0.885692	0.999197	0.557338	0.263389	0.601445	0.551864	1.20223	0.641525	0.90613	0.0362652
ENSRNOG00000019618	Hdac3	histone deacetylase 3 [Source:RGD Symbol;Acc:619977]	13.4186	12.6934	12.6226	13.1877	11.5555	15.4964	22.5213	11.92	11.4206	11.8856	11.0454	13.5708	12.0103	12.2167	12.0526	10.3646	14.1769	11.8208	0.262214	0.0363771
ENSRNOG00000013452	Rcn1	reticulocalbin 1, EF-hand calcium binding domain [Source:RGD Symbol;Acc:1311292]	1.98702	1.39056	5.38954	2.01678	3.14919	4.89058	5.8532	3.43009	3.96813	4.13511	3.97238	4.79529	5.37741	4.90068	6.03501	11.3267	3.51337	5.56384	-0.663226	0.0364515
ENSRNOG00000009019	Slc6a6	solute carrier family 6 (neurotransmitter transporter), member 6 [Source:RGD Symbol;Acc:61912]	0.807372	2.3195	1.9499	1.01066	1.72981	2.68266	0.751963	0.251328	2.17807	1.51453	2.70836	4.51681	1.89363	1.94651	1.89022	3.20456	1.4379	2.48159	-0.787302	0.0364895
ENSRNOG00000022537	E2f8	E2F transcription factor 8 [Source:RGD Symbol;Acc:1308091]	0.0768362	0.373617	0.171312	0.031199	0	0.0851094	0.179754	0.0782861	0.0646191	0	0	0.0674461	0.133085	0	0.0291775	0	0.124514	0.036791	1.75889	0.0367514
ENSRNOG00000006472	Hspa2	heat shock protein 2 [Source:RGD Symbol;Acc:620664]	0.103684	0.0916472	0.0554788	0.0673514	0.13146	0.0306255	0.172467	0.126751	0.0523054	0.0729374	0.0843196	0	0.0897907	0.013792	0.0629767	0.0210207	0.0974332	0.0496428	0.972829	0.0369316
ENSRNOG00000016102	Ebf3	early B-cell factor 3 [Source:RGD Symbol;Acc:1304956]	0.020871	0.0369058	0.0372212	0.0338982	0.0441096	0.0462364	0.0868035	0.0141736	0.0877558	0.132149	0.0848767	0	0.108456	0.0277664	0.0950947	0.296139	0.0400274	0.10403	-1.37793	0.0370075
ENSRNOG00000019433	Rab3a	RAB3A, member RAS oncogene family [Source:RGD Symbol;Acc:3528]	2.05707	1.55861	1.04823	1.72994	1.13847	1.24765	1.68037	1.04785	0.494179	1.75712	1.49363	0.644721	0.890702	1.12379	0.669395	0.818973	1.43852	0.986563	0.544106	0.0370347
ENSRNOG00000021795	Fam227a	family with sequence similarity 227, member A [Source:RGD Symbol;Acc:1305939]	0.154285	0.136365	0.103189	0.093954	0.0543304	0.142397	0	0.0785848	0	0.108518	0.0313757	0.0677035	0	0	0	0.039098	0.0953882	0.0308369	1.62915	0.0370846
ENSRNOG00000012622	Mmp15	matrix metallopeptidase 15 [Source:RGD Symbol;Acc:1308937]	8.83426	8.56788	8.44061	6.9683	5.99165	8.87135	14.3282	4.42293	8.17116	8.46954	8.06686	5.91417	5.20238	6.37914	6.13297	4.01591	8.30314	6.54402	0.343481	0.0371821
ENSRNOG00000007925	Pak6	p21 protein (Cdc42/Rac)-activated kinase 6 [Source:RGD Symbol;Acc:1306213]	0.0201793	0	0.107976	0	0.0426478	0.0298062	0	0	0.0848476	0.0567829	0.0656463	0.194816	0.157292	0.0268462	0	0.061362	0.0250762	0.0809491	-1.6907	0.0372848
ENSRNOG00000051461	AABR07043829.2	-	1.672	1.06416	1.31208	1.71061	1.50751	1.55557	1.44281	0.885764	0.927906	1.22323	1.35971	0.762986	0.868778	1.31219	1.34574	0.779432	1.39381	1.0725	0.378065	0.0374262
ENSRNOG00000007964	Tp53inp1	tumor protein p53 inducible nuclear protein 1 [Source:RGD Symbol;Acc:631423]	3.27694	7.81245	5.93298	2.66084	6.71492	3.2262	1.08402	3.77686	5.5944	1.18752	12.0324	2.70148	8.16963	11.2935	7.23846	19.724	4.31065	8.49268	-0.978314	0.037627
ENSRNOG00000042059	Rccd1	RCC1 domain containing 1 [Source:RGD Symbol;Acc:1309901]	2.04492	1.57184	1.98212	0.866284	0.939414	1.31296	1.52519	1.08695	1.6447	0.625452	1.08453	0.624174	1.38594	0.591305	0.945135	0.630725	1.41621	0.941495	0.58901	0.0376686
ENSRNOG00000000187	Csf2rb	colony stimulating factor 2 receptor, beta, low-affinity (granulocyte-macrophage) [Source:RGD Symbol;Acc:620189]	2.00178	1.2601	2.19076	1.77316	1.43139	1.97076	0.914456	1.21538	2.42277	1.1948	2.2445	2.12931	3.07312	2.56183	1.72722	3.8113	1.59472	2.3956	-0.587083	0.0377073
ENSRNOG00000046257	Ctdspl	CTD (carboxy-terminal domain, RNA polymerase II, polypeptide A) small phosphatase-like [Source:RGD Symbol;Acc:1304841]	4.41182	4.39588	6.16284	7.08178	4.07766	3.50239	4.63985	3.77586	3.79546	3.39057	4.27216	3.4017	4.90284	2.2558	3.00138	5.11704	4.75601	3.76712	0.336292	0.0379455
ENSRNOG00000032183	Scmh1	sex comb on midleg homolog 1 (Drosophila) [Source:RGD Symbol;Acc:1305788]	0.681759	1.0379	0.776825	1.13789	0.907091	0.922894	0.689106	0.617388	1.62422	1.17232	1.78645	1.13011	1.70561	0.932032	1.20789	0.882812	0.846357	1.30518	-0.624912	0.0381196
ENSRNOG00000050123	Gdf5	growth differentiation factor 5 [Source:RGD Symbol;Acc:620102]	0	0	0	0	0	0	0	0	0.0481176	0	0	0	0	0	0	0.696103	0	0.0930275	#NAME?	0.0381832
ENSRNOG00000012810	Rfesd	Rieske (Fe-S) domain containing [Source:RGD Symbol;Acc:1308284]	20.9783	18.3125	19.1749	14.3724	14.5922	6.38964	11.0416	9.88468	15.6552	11.8059	12.795	10.0103	9.53787	8.19697	7.96453	11.2941	14.3433	10.9075	0.395055	0.0381834
ENSRNOG00000047026	Enpp7	ectonucleotide pyrophosphatase/phosphodiesterase 7 [Source:RGD Symbol;Acc:1359324]	0	0	0	0	0	0	0	0	0	0.430986	0	0	0	0.305619	0	0	0	0.0920756	#NAME?	0.0381889
ENSRNOG00000037919	Chic1	cysteine-rich hydrophobic domain 1 [Source:RGD Symbol;Acc:1589722]	0.349095	0.440857	0.222359	0.161982	0.35128	0.44188	0.103706	0.338726	0.754807	0.245588	0.689455	0.350116	0.60464	0.563871	0.681613	0.45487	0.301236	0.54312	-0.850378	0.0382342
ENSRNOG00000001251	Grifin	galectin-related inter-fiber protein [Source:RGD Symbol;Acc:71055]	0	0.157337	0.158682	0.433545	0.6268	0.262851	0.0925078	0.362625	0.448924	0.125165	0.289456	0.156155	0.462369	0	0	8.65728	0.261793	1.26742	-2.27539	0.038315
ENSRNOG00000057778	AC094348.2	-	0	0	0.341406	0.310926	0.539394	0.282665	0.597096	0	1.60985	0.269295	0.934269	0	1.32631	1.01873	0.581561	1.16425	0.258936	0.863034	-1.73682	0.038333
ENSRNOG00000033110	Svep1	sushi, von Willebrand factor type A, EGF and pentraxin domain containing 1 [Source:RGD Symbol;Acc:1588987]	0.0625827	0.0276592	0.0837155	0.0190569	0.0991902	0.0577654	0.0447343	0.0478186	0.0197329	0.0275166	0.0572574	0.00686395	0.0745226	0.0416221	0.0237588	1.10198	0.0553154	0.169156	-1.61261	0.038351
ENSRNOG00000007496	Mtmr4	myotubularin related protein 4 [Source:RGD Symbol;Acc:1310306]	11.8844	13.2901	12.4174	11.4811	10.4137	10.7708	8.07598	8.36347	8.33759	8.04544	10.407	8.54454	9.00553	10.154	7.61056	10.9373	10.8371	9.13024	0.247257	0.0384679
ENSRNOG00000058087	AC115145.1	Protein Lilrc2 [Source:UniProtKB/TrEMBL;Acc:D4AAQ4]	0	0	0.0871675	0.0793854	0.137718	0	0	0	0.0821815	0	0	0.171616	0.25399	0	0.296916	0.990746	0.0380338	0.224431	-2.56092	0.0385308
ENSRNOG00000024631	Chadl	chondroadherin-like [Source:RGD Symbol;Acc:6504353]	0	0	0	0	0	0	0	0	0	0	0	0	0	0.12247	0.0699144	0.139965	0	0.0415437	#NAME?	0.038621
ENSRNOG00000014187	Igf1r	insulin-like growth factor 1 receptor [Source:RGD Symbol;Acc:2869]	0	0	0.0439557	0.0200157	0.0347232	0	0.0512586	0.0334865	0.207267	0	0.0200526	0	0.192118	0.0163951	0.0748626	0.2498	0.02293	0.095062	-2.05163	0.0386404
ENSRNOG00000011313	Sorcs1	sortilin-related VPS10 domain containing receptor 1 [Source:RGD Symbol;Acc:1305910]	0	0	0	0	0	0	0	0	0	0.10829	0	0	0	0.0341301	0.0389675	0	0	0.0226735	#NAME?	0.0387033
ENSRNOG00000001295	S100b	S100 calcium binding protein B [Source:RGD Symbol;Acc:3615]	0.136224	0.421506	0.485971	0.884975	0.671759	0.653886	0.531155	1.11038	0.91647	0.718773	0.498572	0.538033	0.884899	0.498349	0.310339	8.00777	0.611983	1.54665	-1.33758	0.0387231
ENSRNOG00000015540	Ppp6r3	protein phosphatase 6, regulatory subunit 3 [Source:RGD Symbol;Acc:1307145]	12.4799	10.3434	5.71789	4.38283	4.09554	5.8446	1.89258	3.11244	12.3519	4.11561	11.9313	11.6514	4.50192	12.4804	11.9517	11.5642	5.98366	10.0686	-0.750757	0.0387315
ENSRNOG00000006030	Ptprz1	protein tyrosine phosphatase, receptor-type, Z polypeptide 1 [Source:RGD Symbol;Acc:3455]	0.0386089	0	0	0	0.108797	0.00950135	0.0200704	0	0	0	0	0.0112931	0.0111435	0	0	0	0.0221222	0.00280457	2.97964	0.0387408
ENSRNOG00000053093	Vom1r99	vomeronasal 1 receptor 99 [Source:RGD Symbol;Acc:1589006]	0	0	0	0	0	0	0	0	0.206076	0	0.498252	0	0.212248	0	0	0	0	0.114572	#NAME?	0.0387512
ENSRNOG00000014948	Osgin1	oxidative stress induced growth inhibitor 1 [Source:RGD Symbol;Acc:620679]	110.54	134.663	95.3972	132.069	90.5913	87.7933	121.586	56.0153	70.1218	97.4837	89.1229	96.7039	94.6593	84.1986	76.6489	64.7735	103.582	84.2141	0.298638	0.0388331
ENSRNOG00000013141	Eno2	enolase 2, gamma, neuronal [Source:RGD Symbol;Acc:2554]	0.045104	0	0	0.0366285	0	0.0332993	0.0938026	0	0	0.349055	0	0.0791838	0.273465	0.0300028	0.0342553	0.22858	0.0261043	0.124318	-2.25167	0.0390212
ENSRNOG00000001622	Impg2	interphotoreceptor matrix proteoglycan 2 [Source:RGD Symbol;Acc:708358]	0.06939	0.122688	0	0.0751345	0.0325858	0	0.0601273	0.0314252	0.0583498	0	0.0188183	0	0.0200276	0	0.0175666	0	0.0489189	0.0143453	1.76981	0.039039
ENSRNOG00000005148	Scrt2	scratch family zinc finger 2 [Source:RGD Symbol;Acc:1564796]	0	0	0	0	0	0	0	0	0.462965	0	0	0	0.190746	0.146484	0	0	0	0.100024	#NAME?	0.039181
ENSRNOG00000005043	Cpeb2	cytoplasmic polyadenylation element binding protein 2 [Source:RGD Symbol;Acc:1307485]	2.46417	3.4489	4.94415	3.21565	3.12019	1.38628	0.731971	1.61385	3.87266	1.89853	6.70356	2.39416	2.97235	6.30185	4.61082	6.92672	2.61565	4.46008	-0.769903	0.0391815
ENSRNOG00000005524	Pno1	partner of NOB1 homolog (S. cerevisiae) [Source:RGD Symbol;Acc:727882]	3.00661	2.83496	3.63441	1.46479	1.88253	3.65073	3.61214	3.26727	4.77534	4.84109	3.3144	4.5148	3.81887	5.42127	4.5659	2.43755	2.91918	4.21115	-0.528652	0.0392662
ENSRNOG00000018851	Ppp2r2b	Serine/threonine-protein phosphatase 2A 55 kDa regulatory subunit B beta isoform [Source:UniProtKB/Swiss-Prot;Acc:P36877]	0.0754877	0.333688	1.00986	0.459753	0.558369	0.557445	0.510191	0.692226	1.07918	0.504531	2.14883	0.993783	0.719179	0.878705	0.831219	0.420802	0.524627	0.947028	-0.852115	0.0392898
ENSRNOG00000060197	AABR07004404.1	-	0	0	0	0	0	0	0	0	0.46074	0	0	1.44253	0	0.182212	0	0	0	0.260685	#NAME?	0.039485
ENSRNOG00000005650	Pgf	placental growth factor [Source:RGD Symbol;Acc:619850]	0	0	0	0	0	0.0956434	0.201986	0	0.16335	0.136664	0	0	0.897316	0.258435	0	0.328154	0.0372037	0.22299	-2.58346	0.0394933
ENSRNOG00000053347	Ccdc28a	Coiled-coil domain containing 28A; Protein Ccdc28a [Source:UniProtKB/TrEMBL;Acc:Q498D0]	7.61339	11.815	10.7873	9.20421	6.25662	4.8096	8.88287	9.42256	6.0461	5.11768	8.39279	7.9433	8.64454	4.44466	4.68899	7.71543	8.59895	6.62419	0.376417	0.0394955
ENSRNOG00000014124	Nod2	nucleotide-binding oligomerization domain containing 2 [Source:RGD Symbol;Acc:1306368]	0.249569	0.19303	0.918013	0.417951	0.406519	0.138203	0.27568	0.190691	0.354115	0.274309	0.684959	0.629653	0.98607	0.674296	0.343466	0.995826	0.348707	0.617837	-0.82521	0.0395326
ENSRNOG00000013317	RGD1565222	similar to RIKEN cDNA 4931414P19 [Source:RGD Symbol;Acc:1565222]	2.65117	2.86099	2.36418	3.24304	2.71632	2.28808	1.89723	2.08127	2.0266	2.95492	1.708	1.93379	2.29596	1.21367	1.51633	2.09355	2.51278	1.96785	0.352665	0.0397002
ENSRNOG00000003915	Tmem206	transmembrane protein 206 [Source:RGD Symbol;Acc:1359339]	0.435106	0.576937	0.969989	0.529957	0.459733	0.4819	0.867043	0.591021	0.365837	0.408107	0.530761	0	0.753588	0.241163	0.385444	0.220489	0.613961	0.363174	0.757487	0.0398112
ENSRNOG00000016279	Zfp865	zinc finger protein 865 [Source:RGD Symbol;Acc:1565545]	3.50648	2.72163	2.93622	2.25691	2.34945	2.65226	2.75641	2.43964	1.58208	2.1057	2.3647	1.95139	2.81444	1.70642	2.79238	2.03674	2.70238	2.16923	0.317044	0.0398168
ENSRNOG00000017075	Slc35e2b	solute carrier family 35, member E2B [Source:RGD Symbol;Acc:1309076]	2.06305	2.903	2.29024	2.01701	2.5505	2.61139	0.941128	1.31541	5.02715	2.75445	4.93043	2.51247	3.28155	2.68819	2.07799	2.43202	2.08646	3.21303	-0.622876	0.0398224
ENSRNOG00000058034	AABR07020815.1	-	1.0465	1.29506	1.49313	1.52952	1.62167	5.0998	3.80792	2.1322	2.99175	3.97523	3.57422	3.67344	3.9875	5.2895	5.24434	2.12097	2.25323	3.85712	-0.775532	0.0398258
ENSRNOG00000000105	Cplx2	complexin 2 [Source:RGD Symbol;Acc:70945]	0.280797	0	0.0939095	0.256514	0.148349	0.311004	0.0364892	0.0953519	0.118065	0.0740735	0.342523	0.277236	0.364757	0.560268	0.293167	0.818133	0.152802	0.356028	-1.22033	0.0398306
ENSRNOG00000015148	Erc2	ELKS/RAB6-interacting/CAST family member 2 [Source:RGD Symbol;Acc:708372]	0.0628986	0	0	0.0255397	0	0.0232183	0	0	0	0.02212	0.383669	0.0275968	0.190677	0	0	0.127496	0.0139571	0.0939449	-2.75082	0.0399123
ENSRNOG00000009207	Spata2	spermatogenesis associated 2 [Source:RGD Symbol;Acc:620754]	0.888965	0.823247	0.717234	0.481212	0.387633	1.21903	0.594152	1.06381	1.06784	0.268005	0.481967	0.260046	0.549912	0.506785	0.353568	0.557702	0.771911	0.505729	0.610071	0.0399612
ENSRNOG00000003291	Creg1	cellular repressor of E1A-stimulated genes 1 [Source:RGD Symbol;Acc:1306804]	28.3338	35.9564	34.3025	39.5399	58.5211	33.0483	25.9129	41.619	45.5493	39.6269	55.9249	60.5184	95.3629	80.3919	40.0016	28.0809	37.1542	55.6821	-0.583687	0.0400911
ENSRNOG00000003084	Parp1	poly (ADP-ribose) polymerase 1 [Source:RGD Symbol;Acc:2053]	7.20581	6.87565	9.395	8.3223	8.0808	13.6185	11.1293	9.84115	6.40899	10.1014	7.40422	4.67989	7.07383	11.4362	8.03923	5.50974	9.30856	7.58168	0.296041	0.0402164
ENSRNOG00000058373	Rn60_20_0055.3	-	0	0	0	0	0	0.137682	0	0	0	0.52477	0	0	0	0.372156	0.141635	0.756038	0.0172102	0.224325	-3.70425	0.0402271
ENSRNOG00000007324	Plxna2	plexin A2 [Source:RGD Symbol;Acc:1305325]	7.55475	6.75895	10.4271	8.53758	8.75762	9.49724	6.31109	9.44936	13.5344	10.751	15.2664	10.117	8.7655	12.4003	9.28781	10.3777	8.41171	11.3125	-0.427449	0.0403567
ENSRNOG00000004563	Sec24a	SEC24 family member A [Source:RGD Symbol;Acc:1309451]	1.36445	0.954308	2.35326	1.52185	1.56312	2.77888	1.36402	1.996	1.77768	1.45557	3.12151	1.89478	2.0646	3.85926	2.40225	3.76834	1.73699	2.543	-0.549944	0.040363
ENSRNOG00000007285	Tp53rk	TP53 regulating kinase [Source:RGD Symbol;Acc:1304911]	0.702005	0.286404	1.10756	0.350788	0.494481	1.99365	1.43164	0.770213	1.18058	1.89936	2.06397	1.89556	1.82385	1.29293	1.1481	0.766134	0.892093	1.50881	-0.758145	0.0404105
ENSRNOG00000014034	Olfml2a	olfactomedin-like 2A [Source:RGD Symbol;Acc:1311651]	0.41212	0.0910731	0.32157	0.139433	0.374962	0.291619	0.383837	0.209932	0.259894	0.0603991	0.181536	0.0904185	0.208189	0.26267	0.182541	0.174016	0.278068	0.177458	0.647964	0.0405138
ENSRNOG00000010918	Cebpa	CCAAT/enhancer binding protein (C/EBP), alpha [Source:RGD Symbol;Acc:2326]	84.5247	66.828	62.8963	73.9755	51.8131	84.4718	96.5672	92.2893	54.0281	77.3109	62.2788	98.6358	63.5375	45.5513	43.1602	37.5207	76.6707	60.2529	0.347645	0.0406137
ENSRNOG00000002486	AC133273.1	-	0.108337	0	0	0	0	0	0	0	0.0910779	0.228651	0.528653	0	0	0.216194	0	0	0.0135421	0.133072	-3.29669	0.0406147
ENSRNOG00000042980	Adam19	ADAM metallopeptidase domain 19 [Source:RGD Symbol;Acc:1585017]	0.659352	0.597065	0.846102	0.692075	0.702324	0.653093	0.434709	0.502432	0.757247	0.984214	0.980851	0.649186	0.905244	0.620348	0.940241	1.7601	0.635894	0.949679	-0.578653	0.0407003
ENSRNOG00000022524	Tango6	transport and golgi organization 6 homolog (Drosophila) [Source:RGD Symbol;Acc:1559841]	0.614611	0.708643	0.4051	0.347159	0.809371	1.00628	1.06961	0.834864	1.16841	1.12787	0.847504	0.75041	0.856239	1.9905	1.80583	0.704076	0.724454	1.15635	-0.674618	0.0408078
ENSRNOG00000006744	Acyp1	acylphosphatase 1, erythrocyte (common) type [Source:RGD Symbol;Acc:1311327]	7.34407	10.9473	4.75125	3.97553	4.76737	2.5519	2.91943	4.20558	4.96446	2.53248	3.63029	3.66475	2.74353	4.88441	2.73353	3.50233	5.1828	3.58197	0.532978	0.0409748
ENSRNOG00000018375	Eif2b3	eukaryotic translation initiation factor 2B, subunit 3 [Source:RGD Symbol;Acc:620821]	1.94495	2.30634	1.35366	1.6948	2.23878	2.66204	1.94811	1.70759	3.62981	3.20355	2.43036	2.58102	2.05408	3.12344	3.0977	2.45173	1.98203	2.82146	-0.509461	0.0410972
ENSRNOG00000029876	Gucy1a2	guanylate cyclase 1, soluble, alpha 2 [Source:RGD Symbol;Acc:621655]	0	0	0	0	0.0974112	0	0	0	0.0775253	0.0324185	0.0374992	0	0	0.183957	0.315021	0.0467287	0.0121764	0.0866437	-2.83101	0.0412674
ENSRNOG00000007467	Ace	angiotensin I converting enzyme [Source:RGD Symbol;Acc:2493]	0.0768644	0	0.0137061	0.0124824	0.0216545	0.0453994	0.0319665	0	0.103405	0.0648819	0.0500034	0	0.119811	0.0102245	0.0933813	0.155783	0.0252592	0.0746863	-1.56404	0.041439
ENSRNOG00000011054	Laptm5	lysosomal protein transmembrane 5 [Source:RGD Symbol;Acc:621838]	3.8668	3.78438	5.38782	3.19583	4.59631	6.2202	7.87886	4.66633	6.88021	7.89325	5.138	6.69586	7.59435	7.11822	5.68869	6.5777	4.94957	6.69829	-0.43649	0.0414741
ENSRNOG00000032778	Bub1	BUB1 mitotic checkpoint serine/threonine kinase [Source:RGD Symbol;Acc:1311707]	0.539985	0.656332	0.441401	0.511533	0.570538	0.515002	0.619881	0.275065	0.548639	0.269062	0.128081	0.0789768	0.740412	0.269353	0.239176	0.387617	0.516217	0.332665	0.633909	0.0414855
ENSRNOG00000060614	Pxdn	peroxidasin homolog (Drosophila) [Source:MGI Symbol;Acc:MGI:1916925]	0.276489	0.0751973	0.758645	0.621701	0.374534	0.439719	0.210066	0.476693	0.500749	0.613423	0.622651	0.373295	0.810419	0.480946	0.436035	2.30623	0.404131	0.767968	-0.926226	0.0414864
ENSRNOG00000052236	AABR07004992.1	-	0	0.151986	0.153284	0.0697997	0.363304	0.253866	0.357474	0.291921	0.361396	0.665164	0.419416	0.226315	0.446642	0.686043	0.261064	0.435585	0.205204	0.437703	-1.09289	0.0417136
ENSRNOG00000052564	Gpx3	glutathione peroxidase 3 [Source:RGD Symbol;Acc:69224]	6.67962	5.53938	10.8077	4.19359	7.95493	8.13542	7.15936	5.6124	13.1439	12.3526	8.176	9.12505	7.93148	7.92322	4.81045	18.2836	7.0103	10.2183	-0.543606	0.0418871
ENSRNOG00000048402	Igh-1a	Ig gamma-2B chain C region [Source:UniProtKB/Swiss-Prot;Acc:P20761]	14.8305	18.104	5.21803	15.073	4.33492	114.571	2.09779	1.64452	7.88936	7.097	11.4041	11.1554	4.19374	18.2508	14.5549	4.49856	21.9842	9.88049	1.15381	0.0420308
ENSRNOG00000011053	Cyp2u1	cytochrome P450, family 2, subfamily u, polypeptide 1 [Source:RGD Symbol;Acc:1309433]	0.0592833	0	0.237921	0.240717	0.125292	0.0875503	0.261982	0.140946	0.199411	0.521348	0.313403	0.234147	0.154032	0.315464	0.292626	0.240336	0.144211	0.283846	-0.976921	0.0421761
ENSRNOG00000028156	Pld1	phospholipase D1 [Source:RGD Symbol;Acc:3349]	0.936859	0.540601	1.03269	1.21502	0.971538	1.58527	1.21752	1.16654	1.65211	1.40961	1.40735	1.11904	1.40855	1.67022	1.44249	2.03068	1.08326	1.5175	-0.486327	0.0422399
ENSRNOG00000024346	Plet1	placenta expressed transcript 1 [Source:RGD Symbol;Acc:1359217]	0	0.176965	0.0594925	0	0	0.147804	0.0693656	0.271909	0.11222	0	0	0.175674	1.56019	0.133141	0.557308	0.338118	0.090692	0.359582	-1.98727	0.0424358
ENSRNOG00000024457	Cyct	cytochrome c, testis [Source:RGD Symbol;Acc:2452]	0	0	0	0.0162544	0	0.014777	0.0104048	0	0.0168269	0.0281659	0.0162843	0.0878295	0	0.0399423	0	0.0608638	0.00517952	0.0312391	-2.59246	0.0425814
ENSRNOG00000014838	Glipr2	GLI pathogenesis-related 2 [Source:RGD Symbol;Acc:1583669]	0	0.777046	0	0.178445	0	0.243395	0.399831	0	0.554323	0.386489	0.804218	0.57858	0.190331	0.657693	0.584032	0.556792	0.19984	0.539057	-1.4316	0.0425955
ENSRNOG00000007440	Dzank1	double zinc ribbon and ankyrin repeat domains 1 [Source:RGD Symbol;Acc:1311344]	0.279801	0.353348	0.142582	0.227201	0.0281624	0.118049	0	0.0271422	0.302502	0.449902	0.650127	0.175381	0.207691	0.265842	0.394564	0.243044	0.147036	0.336132	-1.19286	0.0427281
ENSRNOG00000053410	Adcy10	Adenylate cyclase type 10 [Source:UniProtKB/Swiss-Prot;Acc:Q9Z286]	0.30763	0.181298	0.822999	0.749382	0.43339	0.272578	0.255874	2.70232	0.275927	0.115419	0.166779	0.179983	1.54521	1.66411	2.18018	10.6622	0.715683	2.09872	-1.55212	0.0427302
ENSRNOG00000032991	Rufy4	RUN and FYVE domain containing 4 [Source:RGD Symbol;Acc:1560678]	0.13963	0.0740615	0.0497962	0	0	0	0.0290301	0.018962	0	0	0	0	0	0	0.0212061	0.0283083	0.038935	0.0061893	2.65322	0.0428126
ENSRNOG00000031232	Nrp2	neuropilin 2 [Source:RGD Symbol;Acc:621442]	1.365	1.19259	1.82585	1.50787	1.55404	1.95718	1.99671	1.42297	1.60153	2.14375	2.51696	1.76896	1.6357	1.82623	2.83217	3.4904	1.60278	2.22696	-0.474505	0.0429108
ENSRNOG00000061515	Fbxo45	F-box protein 45 [Source:MGI Symbol;Acc:MGI:2447775]	0.238111	0	0.212323	0.193367	0.0838901	0.351645	0	0.242604	0.100089	0.586346	0.774611	0.313483	0.61867	0.475168	0.271258	0.120702	0.165243	0.407541	-1.30236	0.043097
ENSRNOG00000000299	Foxo3	forkhead box O3 [Source:RGD Symbol;Acc:1309196]	0.830357	0.378846	0.716586	0.608987	1.01886	1.20646	0.835446	1.01877	0.788307	0.697172	1.503	1.33986	1.27583	1.03326	1.26099	2.36159	0.826789	1.2825	-0.633367	0.0431076
ENSRNOG00000028100	Pex11g	peroxisomal biogenesis factor 11 gamma [Source:RGD Symbol;Acc:1307070]	4.12433	4.96446	3.83433	1.6388	3.46143	5.83142	6.34064	4.58914	3.61549	4.75315	2.42626	2.07922	3.34368	2.80138	3.79791	3.02349	4.34807	3.23007	0.428808	0.0432
ENSRNOG00000030771	Dgkb	diacylglycerol kinase, beta [Source:RGD Symbol;Acc:2488]	0	0	0	0	0	0	0	0	0	0	0	0.0270216	0	0.020477	0.0233793	0.0156047	0	0.0108103	#NAME?	0.0433493
ENSRNOG00000001926	Cldn1	claudin 1 [Source:RGD Symbol;Acc:68422]	11.5452	13.2917	16.3032	9.89664	15.0998	20.3508	15.2348	15.3914	17.6131	18.9359	14.2949	14.4853	18.8826	28.7792	24.5783	20.6998	14.6392	19.7836	-0.434471	0.0434141
ENSRNOG00000008190	LOC100911867	patatin-like phospholipase domain-containing protein 7-like [Source:RGD Symbol;Acc:6490002]	41.9107	48.1565	36.7974	35.7856	26.0059	24.974	37.4693	34.367	24.3369	23.4637	37.1449	24.852	37.7615	29.7413	25.8341	33.576	35.6833	29.5888	0.270197	0.0435053
ENSRNOG00000010833	Mthfd2	methylenetetrahydrofolate dehydrogenase (NADP+ dependent) 2, methenyltetrahydrofolate cyclohydrolase [Source:RGD Symbol;Acc:1311313]	0.441423	0.433584	0	0.199138	0.4146	0.398383	0.152984	0.466381	0.412423	0.897085	0.757853	0.301305	0.807053	0.9134	0.893825	0.149133	0.313312	0.64151	-1.03387	0.0435816
ENSRNOG00000011140	Fam213a	family with sequence similarity 213, member A [Source:RGD Symbol;Acc:1309676]	27.9554	41.4137	27.3933	18.7334	36.1237	46.8353	62.7389	42.906	29.3424	31.6004	20.2776	28.3113	33.8378	35.3902	39.5745	20.1892	38.0125	29.8154	0.350413	0.0436143
ENSRNOG00000014054	Adam7	ADAM metallopeptidase domain 7 [Source:RGD Symbol;Acc:62032]	0	0.0249351	0.0251482	0.0916122	0	0	0	0.0957865	0	0	0	0	0	0.0187601	0	0	0.0296853	0.00234501	3.66208	0.0437173
ENSRNOG00000019577	Adamts19	ADAM metallopeptidase with thrombospondin type 1 motif, 19 [Source:RGD Symbol;Acc:1308359]	0.0232097	0.0410413	0.0621032	0	0	0	0.0603344	0	0.0195122	0.0653101	0.0943876	0.0814794	0.0603043	0.0154389	0	0.352854	0.0233361	0.0861608	-1.88447	0.0437724
ENSRNOG00000002843	Cxcl6	chemokine (C-X-C motif) ligand 6 [Source:RGD Symbol;Acc:708540]	0.0622402	0	0	0	0.0876847	0.0459505	0.194151	0.0845617	0	0	0	0	0.0538921	0	0	0	0.0593235	0.00673652	3.13853	0.0438941
ENSRNOG00000040301	Galntl5	polypeptide N-acetylgalactosaminyltransferase-like 5 [Source:RGD Symbol;Acc:1565271]	0	0	0	0	0	0	0	0	0	0	0	0	0.285166	0.0438021	0.150031	0	0	0.0598749	#NAME?	0.0439213
ENSRNOG00000017006	Nkx1-2	NK1 homeobox 2 [Source:RGD Symbol;Acc:1306744]	1.76194	0.97344	0.7856	1.3412	0.930818	1.95145	1.37386	1.6454	1.38889	0.697163	1.79104	0.386539	0.762914	0.585884	0.836116	0.558005	1.34546	0.875819	0.619399	0.0441455
ENSRNOG00000020923	Tuft1	tuftelin 1 [Source:RGD Symbol;Acc:1310373]	0.175733	0.293439	0.313429	0.285392	0.220068	0.0144145	0.111659	0.18567	0.541831	0.260988	0.285834	0.257036	0.321293	0.311681	0.859949	0.237457	0.199975	0.384509	-0.943193	0.044452
ENSRNOG00000039470	AC131360.1	-	0	0.0967181	0	0	0	0.0807897	0	0	0.643955	0.0384707	0.222434	0	0.189473	0	0	0.0554524	0.0221885	0.143723	-2.69541	0.0445174
ENSRNOG00000012499	Rarg	retinoic acid receptor, gamma [Source:RGD Symbol;Acc:1583230]	2.09124	2.7399	2.63078	1.89515	2.0386	1.76472	1.64036	1.42034	1.82123	2.11472	1.65509	1.62219	1.64934	1.26667	1.47448	1.62729	2.02764	1.65388	0.293947	0.0447066
ENSRNOG00000006305	Slc38a2	solute carrier family 38, member 2 [Source:RGD Symbol;Acc:69420]	20.5014	31.5026	30.3792	18.152	65.8754	43.1106	60.7128	105.987	42.8765	23.3358	44.3409	58.7971	71.962	85.5822	92.0598	276.102	47.0276	86.882	-0.885549	0.0447369
ENSRNOG00000020480	Fads1	fatty acid desaturase 1 [Source:RGD Symbol;Acc:621678]	83.008	95.2985	203.408	134.898	95.8033	300.711	204.307	141.859	123.769	169.995	119.004	88.1152	150.23	107.915	129.046	60.5788	157.412	118.582	0.408662	0.0447384
ENSRNOG00000016258	Zfp516	zinc finger protein 516 [Source:RGD Symbol;Acc:1306817]	0.428902	0.160409	0.353048	0.348262	0.267258	0.365418	0.222959	0.100834	0.721294	0.41776	0.630508	0.304009	0.585721	0.373031	0.288089	0.334344	0.280886	0.456844	-0.701718	0.0447845
ENSRNOG00000013252	Cwc27	CWC27 spliceosome-associated protein homolog (S. cerevisiae) [Source:RGD Symbol;Acc:1310697]	2.93498	1.70492	3.81373	2.45124	3.2192	3.18878	3.96683	2.81923	3.94861	4.12928	3.81888	5.48245	3.77628	4.40597	4.39345	3.0593	3.01236	4.12678	-0.454119	0.0449194
ENSRNOG00000030515	Nfasc	neurofascin [Source:RGD Symbol;Acc:620911]	0.0771066	0	0.0343812	0	0	0.113872	0	0	0	0.00677859	0	0	0	0.0128216	0.0146388	0	0.02817	0.00427987	2.71852	0.0449377
ENSRNOG00000050152	-	-	0.265921	0.134315	0.271019	0.154236	0.535188	0.476856	0.138236	0.309614	0.191649	0.106887	0.0617855	0.166681	0.197388	0.227387	0.230769	0.153992	0.285673	0.167067	0.773936	0.0451185
ENSRNOG00000032492	Usp22	ubiquitin specific peptidase 22 [Source:RGD Symbol;Acc:1310354]	2.63116	1.72114	2.39324	3.84561	1.81629	3.5359	0.902726	2.43039	2.65491	1.88794	3.76592	2.95555	3.60019	4.16487	5.11452	6.61274	2.40956	3.84458	-0.674059	0.0452413
ENSRNOG00000008182	Htra3	HtrA serine peptidase 3 [Source:RGD Symbol;Acc:1308120]	0.124276	0.109878	0.110844	0.672804	0.350201	0.336503	0.36613	0.61905	0.731575	0.291451	0.30323	0.109077	0.825223	0.440873	0.283132	3.6947	0.336211	0.834907	-1.31225	0.045259
ENSRNOG00000006732	Spo11	SPO11 meiotic protein covalently bound to DSB [Source:RGD Symbol;Acc:1306454]	0	0	0	0	0	0	0	0	0.0385552	0	0	0.0402432	0	0	0	0.278883	0	0.0447102	#NAME?	0.0453746
ENSRNOG00000058275	Spef2	sperm flagellar 2 [Source:MGI Symbol;Acc:MGI:2443727]	0.0989943	0	0	0.0669859	0.092973	0.0852818	0.0171518	0.123264	0.013869	0	0.0134219	0.0289621	0	0.0658426	0.0375874	0	0.0605814	0.0199604	1.60174	0.0454604
ENSRNOG00000014801	Exog	endo/exonuclease (5'-3'), endonuclease G-like [Source:RGD Symbol;Acc:1304628]	0.693588	0.656897	0.463877	0.64363	0.244276	0.585293	0.939994	0.538368	0.374906	0.714433	0.463308	0.239116	0.257413	0.560141	0.394984	0.351434	0.595741	0.419467	0.506127	0.045669
ENSRNOG00000018697	Abcb6	ATP-binding cassette, subfamily B (MDR/TAP), member 6 [Source:RGD Symbol;Acc:71077]	14.1286	15.1028	12.2442	13.6881	12.5352	13.6439	14.3344	11.044	10.2068	10.2989	13.501	12.5235	10.4137	12.6676	10.5553	11.8116	13.3402	11.4973	0.214479	0.0456717
ENSRNOG00000013464	Spink3	serine peptidase inhibitor, Kazal type 3 [Source:RGD Symbol;Acc:3749]	0	0	0	0.127857	0.221807	0.465026	0	0.10692	0.529635	0	1.53655	0.690871	0.272748	0	1.19557	0	0.115201	0.528172	-2.19685	0.0457051
ENSRNOG00000020670	Atrip	ATR interacting protein [Source:RGD Symbol;Acc:1626390]	1.48941	1.28284	1.02168	1.3024	0.860816	1.09975	1.25071	0.933771	0.963358	0.967144	1.11804	0.737312	0.793754	0.914378	0.550962	1.08364	1.15517	0.891074	0.374491	0.0458461
ENSRNOG00000042660	LOC685081	similar to solute carrier family 22 (organic cation transporter), member 13 [Source:RGD Symbol;Acc:1583222]	0	0	0	0.0528214	0.183298	0.0960742	0.0676248	0.132542	0.164085	0.183028	0.158717	0.11419	0.0563197	0.216333	0.098798	0.593321	0.0665451	0.198099	-1.57382	0.0461114
ENSRNOG00000006864	Scaper	S-phase cyclin A-associated protein in the ER [Source:RGD Symbol;Acc:621585]	0.825141	0.474955	0.718698	0.919294	0.648807	1.30355	1.17708	0.899281	0.613147	0.391472	0.858287	0.740951	0.68134	0.548787	0.641104	0.797304	0.87085	0.659049	0.402039	0.0461167
ENSRNOG00000000728	Clic2	chloride intracellular channel 2 [Source:RGD Symbol;Acc:1306580]	8.47597	2.6808	8.73721	5.43006	4.98444	7.92359	5.3358	10.3516	9.9386	13.7301	8.22079	14.8764	10.3706	5.79236	7.73484	8.90474	6.73993	9.94606	-0.561391	0.046147
ENSRNOG00000010267	Klhdc10	kelch domain containing 10 [Source:RGD Symbol;Acc:1309792]	2.63916	4.30485	2.99785	4.29865	5.09012	9.56953	7.4721	2.03788	5.66675	7.27145	6.96245	5.73495	7.06068	9.15244	7.44319	7.24352	4.80127	7.06693	-0.557668	0.0461493
ENSRNOG00000011825	Ndufb3	NADH dehydrogenase (ubiquinone) 1 beta subcomplex 3 [Source:RGD Symbol;Acc:1310737]	92.9851	93.2565	73.917	67.4207	88.0314	64.984	104.286	93.5723	70.8941	70.8121	73.4206	73.3656	70.4294	69.7859	78.4852	74.3476	84.8067	72.6926	0.222369	0.0461835
ENSRNOG00000028377	Mpl	MPL proto-oncogene, thrombopoietin receptor [Source:RGD Symbol;Acc:1311069]	0	0	0	0	0	0	0	0	0	0.112339	0.0865777	0	0.138297	0	0	0	0	0.0421517	#NAME?	0.046204
ENSRNOG00000027498	Engase	endo-beta-N-acetylglucosaminidase [Source:RGD Symbol;Acc:1310868]	2.95465	3.23689	2.79242	1.61992	1.72546	2.42406	2.34984	1.45789	2.01726	3.03776	1.684	1.57347	1.70583	1.49481	1.57235	1.45873	2.32014	1.81803	0.351839	0.0463675
ENSRNOG00000036588	LOC682512	similar to ribosomal protein L21 [Source:RGD Symbol;Acc:1597962]	0	0.185026	0.186607	0.339894	0	0.1545	0	0.284323	0.527927	0.294488	0.340396	0.551029	0.181203	0.556822	0.317872	0.636361	0.143794	0.425762	-1.56605	0.0464482
ENSRNOG00000027742	Adamtsl2	ADAMTS-like 2 [Source:RGD Symbol;Acc:1305459]	4.64746	4.13255	4.56123	3.81831	5.32692	2.01023	4.10276	3.66078	2.84416	3.59817	3.77942	3.25794	2.47677	3.16411	2.17161	4.51467	4.03253	3.22586	0.322004	0.0465035
ENSRNOG00000058223	AABR07070704.1	-	0	0	0	0	0	0	0	0	0	0	0	0.217731	0.107388	0	0.0941915	0.251394	0	0.083838	#NAME?	0.0466713
ENSRNOG00000002568	Socs1	suppressor of cytokine signaling 1 [Source:RGD Symbol;Acc:69272]	0.533924	0.0786686	0.952264	0.144515	0.376096	0.788461	0.647614	0.241737	0.374121	0.0625826	0.434184	0.312362	0.154141	0.295934	0.202727	0	0.47041	0.229507	1.03538	0.0467075
ENSRNOG00000025925	Txk	TXK tyrosine kinase [Source:RGD Symbol;Acc:1306481]	0.363763	0.428747	0.360433	0.426649	0.370119	0.0596959	0.441237	0.274529	0.237911	0.0568724	0.164357	0.319249	0.175022	0	0.306899	0.245765	0.340647	0.188259	0.855555	0.0467712
ENSRNOG00000051691	Gjd3	Protein Gjd3; RCG63494 [Source:UniProtKB/TrEMBL;Acc:E9PTP3]	0	0.106771	0.215367	0	0	0.445905	0.313926	0	0	0	0	0	0	0	0.0917157	0	0.135246	0.0114645	3.56035	0.0467876
ENSRNOG00000020032	Impdh1	IMP (inosine 5'-monophosphate) dehydrogenase 1 [Source:RGD Symbol;Acc:1311108]	0.99514	0.989643	1.33111	0.707024	0.64255	1.04095	0.81907	0.366107	1.46433	1.48759	1.24762	1.23718	1.07724	1.18581	0.850071	1.84888	0.861449	1.29984	-0.593497	0.0468027
ENSRNOG00000009715	Me1	malic enzyme 1, NADP(+)-dependent, cytosolic [Source:RGD Symbol;Acc:3074]	22.1845	73.3274	25.5039	19.1574	40.6501	49.8059	56.1185	35.6934	27.2246	50.234	34.5215	23.02	29.1555	35.2115	24.2657	20.7805	40.3051	30.5517	0.399712	0.0468515
ENSRNOG00000027245	Tdrp	testis development related protein [Source:RGD Symbol;Acc:1559733]	0.26705	0	0.0732759	0.183485	0.419631	0.151686	0.138822	0.069762	0.431824	0.433523	0.250582	0.288432	0.160105	0.259589	0.249573	0.541256	0.162964	0.326861	-1.00412	0.0468614
ENSRNOG00000014117	Hmox1	heme oxygenase (decycling) 1 [Source:RGD Symbol;Acc:2806]	29.6296	13.6951	50.1385	43.924	30.465	56.8636	51.5094	49.9373	23.1772	48.5888	31.7598	30.2506	42.2628	22.1104	21.2726	27.5408	40.7703	30.8704	0.401296	0.0468807
ENSRNOG00000030763	Dpp4	dipeptidylpeptidase 4 [Source:RGD Symbol;Acc:2515]	11.5708	12.6788	13.6654	2.67037	15.9732	15.1166	7.93034	9.41406	7.44177	8.62406	7.33725	6.30099	7.60476	12.5281	11.7144	4.118	11.1274	8.20867	0.438903	0.0471223
ENSRNOG00000010780	Dlc1	DLC1 Rho GTPase activating protein [Source:RGD Symbol;Acc:68416]	2.33269	2.24795	3.22254	2.87219	2.31653	2.88009	1.62012	2.33753	3.24764	2.44797	4.29155	2.58402	3.39447	3.30633	3.2666	4.63101	2.4787	3.3962	-0.454334	0.0471831
ENSRNOG00000015957	F13a1	coagulation factor XIII, A1 polypeptide [Source:RGD Symbol;Acc:621495]	0.184179	0.232592	0.258088	0.405923	0.352138	0.0388598	0.0547141	0.232319	0.0442512	0.148074	0.0641975	0.300178	0.273426	0.105002	0.0599422	4.63959	0.219852	0.704332	-1.67973	0.047393
ENSRNOG00000014083	Iqsec3	IQ motif and Sec7 domain 3 [Source:RGD Symbol;Acc:1593191]	0	0	0	0.01928	0.0334522	0	0	0.0161278	0	0	0	0	0	0	0	0	0.00860749	0	Inf	0.0473959
ENSRNOG00000053054	Ccnt1	Cyclin T1 (Predicted); Protein Ccnt1 [Source:UniProtKB/TrEMBL;Acc:D3ZC98]	0	0	0.271512	0	0	0.149873	0	0	0.38405	0	0.330143	0	0.439488	0.101259	0.192659	0.257153	0.0526732	0.213094	-2.01635	0.0474143
ENSRNOG00000015787	P3h4	prolyl 3-hydroxylase family member 4 [Source:RGD Symbol;Acc:620767]	0.0784768	0.0346924	0.0699776	0.0637302	0.0829281	0.0579578	0.0816039	0.0799576	0.164985	0.138032	0.223396	0	0.169926	0.0783031	0.119181	0.397683	0.0686655	0.161438	-1.23333	0.0475263
ENSRNOG00000013777	Rnf166	ring finger protein 166 [Source:RGD Symbol;Acc:1302950]	5.24168	3.92064	5.39333	3.60134	4.34134	4.04046	5.50949	3.67742	3.58411	4.45717	4.12213	3.2351	3.34215	3.79262	2.97411	4.14448	4.46571	3.70648	0.26884	0.0476263
ENSRNOG00000021101	Sema6c	sema domain, transmembrane domain (TM), and cytoplasmic domain, (semaphorin) 6C [Source:RGD Symbol;Acc:3659]	2.42631	1.34974	1.30564	1.91916	1.47334	1.38998	1.60922	0.937605	1.02008	1.57438	1.5649	1.22983	1.41288	0.862498	0.84175	1.18702	1.55138	1.21167	0.356554	0.0477275
ENSRNOG00000053956	AABR07013116.1	-	0	0.259036	0	0	0	2.59621	0	0	0	0	0	0	0	0	0	0	0.356906	0	Inf	0.0478539
ENSRNOG00000021207	Lgals12	lectin, galactoside-binding, soluble, 12 [Source:RGD Symbol;Acc:1306914]	0	0.031997	0	0	0	0	0	0	0.0304245	0	0.0588654	0.0317565	0	0	0	0.256761	0.00399962	0.047226	-3.56165	0.0481142
ENSRNOG00000019819	Dus2	dihydrouridine synthase 2 [Source:RGD Symbol;Acc:1305612]	9.13771	6.41586	4.74943	8.14041	7.17213	4.2796	6.27014	4.43301	4.91741	4.22412	7.17621	4.62807	4.38625	4.93133	5.59032	5.07986	6.32479	5.1167	0.305804	0.0481605
ENSRNOG00000042333	Dnal1	dynein, axonemal, light chain 1 [Source:RGD Symbol;Acc:1591349]	0.29403	0.138624	0.402045	0.127337	0.248543	0.159214	0.112092	0.11982	0.197793	0.0551533	0.191287	0.0344097	0.118835	0.0521514	0.208381	0.0794594	0.200213	0.117184	0.772764	0.0482992
ENSRNOG00000046599	Klhdc4	kelch domain containing 4 [Source:RGD Symbol;Acc:1561676]	0	0	0	0	0	0	0	0	0.794357	0	0.768371	0.552806	0	0	0	0	0	0.264442	#NAME?	0.048457
ENSRNOG00000030688	Lrrc2	leucine rich repeat containing 2 [Source:RGD Symbol;Acc:1311716]	0	0	0	0	0	0	0	0	0.0635248	0	0.0614467	0.044208	0	0	0	0	0	0.0211474	#NAME?	0.0484814
ENSRNOG00000005905	Pde4b	phosphodiesterase 4B, cAMP specific [Source:RGD Symbol;Acc:3280]	0.756076	0.614163	0.546674	0.71347	0.67651	0.618627	0.265564	0.54127	0.996577	0.661243	0.864122	0.520043	0.97331	0.693118	0.884413	1.86374	0.591544	0.932071	-0.655954	0.0485093
ENSRNOG00000050332	RGD1560860	similar to ankyrin repeat domain 26 [Source:RGD Symbol;Acc:1560860]	0	0	0	0	0	0	0	0	0	0.419544	0	0	0.25822	0	0	0	0	0.0847205	#NAME?	0.0487052
ENSRNOG00000020792	Etv4	ets variant 4 [Source:RGD Symbol;Acc:1306524]	0.0303174	0.134007	0.189277	0	0.192222	0.0223826	0	0.0411902	0	0	0.0493135	0	0	0.0806673	0	0.0307366	0.0761746	0.0200897	1.92285	0.0487316
ENSRNOG00000014761	Rasd2	RASD family, member 2 [Source:RGD Symbol;Acc:628594]	0.642588	0.309822	1.01581	0.474326	0.555492	0.474469	1.0021	0.277726	0.221042	0.595861	0.380049	0.179425	0.202356	0.641057	0.620988	0.207204	0.594041	0.380998	0.640781	0.0487698
ENSRNOG00000022859	Trem1	triggering receptor expressed on myeloid cells 1 [Source:RGD Symbol;Acc:1309467]	0.196841	0	0	0	0	0.508784	0.255848	0	0.49657	0.48472	0	0	0.426222	0.720107	0.224244	1.197	0.120184	0.443608	-1.88404	0.0488384
ENSRNOG00000007583	Pygb	phosphorylase, glycogen; brain [Source:RGD Symbol;Acc:3460]	0.170633	0.215485	0.391277	0.0791748	0.41209	0.431984	0.139392	0.182117	0.573923	0.583022	0.118937	0.470621	0.464423	0.405307	0.573784	0.321146	0.252769	0.438895	-0.796058	0.048863
ENSRNOG00000006326	Atraid	all-trans retinoic acid-induced differentiation factor [Source:RGD Symbol;Acc:1311605]	20.7287	21.1026	17.959	16.6717	24.635	21.0362	34.0117	25.8219	19.5775	18.8665	15.8984	19.3116	20.2483	18.2946	22.3784	18.5176	22.7459	19.1366	0.249269	0.0489258
ENSRNOG00000000663	Tfip11	tuftelin interacting protein 11 [Source:RGD Symbol;Acc:1311449]	4.01583	3.90744	3.45229	4.2695	3.76483	5.29045	4.28027	3.74786	4.1298	7.03195	4.9339	4.41154	5.15408	6.5907	5.72559	5.65067	4.09106	5.45353	-0.414716	0.0490452
ENSRNOG00000027145	Rora	RAR-related orphan receptor A [Source:RGD Symbol;Acc:1308419]	0.837416	0.634494	1.4402	0.194283	0.926944	0.529995	0.466411	0.893776	1.7604	1.05195	1.50797	0.997348	1.03601	1.07413	1.40798	0.788043	0.74044	1.20298	-0.700156	0.0491422
ENSRNOG00000000967	Aacs	acetoacetyl-CoA synthetase [Source:RGD Symbol;Acc:708522]	5.73399	9.60532	24.0407	18.2377	8.85895	12.0232	8.16818	8.64953	8.04461	12.9031	13.6283	11.4818	5.48696	7.43753	4.0171	5.52191	11.9147	8.56517	0.47619	0.0491594
ENSRNOG00000048122	Hist1h2aa	histone cluster 1, H2aa [Source:RGD Symbol;Acc:3854]	0	0	0.229341	0	0	0	0	0.174663	0.648826	0	0	0	1.55937	0.171085	0	1.04268	0.0505006	0.427745	-3.08238	0.0491968
ENSRNOG00000002428	Lpar4	lysophosphatidic acid receptor 4 [Source:RGD Symbol;Acc:1563686]	0.0484671	0	0.021609	0.0393596	0	0	0.0377927	0	0.122267	0.0681912	0	0.127618	0.0209832	0.0161199	0.0184047	0.171933	0.0184035	0.0681897	-1.88957	0.0492412
ENSRNOG00000033199	LOC684822	similar to transcription elongation factor B (SIII), polypeptide 2 [Source:RGD Symbol;Acc:1585574]	29.6645	29.7867	40.0647	28.2962	40.5734	19.9897	40.2732	37.1654	22.2795	30.7949	26.9342	30.3291	24.692	23.5602	21.6497	35.6074	33.2267	26.9809	0.300407	0.0492619
ENSRNOG00000003105	Kif19	kinesin family member 19 [Source:RGD Symbol;Acc:1559936]	0	0	0	0	0	0	0	0	0	0.0204763	0.0710389	0.0255461	0	0	0	0.059011	0	0.022009	#NAME?	0.0492787
ENSRNOG00000060704	7SK	7SK RNA [Source:RFAM;Acc:RF00100]	0	0.876152	0.294546	0.26825	0	0.243868	0	0	0	0	0	0	0	0	0	0	0.210352	0	Inf	0.0493991
ENSRNOG00000026163	Cpt1c	carnitine palmitoyltransferase 1c [Source:RGD Symbol;Acc:1305384]	1.03683	1.47296	1.02364	1.50334	0.808573	0.847584	0.808463	1.40837	1.1209	0.859597	0.662485	1.10485	0.865821	0.640309	0.449872	0.825549	1.11372	0.816173	0.448439	0.0494818
ENSRNOG00000022983	Trim17	tripartite motif-containing 17 [Source:RGD Symbol;Acc:69290]	0.263446	0.23288	0.20136	0.305601	0.291611	0.472418	0.528234	0.230049	0.316457	0.211802	0.0918269	0.16513	0.293327	0.150193	0.200041	0.19071	0.3157	0.202436	0.641089	0.0495414
ENSRNOG00000016578	Mtpap	mitochondrial poly(A) polymerase [Source:RGD Symbol;Acc:1310900]	3.99831	3.8345	3.36364	2.7565	4.3574	4.62338	3.64711	3.63787	4.02805	5.70489	5.184	4.46873	4.83453	6.84872	5.06946	4.2048	3.77734	5.0429	-0.416883	0.0496459
ENSRNOG00000048966	1700092M07Rik	Protein 1700092M07Rik; RCG48559 [Source:UniProtKB/TrEMBL;Acc:M0RDY0]	0.792769	2.453	1.76754	0.3219	2.51321	0.585488	0.206057	1.34627	0.333238	0.557796	0.644749	0	1.71659	0	0.301043	0.401867	1.24828	0.49441	1.33616	0.0497288
ENSRNOG00000050672	Syna	syncytin a [Source:RGD Symbol;Acc:1563240]	0	0	0	0	0	0	0	0	0	0	0	0	0	0.0650254	0.0494945	0.0990852	0	0.0267006	#NAME?	0.04981
ENSRNOG00000015077	Acsf3	acyl-CoA synthetase family member 3 [Source:RGD Symbol;Acc:1586037]	3.45894	3.96199	7.12476	2.84816	5.59355	11.655	10.4593	6.5184	4.21935	5.96313	3.32793	3.63401	4.72529	5.24903	6.65851	4.59147	6.45251	4.79609	0.428003	0.0498295
ENSRNOG00000015134	Map3k12	mitogen activated protein kinase kinase kinase 12 [Source:RGD Symbol;Acc:3988]	1.67991	1.45894	1.49806	1.45977	1.05876	0.369946	0.704747	1.10093	0.941709	1.472	1.31821	0.517281	0.612556	0.294022	0.402808	0.686946	1.16638	0.780692	0.579216	0.0498388
ENSRNOG00000007607	Nr4a1	nuclear receptor subfamily 4, group A, member 1 [Source:RGD Symbol;Acc:620029]	1.39872	3.70929	4.56399	4.33643	6.13538	1.85432	20.1441	22.735	9.59605	4.87498	7.16089	28.6502	8.03866	15.7511	27.8791	30.4755	8.10964	16.5533	-1.02941	0.049856
ENSRNOG00000010050	LOC691920	similar to kinesin-like motor protein C20orf23 [Source:RGD Symbol;Acc:1593360]	0.0959219	0.067128	0.0926662	0.0973584	0.106979	0.0324623	0.0436301	0.0651488	0.228524	0.0449849	0.243768	0.126266	0.100375	0.0584786	0.0789035	0.190363	0.0751619	0.133958	-0.833709	0.0498892
ENSRNOG00000000826	Flot1	flotillin 1 [Source:RGD Symbol;Acc:70991]	7.19957	5.86232	8.48598	7.24745	5.11931	7.17747	16.3281	6.07759	5.59544	6.59836	6.63057	6.43769	8.47711	6.66135	5.44945	4.92541	7.93722	6.34692	0.322576	0.0499555
ENSRNOG00000024923	Nnat	neuronatin [Source:RGD Symbol;Acc:620155]	0	0.567367	1.21626	0.651464	0.734657	0.592416	0.458775	0.272459	0.876977	0.338622	0.326237	0.422455	0.555837	0.320172	0.487362	8.86222	0.561675	1.52374	-1.4398	0.0501741
ENSRNOG00000014509	Sacs	sacsin molecular chaperone [Source:RGD Symbol;Acc:1307281]	0.333351	0.464681	0.766032	0.520531	0.514777	0.359744	0.246602	0.352675	0.722315	0.590761	0.719432	0.461312	0.677302	0.733341	0.486766	0.708123	0.444799	0.637419	-0.519088	0.0502533
ENSRNOG00000037217	Nudt17	nudix (nucleoside diphosphate linked moiety X)-type motif 17 [Source:RGD Symbol;Acc:1565469]	0	0	0.1215	0.0368753	0	0.134118	0	0	0	0	0	0	0	0	0	0	0.0365617	0	Inf	0.0505724
ENSRNOG00000006931	Eepd1	endonuclease/exonuclease/phosphatase family domain containing 1 [Source:RGD Symbol;Acc:1307401]	3.85017	4.47198	7.66517	4.1441	6.71698	6.54525	7.00508	5.9293	7.11479	7.81036	6.58975	9.38985	6.90118	9.23036	7.37666	7.34983	5.791	7.72035	-0.414852	0.0506762
ENSRNOG00000002345	Rasgef1b	RasGEF domain family, member 1B [Source:RGD Symbol;Acc:1562220]	2.76288	2.72966	2.60872	1.01173	0.953997	1.92005	1.15462	2.686	3.32533	0.914633	3.3042	1.33117	3.42482	5.54868	2.96172	5.76454	1.97846	3.32189	-0.747626	0.0507581
ENSRNOG00000054775	Fkbp11	ADP-ribosylation factor 3 [Source:UniProtKB/Swiss-Prot;Acc:P61206]	4.07363	6.25802	5.66056	5.0579	5.8085	4.36582	6.02389	4.7545	4.57264	5.31393	5.16213	5.18878	3.47643	4.15602	3.82889	3.94786	5.25035	4.45584	0.236718	0.0508128
ENSRNOG00000001691	Cldn14	claudin 14 [Source:RGD Symbol;Acc:1309165]	14.2068	13.1895	19.417	10.8979	13.4266	11.4916	17.5166	16.9706	12.246	15.8697	13.0047	10.0867	15.6417	12.4875	10.3537	9.04342	14.6396	12.3416	0.246338	0.0509632
ENSRNOG00000056112	AABR07012065.1	-	0.243171	0.358284	1.22894	0.394953	0.742316	0.778162	0.547831	0.495519	0.204482	0.171076	0.527381	0.0711275	0.351026	0.539145	0.369321	0.575088	0.598648	0.351081	0.769904	0.0510709
ENSRNOG00000046527	Phf20l1	PHD finger protein 20-like 1 [Source:RGD Symbol;Acc:1560141]	0.457016	0.646368	0.529793	0.333978	0.643823	0.0337358	0.308836	0.434544	1.11439	0.64296	0.706119	0.761988	0.514505	1.06382	0.624607	0.509452	0.423512	0.74223	-0.809465	0.0511259
ENSRNOG00000016093	Hyal3	hyaluronoglucosaminidase 3 [Source:RGD Symbol;Acc:1303334]	0.577226	0.255112	0.514762	0.41013	0.508241	0.213095	0.300064	0.980123	0.788716	0.964407	0.586763	0.506557	0.749823	0.719839	1.15056	1.24309	0.469844	0.838719	-0.836004	0.0511291
ENSRNOG00000054340	AABR07011013.1	-	0.319867	0.424213	0.427942	0.259761	0	0.236233	0	0	0	0	0.260144	0	0	0	0	0	0.208502	0.032518	2.68075	0.0513479
ENSRNOG00000013932	Rbp2	retinol binding protein 2, cellular [Source:RGD Symbol;Acc:3544]	3.00266	0.221207	1.33883	1.21902	1.6744	1.47808	1.17067	2.63415	1.68322	1.40817	1.0174	0.219617	0.758458	0.665645	0.664987	1.14111	1.59238	0.944826	0.753061	0.0513788
ENSRNOG00000003807	Wnt9b	wingless-type MMTV integration site family, member 9B [Source:RGD Symbol;Acc:1309574]	0.087612	0.141988	0.0520859	0.0829975	0.11314	0.18329	0.151811	0.089255	0.135063	0	0.130621	0.0768877	0.0252932	0	0.0665237	0.0443972	0.112772	0.0598483	0.914034	0.0514269
ENSRNOG00000054530	SNORA2	Small nucleolar RNA SNORA2/SNORA34 family [Source:RFAM;Acc:RF00410]	0	0	0	0	0	0	0	0	0.62026	0	0	0.647416	0.638838	0.981551	0.560336	0	0	0.43105	#NAME?	0.051533
ENSRNOG00000037227	Yes1	YES proto-oncogene 1, Src family tyrosine kinase [Source:RGD Symbol;Acc:3977]	0.403044	0.259109	0.588121	0.446255	0.9033	1.75851	0.266651	0.47282	1.04749	1.03099	0.983282	0.482304	1.4596	1.80328	1.05719	0.891132	0.637226	1.09441	-0.780273	0.0515869
ENSRNOG00000017206	Igfbp5	insulin-like growth factor binding protein 5 [Source:RGD Symbol;Acc:2876]	0.113358	0.31315	0.32854	0.46023	0.349342	0.292961	0.22835	0.452331	0.428939	0.498402	0.241989	0.261139	0.392686	0.301579	0.419619	2.32631	0.317283	0.608833	-0.940277	0.0517415
ENSRNOG00000021433	Arhgef39	Rho guanine nucleotide exchange factor (GEF) 39 [Source:RGD Symbol;Acc:1310376]	0.153763	0.427187	0.15671	0.0535101	0.154725	0.113542	0.0570961	0	0.0738865	0	0	0	0.171203	0.102272	0.050043	0.0445211	0.139567	0.0552406	1.33715	0.0517991
ENSRNOG00000015614	Ppp1r16b	protein phosphatase 1, regulatory subunit 16B [Source:RGD Symbol;Acc:1589460]	0.03933	0	0.245545	0.063879	0.166243	0.116166	0.0408906	0.240433	0.198435	0	0.607757	0.276142	0.306567	0.0784859	0.44801	0.358763	0.114061	0.28427	-1.31746	0.0518245
ENSRNOG00000009899	Skil	SKI-like proto-oncogene [Source:RGD Symbol;Acc:621399]	0.479856	0.247435	0.927138	0.487033	1.04219	0.442886	0.020785	0.162952	0.638857	0.590733	1.78855	1.12294	0.554078	0.87765	0.63763	1.2157	0.476284	0.928268	-0.96272	0.0518311
ENSRNOG00000048907	AABR07010563.1	-	0.270624	0	0.120658	0	0	0	0	0	0	0.190412	0	0	0.117163	0.900018	0.102766	1.37139	0.0489102	0.335219	-2.7769	0.0518545
ENSRNOG00000056728	G6pdx	Glucose-6-phosphate 1-dehydrogenase [Source:UniProtKB/Swiss-Prot;Acc:P05370]	26.3342	61.9139	33.8993	38.627	26.5079	54.0373	33.1416	29.3673	42.6435	53.2744	22.4518	29.2229	30.3462	12.4578	14.2228	20.1875	37.9786	28.1009	0.434571	0.0519637
ENSRNOG00000058283	SNORA62	Small nucleolar RNA SNORA62/SNORA6 family [Source:RFAM;Acc:RF00091]	3.88806	2.86397	5.20072	1.57855	4.56439	4.30621	5.05278	6.16161	9.80765	10.0286	4.74282	8.52997	4.48946	6.46471	5.41231	7.22376	4.20204	7.08741	-0.75417	0.0520364
ENSRNOG00000000436	Egfl8	EGF-like-domain, multiple 8 [Source:RGD Symbol;Acc:1549706]	4.10043	3.38302	1.85263	2.13086	2.73425	1.00923	1.1084	1.03971	1.74692	2.23066	1.86736	1.96711	1.3257	0.836309	0.539672	0.997283	2.16982	1.43888	0.592629	0.0520608
ENSRNOG00000017702	Gpld1	glycosylphosphatidylinositol specific phospholipase D1 [Source:RGD Symbol;Acc:631371]	53.1298	63.3682	47.2084	48.0338	52.8629	46.186	56.8038	38.0884	38.94	30.9484	42.9483	48.3228	45.1868	38.8588	41.5461	55.3526	50.7102	42.763	0.245913	0.0521227
ENSRNOG00000036622	Glyatl1	glycine-N-acyltransferase-like 1 [Source:RGD Symbol;Acc:1564894]	46.1685	56.9946	49.3655	40.8339	44.2085	43.4337	66.7677	46.9859	37.809	35.4022	46.5905	41.2519	41.1824	33.4951	53.5256	46.0111	49.3448	41.9085	0.235655	0.0521688
ENSRNOG00000016173	Cyp1a2	cytochrome P450, family 1, subfamily a, polypeptide 2 [Source:RGD Symbol;Acc:2459]	611.572	528.773	542.634	430.227	468.236	350.286	415.377	593.946	410.25	2477.42	417.88	1316.88	472.748	563.105	387.89	478.125	492.631	815.537	-0.727243	0.0521878
ENSRNOG00000008165	Tpx2	TPX2, microtubule-associated [Source:RGD Symbol;Acc:1311894]	0.211589	0.724794	1.20288	0.38657	0.223572	1.03507	1.07244	0.467069	0.467044	0.390731	0.236602	0.162478	0.916216	0.316641	0.180754	0.536071	0.665499	0.400817	0.731492	0.05219
ENSRNOG00000054950	AABR07026037.1	-	0	0	0.474375	0.432024	0.749473	0.392756	0	0.361277	0	0	0	0	0	0	0	0	0.301238	0	Inf	0.052255
ENSRNOG00000008781	RGD1310769	similar to HSPC288 [Source:RGD Symbol;Acc:1310769]	36.4594	37.6449	67.2745	40.0414	39.3052	58.8535	94.3272	61.152	43.6875	35.6617	34.1434	41.2199	44.7345	46.0603	57.1922	47.8438	54.3823	43.8179	0.311616	0.0523196
ENSRNOG00000052959	Zscan12	zinc finger and SCAN domain containing 12 [Source:MGI Symbol;Acc:MGI:1099444]	15.1484	14.4514	9.40691	10.8388	8.87437	6.75547	5.27575	5.94224	9.3745	7.2097	10.0829	8.20436	8.78907	4.88785	5.08682	5.92776	9.58667	7.44537	0.364687	0.0524588
ENSRNOG00000018109	Clic4	chloride intracellular channel 4 [Source:RGD Symbol;Acc:61857]	3.41635	1.93589	3.12464	2.98739	3.64054	5.43323	2.50455	3.39127	4.41948	5.97735	6.12645	3.07495	3.26205	4.83563	4.38997	6.21411	3.30423	4.7875	-0.534956	0.0525218
ENSRNOG00000004112	RGD1308775	similar to RIKEN cDNA 4921536K21 [Source:RGD Symbol;Acc:1308775]	0.0401422	0	0	0	0.0565528	0	0	0.136338	0	0	0	0	0	0	0	0	0.0291291	0	Inf	0.0525245
ENSRNOG00000013410	Spink1	serine peptidase inhibitor, Kazal type 1 [Source:RGD Symbol;Acc:708468]	19.4711	23.5778	33.7748	25.7726	47.5335	79.9599	25.7896	61.4121	77.1516	94.1908	62.6863	58.7515	72.761	24.8353	118.276	15.6775	39.6614	65.5412	-0.724666	0.0525411
ENSRNOG00000023588	Dmgdh	dimethylglycine dehydrogenase [Source:RGD Symbol;Acc:620453]	87.9477	94.6532	61.8538	69.5806	73.0321	70.7189	58.9096	58.518	59.1085	49.0674	51.8754	69.5824	56.5446	52.2692	64.516	78.4091	71.9017	60.1716	0.256944	0.0527009
ENSRNOG00000049880	Tmem200c	transmembrane protein 200C [Source:RGD Symbol;Acc:1561734]	0.0329889	0	0.0294162	0	0.0929652	0	0.017149	0	0	0	0	0	0	0	0	0	0.0215649	0	Inf	0.0527378
ENSRNOG00000020653	S1pr2	sphingosine-1-phosphate receptor 2 [Source:RGD Symbol;Acc:68334]	0.995763	0.358623	1.94038	1.25773	1.22098	3.04996	1.72546	1.9037	0.868317	1.27125	0.629824	1.52115	1.72469	0.66227	0.784107	0.859622	1.55657	1.04015	0.581576	0.0527643
ENSRNOG00000020164	Ifitm10	interferon induced transmembrane protein 10 [Source:RGD Symbol;Acc:1563319]	0.213245	0.282809	0.19015	0.173174	0.525762	0	0.221742	0	0.0896367	0.0749935	0	0.0935612	0.0923215	0	0.161954	0	0.20086	0.0640583	1.64873	0.0528347
ENSRNOG00000013133	Foxa2	forkhead box A2 [Source:RGD Symbol;Acc:2808]	30.1359	14.0228	15.6053	36.6492	21.9318	18.7949	30.2681	20.1591	19.5304	21.647	22.1784	25.4889	20.5083	9.1901	9.11154	15.7535	23.4459	17.926	0.387278	0.0529974
ENSRNOG00000020062	Pcdhb13	protocadherin beta 13 [Source:RGD Symbol;Acc:1310288]	0	0	0	0	0	0	0	0	0	0.0297339	0	0	0.109839	0	0.128403	0	0	0.033497	#NAME?	0.0530631
ENSRNOG00000019416	Zfp94	zinc finger protein 94 [Source:RGD Symbol;Acc:1560430]	6.67857	6.81374	4.41372	6.16235	4.43471	1.9199	2.27105	3.72919	3.46264	2.99899	3.53133	4.51728	2.36606	2.29991	2.48544	5.43051	4.5529	3.38652	0.426983	0.0531118
ENSRNOG00000060745	Nlrp12	NLR family, pyrin domain containing 12 [Source:MGI Symbol;Acc:MGI:2676630]	6.66958	6.39537	5.89715	3.09788	5.3151	3.3179	6.08207	6.5069	4.30115	4.57249	3.2635	4.09213	5.35986	3.1577	6.8668	2.60621	5.41024	4.27748	0.338932	0.0531512
ENSRNOG00000010316	Magohb	mago-nashi homolog B (Drosophila) [Source:RGD Symbol;Acc:1597384]	5.71483	2.02073	3.85049	3.1967	4.11491	4.40728	3.89501	2.4151	6.3003	6.43224	6.40317	7.13267	3.51937	5.49009	3.56787	4.50445	3.70188	5.41877	-0.549707	0.0533503
ENSRNOG00000045679	Apoa1	apolipoprotein A-I [Source:RGD Symbol;Acc:2130]	1671.9	2022.62	1621	1770.73	1481.64	2033.06	2319.87	2010.86	1864.77	1534.23	978.451	1186.89	2625.93	1119.89	1670.72	1217.69	1866.46	1524.82	0.291664	0.0534098
ENSRNOG00000057372	Mettl6	Methyltransferase-like protein 6 [Source:UniProtKB/Swiss-Prot;Acc:Q6AXU8]	4.61173	3.58747	5.3188	3.59485	4.0714	5.08511	6.71256	5.63799	4.13631	4.93115	4.50045	3.39958	3.62104	4.04869	4.5756	2.30561	4.82749	3.9398	0.29315	0.0534999
ENSRNOG00000052357	Fosl2	fos-like antigen 2 [Source:MGI Symbol;Acc:MGI:102858]	0.815239	0	0.242288	0.330986	0.478525	0.501643	0.706334	1.47653	0.457024	0	1.54696	0.476939	2.58866	1.26513	1.96021	2.89158	0.568943	1.39831	-1.29733	0.0535593
ENSRNOG00000032539	Spag8	sperm associated antigen 8 [Source:RGD Symbol;Acc:1307079]	3.09561	3.49658	2.23907	3.10008	2.39857	1.32066	1.05493	1.23813	1.41716	1.91149	2.60134	1.62996	1.04255	0.846409	0.443982	2.40513	2.24295	1.53725	0.545046	0.053615
ENSRNOG00000002630	Cnot8	CCR4-NOT transcription complex, subunit 8 [Source:RGD Symbol;Acc:1306401]	12.7738	10.1885	11.0964	9.20969	8.73919	8.42911	8.9491	7.878	9.4137	8.46943	9.55213	7.0867	8.45561	6.61587	6.91212	9.59716	9.65797	8.26284	0.225083	0.0536827
ENSRNOG00000002545	RGD1309748	similar to CG4768-PA [Source:RGD Symbol;Acc:1309748]	10.5011	8.51493	8.40202	6.9239	6.69239	6.74327	8.5371	5.82729	8.80773	6.01703	7.08432	6.69789	7.29345	6.21391	5.75535	4.93417	7.76775	6.60048	0.234925	0.0538434
ENSRNOG00000015071	Zim1	zinc finger, imprinted 1 [Source:RGD Symbol;Acc:1310930]	0	0.039317	0.0793204	0.0180564	0	0	0	0	0	0	0	0	0	0	0	0	0.0170867	0	Inf	0.0539407
ENSRNOG00000054562	AABR07043098.1	-	0	0	0	0	0.268708	0.0938662	0	0	0.106888	1.07337	0	0.781119	0	0.253722	0.0965611	0	0.0453217	0.288957	-2.67258	0.0540477
ENSRNOG00000015113	Mocos	molybdenum cofactor sulfurase [Source:RGD Symbol;Acc:1308496]	4.99288	6.00246	2.81984	3.08113	4.97062	6.26731	4.55073	4.27277	5.84961	6.43919	7.84996	6.9229	6.16875	7.41619	6.16691	4.0141	4.61972	6.35345	-0.459736	0.0540706
ENSRNOG00000047606	Bcl2a1	BCL2-related protein A1 [Source:RGD Symbol;Acc:620621]	5.33324	3.21438	10.4845	6.88941	4.09822	5.01195	6.61596	4.85715	16.9187	7.58868	6.20995	5.31849	14.9056	7.17474	5.79824	7.49288	5.81311	8.92592	-0.618691	0.0541764
ENSRNOG00000011475	Srcin1	SRC kinase signaling inhibitor 1 [Source:RGD Symbol;Acc:708439]	0.338239	0.317677	0.245065	0.188818	0.268033	0.0936524	0.0769228	0.157934	0.248856	0.267679	0.446969	0.389579	0.292913	0.351487	0.401284	0.407037	0.210793	0.350725	-0.734516	0.0542872
ENSRNOG00000004476	Wif1	Wnt inhibitory factor 1 [Source:RGD Symbol;Acc:619774]	0	0.159417	0.120633	0.475937	0	0.23306	0	0.153122	0	0	0.0733323	0	0	0.0599788	0.10272	0.0913854	0.142771	0.0409271	1.80258	0.0543671
ENSRNOG00000054296	Hist1h2bo	histone cluster 1, H2bo [Source:RGD Symbol;Acc:1311828]	0.0826476	0.146145	0.294841	0	0	0	0	0	0	0	0	0	0	0	0	0	0.0654542	0	Inf	0.0545713
ENSRNOG00000004083	Zc3h14	zinc finger CCCH type containing 14 [Source:RGD Symbol;Acc:621850]	4.34892	6.01188	7.57059	5.59738	6.0778	8.36951	5.19484	5.89173	7.89713	9.43822	7.63764	6.69912	8.69433	9.78491	7.71092	6.51703	6.13283	8.04741	-0.391972	0.0546216
ENSRNOG00000011009	Cmtm4	CKLF-like MARVEL transmembrane domain containing 4 [Source:RGD Symbol;Acc:1565098]	0	0.0618033	0.18704	0.227066	0.147734	0.309714	0	0.0949711	0	0.245899	0.625374	0	0.423814	0.464947	0.530813	0.495944	0.128541	0.348349	-1.4383	0.0546756
ENSRNOG00000012674	Adrb3	adrenoceptor beta 3 [Source:RGD Symbol;Acc:2061]	0	0.0412402	0.0415926	0.113638	0.032867	0.0344364	0.0242475	0	0.0392135	0.0656382	0.0379492	0	0	0.0620547	0	1.22913	0.0360027	0.179248	-2.31578	0.054768
ENSRNOG00000018936	LOC100360638	zinc finger protein 780B-like [Source:RGD Symbol;Acc:2321719]	2.40689	2.9169	2.76946	3.18369	1.58601	1.20391	0.928296	0.92283	1.76269	1.09236	2.27303	1.49897	1.10942	0.826214	1.06116	1.65233	1.98975	1.40952	0.497378	0.0549387
ENSRNOG00000000902	Hsph1	heat shock 105/110 protein 1 [Source:RGD Symbol;Acc:1311609]	8.80057	10.2171	12.138	8.57507	9.60851	16.6353	9.91216	14.684	11.026	17.3756	21.2319	15.6264	11.7877	31.7434	14.5452	7.37265	11.3213	16.3386	-0.52924	0.0551494
ENSRNOG00000061146	Gar1	H/ACA ribonucleoprotein complex subunit 1 [Source:UniProtKB/Swiss-Prot;Acc:Q6AYA1]	2.91818	1.6536	2.80244	2.06575	1.68659	3.75696	2.91728	2.64266	4.90753	5.36893	2.6774	4.20252	1.94398	3.28449	3.92026	3.33646	2.55543	3.7052	-0.535983	0.0554487
ENSRNOG00000050110	Stfa2	stefin A2 [Source:RGD Symbol;Acc:1562186]	0	0	0	0	0.578923	0	0	0	0	0.963603	0	0.961634	0.474538	0	0.208038	1.66574	0.0723654	0.534194	-2.88399	0.0554952
ENSRNOG00000021384	Ankrd44	ankyrin repeat domain 44 [Source:RGD Symbol;Acc:1561893]	0.365494	0.484634	0.298757	0.544083	0.150173	0.314851	0.284996	0.103434	0.845152	0.514222	0.767841	0.160378	0.501156	0.749501	0.508796	0.432119	0.318303	0.559896	-0.814758	0.0558176
ENSRNOG00000016032	Cnnm3	cyclin and CBS domain divalent metal cation transport mediator 3 [Source:RGD Symbol;Acc:1307926]	13.9315	12.0757	10.7771	10.2128	9.39709	8.05128	7.05013	6.87084	10.0793	9.28076	9.9082	8.29453	8.63293	6.28619	6.69085	5.93661	9.7958	8.13867	0.267371	0.0559255
ENSRNOG00000007625	B3galt1	UDP-Gal:betaGlcNAc beta 1,3-galactosyltransferase, polypeptide 1 [Source:RGD Symbol;Acc:1311898]	9.91962	2.97868	8.77822	4.058	4.85376	6.54169	2.00752	5.01437	5.50758	2.2106	10.6532	2.15966	12.689	11.5328	13.3679	16.9205	5.51898	9.38016	-0.765211	0.0560469
ENSRNOG00000008310	Mpo	myeloperoxidase [Source:RGD Symbol;Acc:1592081]	0.0634713	0.0280589	0.0849166	0	0.0223619	0.0468758	0.0164975	0.064669	0	0	0.103241	0.139259	0	0.0844411	0.1687	0.611131	0.0408564	0.138346	-1.75965	0.056061
ENSRNOG00000010023	Slc33a1	solute carrier family 33 (acetyl-CoA transporter), member 1 [Source:RGD Symbol;Acc:620653]	27.0543	27.1477	20.5758	25.1434	24.5342	27.3073	25.8899	24.065	19.2654	24.5669	23.1869	20.3096	18.0981	22.6572	23.4948	24.368	25.2147	21.9934	0.197197	0.0562027
ENSRNOG00000019741	Isyna1	inositol-3-phosphate synthase 1 [Source:RGD Symbol;Acc:1359423]	9.36481	12.753	14.8964	10.8923	12.2659	7.51282	10.4468	10.3142	8.00212	7.79848	17.0838	8.61803	7.49629	9.42673	4.53552	8.41302	11.0558	8.92175	0.309402	0.0564619
ENSRNOG00000006998	Fhl4	four and a half LIM domains 4 [Source:RGD Symbol;Acc:1308978]	0	0.0924173	0	0	0	0	0	0	0.0439378	0.073546	0.0850109	0	0	0.173827	0.158744	0	0.0115522	0.0668832	-2.53348	0.0565856
ENSRNOG00000033792	AABR07050438.1	Uncharacterized protein [Source:UniProtKB/TrEMBL;Acc:F1LZG2]	0.779769	1.02015	0.806603	0.405215	0.790937	0.621832	0.71342	0.593157	0.839254	0.614357	0.608761	0.410576	0.540221	0.269677	0.639455	0.126434	0.716386	0.506092	0.501337	0.0566743
ENSRNOG00000046667	Fosb	FBJ osteosarcoma oncogene B [Source:RGD Symbol;Acc:1308198]	0	0.0680756	0.384591	0.375207	0.184445	0.181973	0.424368	0.125535	0.362648	0.32506	1.50312	0.973227	0.320138	0.0819505	0.175436	0.171706	0.218024	0.489161	-1.16582	0.0567526
ENSRNOG00000021872	Zfp213	zinc finger protein 213 [Source:RGD Symbol;Acc:1305919]	3.45244	3.64737	2.74079	1.8119	2.37255	2.89118	2.47319	2.17328	2.51356	2.51751	2.63642	2.03214	2.69817	2.15616	1.50256	1.06668	2.69534	2.1404	0.332586	0.0569344
ENSRNOG00000045568	Rbm14	RNA binding motif protein 14 [Source:RGD Symbol;Acc:620542]	5.30925	4.59891	4.61554	3.42281	4.02168	5.35833	5.99141	4.62071	4.17266	4.24158	3.99216	3.69928	5.05997	3.93921	4.67961	2.08187	4.74233	3.98329	0.251635	0.0569826
ENSRNOG00000014039	Sucnr1	succinate receptor 1 [Source:RGD Symbol;Acc:1303193]	0.212572	0.0939721	0.0947752	0	0	0	0.0552518	0	0	0.0747569	0.345765	0.373126	0	0.0707005	0.0807214	0.969528	0.0570714	0.239325	-2.06813	0.0572557
ENSRNOG00000008953	AABR07049353.1	-	12.2532	12.9979	7.10244	14.9242	14.2412	12.6666	16.2427	13.3156	10.8184	8.18869	9.46628	13.4413	8.48915	7.33457	10.2345	10.5549	12.968	9.81598	0.401747	0.0575206
ENSRNOG00000046064	AABR07064711.1	-	0	0	0	0	0	0	0.0989537	0	0	0.401755	0.309625	0.501218	0	0	0	0.38585	0.0123692	0.199806	-4.01377	0.0575428
ENSRNOG00000054990	AABR07060133.1	-	0	0	0	0	0	0	0	0	0	0.115266	0	0	0.354724	0	0	0.0830437	0	0.0691292	#NAME?	0.0577058
ENSRNOG00000011956	Aktip	AKT interacting protein [Source:RGD Symbol;Acc:1311170]	2.49165	3.25136	3.43864	1.44512	2.92515	3.1977	3.29978	2.37726	1.59626	2.37876	1.88152	1.97834	2.5174	3.51158	1.982	1.80358	2.80333	2.20618	0.345593	0.057792
ENSRNOG00000016696	Angpt2	angiopoietin 2 [Source:RGD Symbol;Acc:621861]	0.165527	0	0.110708	0	0	0.244431	0.32265	0.0280977	0.313151	0.349295	0.269195	0.108943	0.215002	0.165132	0.157093	0.46128	0.108927	0.254886	-1.2265	0.0578742
ENSRNOG00000002941	Uhmk1	U2AF homology motif (UHM) kinase 1 [Source:RGD Symbol;Acc:2968]	0.311724	0.247996	0.500347	0.0253113	0.285436	0.391278	0.178248	0.232883	0.498005	0.197347	0.684441	0.328254	0.728859	0.746333	0.331366	0.284311	0.271653	0.474864	-0.805752	0.0579496
ENSRNOG00000021056	Kcnj14	potassium channel, inwardly rectifying subfamily J, member 14 [Source:RGD Symbol;Acc:628872]	1.96327	2.78329	1.12312	1.98513	1.51336	1.14876	0.577685	0.905714	1.49508	1.19867	1.71706	0.780182	0.801974	0.34491	0.815685	1.12616	1.50004	1.03497	0.535421	0.0579718
ENSRNOG00000033567	Musk	muscle, skeletal, receptor tyrosine kinase [Source:RGD Symbol;Acc:3211]	0	0	0.0315696	0.0287511	0	0	0	0	0	0.174363	0.0863912	0	0	0.0942014	0	0.0358935	0.00754009	0.0488562	-2.69589	0.058008
ENSRNOG00000053601	AABR07040127.1	-	0.183112	0.404692	0.408262	0.0743519	0.128985	0.270423	0.428382	0.124391	0.0769707	0.257632	0.223412	0	0	0.0609024	0.0695345	0.185585	0.252825	0.109255	1.21045	0.0580213
ENSRNOG00000020276	Tnni2	troponin I type 2 (skeletal, fast) [Source:RGD Symbol;Acc:62050]	0	0	0.172796	0.131125	0	0.0238414	0.151097	0	0	0	0	0	0.0559439	0	0.0245259	0	0.0598575	0.0100587	2.57309	0.058044
ENSRNOG00000046803	Arhgef16	Rho guanine nucleotide exchange factor (GEF) 16 [Source:RGD Symbol;Acc:1588981]	0.112324	0	0.140233	0.072964	0.142415	0.149282	0.0817433	0.0152539	0.0377807	0	0.0365358	0.0394335	0.0583612	0.0149414	0.0682248	0.0683027	0.089277	0.0404475	1.14224	0.0581096
ENSRNOG00000039754	Rab7b	Rab7b, member RAS oncogene family [Source:RGD Symbol;Acc:1562617]	0.704458	0.622726	1.047	0.190672	0.634053	0.375675	0.305162	0.345555	0.526536	0.165181	0.350093	0.240414	0.54228	0.312345	0.118858	0.396605	0.528162	0.331539	0.671802	0.0581186
ENSRNOG00000007377	Slit3	slit homolog 3 (Drosophila) [Source:RGD Symbol;Acc:69311]	0.0702052	0	0.172148	0.114006	0.123619	0.168467	0.191586	0.107276	0.206602	0.0370368	0.0285436	0.138618	0.258373	0.0583648	0.279849	1.29834	0.118413	0.288216	-1.28332	0.0583396
ENSRNOG00000019575	Rell2	RELT-like 2 [Source:RGD Symbol;Acc:1305276]	0.232939	0.051479	0.259632	0	0.451191	0.773927	0.454052	0.237294	0.146883	0.778303	0.520905	0.511023	1.36157	1.58787	0.17685	0.354066	0.307564	0.679684	-1.14398	0.0583678
ENSRNOG00000028556	Usp30	ubiquitin specific peptidase 30 [Source:RGD Symbol;Acc:1307949]	3.14509	2.40351	2.40653	1.94414	2.64415	2.53203	3.0167	2.65979	2.9858	1.81277	2.35964	1.95873	1.79236	2.67204	2.21862	1.87122	2.59399	2.2089	0.231849	0.0584202
ENSRNOG00000054336	LOC499306	hypothetical gene supported by BC078985 [Source:RGD Symbol;Acc:1563886]	0	0	0	0	0.045773	0	0	0	0	0.0914125	0	0.0570026	0.0562473	0	0.148006	0.131675	0.00572162	0.060543	-3.40346	0.0585071
ENSRNOG00000020525	Col5a3	collagen, type V, alpha 3 [Source:RGD Symbol;Acc:70922]	0.217144	0.31007	0.297899	0.556075	0.211787	0.221999	0.217076	0.306309	0.42135	0.293754	0.326007	0.351804	0.303774	0.133309	0.304391	2.62373	0.292295	0.594765	-1.0249	0.0588804
ENSRNOG00000003365	Cadm3	cell adhesion molecule 3 [Source:RGD Symbol;Acc:1307035]	0.426389	0.376905	0.570343	0.375061	0.575662	0.629679	1.12672	0.72399	0.448156	1.32476	0.520127	0.623646	0.953919	1.39429	1.0792	1.33231	0.600593	0.95955	-0.67597	0.0590127
ENSRNOG00000060550	Epn2	epsin-2 isoform b [Source:RefSeq peptide;Acc:NP_001292557]	0.741906	0.655826	1.39878	1.01548	0.671901	1.12691	1.28922	0.978983	0.926838	1.75954	1.80999	0.799881	1.5787	1.25471	1.25542	1.89035	0.984877	1.40943	-0.517096	0.0590524
ENSRNOG00000023202	Usp15	ubiquitin specific peptidase 15 [Source:RGD Symbol;Acc:628795]	2.11919	2.34164	3.17991	3.02783	3.27254	6.28916	2.97651	4.20724	4.45481	5.05999	5.76666	2.11007	4.0234	7.90097	5.39982	4.58427	3.42675	4.9125	-0.519615	0.059076
ENSRNOG00000017631	Cyp20a1	cytochrome P450, family 20, subfamily a, polypeptide 1 [Source:RGD Symbol;Acc:735221]	3.66858	2.97268	4.04385	3.22704	5.70656	5.56807	5.72113	4.53339	5.99807	6.52338	4.55789	6.25995	5.82451	7.04859	5.49376	5.88641	4.43016	5.94907	-0.425305	0.0591355
ENSRNOG00000001884	RGD1565297	similar to hypothetical protein A [Source:RGD Symbol;Acc:1565297]	13.6451	12.7415	21.7652	10.6114	15.974	19.7958	16.734	20.9499	21.4119	23.0506	18.6765	27.0691	22.8847	23.263	23.8592	14.8018	16.5271	21.8771	-0.404586	0.0591411
ENSRNOG00000016648	Gulo	gulonolactone (L-) oxidase [Source:RGD Symbol;Acc:620701]	129.451	161.929	123.906	81.6183	96.3872	238.18	362.431	225.028	94.3554	97.7135	116.536	123.518	116.066	165.465	222.895	124.412	177.366	132.62	0.419433	0.0592797
ENSRNOG00000027799	Tmie	transmembrane inner ear [Source:RGD Symbol;Acc:1562523]	0.933495	1.23776	1.94234	0.631643	0.904118	0.516944	1.94104	0.369839	0.294355	1.58696	0.126519	0.477868	0.235796	1.08649	0.856485	0.118262	1.05965	0.597841	0.825752	0.0594002
ENSRNOG00000015473	Phactr2	phosphatase and actin regulator 2 [Source:RGD Symbol;Acc:1303141]	0.0862809	0.305114	0.153901	0.0350339	0.151952	0.350435	0.336421	0.351636	0.507908	0.273152	0.385955	0.302896	0.448357	0.344339	0.458651	0.43723	0.221347	0.394811	-0.834855	0.0597282
ENSRNOG00000046289	RGD1564184	similar to monoclonal antibody 17-1A, light chain [Source:RGD Symbol;Acc:1564184]	0	0	0	0	0	5.24422	0	0.321612	0	0	0	0	0	0.314924	0.17978	0	0.695729	0.061838	3.49196	0.0597827
ENSRNOG00000010546	Gngt1	guanine nucleotide binding protein (G protein), gamma transducing activity polypeptide 1 [Source:RGD Symbol;Acc:1595475]	0	0	0.722626	0.164498	0	0.59829	0.105299	0	1.022	0.712565	0.329481	0.355613	0.350911	0	1.53819	0.615956	0.198839	0.615589	-1.63036	0.0598586
ENSRNOG00000028158	Tex22	testis expressed 22 [Source:RGD Symbol;Acc:1597257]	0	0.366953	0.185074	0	0	0.153285	0.107894	0	0	0	0	0	0	0.069031	0	0	0.101651	0.00862888	3.5583	0.0600188
ENSRNOG00000001425	Sh2b2	SH2B adaptor protein 2 [Source:RGD Symbol;Acc:69284]	1.00874	1.33754	1.50992	1.28711	0.837421	0.824628	0.61801	1.22342	1.242	1.64729	1.78713	1.70722	2.27752	1.19801	1.12156	1.75244	1.08085	1.59165	-0.558356	0.0601273
ENSRNOG00000014787	Cabp5	calcium binding protein 5 [Source:RGD Symbol;Acc:1308108]	0.992306	0.493405	0.829549	0.654632	0.873703	0.366347	0.354636	0.336975	0.104302	0.305403	0.605194	0.43539	0	0.412462	0.376733	0.628485	0.612694	0.358496	0.773208	0.060143
ENSRNOG00000037613	Kdm6b	lysine (K)-specific demethylase 6B [Source:RGD Symbol;Acc:1307629]	6.72936	6.43148	7.79448	7.11744	5.03744	3.09864	2.07824	5.36314	6.18039	5.69456	8.7842	8.0628	10.5586	7.10148	6.6746	10.9968	5.45628	8.00669	-0.553289	0.0601551
ENSRNOG00000016545	Ift140	intraflagellar transport 140 [Source:RGD Symbol;Acc:2318759]	6.48582	4.99192	8.37637	3.4655	4.38476	3.1101	2.33489	4.87343	2.20965	3.17277	2.78877	5.20106	4.74521	4.53672	3.00012	3.60745	4.75285	3.65772	0.377847	0.060163
ENSRNOG00000017803	Apbb1ip	amyloid beta (A4) precursor protein-binding, family B, member 1 interacting protein [Source:RGD Symbol;Acc:1304795]	1.10231	0.515876	1.32992	0.763439	1.02768	0.742112	1.70222	0.484439	1.4176	1.50526	1.29191	1.5933	1.26347	1.16439	1.10779	1.93848	0.958499	1.41028	-0.557128	0.0602634
ENSRNOG00000020022	Psmc3ip	PSMC3 interacting protein [Source:RGD Symbol;Acc:621885]	3.32532	2.74349	1.58154	1.53003	1.71769	2.45535	3.86054	2.55961	2.1437	1.79338	2.79437	0.68091	2.1118	1.62182	1.59912	1.68496	2.4717	1.80376	0.454497	0.0603163
ENSRNOG00000061845	Cttnbp2	cortactin binding protein 2 [Source:RGD Symbol;Acc:628691]	2.52085	2.16814	2.20238	2.76604	2.12359	1.04386	1.05365	1.37663	1.51813	1.77331	2.20237	1.52463	1.00303	1.16681	1.12518	1.60527	1.90689	1.48984	0.356063	0.0603593
ENSRNOG00000057776	AABR07042903.2	-	0.517775	0	1.26962	0	0.91171	0.669042	0.134557	0.351618	0	0.364181	0.105296	0.454344	0	0.17218	0.098292	0	0.48179	0.149287	1.69032	0.0604223
ENSRNOG00000001518	Itga6	integrin, alpha 6 [Source:RGD Symbol;Acc:621633]	0.389852	1.33351	0.997593	1.10104	1.56406	1.55192	1.25999	0.817361	2.6937	1.93162	0.813259	2.2312	0.719258	1.88261	1.59591	2.00971	1.12692	1.73466	-0.622269	0.0604409
ENSRNOG00000014060	Mras	muscle RAS oncogene homolog [Source:RGD Symbol;Acc:3111]	0.821518	0.931034	1.27733	0.273662	0.593514	0.793237	0.678911	0.658114	1.62953	1.02245	0.95929	1.09066	0.948589	1.47103	0.751747	0.896578	0.753415	1.09623	-0.541038	0.060464
ENSRNOG00000021555	Mis18a	MIS18 kinetochore protein A [Source:RGD Symbol;Acc:1310778]	0.745807	0.599341	0	0.110107	0.0477684	0.300366	0.0352411	0	0	0	0	0	0.352281	0	0	0	0.229829	0.0440351	2.38383	0.0606654
ENSRNOG00000025189	Mettl18	methyltransferase like 18 [Source:RGD Symbol;Acc:1306783]	4.91641	4.2269	4.20398	2.46083	4.26955	4.92313	4.51626	3.47638	4.24722	5.06929	1.91691	2.60049	2.85786	4.65838	2.60803	1.638	4.12418	3.19952	0.366251	0.0609076
ENSRNOG00000007584	Ehd4	EH-domain containing 4 [Source:RGD Symbol;Acc:628883]	1.85782	1.32946	2.60339	1.26907	1.9941	2.35163	2.00817	1.50215	2.85156	2.96646	2.27822	1.5786	3.37101	1.9809	1.92567	3.73556	1.86447	2.586	-0.471952	0.0609218
ENSRNOG00000028362	LOC689991	similar to CG18437-PA [Source:RGD Symbol;Acc:1586310]	0.0493951	0.0174665	0.00880789	0.0401077	0.0417517	0.0218824	0	0	0.124597	0.0138999	0.0241031	0.017341	0.153993	0	0.0675112	0.110125	0.0224264	0.0639463	-1.51166	0.0609424
ENSRNOG00000060571	Tmem189	transmembrane protein 189 [Source:RGD Symbol;Acc:1309093]	1.2264	1.14603	1.46857	1.0527	0.888536	1.37124	2.20399	1.52309	1.91511	2.26771	1.56723	1.35297	2.21515	2.19059	1.72938	1.98852	1.36007	1.90333	-0.484847	0.0609763
ENSRNOG00000000695	Ssh1	slingshot protein phosphatase 1 [Source:RGD Symbol;Acc:1306038]	1.13387	0.899521	0.725933	0.401319	0.839646	0.815768	0.392951	0.533155	1.12455	1.04307	0.898456	1.14814	1.30925	0.81213	1.1921	0.913365	0.71777	1.05513	-0.555831	0.0609939
ENSRNOG00000027630	Casc1	cancer susceptibility candidate 1 [Source:RGD Symbol;Acc:1311213]	0.78424	0.554602	0.664374	0.73231	0.883856	0.665927	0.142686	0.452747	0.560519	0.165502	0.318873	0.378523	0.305615	0.782385	0.208421	0.437124	0.610093	0.39462	0.628563	0.0610064
ENSRNOG00000046235	LOC686967	similar to olfactory receptor 1442 [Source:RGD Symbol;Acc:1591254]	0.322933	0.0951731	0.191973	0	0	0	0	0.219351	0	0	0.0875781	0	0	0	0	0	0.103679	0.0109473	3.24348	0.0610981
ENSRNOG00000032973	Il13ra2	interleukin 13 receptor, alpha 2 [Source:RGD Symbol;Acc:620838]	0	0	0	0	0.072562	0.0253477	0	0.0233161	0.028864	0	0.195472	0	0	0.13703	0.18251	0.0695945	0.0151532	0.0766838	-2.3393	0.0611001
ENSRNOG00000017130	Rhd	Rh blood group, D antigen [Source:RGD Symbol;Acc:620451]	0.0467737	0	0	0	0	0	0.0243149	0	0	0.0658204	0	0.205247	0	0	0.0710468	0.189622	0.00888608	0.066467	-2.90302	0.0611677
ENSRNOG00000016853	Dsg1	desmoglein 1 [Source:RGD Symbol;Acc:1309925]	0.178843	0.122963	0.141769	0.129089	0.167975	0.117387	0.0826399	0.107975	0	0.0419367	0.226251	0.0174358	0.0172048	0.0264345	0.135805	0.0805529	0.13108	0.0682026	0.942551	0.0613272
ENSRNOG00000008785	Klf5	Kruppel-like factor 5 [Source:RGD Symbol;Acc:621446]	0	0.0244307	0	0.0224397	0	0	0.114923	0.0375419	0.185891	0	0.0898913	0.0970046	0.14359	0.0183806	0.0419716	0.112021	0.0249169	0.0860937	-1.78878	0.0614578
ENSRNOG00000019971	Kxd1	KxDL motif containing 1 [Source:RGD Symbol;Acc:1562866]	30.9804	40.366	30.8811	34.3905	33.3612	24.8181	43.1075	28.9391	27.1205	27.5851	39.551	31.6564	28.0788	24.6125	24.5548	24.9444	33.3555	28.5129	0.226308	0.061545
ENSRNOG00000054390	AABR07050283.1	-	0.125485	0	0	0	0	0	0	0	0	0.0882917	0.0510464	0.110149	0.271713	0	0	0.381539	0.0156856	0.112842	-2.8468	0.0616135
ENSRNOG00000004006	Dnajb9	DnaJ (Hsp40) homolog, subfamily B, member 9 [Source:RGD Symbol;Acc:3070]	12.2294	11.5064	12.9181	12.1035	15.1951	30.6553	28.021	25.9875	9.88592	10.6705	11.3964	11.9297	16.7725	27.0188	16.4994	10.0529	18.577	14.2783	0.3797	0.0618246
ENSRNOG00000016216	Sft2d3	SFT2 domain containing 3 [Source:RGD Symbol;Acc:1561764]	1.97494	1.7052	2.25261	1.1188	1.45584	2.3739	1.21765	2.33955	2.12407	1.58315	1.49402	0.886717	0.99436	1.40514	1.08109	1.58249	1.80481	1.39388	0.372742	0.0618301
ENSRNOG00000034254	Actb	actin, beta [Source:RGD Symbol;Acc:628837]	211.616	186.951	410.683	221.664	263.945	254.935	347.302	245.854	344.958	428.321	304.829	332.894	332.295	502.645	356.184	243.465	267.869	355.699	-0.409131	0.0618399
ENSRNOG00000027012	Usp54	ubiquitin specific peptidase 54 [Source:RGD Symbol;Acc:1303206]	1.49859	1.61086	0.74836	1.2363	0.979593	0.982603	0.454947	0.70026	1.73389	1.45901	1.83291	1.86221	1.49507	1.13224	0.791978	2.0168	1.02644	1.54051	-0.585763	0.0619135
ENSRNOG00000004424	Rabif	RAB interacting factor [Source:RGD Symbol;Acc:1359331]	1.29035	0.240135	0.423928	0.523869	0.47838	0.651892	0.476599	0.461254	0.342632	0.692736	0.331363	0.0297938	0.646947	0.293592	0.309401	0.172069	0.568301	0.352317	0.689784	0.0619495
ENSRNOG00000027971	Lrrc31	leucine rich repeat containing 31 [Source:RGD Symbol;Acc:1561499]	0	0.0405755	0	0	0.0484955	0	0	0.0311755	0	0	0	0	0	0	0	0	0.0150308	0	Inf	0.0621245
ENSRNOG00000038319	Akr1c19	aldo-keto reductase family 1, member C19 [Source:RGD Symbol;Acc:1562954]	18.5766	10.0242	18.0957	25.1396	13.0326	4.02131	7.48494	11.4515	10.4134	7.45235	14.5608	12.9632	9.3682	6.50001	5.83473	11.7943	13.4783	9.86088	0.45085	0.0621404
ENSRNOG00000005470	Atxn3	ataxin 3 [Source:RGD Symbol;Acc:621567]	1.78044	1.95276	2.49915	2.11498	2.15987	1.67982	0.891253	1.6795	2.3288	1.99466	3.5661	2.199	2.96954	2.76299	1.97778	3.17423	1.84472	2.62164	-0.507065	0.0622304
ENSRNOG00000047005	Kcnk5	potassium channel, two pore domain subfamily K, member 5 [Source:RGD Symbol;Acc:1564985]	2.53891	3.3536	2.57634	1.7061	3.39176	2.39183	2.44241	1.52618	4.41693	5.27594	3.53609	4.30245	1.64271	5.22102	1.94996	2.80952	2.49089	3.64433	-0.548992	0.0622409
ENSRNOG00000054355	AC128212.1	-	4.08438	3.97154	4.18858	5.63798	3.30856	6.71027	4.29954	4.78527	6.78294	7.97316	5.64663	4.122	7.60485	6.72328	7.59826	5.2774	4.62326	6.46607	-0.483976	0.0623792
ENSRNOG00000000464	Rxrb	retinoid X receptor beta [Source:RGD Symbol;Acc:3611]	4.29662	2.3446	2.51908	2.39913	2.35551	2.74809	2.62814	2.50818	2.17012	2.37732	2.59542	2.11559	2.67176	2.01745	2.02835	1.61396	2.72492	2.19875	0.309532	0.0624
ENSRNOG00000024061	Rarb	retinoic acid receptor, beta [Source:RGD Symbol;Acc:3535]	20.4336	22.7736	16.8513	17.4412	16.2817	21.8713	22.3829	18.6301	16.3295	19.48	14.8889	18.0179	16.6765	15.0034	17.278	18.4214	19.5832	17.0119	0.20307	0.0624482
ENSRNOG00000003538	Adamts4	ADAM metallopeptidase with thrombospondin type 1 motif, 4 [Source:RGD Symbol;Acc:621242]	0.179337	0.12682	0.191906	0.218417	0.0631582	0.529657	0.214415	0.146156	0.51269	0.31538	0.262509	0.141643	0.434843	0.250472	0.177018	0.908678	0.208733	0.375404	-0.846785	0.0625523
ENSRNOG00000023830	Dnase2	deoxyribonuclease II, lysosomal [Source:RGD Symbol;Acc:621457]	8.57167	6.07425	11.8763	6.55739	7.58469	11.0891	9.94283	7.84255	11.9728	14.6012	9.15983	10.8171	13.6194	10.4124	9.3594	11.1274	8.69234	11.3837	-0.38915	0.062577
ENSRNOG00000061733	Galr2	galanin receptor type 2 [Source:RGD Symbol;Acc:9251670]	7.04587	8.50317	4.1555	5.92094	9.24325	7.20869	6.53858	5.32618	6.20931	5.08376	6.65336	6.75049	3.33839	3.21505	4.80469	5.58949	6.74277	5.20557	0.325759	0.062623
ENSRNOG00000019363	Fam212a	family with sequence similarity 212, member A [Source:RGD Symbol;Acc:1560778]	0.439149	0	0.156614	0	0	0.518806	0	0.238587	0.590782	0.741379	0.214289	0.07706	0.456343	0.292077	0.400125	0.623053	0.169144	0.424389	-1.32713	0.062793
ENSRNOG00000048237	Tcta	T-cell leukemia translocation altered [Source:RGD Symbol;Acc:1359333]	19.8835	15.0957	15.4414	11.5875	13.8796	13.3589	18.3443	10.5441	15.8154	12.8951	11.9452	12.4711	13.703	13.1448	10.8359	10.5893	14.7669	12.675	0.220382	0.0631479
ENSRNOG00000034106	LOC679748	similar to Macrophage migration inhibitory factor (MIF) (Phenylpyruvate tautomerase) (Glycosylation-inhibiting factor) (GIF) (Delayed early response protein 6) (DER6) [Source:RGD Symbol;Acc:1584794]	14.0647	10.3606	7.83883	6.89971	11.7645	4.11076	20.5629	7.76134	7.14502	9.68772	5.71882	6.68553	6.34373	5.65146	13.1267	4.45414	10.4204	7.35165	0.503274	0.0631597
ENSRNOG00000005792	Ankef1	ankyrin repeat and EF-hand domain containing 1 [Source:RGD Symbol;Acc:1304809]	0.195657	0	0.0581491	0.185352	0.0689105	0	0.0508495	0.0221428	0.274195	0.389967	0.0265277	0.114465	0.0564853	0	0.173326	0.760072	0.0726327	0.22438	-1.62725	0.0632324
ENSRNOG00000002365	Itm2a	integral membrane protein 2A [Source:RGD Symbol;Acc:1559423]	0.313366	0	0.502983	0.152668	0.353159	0.0462639	0.195475	0.0425559	0.52697	0.44088	0.560627	0.219989	0.814129	0.041684	0.237928	0.825662	0.200809	0.458484	-1.19105	0.0632348
ENSRNOG00000025338	Msi2	musashi RNA-binding protein 2 [Source:RGD Symbol;Acc:1560397]	2.15737	1.36219	2.56511	1.41808	2.17092	2.04813	3.47127	1.6746	2.50512	1.084	1.75442	1.53265	1.69038	1.22988	1.09209	1.56167	2.10846	1.55628	0.43809	0.0632701
ENSRNOG00000060022	AABR07032518.1	-	1.64597	1.45495	1.83469	1.33645	1.35263	0.911491	0.570406	0.745278	0.230682	0.192996	1.22699	1.32406	0	1.00346	0.83321	0.695045	1.23148	0.688305	0.839275	0.0633719
ENSRNOG00000013059	Aste1	asteroid homolog 1 (Drosophila) [Source:RGD Symbol;Acc:1304643]	0.504788	0.380115	0.400125	0.227708	0.342405	0.165654	0.165222	0.228568	0.157204	0.22358	0.212861	0.295325	0.259055	0.136776	0.241329	0.132631	0.301823	0.207345	0.541669	0.0636399
ENSRNOG00000019110	Ocstamp	osteoclast stimulatory transmembrane protein [Source:RGD Symbol;Acc:1308620]	0.601128	2.21409	1.56349	0.854175	0.705717	0.665777	0.624976	1.12276	0.589707	0.599057	0.69253	0.571498	0.78088	0.133273	0.570558	1.42141	1.04401	0.669864	0.6402	0.0636906
ENSRNOG00000051006	Ufsp1	UFM1-specific peptidase 1 (non-functional) [Source:RGD Symbol;Acc:7536909]	5.56457	2.45948	3.85943	3.26322	3.1575	3.30979	4.09792	3.35945	2.20951	3.15332	2.89107	2.84858	2.00794	3.18689	2.6994	3.28951	3.63392	2.78578	0.383448	0.0637615
ENSRNOG00000038572	Ncapg	non-SMC condensin I complex, subunit G [Source:RGD Symbol;Acc:1562646]	0	0	0	0	0.0212605	0.044567	0.0627498	0	0.1015	0	0	0	0.0783956	0.100353	0	0.36696	0.0160722	0.0809011	-2.3316	0.0638494
ENSRNOG00000045846	Rfx2	regulatory factor X, 2 (influences HLA class II expression) [Source:RGD Symbol;Acc:1588579]	0.027437	0.0727748	0.146811	0.178251	0.386573	0.141835	0	0.0372769	0	0.019298	0.0223224	0	0.023757	0.0547526	0.0625131	0.194662	0.12387	0.0471631	1.39309	0.0638947
ENSRNOG00000003738	Ush2a	Usher syndrome 2A (autosomal recessive, mild) [Source:RGD Symbol;Acc:628777]	0.161484	0.0856484	0.184323	0.167837	0.0363991	0.290938	0.040294	0.122839	0.0488835	0.122686	0.063033	0.0736922	0.100691	0.0386631	0.049045	0.163649	0.13622	0.0825429	0.722727	0.0639422
ENSRNOG00000004926	Mettl15	methyltransferase like 15 [Source:RGD Symbol;Acc:1304978]	0.326408	0.492199	0.838965	0.296212	0.70327	1.00658	0.519009	0.730265	0.468192	0.405198	0.359118	0.454941	0.448944	0.472478	0.553997	0.505892	0.614113	0.458595	0.421284	0.0640217
ENSRNOG00000023896	Dusp6	dual specificity phosphatase 6 [Source:RGD Symbol;Acc:70978]	30.0992	16.1913	24.124	34.7524	21.9255	24.5285	31.0261	19.0219	13.1792	26.2087	19.3132	31.1814	19.8675	18.7978	18.869	16.4044	25.2086	20.4777	0.299864	0.0642292
ENSRNOG00000029141	RGD1564942	RGD1564942 [Source:RGD Symbol;Acc:1564942]	0	0	0	0.105847	0	0	0	0	0	0	0.0530212	0.114411	0.112898	0	0.148484	0.264199	0.0132309	0.0866265	-2.7109	0.0643117
ENSRNOG00000052209	AABR07053134.1	-	0	0	0	0	0	0	0	0	0	0	0	0	0	0.105884	0.725265	0.161379	0	0.124066	#NAME?	0.0643608
ENSRNOG00000009968	Ercc8	excision repair cross-complementation group 8 [Source:RGD Symbol;Acc:1311570]	0.824997	0.559108	0.980914	0.580563	0.716716	0.690378	0.986382	0.504293	0.994304	1.27677	0.939269	1.37557	1.23838	0.713294	1.23197	0.613098	0.730419	1.04783	-0.520612	0.0644935
ENSRNOG00000032307	Dsel	dermatan sulfate epimerase-like [Source:RGD Symbol;Acc:1307724]	0.0753564	0.0222086	0.134407	0.0407975	0.0530871	0.0741915	0.104471	0.11944	0.0844995	0.194392	0.061294	0.0440981	0.239309	0.217202	0.209821	0.152748	0.0779948	0.150421	-0.947552	0.0645057
ENSRNOG00000056323	SNORA7	Small nucleolar RNA SNORA7 [Source:RFAM;Acc:RF00409]	0	0.638339	0	0	1.52588	0	0	1.47122	0	0	0	0	0	0	0	0	0.454429	0	Inf	0.0645685
ENSRNOG00000011560	Mtmr9	myotubularin related protein 9 [Source:RGD Symbol;Acc:628840]	2.30507	1.4913	1.98106	1.95305	1.67074	1.89936	1.42401	1.57692	1.82587	1.52752	1.6572	0.864849	1.3742	1.77747	1.90246	1.03256	1.78769	1.49527	0.257693	0.0647273
ENSRNOG00000052064	Parvg	Protein Parvg; RCG59635 [Source:UniProtKB/TrEMBL;Acc:D3ZWK2]	0.239171	0.775202	1.59959	0.582599	0.449247	0.971295	0.766699	0.758053	1.64237	0.729058	1.00491	1.50419	1.76055	1.11348	0.696139	1.21187	0.767732	1.20782	-0.653731	0.0648927
ENSRNOG00000056836	Cav1	caveolin 1, caveolae protein (Cav1), transcript variant 2, mRNA [Source:RefSeq mRNA;Acc:NM_133651]	0.711343	0.419193	3.84123	0.834303	2.17127	1.51736	1.82835	0.993111	1.62824	1.52899	1.28551	1.5953	4.58598	1.34044	1.05025	9.4114	1.53952	2.80327	-0.864627	0.0649609
ENSRNOG00000049965	LOC100910275	integral membrane protein DGCR2/IDD-like [Source:RGD Symbol;Acc:6499160]	0.148208	0.174688	0.352483	0.120358	0.243608	0.693164	0.205469	0.234911	0.581637	0.243308	0.44198	0.390245	0.299528	0.62436	0.637764	0.500699	0.271611	0.46494	-0.775501	0.0649613
ENSRNOG00000048535	AABR07044977.1	-	0.514392	0.909447	0.458683	0	0	0	0.133701	0.349436	0	0	0	0	0.222699	0	0	0.260753	0.295707	0.0604316	2.2908	0.0651318
ENSRNOG00000056756	Actn1	actinin, alpha 1 [Source:RGD Symbol;Acc:70907]	2.1704	3.59327	3.55925	1.71752	2.68189	2.82489	1.79755	1.92383	4.09849	3.33823	3.42534	2.34049	5.00162	3.73108	2.43011	3.42972	2.53358	3.47438	-0.455583	0.0651486
ENSRNOG00000037720	Rita1	RBPJ interacting and tubulin associated 1 [Source:RGD Symbol;Acc:1306772]	3.00813	1.53948	2.25893	1.92834	1.50553	2.74722	1.68718	1.39791	1.46438	1.39217	2.6394	0.694704	0.68556	1.21091	2.04368	1.52424	2.00909	1.45688	0.463658	0.0651777
ENSRNOG00000023851	Igsf3	immunoglobulin superfamily, member 3 [Source:RGD Symbol;Acc:1307796]	0	0.008261	0	0.0303511	0.0394939	0.0068981	0.00971426	0	0.070718	0.0197201	0.0303958	0.0164033	0.0971068	0.00621522	0.0141923	0.0378788	0.0118398	0.0365788	-1.62736	0.0651989
ENSRNOG00000006646	Vopp1	vesicular, overexpressed in cancer, prosurvival protein 1 [Source:RGD Symbol;Acc:1306494]	0.736333	0.712896	1.31325	0.427062	1.03735	0.880273	0.656193	0.762081	1.71005	1.57862	0.598802	0.769272	1.70048	1.74904	0.958467	0.817282	0.815679	1.23525	-0.59873	0.065489
ENSRNOG00000048897	Vmac	vimentin-type intermediate filament associated coiled-coil protein [Source:RGD Symbol;Acc:1303340]	3.13461	1.21224	3.84344	1.27263	1.24199	4.33969	2.24046	5.45541	1.81209	0.826867	3.82363	0.68768	2.03586	2.47566	1.78505	0.794132	2.84256	1.78012	0.675215	0.0654985
ENSRNOG00000000419	Cfb	complement factor B [Source:RGD Symbol;Acc:2204]	2.98601	2.33204	4.29143	2.87183	4.24747	3.33932	3.19488	3.54417	3.29084	3.20178	3.7721	2.00983	3.11313	2.27516	2.6195	2.32094	3.35089	2.82541	0.246085	0.0654986
ENSRNOG00000004647	Il10	interleukin 10 [Source:RGD Symbol;Acc:2886]	0.444625	1.17925	0.660882	1.80531	0.730825	0.656666	1.38695	2.01342	1.74491	0.417046	1.92866	1.30079	3.97933	2.07025	1.91329	3.45487	1.10974	2.10114	-0.920952	0.0656059
ENSRNOG00000014303	Lrp11	low density lipoprotein receptor-related protein 11 [Source:RGD Symbol;Acc:1308602]	11.9674	11.4263	13.5674	10.1191	11.4357	17.1479	19.9332	13.6308	11.779	13.3131	9.07834	10.4479	12.2921	14.1705	12.1864	10.3729	13.6535	11.705	0.222139	0.0656362
ENSRNOG00000011791	Zfand4	zinc finger, AN1-type domain 4 [Source:RGD Symbol;Acc:628707]	1.00927	0.86338	0.725821	0.740199	0.963179	1.08177	0.50773	0.818157	0.602261	1.58027	1.3238	1.19998	1.32516	1.66729	1.06299	1.02279	0.838688	1.22307	-0.544298	0.0657632
ENSRNOG00000052096	AABR07030254.1	Protein Cox11 [Source:UniProtKB/TrEMBL;Acc:D3ZNJ0]	1.90056	1.4076	1.55741	1.4181	0.868362	2.54118	1.97595	2.30256	1.90043	2.78233	2.04683	1.48755	3.46974	4.06541	2.61321	2.08221	1.74647	2.55596	-0.549429	0.0659421
ENSRNOG00000001958	Ift57	intraflagellar transport 57 [Source:RGD Symbol;Acc:1305947]	2.26141	1.89382	2.26425	2.09393	2.62692	2.95874	2.08302	1.91316	2.90232	3.96308	3.09732	3.09867	3.05786	2.58588	2.98236	2.45254	2.26191	3.0175	-0.415816	0.0659891
ENSRNOG00000012354	Trim23	tripartite motif-containing 23 [Source:RGD Symbol;Acc:621587]	5.7913	5.69072	3.87327	5.41618	4.77138	5.70795	4.56954	4.12652	4.19571	4.14669	3.97374	4.3789	2.59722	4.24719	3.35694	6.41913	4.99336	4.16444	0.261888	0.0662748
ENSRNOG00000048623	LOC100911564	glycine N-methyltransferase-like [Source:RGD Symbol;Acc:6491825]	0	0	0	0	0	0	0	0	0	0	0.374087	0	0	0	0.436607	0	0	0.101337	#NAME?	0.0663055
ENSRNOG00000003861	Gorab	golgin, RAB6-interacting [Source:RGD Symbol;Acc:1564990]	1.67027	2.41605	2.03107	1.26375	1.95196	1.79388	1.26293	1.36646	1.62788	1.92267	1.23483	1.03271	1.08484	1.69154	1.03765	1.34643	1.71955	1.37232	0.325411	0.0663938
ENSRNOG00000007574	Padi2	peptidyl arginine deiminase, type II [Source:RGD Symbol;Acc:3288]	0	0	0	0	0	0	0	0	0.0186432	0.0468038	0	0	0.0576185	0	0	0	0	0.0153832	#NAME?	0.0665199
ENSRNOG00000002778	Aatf	apoptosis antagonizing transcription factor [Source:RGD Symbol;Acc:620685]	2.09072	1.54844	2.41868	1.78938	3.06477	4.1723	4.05357	3.18537	4.41875	3.93521	2.98687	3.96701	3.13183	4.73523	5.49189	2.86318	2.7904	3.94125	-0.498177	0.0665359
ENSRNOG00000054884	SNORA36	Small nucleolar RNA SNORA36 family [Source:RFAM;Acc:RF00340]	0.771588	0.682195	1.37605	0.626599	0	0	0	0	0	2.17119	2.51009	1.35459	2.00477	1.02651	0.586	1.56402	0.432054	1.40215	-1.69835	0.0668039
ENSRNOG00000009037	Sulf1	sulfatase 1 [Source:RGD Symbol;Acc:708554]	0.0310579	0.0411895	0.124645	0.214378	0.109394	0.0802768	0.104954	0.126576	0.248123	0.0874023	0.126295	0	0.524544	0.11362	0.200471	0.519382	0.104059	0.227479	-1.12834	0.0668093
ENSRNOG00000007899	Mterf	mitochondrial transcription termination factor [Source:RGD Symbol;Acc:621318]	7.13888	8.33472	8.88847	8.09341	6.45174	6.41495	7.17701	6.63255	6.2859	6.91696	6.46273	5.91023	7.93207	5.91255	4.85808	6.41553	7.39147	6.33676	0.222116	0.0668436
ENSRNOG00000045545	Eid2b	EP300 interacting inhibitor of differentiation 2B [Source:RGD Symbol;Acc:1560818]	2.901	3.35349	1.59201	1.08721	3.14379	0.82389	1.044	0.757834	1.6888	0.470931	1.08882	1.56664	1.73924	0.296849	1.18611	0	1.8379	1.00467	0.871335	0.0668902
ENSRNOG00000060157	SNORA66	Small nucleolar RNA SNORA66 [Source:RFAM;Acc:RF00155]	1.53149	0.677027	1.36562	0.621852	0.539566	0.56533	0.398064	1.04036	1.28798	2.15474	0.622999	1.34432	2.65262	1.5281	1.16312	5.43284	0.842414	2.02334	-1.26414	0.0669256
ENSRNOG00000000869	Arhgef6	Rac/Cdc42 guanine nucleotide exchange factor (GEF) 6 [Source:RGD Symbol;Acc:1359674]	0.435419	0.384887	0.485343	0.559783	0.408934	0.187553	0.132033	0.616099	1.06787	0.510491	0.944235	0.604996	0.785566	0.555038	0.247969	0.772196	0.401256	0.686044	-0.773778	0.0670118
ENSRNOG00000007159	Ccl2	chemokine (C-C motif) ligand 2 [Source:RGD Symbol;Acc:3645]	0.242103	0.321081	1.61936	0.786438	1.02334	2.14543	2.20266	0.822273	1.42518	0.170345	0.098486	0.212516	17.5088	0.724644	0.643484	4.41679	1.14534	3.15003	-1.4596	0.0670464
ENSRNOG00000059962	AABR07025787.1	-	0	0	0	0	0	0	0	0	0.283252	0.474126	0	0.591503	0	0	0	0.341587	0	0.211308	#NAME?	0.0670546
ENSRNOG00000036911	Bicd1	bicaudal D homolog 1 (Drosophila) [Source:RGD Symbol;Acc:1309444]	0	0	0.0217761	0	0	0	0	0	0.0410758	0	0.0198685	0.0643022	0	0	0	0.07426	0.00272201	0.0249383	-3.19562	0.0672367
ENSRNOG00000000843	Ly6g6c	lymphocyte antigen 6 complex, locus G6C [Source:RGD Symbol;Acc:1302999]	0	0	0	0	0	0	0	0	0	0	0	0.232798	0.229713	0	0	1.34448	0	0.225874	#NAME?	0.0672385
ENSRNOG00000023428	Pik3r5	phosphoinositide-3-kinase, regulatory subunit 5 [Source:RGD Symbol;Acc:1563261]	0.385593	0.435533	0.401162	0.608796	0.347056	0.126541	0.400891	0.247337	0.576398	0.256176	0.522617	0.375985	1.20584	0.598384	0.439176	1.02031	0.369114	0.624361	-0.758316	0.0673231
ENSRNOG00000049498	Nat2	N-acetyltransferase 2 (arylamine N-acetyltransferase) [Source:RGD Symbol;Acc:70492]	1.3138	1.93559	2.27806	3.67444	2.46781	1.67069	1.40386	1.83421	1.77981	1.64304	2.25555	1.40914	1.32739	1.89319	1.33009	0.887594	2.07231	1.56573	0.404407	0.067361
ENSRNOG00000026577	Cpne4	copine IV [Source:RGD Symbol;Acc:1308844]	0.412812	0.4293	0.714578	1.63652	0.855229	1.36267	0.795253	2.49037	0.34711	0.751605	0.434442	0.98025	0.778081	0.565258	0.719087	1.25502	1.08709	0.728856	0.576767	0.0673859
ENSRNOG00000002217	Plac8	placenta-specific 8 [Source:RGD Symbol;Acc:1308102]	1.37915	0.853363	4.91929	0.559921	0.971412	3.36044	5.23345	1.31134	5.91412	5.14178	1.57018	1.81538	6.80765	4.40272	3.24623	3.77353	2.32355	4.08395	-0.813636	0.0674484
ENSRNOG00000048817	Gspt2	G1 to S phase transition 2 [Source:RGD Symbol;Acc:1563213]	0.0251626	0	0.0897661	0.0408686	0	0.111488	0	0	0.105801	0.212429	0.0204719	0.0662551	0.108969	0.0334758	0.0382206	0.12752	0.0334106	0.0891428	-1.41581	0.0674937
ENSRNOG00000060329	Emb	embigin [Source:RGD Symbol;Acc:621067]	0.138939	0.491328	0.433711	0	0.244689	1.07733	0.939032	0.660626	0.467347	0.586479	0.564987	0.609716	1.50418	1.57109	1.10785	1.19695	0.498207	0.951076	-0.932816	0.0675561
ENSRNOG00000010205	Mturn	maturin, neural progenitor differentiation regulator homolog (Xenopus) [Source:RGD Symbol;Acc:1549700]	3.13903	2.60492	3.65609	3.64117	3.47457	8.75086	4.56229	4.78606	4.14772	2.43351	2.44851	3.82284	5.10396	3.2807	3.01582	2.27221	4.32687	3.31566	0.38403	0.0676068
ENSRNOG00000011006	Stoml3	stomatin (Epb7.2)-like 3 [Source:RGD Symbol;Acc:1311090]	0.0421686	0.111849	0	0.273957	0.0594076	0	0	0	0	0.05934	0	0	0	0	0	0	0.0609228	0.0074175	3.03798	0.0676765
ENSRNOG00000056069	Kif11	kinesin family member 11 [Source:RGD Symbol;Acc:621258]	0	0.0755469	0.0190512	0	0.120407	0.189324	0.155504	0.101591	0.233564	0.0601196	0.121638	0.112512	0.573642	0.085271	0.0486785	0.346457	0.082678	0.197735	-1.25799	0.0678898
ENSRNOG00000016174	Slc35b3	solute carrier family 35 (adenosine 3'-phospho 5'-phosphosulfate transporter), member B3 [Source:RGD Symbol;Acc:1307183]	6.93335	4.39783	5.8996	6.36032	4.54826	4.02521	3.85182	3.27115	5.02887	3.2019	4.39016	3.52991	4.85849	3.41444	4.1393	3.80815	4.91094	4.0464	0.27936	0.0678903
ENSRNOG00000020345	Slc25a42	solute carrier family 25, member 42 [Source:RGD Symbol;Acc:1592346]	28.651	23.702	35.8655	44.5381	22.1362	18.5209	23.9799	24.7953	22.1821	20.3829	32.3264	24.9534	26.2789	22.6267	15.3242	20.6349	27.7736	23.0887	0.266528	0.0679242
ENSRNOG00000061508	Reps2	RALBP1 associated Eps domain containing protein 2 [Source:MGI Symbol;Acc:MGI:2663511]	0.141698	0.083521	0.379118	0.0767145	0.0998237	0.139508	0	0.16042	0.238307	0.23262	0.537822	0.124368	0.286371	0.251328	0.071744	0.478706	0.1351	0.277658	-1.03928	0.0679431
ENSRNOG00000061095	SCARNA20	Small Cajal body specific RNA 20 [Source:RFAM;Acc:RF00601]	0.759985	0	2.03353	0	0.535509	0	0	0	1.27829	1.604	1.23617	1.33422	1.31658	0.505535	0	3.081	0.416128	1.29447	-1.63727	0.0683448
ENSRNOG00000000327	Hace1	HECT domain and ankyrin repeat containing, E3 ubiquitin protein ligase 1 [Source:RGD Symbol;Acc:1306114]	2.58525	2.23335	2.43638	1.31199	2.42114	2.47289	2.41291	2.73356	1.9515	1.61195	2.26961	1.77888	1.98444	2.2665	2.00762	1.84584	2.32594	1.96454	0.243618	0.0684324
ENSRNOG00000056654	Dyx1c1	Dyslexia susceptibility 1 candidate gene 1 protein homolog [Source:UniProtKB/Swiss-Prot;Acc:Q5VJS5]	0.0506911	0	0.0452012	0.452823	0	0	0.0790538	0	0	0.071333	0	0	0	0	0	0	0.0784712	0.00891662	3.13759	0.0685443
ENSRNOG00000001971	Bbx	bobby sox homolog (Drosophila) [Source:RGD Symbol;Acc:1309769]	0.0288054	0.0764043	0	0	0.0608785	0.0212663	0	0	0.121118	0	0.117144	0.0758469	0.0499015	0.0574832	0	0.262759	0.0234193	0.0855315	-1.86876	0.0687471
ENSRNOG00000028077	Cfap44	cilia and flagella associated protein 44 [Source:RGD Symbol;Acc:1559942]	0	0	0.0656096	0.0149353	0	0.0271651	0	0	0	0	0	0	0	0	0	0	0.0134638	0	Inf	0.0687527
ENSRNOG00000009322	Ccdc126	coiled-coil domain containing 126 [Source:RGD Symbol;Acc:1561171]	6.23575	3.5713	7.6753	5.20593	6.21742	8.43051	8.4463	7.99324	4.13558	5.59136	4.74964	4.62447	6.38899	6.83427	7.63578	4.58373	6.72197	5.56798	0.27173	0.0689289
ENSRNOG00000020997	Ms4a4c	membrane-spanning 4-domains, subfamily A, member 4C [Source:RGD Symbol;Acc:1583863]	0	0	0	0.150338	0	0.0683366	0.43309	0	0.0778165	0	0.376427	0.162501	0.88185	0.123143	0.421743	0.281467	0.0814705	0.290618	-1.83478	0.0690614
ENSRNOG00000018835	Notch2	notch 2 [Source:RGD Symbol;Acc:3188]	1.06933	0.720194	1.4417	1.21971	1.68578	1.57913	0.258083	0.942421	1.86251	1.25371	3.12641	1.38526	1.14653	1.24458	1.13093	2.65753	1.11454	1.72593	-0.630924	0.0690696
ENSRNOG00000049489	LOC102552166	helicase ARIP4-like [Source:RGD Symbol;Acc:7584316]	0.124925	0.248455	0.139241	0.253582	0.219971	0.115299	0.113638	0.0636301	0.52518	0.153787	0.279361	0.246661	0.486813	0.249239	0.16599	0.221543	0.159843	0.291072	-0.864723	0.0690903
ENSRNOG00000023352	Fam78a	family with sequence similarity 78, member A [Source:RGD Symbol;Acc:1566351]	0	0.31776	0.106859	0.0324316	0.168805	0.324405	0.228391	0.0271207	0.302263	0.449547	0.259836	0.490707	0.276711	0.212501	0.303262	0.121439	0.150721	0.302033	-1.00282	0.069118
ENSRNOG00000008922	Trim14	tripartite motif-containing 14 [Source:RGD Symbol;Acc:1311514]	9.94117	9.85874	7.32746	4.98195	5.06585	7.27155	6.58082	5.06392	7.01378	7.88921	7.16226	4.68916	5.77082	5.11374	4.77673	4.56496	7.01143	5.87258	0.255714	0.0691822
ENSRNOG00000020068	Ndufaf3	NADH dehydrogenase (ubiquinone) complex I, assembly factor 3 [Source:RGD Symbol;Acc:708545]	13.6176	11.5496	11.5964	9.46339	10.7155	10.6891	16.2942	12.1652	10.7283	11.9959	8.67973	12.9193	7.59637	9.99518	10.8989	9.07574	12.0114	10.2362	0.230727	0.0692018
ENSRNOG00000007980	Anxa13	annexin A13 [Source:RGD Symbol;Acc:1307545]	0.691541	0.722427	1.40154	0.663588	1.81558	1.25333	0.653601	0.896666	1.05722	0.221125	1.02249	0.772375	0.871089	0.878055	0.286408	0.191146	1.01228	0.662489	0.611646	0.0696471
ENSRNOG00000001701	Cbr3	carbonyl reductase 3 [Source:RGD Symbol;Acc:1309728]	0.175331	0.155017	0.469083	0.854263	0.123504	1.10053	0.592494	0.774127	0.73721	0.801796	0.784294	0.153904	0.835196	1.10793	0.532589	4.08712	0.530544	1.13	-1.09078	0.0696621
ENSRNOG00000002823	Mapk9	mitogen-activated protein kinase 9 [Source:RGD Symbol;Acc:628847]	22.8959	12.6715	15.8122	19.0239	15.8487	12.2942	10.057	10.336	21.4681	21.3358	24.8879	24.4641	16.0419	15.7849	17.8709	20.5166	14.8674	20.2963	-0.44906	0.0697272
ENSRNOG00000006334	Txndc16	thioredoxin domain containing 16 [Source:RGD Symbol;Acc:1306755]	0.575298	0.617534	0.806185	0.600598	0.40524	0.788895	0.726293	0.669841	0.483752	1.12738	1.10279	0.324569	1.49467	0.847246	0.90488	1.95726	0.648736	1.03032	-0.667389	0.0700369
ENSRNOG00000018996	Phf7	PHD finger protein 7 [Source:RGD Symbol;Acc:1308638]	9.0291	9.06007	5.54912	6.53884	5.54351	6.03625	5.07421	7.45836	6.0532	4.63494	5.85429	5.51442	6.33997	4.58498	4.44704	7.60447	6.78618	5.62916	0.26968	0.0700399
ENSRNOG00000016807	Oat	ornithine aminotransferase [Source:RGD Symbol;Acc:621724]	131.774	247.322	94.1746	63.8164	114.235	213.259	283.812	166.947	131.222	136.894	83.1648	113.327	136.818	123.604	145.726	150.518	164.417	127.659	0.365064	0.0700726
ENSRNOG00000057732	AABR07043288.1	Ab1-196 [Source:UniProtKB/TrEMBL;Acc:Q7TP92]	0	0.717811	0	0	0.286035	1.19898	0.633065	0	0.682783	0.571237	0.99055	1.78128	1.40621	0.810075	0.616595	0.822836	0.354487	0.960196	-1.4376	0.0702347
ENSRNOG00000022466	Chchd4	coiled-coil-helix-coiled-coil-helix domain containing 4 [Source:RGD Symbol;Acc:1310746]	0.150638	0.998806	0.671716	0.183497	0.424475	2.28044	1.5663	0.920915	0.823392	1.05978	1.16389	1.98312	1.50041	3.70733	1.77309	1.14507	0.899599	1.64451	-0.870303	0.0702493
ENSRNOG00000026940	Rgsl2h	regulator of G-protein signaling like 2 homolog (mouse) [Source:RGD Symbol;Acc:735067]	5.30133	2.94039	2.36371	2.40551	2.15999	2.11072	4.51198	3.6359	5.1132	1.79152	0.845333	3.19275	2.20548	1.69379	2.05214	1.21143	3.17869	2.2632	0.490066	0.0703465
ENSRNOG00000003108	Acbd4	acyl-CoA binding domain containing 4 [Source:RGD Symbol;Acc:1308404]	8.94293	6.80459	11.9117	7.26148	7.45554	12.914	11.9752	11.2637	14.0876	11.5866	12.3358	11.921	14.1659	17.1282	13.2371	8.4892	9.81615	12.8689	-0.390662	0.0705375
ENSRNOG00000004019	Phlda1	pleckstrin homology-like domain, family A, member 1 [Source:RGD Symbol;Acc:3836]	4.07484	2.31912	6.42122	3.94321	2.83095	2.55539	2.84366	2.42635	5.11602	3.96595	4.99329	7.39678	6.86432	3.37836	3.81458	3.56375	3.42684	4.88663	-0.511961	0.0706022
ENSRNOG00000059268	Ppp1r10	protein phosphatase 1, regulatory subunit 10 [Source:MGI Symbol;Acc:MGI:1289273]	5.96846	6.82772	12.7945	15.6221	10.5515	10.6978	11.3276	12.8446	13.3632	9.92837	16.1789	12.4473	16.4994	15.9248	14.7509	20.5647	10.8293	14.9572	-0.465904	0.0706057
ENSRNOG00000025651	Ikzf5	IKAROS family zinc finger 5 [Source:RGD Symbol;Acc:1310965]	2.1097	1.15446	1.8589	1.24398	1.25606	0.834508	1.07058	1.14288	1.64722	1.59009	2.47134	1.27834	2.17501	2.35524	1.37306	2.08706	1.33388	1.87217	-0.489079	0.0708114
ENSRNOG00000059841	AC111287.1	-	0	0	0	0.104967	0	0	0	0	0.217408	0	0.210244	0	0.223919	0.257939	0	0	0.0131209	0.113689	-3.11515	0.0708784
ENSRNOG00000020169	Gimap8	GTPase, IMAP family member 8 [Source:RGD Symbol;Acc:1564570]	1.41715	1.01783	1.57965	1.24658	1.43494	0.544994	0.521811	0.461193	0.868888	1.16304	0.600242	0.336823	1.12498	0.49089	0.694943	0.538544	1.02802	0.727294	0.499255	0.0709378
ENSRNOG00000010457	Vash1	vasohibin 1 [Source:RGD Symbol;Acc:1564082]	0.192471	0.255187	0.128729	0.234415	0.169454	0.46186	0.125062	0.196069	0.0404453	0.0677001	0.117395	0	0.208344	0	0.146126	0.34133	0.220406	0.115168	0.936429	0.0710804
ENSRNOG00000015554	Ankdd1a	ankyrin repeat and death domain containing 1A [Source:RGD Symbol;Acc:1586052]	0.0513347	0	0	0	0	0	0	0	0.0863448	0	0	0.135169	0.26676	0	0	0	0.00641684	0.0610342	-3.24968	0.0711918
ENSRNOG00000002229	Adcy5	adenylate cyclase 5 [Source:RGD Symbol;Acc:71014]	0.875416	0.626446	2.30475	1.62473	0.954316	1.07731	0.725942	1.07588	2.12065	1.84745	1.45772	1.20723	2.3285	1.20603	1.02871	2.57695	1.1581	1.72165	-0.572037	0.0712142
ENSRNOG00000054063	LOC100910872	N-acetyltransferase 6-like [Source:RGD Symbol;Acc:6496422]	33.5307	30.5194	40.6701	28.0338	37.2295	46.2122	67.3582	41.1081	34.3469	39.7788	30.0409	27.0564	41.5881	31.5139	40.186	30.3085	40.5827	34.3524	0.240453	0.0712562
ENSRNOG00000004479	Aurka	aurora kinase A [Source:RGD Symbol;Acc:628895]	0.943171	1.59167	1.26157	0.800634	0.905929	1.64606	1.404	0.873516	0.793053	1.50789	0.627549	0.601939	1.15093	0.855382	0.358067	1.04268	1.17832	0.867186	0.442318	0.0712974
ENSRNOG00000013280	Olfm4	olfactomedin 4 [Source:RGD Symbol;Acc:1311708]	0.111034	0.0654467	0	0	0	0.0273247	0	0	0	0	0	0	0	0	0	0	0.0254757	0	Inf	0.0713857
ENSRNOG00000013851	Spry4	sprouty homolog 4 (Drosophila) [Source:RGD Symbol;Acc:1305324]	0.297568	0.375773	0.985607	1.0873	0.568929	0.863192	1.48059	0.620757	1.10809	0.986838	1.24453	1.21243	1.8039	0.763365	1.09747	1.27085	0.784963	1.18593	-0.595327	0.0714864
ENSRNOG00000050000	RGD1564318	similar to immunoglobulin light chain variable region [Source:RGD Symbol;Acc:1564318]	16.8481	11.7429	6.06758	10.2602	9.58549	49.2831	2.6948	2.64065	8.44566	5.92594	10.5396	9.09872	7.0147	5.60271	10.8248	7.552	13.6404	8.12551	0.747351	0.0715163
ENSRNOG00000030177	AABR07060979.1	Uncharacterized protein [Source:UniProtKB/TrEMBL;Acc:D3ZZ08]	0	0	0	0	0	0.41472	0	0	0	0.395105	0	1.72497	0.243113	0	0.852809	0	0.05184	0.402	-2.95506	0.0715674
ENSRNOG00000015155	Tnnc2	troponin C type 2 (fast) [Source:RGD Symbol;Acc:1311973]	0.268825	0.11884	0.119855	0	1.04158	0.59554	0.419283	0.273897	0	0.378226	0	0.353919	0	0	0.204165	0	0.354727	0.117039	1.59973	0.0717737
ENSRNOG00000013844	Fam172a	family with sequence similarity 172, member A [Source:RGD Symbol;Acc:1305526]	0	0.402505	0.162399	0.1479	0.0641646	0.47074	0.378729	0.247399	0.30633	0.128142	0.370323	0.479544	0.236599	2.0594	0.276587	0.553746	0.23423	0.551334	-1.235	0.0718184
ENSRNOG00000049096	Mcpt8l2	mast cell protease 8-like 2 [Source:RGD Symbol;Acc:1302938]	0	0.402492	0.101499	0	0.0802058	0.252165	0.710136	0.386598	0	0	0.185148	0	0.19719	0.151433	0	0.115401	0.241637	0.0811464	1.57424	0.0719471
ENSRNOG00000036921	Tmsb10	thymosin, beta 10 [Source:RGD Symbol;Acc:62022]	11.9812	15.8863	24.7065	20.6728	12.1315	14.3754	10.8991	16.2747	44.7041	27.918	19.4862	22.3426	29.1815	8.46642	14.783	32.6303	15.8659	24.939	-0.652472	0.0719588
ENSRNOG00000048003	RGD1566270	similar to ribosomal protein L21 [Source:RGD Symbol;Acc:1566270]	0	0	0	0	0	0.1545	0.108788	0.142117	0	0.294488	0	0.183636	0.181203	0.278411	0.476808	0.212166	0.0506756	0.203339	-2.00452	0.0719791
ENSRNOG00000011253	RGD1304810	similar to 6430573F11Rik protein [Source:RGD Symbol;Acc:1304810]	0	0	0.0361827	0	0.028592	0	0.14767	0	0	0	0	0	0	0	0	0	0.0265555	0	Inf	0.0721233
ENSRNOG00000020517	Prrg2	proline rich Gla (G-carboxyglutamic acid) 2 [Source:RGD Symbol;Acc:1305444]	3.56159	2.8335	2.38201	2.65094	2.007	2.32298	1.60457	2.58022	3.34415	3.29881	3.13771	3.75061	4.4723	3.31624	3.42548	2.82728	2.49285	3.44657	-0.467366	0.072562
ENSRNOG00000003694	Prox1	prospero homeobox 1 [Source:RGD Symbol;Acc:1306890]	14.9922	13.1539	16.8206	15.645	17.2627	11.7922	5.60724	11.4826	23.3327	15.6378	20.6798	17.436	14.8226	19.078	16.1791	19.6109	13.3446	18.3471	-0.459302	0.0726407
ENSRNOG00000032856	Tssk1b	testis-specific serine kinase 1B [Source:RGD Symbol;Acc:1307352]	0.0710816	0.314191	0.0633834	0.288623	0	0	0	0	0.119559	0.600089	0.231239	0.249538	0.12314	0.0945657	0.107969	0.720416	0.09216	0.280814	-1.6074	0.0729109
ENSRNOG00000009350	Sez6	seizure related 6 homolog (mouse) [Source:RGD Symbol;Acc:619780]	5.03057	3.69092	5.83176	6.65809	9.62056	9.67621	20.3452	7.75588	18.1254	9.53706	11.6184	14.6787	11.8497	12.0949	10.5807	10.4509	8.57615	12.367	-0.52809	0.0731727
ENSRNOG00000027739	Cndp1	carnosine dipeptidase 1 (metallopeptidase M20 family) [Source:RGD Symbol;Acc:1359493]	0.759562	0.640897	0.677328	1.0092	0.97277	0.866745	0.915313	0.961404	1.13218	1.36006	1.20728	0.878639	1.79393	1.12515	0.707811	1.74939	0.850403	1.24431	-0.549124	0.0731825
ENSRNOG00000053550	Itga1	Integrin alpha-1 [Source:UniProtKB/Swiss-Prot;Acc:P18614]	0.436254	0.814116	0.994172	0.669102	0.665799	0.912669	0.755927	0.872423	0.998571	1.15935	1.12344	0.893296	1.11241	1.28952	0.956944	0.884205	0.765058	1.05222	-0.459792	0.0732395
ENSRNOG00000015514	Bcat1	branched chain amino acid transaminase 1, cytosolic [Source:RGD Symbol;Acc:2195]	0	0.0234992	0.0711174	0	0	0.0392583	0	0.0722097	0.044705	0.0186941	0.043232	0	0.092071	0.0707191	0	0.538749	0.0257606	0.101021	-1.97142	0.0735108
ENSRNOG00000011582	Rab3d	RAB3D, member RAS oncogene family [Source:RGD Symbol;Acc:620924]	0.751004	0.616445	1.02847	0.653353	0.75571	1.02983	1.18512	0.56471	0.654029	0.509429	0.632542	0.470754	0.74328	0.60651	0.733155	0.842602	0.82308	0.649038	0.34273	0.0735727
ENSRNOG00000012068	LOC685849	hypothetical protein LOC685849 [Source:RGD Symbol;Acc:1589037]	0.0580075	0	0	0	0	0	0.060319	0	0	0.102029	0.0943536	0.0509185	0	0.15433	0.0880951	0	0.0147908	0.0612158	-2.0492	0.0736667
ENSRNOG00000007407	LOC100910710	NADH dehydrogenase [ubiquinone] 1 alpha subcomplex subunit 12-like [Source:RGD Symbol;Acc:6496868]	23.4724	20.6618	23.4819	24.0241	23.4113	21.5553	35.7338	25.1859	26.454	23.4497	17.1634	17.3098	22.6334	22.1704	26.2849	14.4921	24.6908	21.2447	0.21687	0.073726
ENSRNOG00000053840	Fam47e	family with sequence similarity 47, member E [Source:MGI Symbol;Acc:MGI:2686227]	0	0	0	0	0	0.0542323	0	0	0	0.258408	0.23897	0.128961	0	0	0	0	0.00677904	0.0782924	-3.52972	0.0738263
ENSRNOG00000014492	Pgc	progastricsin (pepsinogen C) [Source:RGD Symbol;Acc:3943]	0	0.716984	0	0	0	0	0	0	0	0	0	0	0	0	0	0	0.089623	0	Inf	0.0738773
ENSRNOG00000008626	Manea	mannosidase, endo-alpha [Source:RGD Symbol;Acc:620327]	5.2064	5.76772	5.14094	4.26379	5.87091	4.2073	4.22813	5.52423	6.67007	6.53905	5.97844	7.27505	5.59246	6.3458	6.68493	6.97454	5.02618	6.50754	-0.372651	0.0740176
ENSRNOG00000058260	Gpbar1	G-protein coupled bile acid receptor 1 [Source:UniProtKB/Swiss-Prot;Acc:Q80T02]	0	0	0	0	0	0	0	0	0	0.143675	0	0	0.619025	0	0	0	0	0.0953374	#NAME?	0.0740717
ENSRNOG00000015217	Ltv1	LTV1 ribosome biogenesis factor [Source:RGD Symbol;Acc:1311264]	3.639	2.83832	3.96086	3.43278	4.74961	5.57151	4.31191	4.83408	4.22981	6.06092	5.83158	5.49464	5.32959	8.68439	7.35478	2.87428	4.16726	5.7325	-0.460065	0.0741249
ENSRNOG00000013399	LOC501033	similar to UPF0258 protein KIAA1024 [Source:RGD Symbol;Acc:1591930]	0.171867	0	0.21457	0.167462	0	0.0253736	0	0.0233399	0.0578079	0	0	0	0.0297589	0.0457234	0	0	0.0753266	0.0166613	2.17666	0.0742104
ENSRNOG00000007575	Lppr1	lipid phosphate phosphatase-related protein type 1 [Source:RGD Symbol;Acc:1303116]	0.979781	0.866096	0.822327	0.514783	0.243583	2.08523	0.509326	2.15291	0.38768	0.770316	0.656179	0.252873	1.19787	0.34497	0.7002	0.759289	1.02175	0.633672	0.68924	0.0742204
ENSRNOG00000002450	Rrp15	ribosomal RNA processing 15 homolog (S. cerevisiae) [Source:RGD Symbol;Acc:1306106]	2.50539	2.1632	4.88398	2.31818	3.28328	4.25914	5.72443	4.5904	4.21333	6.55788	4.54869	6.13575	4.94488	6.70391	6.14949	2.53895	3.716	5.22411	-0.491435	0.074235
ENSRNOG00000005129	Dtx3	deltex 3, E3 ubiquitin ligase [Source:RGD Symbol;Acc:1566181]	6.74476	6.79837	6.63807	7.64722	6.17044	4.28177	5.68682	5.55859	5.60219	3.35598	6.12045	6.42426	5.44926	3.14556	3.12279	7.08521	6.19075	5.03821	0.297204	0.0743365
ENSRNOG00000003178	Mageh1	melanoma antigen, family H, 1 [Source:RGD Symbol;Acc:1359316]	3.64211	3.07647	4.25828	1.70869	3.42063	6.2152	5.76405	3.68301	3.3347	2.33435	4.01496	1.98876	3.084	3.60655	4.4248	1.55841	3.97106	3.04332	0.383878	0.07437
ENSRNOG00000058777	AABR07030919.1	-	0	0	0	0	0.174994	0	0	0	0.417722	0.349479	0	0	0	0	0.565843	0.503406	0.0218743	0.229556	-3.39154	0.0746481
ENSRNOG00000004726	Mapkapk2	mitogen-activated protein kinase-activated protein kinase 2 [Source:RGD Symbol;Acc:631362]	14.2469	13.5137	11.9552	10.041	28.6686	40.8967	34.7419	37.4006	26.9541	16.2719	17.2487	46.042	44.6732	44.5025	39.5337	57.1837	23.9331	36.5512	-0.610915	0.0747179
ENSRNOG00000036684	Pcyt2	phosphate cytidylyltransferase 2, ethanolamine [Source:RGD Symbol;Acc:619970]	337.269	315.163	321.531	313.564	285.015	240.651	343.265	237.107	239.759	275.706	356.789	279.404	250.193	233.615	203.762	246.16	299.196	260.674	0.198845	0.0747305
ENSRNOG00000037238	Rnmtl1	RNA methyltransferase like 1 [Source:RGD Symbol;Acc:1309077]	2.19759	1.69977	1.95969	0.501875	1.98332	2.43398	2.14196	2.56536	2.42529	3.4783	3.46259	1.92853	2.31947	4.33906	2.92012	1.87907	1.93544	2.84406	-0.555286	0.0748395
ENSRNOG00000054549	Lss	lanosterol synthase (2,3-oxidosqualene-lanosterol cyclase) [Source:EntrezGene;Acc:81681]	2.56934	1.80437	4.84969	4.26522	2.35277	2.03416	1.21691	2.2104	2.42449	1.57648	2.86719	2.22971	1.18671	1.95566	1.59325	2.6761	2.66286	2.0637	0.367744	0.0749065
ENSRNOG00000023148	Col11a1	collagen, type XI, alpha 1 [Source:RGD Symbol;Acc:2372]	0	0	0	0.0213957	0.0556817	0.00972548	0.0136959	0.0178976	0	0	0	0	0	0.0175254	0	0	0.0147995	0.00219068	2.7561	0.0750335
ENSRNOG00000057817	AABR07054405.1	band 4.1-like protein 1 isoform S [Source:RefSeq peptide;Acc:NP_742087]	0.563666	0.66873	0.621691	0.349289	0.679153	0.952879	0.832777	1.06791	0.873086	1.0539	0.916772	1.00233	0.963437	0.907622	1.10378	1.05225	0.717012	0.984148	-0.456878	0.0751447
ENSRNOG00000002267	Chic2	cysteine-rich hydrophobic domain 2 [Source:RGD Symbol;Acc:1309278]	5.08684	3.10675	4.86605	2.17786	3.58311	5.46331	5.00015	3.89463	6.06594	4.22901	5.56578	5.76267	6.72799	6.70481	5.6884	4.12403	4.14734	5.60858	-0.435449	0.075228
ENSRNOG00000019476	Agap1	ArfGAP with GTPase domain, ankyrin repeat and PH domain 1 [Source:RGD Symbol;Acc:1309244]	0.658621	0.440581	0.714309	0.332434	0.952932	0.920049	0.222082	0.580317	0.404124	1.28976	0.622456	1.04662	0.832432	0.958944	0.905581	1.20861	0.602665	0.908567	-0.592236	0.0753011
ENSRNOG00000001090	Stard13	StAR-related lipid transfer (START) domain containing 13 [Source:RGD Symbol;Acc:1564816]	7.35555	8.96623	5.74136	7.63727	9.80496	7.43635	4.96422	7.14555	10.6459	8.2359	12.212	10.1323	7.07082	8.33682	9.69545	13.7601	7.38144	10.0112	-0.439635	0.0755596
ENSRNOG00000002089	Ccng2	cyclin G2 [Source:RGD Symbol;Acc:1305002]	6.62746	5.82235	7.36927	2.95642	6.1956	13.8048	12.3346	7.89112	6.15751	7.13711	4.4248	5.0262	7.68803	6.96544	7.828	4.3117	7.8752	6.19235	0.346831	0.0755932
ENSRNOG00000050859	AABR07065772.1	Uncharacterized protein [Source:UniProtKB/TrEMBL;Acc:M0R5A0]	1.75808	0	0	0	0.412753	0.649052	0	0.398053	0	0	0	0	0.507549	0	0	0	0.402242	0.0634437	2.66452	0.0756173
ENSRNOG00000054515	Fgd6	FYVE, RhoGEF and PH domain containing 6 [Source:RGD Symbol;Acc:1565609]	0.164754	0.145645	0.489749	0.208101	0.154743	0.0540649	0.0285464	0.1119	0.32326	0.141658	0.446618	0.240977	0.47561	0.389616	0.194607	0.241179	0.169688	0.306691	-0.8539	0.075718
ENSRNOG00000026152	4930513O06Rik	RIKEN cDNA 4930513O06 gene [Source:MGI Symbol;Acc:MGI:1922375]	0	0	0.932964	0.743327	0	0	0	0.177656	0	0	0	0	0.226526	0	0	0	0.231743	0.0283157	3.03285	0.075727
ENSRNOG00000010079	Car3	carbonic anhydrase 3 [Source:RGD Symbol;Acc:2241]	106.125	89.7547	43.4246	36.3833	132.939	100.198	172.559	126.711	156.765	61.786	132.02	141.515	197.444	36.7534	256.021	318.636	101.012	162.617	-0.686959	0.0758413
ENSRNOG00000055650	Pou2f2	POU domain, class 2, transcription factor 2 [Source:MGI Symbol;Acc:MGI:101897]	0.0520753	0.122769	0.278658	0.0563864	0.195654	0.102549	0.0361002	0.0943276	0.35034	0.207607	0.155296	0.137118	0.435994	0.115458	0.158181	0.140743	0.117315	0.212592	-0.857704	0.0758617
ENSRNOG00000011858	Unc5d	unc-5 homolog D (C. elegans) [Source:RGD Symbol;Acc:1309245]	0.0535088	0.118258	0.0954448	0.0869079	0.113088	0.0395181	0.041724	0.145386	0	0.037649	0.0652851	0.0469695	0	0.0711871	0.101582	0.0271244	0.0867295	0.0437247	0.988076	0.0760356
ENSRNOG00000006653	Slc38a4	solute carrier family 38, member 4 [Source:RGD Symbol;Acc:621836]	134.686	171.398	151.912	116.575	164.992	173.157	156.728	214.555	186.411	117.684	162.956	158.059	254.462	239.164	245.038	418.521	160.5	222.787	-0.473088	0.0762198
ENSRNOG00000008247	Ikbip	IKBKB interacting protein [Source:RGD Symbol;Acc:1305457]	2.48677	1.11657	2.42875	0.769223	1.30679	2.06936	2.46231	2.52006	1.36082	1.49944	1.31609	1.14311	1.50407	1.75892	1.79832	1.40006	1.89498	1.4726	0.363814	0.0763406
ENSRNOG00000052528	SNORA73	Small nucleolar RNA SNORA73 family [Source:RFAM;Acc:RF00045]	0.495481	1.75202	2.20942	3.219	1.04717	1.09766	0.257571	0.673177	0.416547	0.348499	0.403117	0.434784	1.28738	0.659179	0.376304	1.00434	1.34394	0.616269	1.12483	0.0763645
ENSRNOG00000022043	Yipf2	Yip1 domain family, member 2 [Source:RGD Symbol;Acc:1307512]	12.9386	16.2262	12.1945	10.9329	12.0036	17.748	16.7328	16.6109	13.0465	15.5766	12.2328	10.2467	11.296	12.2432	15.4953	10.0206	14.4234	12.5197	0.204212	0.076776
ENSRNOG00000018886	Aaed1	AhpC/TSA antioxidant enzyme domain containing 1 [Source:RGD Symbol;Acc:1589650]	3.14268	0.926014	2.80243	2.44546	2.58262	3.96418	2.11016	3.46848	2.31223	4.69785	5.43087	2.9877	3.51541	5.74786	4.57366	2.78671	2.68025	4.00654	-0.579987	0.0768576
ENSRNOG00000053095	Rn60_20_0051.7	-	0	0	0	0	0.323181	0	0	0.519363	0	0	0	0	0	0	0	0	0.105318	0	Inf	0.0769931
ENSRNOG00000015994	Cd3d	CD3 molecule, delta [Source:RGD Symbol;Acc:2304]	0	0.619667	0	0.455392	0.691293	0.207073	0.87462	0.380878	0	0.394488	0.114058	0	0.364252	0.279762	0.106472	0.14213	0.403616	0.175145	1.20443	0.0770795
ENSRNOG00000019036	Ldhd	lactate dehydrogenase D [Source:RGD Symbol;Acc:1308107]	6.9121	8.01952	9.78505	4.80568	9.25073	13.6525	16.1916	10.3868	6.57488	7.93174	8.67753	8.41631	9.35301	8.15988	10.136	5.29731	9.8755	8.06833	0.291583	0.077164
ENSRNOG00000011105	Arl15	ADP-ribosylation factor-like 15 [Source:RGD Symbol;Acc:1597407]	0.660755	0.146025	0.294546	0	0.349057	0.853793	0	0.673107	1.52784	0.929578	0.537291	0.579809	0	1.538	0.877957	0.669563	0.37216	0.832506	-1.16154	0.0773253
ENSRNOG00000002813	Dars2	aspartyl-tRNA synthetase 2 (mitochondrial) [Source:RGD Symbol;Acc:1308286]	4.47219	4.65785	3.71166	4.13468	3.46207	6.70245	6.88232	4.51106	3.9094	4.98376	3.88894	3.30292	3.71957	4.88858	4.97598	2.51287	4.81678	4.02275	0.259887	0.0773641
ENSRNOG00000025040	Gng10	guanine nucleotide binding protein (G protein), gamma 10 [Source:RGD Symbol;Acc:621514]	55.5425	64.1861	46.0819	35.4516	53.2055	48.6011	58.7753	49.4442	54.3151	44.5115	40.4905	39.2255	48.8353	39.4491	45.754	47.3039	51.411	44.9856	0.192614	0.0775855
ENSRNOG00000045738	Ak4	adenylate kinase 4 [Source:RGD Symbol;Acc:2078]	4.83257	2.44103	4.04555	2.16218	4.51554	8.88427	4.87047	3.95206	4.97569	4.99518	9.62436	4.84675	4.35586	12.3315	11.2329	2.39867	4.46296	6.84511	-0.617073	0.0775909
ENSRNOG00000024506	LOC500475	similar to hypothetical protein 4933430I17 [Source:RGD Symbol;Acc:1563460]	0.671363	0.339128	0.213815	0.778767	0.27023	0.141626	0.199426	0.618838	0.443568	0.202402	0.233982	0	0.24917	0.127583	0.10925	0.485973	0.404149	0.231491	0.803932	0.077624
ENSRNOG00000053079	AC117889.1	-	0.0736452	0	0.098528	0	0.0518761	0	0	0	0.0619355	0.0777165	0.149748	0.161581	0	0.0979763	0.0279658	0.111972	0.0280062	0.0861118	-1.62047	0.0776714
ENSRNOG00000049430	Mpv17	MpV17 mitochondrial inner membrane protein [Source:RGD Symbol;Acc:1310512]	31.5031	23.4416	20.8029	25.9037	22.7524	24.2919	12.4378	17.063	24.1424	17.5326	19.6196	11.7234	17.9578	18.3	23.9206	14.7504	22.2745	18.4934	0.268388	0.07784
ENSRNOG00000061630	AABR07009834.1	-	1.20352	0.531949	0.804939	1.2215	1.27156	2.66575	0.312764	1.43044	0.758895	0.423327	0	0.263976	0.781623	0.400216	0.685411	1.52455	1.1803	0.60475	0.964746	0.0780378
ENSRNOG00000014075	Clybl	citrate lyase beta like [Source:RGD Symbol;Acc:1304615]	11.0962	12.2609	11.7139	8.61234	10.4597	12.8922	22.5213	12.0249	9.12442	11.8807	8.89092	11.5276	12.7183	6.34887	9.60248	13.0639	12.6977	10.3946	0.288724	0.0780463
ENSRNOG00000016885	Klf6	Kruppel-like factor 6 [Source:RGD Symbol;Acc:62389]	0.9856	0.755081	1.49412	1.60056	1.0645	0.582202	0.81975	0.736341	1.24312	0.508439	1.25569	2.13349	1.2234	1.4858	1.82104	2.79665	1.00477	1.55845	-0.63325	0.0782835
ENSRNOG00000016767	Ggps1	geranylgeranyl diphosphate synthase 1 [Source:RGD Symbol;Acc:1359680]	1.04015	1.20304	1.01424	1.01824	1.07504	0.674718	0.747895	0.798889	1.02992	0.697512	0.980267	0.571569	0.816596	0.788766	0.797176	0.748701	0.946527	0.803813	0.235782	0.0783621
ENSRNOG00000032420	Hmgb1-ps3	high mobility group box 1, pseudogene 3 [Source:RGD Symbol;Acc:1588759]	0.791017	0.839042	0.564304	0.513831	0.668616	0.116782	0.575657	0.644666	0.399043	0.333853	0.514589	0.277701	0.410994	0.420884	0.240269	0.160369	0.589239	0.344713	0.773459	0.0783655
ENSRNOG00000061638	AC121740.1	-	13.3219	2.59767	0	8.43097	3.31189	1.73584	0	1.72978	3.45939	2.06717	3.02701	0	1.35728	0	1.93382	0	3.891	1.48058	1.39398	0.0785901
ENSRNOG00000061582	Scamp1	secretory carrier membrane protein 1 [Source:RGD Symbol;Acc:3625]	3.48945	4.96317	4.60907	4.34591	5.00828	7.86525	1.67755	0.908796	0.838324	4.06039	4.97131	0.644682	1.13606	1.98924	6.21554	0.930584	4.10843	2.59827	0.66104	0.0787516
ENSRNOG00000008652	Phip	pleckstrin homology domain interacting protein [Source:RGD Symbol;Acc:1564964]	0.306511	0.372544	0.700392	0.466645	0.458788	0.183886	0.149372	0.0910796	0.579884	0.458176	0.794511	0.588393	0.71336	0.522369	0.174547	0.737711	0.341152	0.571119	-0.743375	0.0787518
ENSRNOG00000003794	Nmral1	NmrA-like family domain containing 1 [Source:RGD Symbol;Acc:1311451]	8.44168	6.52947	6.02225	6.74024	6.83818	5.7657	7.05782	6.54571	6.62499	7.07657	6.40732	4.69181	6.4577	3.88331	5.71546	5.27547	6.74263	5.76658	0.225595	0.0787563
ENSRNOG00000020622	Cilp2	cartilage intermediate layer protein 2 [Source:RGD Symbol;Acc:1311157]	0.024768	0	0	0	0.0348934	0.036584	0.0515098	0	0.124964	0.0696951	0	0	0	0.0659017	0.112851	0.150615	0.0184694	0.0655032	-1.82643	0.0788277
ENSRNOG00000010359	Bik	BCL2-interacting killer (apoptosis-inducing) [Source:RGD Symbol;Acc:621547]	0	0	0.377187	0	0	0.0780582	0	0	0	0.371935	0.429977	0.556793	0.091549	0	0	0.535825	0.0569056	0.24826	-2.12521	0.0789449
ENSRNOG00000013123	Scube2	signal peptide, CUB domain, EGF-like 2 [Source:RGD Symbol;Acc:1563998]	0.0866631	0	0.0515182	0	0.0406973	0	0	0	0.145749	0.040651	0.164467	0.0507147	0.10007	0.0384317	0	0.0292872	0.0223598	0.0711714	-1.67039	0.0790136
ENSRNOG00000018847	Stx5	syntaxin 5 [Source:RGD Symbol;Acc:68426]	27.973	26.3859	24.7926	24.6986	21.466	21.6622	21.5755	27.2625	23.3777	20.7177	21.5461	20.9058	20.2366	22.4235	19.5564	24.7755	24.477	21.6924	0.174238	0.0790826
ENSRNOG00000016617	Wwtr1	WW domain containing transcription regulator 1 [Source:RGD Symbol;Acc:1559609]	0.552381	0.759581	1.9704	0.897069	1.16731	2.17536	0.670027	0.792052	1.80636	1.33847	1.79688	1.23883	2.49825	1.59203	1.86419	1.3684	1.12302	1.68793	-0.587864	0.0791189
ENSRNOG00000048858	Olr1387	olfactory receptor 1387 [Source:RGD Symbol;Acc:1333402]	0.107989	0	0	0.701577	0.228229	0.31896	0	0.146718	0.0907859	0.151964	0	0	0	0.143667	0.082015	0	0.187934	0.058554	1.68239	0.0795158
ENSRNOG00000010744	Nrp1	neuropilin 1 [Source:RGD Symbol;Acc:621588]	1.34144	0.657349	1.40426	0.71036	0.873002	0.947432	0.568475	0.88138	1.74097	0.523113	1.01975	1.21559	1.33849	1.14431	1.395	2.18689	0.922963	1.32051	-0.516755	0.0795611
ENSRNOG00000006604	Thy1	Thy-1 cell surface antigen [Source:RGD Symbol;Acc:3860]	0.076113	0.0672948	0.407269	0.123621	0.0536316	0.112424	0.158292	0	0.384019	0.42839	0	0.0667892	0.263664	0.151889	0.115611	1.23425	0.124831	0.330577	-1.40501	0.0796873
ENSRNOG00000019778	Ptrf	polymerase I and transcript release factor [Source:RGD Symbol;Acc:1307685]	1.29279	0.585323	3.03673	1.63857	2.26545	2.49119	3.04874	1.73467	2.65131	2.77263	1.48723	1.38354	3.16754	2.01321	2.37026	10.0016	2.01168	3.23091	-0.683537	0.0798005
ENSRNOG00000025115	Exph5	exophilin 5 [Source:RGD Symbol;Acc:1560308]	1.53207	0.838096	1.58064	2.71674	1.3647	1.61825	0.889281	1.41386	1.41534	0.956925	1.5979	1.29626	1.38629	0.849892	0.678166	1.4064	1.4942	1.1984	0.318273	0.0799631
ENSRNOG00000045743	Etnppl	ethanolamine-phosphate phospho-lyase [Source:RGD Symbol;Acc:1590098]	64.2746	110.983	51.988	44.0305	91.6838	61.1416	35.0991	84.9527	81.9527	27.3302	68.6129	101.203	111.557	104.235	107.481	244.736	68.0192	105.889	-0.638535	0.079969
ENSRNOG00000024411	Cbr4	carbonyl reductase 4 [Source:RGD Symbol;Acc:727826]	14.2684	17.8109	13.6491	8.21526	17.4818	18.3892	24.0047	16.3277	9.81622	17.1545	11.0408	10.9278	14.6032	13.2855	17.9255	13.5833	16.2684	13.5421	0.26462	0.0799764
ENSRNOG00000015211	Sass6	spindle assembly 6 homolog (C. elegans) [Source:RGD Symbol;Acc:1306255]	0.0934178	0.0825947	0	0	0	0	0.169984	0.0634603	0.196396	0	0.265928	0.0820013	0.0809171	0.186422	0.283769	0.0946794	0.0511821	0.148764	-1.53932	0.0802027
ENSRNOG00000004540	LOC100912012	tetranectin-like [Source:RGD Symbol;Acc:6489383]	0.36845	0.542868	1.53346	1.49601	1.29783	0.997653	1.0216	0.917668	2.58203	0.432041	0.799082	0.970159	1.06374	0.73521	0.839419	9.70915	1.02194	2.14135	-1.06721	0.0802776
ENSRNOG00000054733	AABR07052388.1	-	0	0.0508927	0.0513275	0.0934903	0	0.0424964	0	0	0.338847	0.0404862	0	0.101054	0.049841	0.191447	0.218552	0	0.0297759	0.117528	-1.98079	0.0802861
ENSRNOG00000026649	Dnmt3a	DNA (cytosine-5-)-methyltransferase 3 alpha [Source:RGD Symbol;Acc:1303336]	1.62629	1.18758	2.33299	1.60758	1.17874	1.0616	0.5636	1.02451	2.35839	1.17719	2.60674	1.48923	2.18402	1.89675	1.5391	1.95859	1.32286	1.90125	-0.523286	0.0804268
ENSRNOG00000024125	Slain1	SLAIN motif family, member 1 [Source:RGD Symbol;Acc:1308626]	0	0	0.200998	0	0.0793757	0	0	0.0765486	0.236902	0.118914	0.0458394	0.296708	0.195176	0.149914	0.0427904	0	0.0446153	0.13578	-1.60566	0.0804567
ENSRNOG00000012988	Lix1	Lix1 homolog (chicken) [Source:RGD Symbol;Acc:1309454]	0	0.15589	0	0.0572816	0	0	0.0733467	0	0	0	0	0.0309477	0	0	0	0	0.0358148	0.00386846	3.21072	0.080645
ENSRNOG00000006400	Tbc1d14	TBC1 domain family, member 14 [Source:RGD Symbol;Acc:1309993]	4.16882	3.84605	4.67531	1.87727	4.25725	5.90095	4.44775	4.3151	4.37788	3.5985	5.40355	1.3739	1.70264	5.38783	1.34081	2.60123	4.18606	3.22329	0.377059	0.0808487
ENSRNOG00000004578	Cthrc1	collagen triple helix repeat containing 1 [Source:RGD Symbol;Acc:628801]	0	0	0	0	0	0	0.0864218	0	0	0.350875	0	0.0729408	0.0719744	0	0	0.168492	0.0108027	0.0830352	-2.94233	0.0808741
ENSRNOG00000023030	Cd96	CD96 molecule [Source:RGD Symbol;Acc:1565249]	0.0436622	0.115811	0.155763	0	0.0922776	0	0	0.118623	0.257026	0.245746	0	0.114966	0.378168	0	0.232099	0.221274	0.0657671	0.18116	-1.46182	0.0809929
ENSRNOG00000006963	Ctse	cathepsin E [Source:RGD Symbol;Acc:2446]	0.577271	0.120058	0.787305	0.303302	0.980668	0.351022	0.494249	0.761075	1.05644	0.668838	0.911278	0.56618	0.999841	0.948531	1.36654	0.481761	0.546869	0.874926	-0.677966	0.0810154
ENSRNOG00000029510	Plxnb1	plexin B1 [Source:RGD Symbol;Acc:1310564]	1.17214	1.43465	1.11225	0.915147	1.00559	1.3648	0.453082	0.510317	1.84483	1.61739	1.68645	1.78032	1.34042	0.839535	0.958475	1.37059	0.995996	1.42975	-0.521552	0.0812158
ENSRNOG00000023799	Pak1ip1	PAK1 interacting protein 1 [Source:RGD Symbol;Acc:1565353]	2.68091	1.21381	2.56561	1.7521	1.61203	2.60716	1.4956	1.95405	2.14427	3.12784	3.88173	1.89359	2.83133	3.56603	3.1279	1.78913	1.98516	2.79523	-0.493712	0.0813072
ENSRNOG00000013240	Ptger4	prostaglandin E receptor 4 (subtype EP4) [Source:RGD Symbol;Acc:628641]	0	0	0.305989	0	0	0.152018	0	0	0.403947	0.0965634	0.167445	0	0.23771	0.365133	0.0521154	0.139094	0.0572509	0.182751	-1.67451	0.0814713
ENSRNOG00000021209	Polr3gl	polymerase (RNA) III (DNA directed) polypeptide G-like [Source:RGD Symbol;Acc:1582857]	11.6533	10.2392	11.5186	11.6283	10.4337	10.7817	12.4258	10.9424	9.41506	10.6174	9.64803	10.2882	9.51437	9.85147	10.6342	10.1377	11.2029	10.0133	0.161953	0.0815286
ENSRNOG00000009664	Ankrd42	ankyrin repeat domain 42 [Source:RGD Symbol;Acc:1310789]	1.67994	1.58189	2.01917	1.27512	1.20907	1.24045	1.49979	1.21541	1.44329	0.950551	0.950375	0.673038	1.67625	1.19018	1.38652	1.18431	1.4651	1.18181	0.31	0.0815315
ENSRNOG00000055387	SNORA40	Small nucleolar RNA SNORA40 [Source:RFAM;Acc:RF00561]	2.40662	0.709266	0.715327	1.30293	1.69542	0.592251	1.66835	2.17947	1.34931	2.25735	5.2194	1.40834	1.38972	4.26858	4.26436	4.06546	1.4087	3.02781	-1.10391	0.081554
ENSRNOG00000002512	Gpatch2	G patch domain containing 2 [Source:RGD Symbol;Acc:1308865]	0.829562	0.83808	0.792594	0.721699	0.709562	0.656281	0.123219	1.04639	1.1958	0.500192	1.06013	1.144	2.25787	1.2217	0.944858	1.08088	0.714673	1.17568	-0.718138	0.0822753
ENSRNOG00000010652	Dock6	dedicator of cytokinesis 6 [Source:RGD Symbol;Acc:1306517]	3.24351	2.81939	3.02494	2.99579	3.74119	1.62657	1.58773	2.55174	4.42051	4.43025	5.33033	4.28144	2.7855	2.51673	2.28837	4.24568	2.69886	3.78735	-0.488842	0.0823007
ENSRNOG00000004245	Mgst3	microsomal glutathione S-transferase 3 [Source:RGD Symbol;Acc:1306373]	122.823	148.487	92.2492	71.5485	103.012	99.5232	207.133	129.192	109.085	97.068	96.4574	92.4088	121.249	73.9561	104.391	119.006	121.746	101.703	0.259519	0.0824534
ENSRNOG00000005196	Slc12a6	solute carrier family 12, member 6 [Source:RGD Symbol;Acc:1311335]	1.23518	1.15845	1.55818	1.11302	1.01859	0.55612	0.634263	0.613843	1.40592	1.38812	1.40872	1.28224	1.36971	1.47269	1.32676	1.25174	0.985956	1.36324	-0.467442	0.0826569
ENSRNOG00000007622	Arrdc1	arrestin domain containing 1 [Source:RGD Symbol;Acc:1309961]	13.2607	11.0426	10.9112	10.5074	8.3029	7.89941	13.587	7.04857	8.13384	6.89491	11.0444	10.1193	8.54359	6.98743	6.80994	10.9066	10.32	8.68	0.249672	0.0830078
ENSRNOG00000018477	Otud4	OTU deubiquitinase 4 [Source:RGD Symbol;Acc:1305606]	1.89939	2.77502	2.54064	2.37764	1.9697	1.49986	0.809088	0.430013	3.46039	1.81863	4.6124	2.7549	3.06131	2.03523	2.0231	2.27238	1.78767	2.75479	-0.623863	0.0830559
ENSRNOG00000010695	Pdgfc	platelet derived growth factor C [Source:RGD Symbol;Acc:68410]	0.277806	0.613939	0.123872	0.535746	0.17122	1.58977	1.02897	0.188688	1.1972	0.732864	0.254167	0.88377	0.300742	1.1548	2.10946	1.97076	0.566251	1.07547	-0.925454	0.0830648
ENSRNOG00000008788	Mpp5	membrane protein, palmitoylated 5 (MAGUK p55 subfamily member 5) [Source:RGD Symbol;Acc:1308071]	0.711621	0.733897	1.39255	0.658069	0.835425	1.88284	1.39749	1.23515	1.74524	1.05681	1.36638	1.05817	1.69474	2.10349	1.50094	1.72276	1.10588	1.53107	-0.469341	0.0831603
ENSRNOG00000014692	Mogat1	monoacylglycerol O-acyltransferase 1 [Source:RGD Symbol;Acc:1311644]	0	0.222133	0	0	0	0	0	0.170673	0	0	0	0	0	0	0	0	0.0491008	0	Inf	0.0836465
ENSRNOG00000019147	Stom	stomatin [Source:RGD Symbol;Acc:1305109]	3.33746	2.5237	4.44632	3.33032	1.84106	4.00825	7.04425	3.52304	4.12497	4.52583	4.51262	3.95218	7.41722	4.30569	4.45771	8.88337	3.7568	5.27245	-0.488969	0.0836589
ENSRNOG00000002511	Flt4	fms-related tyrosine kinase 4 [Source:RGD Symbol;Acc:621737]	3.37731	2.21955	4.08391	3.53197	2.67786	2.28484	1.51665	2.4019	3.13717	3.14699	3.94	3.35174	5.37485	2.69308	3.71907	4.82026	2.76175	3.7729	-0.45009	0.0836792
ENSRNOG00000028822	Ngfrap1	nerve growth factor receptor (TNFRSF16) associated protein 1 [Source:RGD Symbol;Acc:3148]	2.77134	1.74987	6.47259	1.60734	4.09017	3.70291	6.72306	3.67492	4.10577	2.78508	3.32698	2.20042	3.65721	2.45759	2.40493	1.47116	3.84902	2.80114	0.458478	0.0837036
ENSRNOG00000028043	Cxcl3	chemokine (C-X-C motif) ligand 3 [Source:RGD Symbol;Acc:621812]	0	0	0	0	0	0	0.101699	0	0	0	0	0	1.63793	0	0	0	0.0127124	0.204742	-4.0095	0.083844
ENSRNOG00000050104	Clip3	CAP-GLY domain containing linker protein 3 [Source:RGD Symbol;Acc:1306245]	0.0850825	0	0	0.0230316	0.0399551	0	0	0.057792	0	0	0	0	0	0	0	0.0287531	0.0257327	0.00359414	2.83988	0.0838603
ENSRNOG00000020813	Ltbp3	latent transforming growth factor beta binding protein 3 [Source:RGD Symbol;Acc:62057]	0.944336	0.610799	0.883185	0.430142	0.470495	0.578225	0.96982	0.672663	0.735945	0.955933	0.917786	1.21275	1.21673	0.582099	0.717041	1.65722	0.694958	0.999438	-0.524191	0.0842363
ENSRNOG00000043131	LOC100360095	urinary protein 1-like [Source:RGD Symbol;Acc:2322852]	0.17074	0.603737	1.06596	0.693281	0.60139	1.00869	0.177515	1.62367	0.717908	1.56161	6.11008	2.54751	0.739409	0.567873	0.648273	0.346092	0.743123	1.65484	-1.15502	0.084262
ENSRNOG00000057470	Pla2g12a	phospholipase A2, group XIIA [Source:RGD Symbol;Acc:1304662]	1.59424	1.18506	1.61551	1.14738	1.40371	1.68548	3.97419	3.19914	1.34052	1.12148	1.29648	2.16217	5.58525	6.79557	3.0263	4.44291	1.97559	3.22133	-0.705375	0.0843627
ENSRNOG00000007461	Klhl41	kelch-like family member 41 [Source:RGD Symbol;Acc:620852]	0.352987	0	0.196736	0.107487	0	0	0.0917554	0.0599425	0.1113	0	0	0.038715	0	0	0	0.0447298	0.101114	0.0243431	2.05439	0.0844739
ENSRNOG00000029394	Dusp8	dual specificity phosphatase 8 [Source:MGI Symbol;Acc:MGI:106626]	0	0.136787	0.183975	0.335039	1.63484	0.456986	0.428969	2.31196	0.477061	0	1.50993	1.9915	1.16131	1.92094	2.58471	3.711	0.68607	1.66956	-1.28304	0.0845071
ENSRNOG00000019000	Limk2	LIM domain kinase 2 [Source:RGD Symbol;Acc:62056]	8.64375	3.60336	7.38684	7.69647	5.40822	7.19226	7.55695	8.90612	10.9435	10.353	9.14606	9.28069	7.42885	14.3285	6.58813	7.66464	7.04925	9.46667	-0.425388	0.0845829
ENSRNOG00000031038	Gtdc1	glycosyltransferase-like domain containing 1 [Source:RGD Symbol;Acc:1563393]	2.02448	3.06218	2.40709	2.11874	2.21827	3.55441	2.66608	2.44444	2.875	0.854489	2.3049	1.30285	1.98699	1.79527	2.562	2.68989	2.56196	2.04642	0.324144	0.084599
ENSRNOG00000020482	Nfatc4	nuclear factor of activated T-cells, cytoplasmic, calcineurin-dependent 4 [Source:RGD Symbol;Acc:1310749]	4.45941	0.18478	0.521933	2.12731	0.520256	2.0271	3.35408	2.72589	0.433557	0.362714	1.58659	1.96894	1.99129	1.56635	1.04757	0.677879	1.99009	1.20436	0.724567	0.084975
ENSRNOG00000023639	Rpusd1	RNA pseudouridylate synthase domain containing 1 [Source:RGD Symbol;Acc:1304934]	3.73802	4.07053	3.5749	4.22289	2.9383	2.44008	3.2386	2.42843	3.32533	2.32467	2.86362	3.61315	2.76801	1.98167	2.67378	2.36071	3.33147	2.73887	0.282579	0.0851086
ENSRNOG00000000021	AABR07061902.1	-	1.68481	0.223419	1.35219	1.43644	1.00876	1.49286	1.13858	0.91545	1.48754	2.31114	2.05519	1.92209	1.67795	2.073	1.34327	1.10983	1.15656	1.7475	-0.595449	0.0851264
ENSRNOG00000040287	Cyp1b1	cytochrome P450, family 1, subfamily b, polypeptide 1 [Source:RGD Symbol;Acc:2460]	0.0607363	0.0268452	0	0.0123287	0.0748607	0.0448403	0.0868214	0.020626	0	0.0213635	0.0246938	0.0532957	0.10519	0.0504928	0.0230598	0.646241	0.0408823	0.115542	-1.49887	0.0851719
ENSRNOG00000002811	Brinp3	bone morphogenetic protein/retinoic acid inducible neural-specific 3 [Source:RGD Symbol;Acc:708421]	0	0	0	0	0	0	0.01729	0.0677758	0.111887	0.0468042	0.0270602	0.0875771	0.0287992	0	0.0505206	0	0.0106332	0.0440811	-2.05158	0.0852035
ENSRNOG00000061657	SNORA19	Small nucleolar RNA SNORA19 [Source:RFAM;Acc:RF00413]	0	2.70767	1.36562	2.48741	1.61835	0.56533	0	1.56038	3.86346	1.61615	3.11408	0.67194	6.63227	1.5281	2.9074	3.88067	1.2881	3.02676	-1.23253	0.0852584
ENSRNOG00000011497	Aldh1b1	aldehyde dehydrogenase 1 family, member B1 [Source:RGD Symbol;Acc:1306737]	57.5417	44.5174	56.5668	30.6875	45.3956	96.0562	72.7943	56.6525	42.4619	52.0712	27.2904	27.9146	53.5391	73.6622	58.5471	38.4865	57.5265	46.7466	0.299364	0.0853163
ENSRNOG00000006485	Topors	topoisomerase I binding, arginine/serine-rich, E3 ubiquitin protein ligase [Source:RGD Symbol;Acc:1305270]	5.9046	5.06712	5.68815	4.042	5.34313	5.17134	3.05821	7.44981	6.61382	3.83529	7.51807	5.7301	7.91276	8.14074	6.72512	10.002	5.21555	7.05974	-0.436796	0.0855216
ENSRNOG00000009663	Apex1	APEX nuclease (multifunctional DNA repair enzyme) 1 [Source:RGD Symbol;Acc:2126]	5.11099	5.73434	6.52976	5.62646	6.09253	6.42281	7.51076	7.94394	7.31414	9.64526	9.19194	6.03779	7.36276	10.2631	9.1796	7.12179	6.37145	8.26454	-0.375314	0.0855762
ENSRNOG00000011521	Filip1	filamin A interacting protein 1 [Source:RGD Symbol;Acc:628597]	0.107524	0.0135796	0.136977	0	0.108197	0.0113393	0.0319422	0.0417282	0.0258339	0.0756432	0.162392	0.0808834	0.11972	0.0919431	0.139962	0.217931	0.0564109	0.114288	-1.01863	0.0855778
ENSRNOG00000051307	Aoc3	amine oxidase, copper containing 3 [Source:RGD Symbol;Acc:62058]	0	0	3.13689	0	1.64586	1.02379	1.08116	0	1.03634	1.19213	1.27373	1.91531	0	2.08341	1.34526	13.2186	0.860964	2.75809	-1.67965	0.0855784
ENSRNOG00000006943	Zcchc10	zinc finger, CCHC domain containing 10 [Source:RGD Symbol;Acc:1308149]	0.837158	0.462505	0.373282	0.169947	0.221141	0.772717	0.435186	0.21322	0.43996	0.0735961	0.255328	0.367332	0	0.208808	0.397285	0.106083	0.435645	0.231049	0.914952	0.0855922
ENSRNOG00000006302	Gclc	glutamate-cysteine ligase, catalytic subunit [Source:RGD Symbol;Acc:619868]	22.2098	20.6893	16.016	16.7669	27.9681	24.8072	21.0716	24.6899	23.8394	30.0563	45.5451	24.6472	20.2976	44.1153	31.409	17.1581	21.7774	29.6335	-0.4444	0.0856515
ENSRNOG00000002001	Itsn1	intersectin 1 (SH3 domain protein) [Source:RGD Symbol;Acc:2935]	0.72413	0.76814	1.82422	1.26416	1.24968	2.80711	0.912844	1.6599	1.96367	1.63008	1.57526	1.17563	2.63386	3.17862	1.81448	2.09145	1.40127	2.00788	-0.518936	0.0856667
ENSRNOG00000022252	Kbtbd3	kelch repeat and BTB (POZ) domain containing 3 [Source:RGD Symbol;Acc:1310895]	2.75962	2.7329	2.25734	1.73533	1.81231	1.07245	0.895244	1.39515	2.16341	1.64936	1.60298	1.07432	1.43751	1.20059	1.18161	1.40881	1.83254	1.46482	0.323119	0.0857186
ENSRNOG00000004610	Lum	lumican [Source:RGD Symbol;Acc:620984]	0.501697	0.0887022	0.223683	0.407367	0.318049	0.222256	1.04317	0.306656	0.759302	0.635256	0.407968	0	0.955812	0.300287	0.266655	3.66053	0.388947	0.873226	-1.16678	0.0858632
ENSRNOG00000006324	Trpc6	transient receptor potential cation channel, subfamily C, member 6 [Source:RGD Symbol;Acc:619788]	0	0	0	0	0	0	0.0140908	0	0.0455921	0.076274	0	0	0	0.108184	0	0	0.00176135	0.0287562	-4.02913	0.0861848
ENSRNOG00000025155	Lmtk2	lemur tyrosine kinase 2 [Source:RGD Symbol;Acc:1598332]	3.65117	3.45574	4.9003	3.04453	4.08724	5.07419	3.9302	4.77594	5.00311	5.09365	5.53852	4.47716	4.49272	7.08058	5.4047	4.7715	4.11491	5.23274	-0.346705	0.086354
ENSRNOG00000022022	AC128967.1	-	0	0.29641	0.298943	0	0	0.247594	0	0	0	0	0	0	0	0	0	0	0.105368	0	Inf	0.0863983
ENSRNOG00000010743	Fdxacb1	ferredoxin-fold anticodon binding domain containing 1 [Source:RGD Symbol;Acc:1562252]	5.24467	0.815145	2.56972	1.49752	1.82685	2.59589	2.42676	0.900299	2.32615	0.932475	0.937384	2.07365	0.898412	1.76324	1.40037	1.98578	2.23461	1.53968	0.537388	0.0864131
ENSRNOG00000004839	B4galnt1	beta-1,4-N-acetyl-galactosaminyl transferase 1 [Source:RGD Symbol;Acc:620490]	29.5101	43.3861	34.0451	23.5549	28.1406	23.2973	39.232	32.89	25.3967	23.9841	24.8128	24.7475	26.0564	25.9041	36.6823	31.4281	31.757	27.3765	0.214137	0.0865976
ENSRNOG00000011657	Kbtbd6	kelch repeat and BTB (POZ) domain containing 6 [Source:RGD Symbol;Acc:1305086]	0	0	0	0	0	0	0	0	0.0578066	0.0483632	0	0	0.059538	0.0457389	0.0522218	0	0	0.0329586	#NAME?	0.0866749
ENSRNOG00000009795	Nfib	nuclear factor I/B [Source:RGD Symbol;Acc:62015]	0.527375	0.553592	0.617243	0.454968	0.39469	0.559752	0.29128	0.291023	0.582016	0.44054	0.884537	0.549566	0.685056	0.767255	0.725792	0.701447	0.46124	0.667026	-0.532224	0.0866787
ENSRNOG00000010557	Smarcd2	SWI/SNF related, matrix associated, actin dependent regulator of chromatin, subfamily d, member 2 [Source:RGD Symbol;Acc:69289]	16.135	15.1999	14.5984	12.3044	8.84895	10.8992	15.6119	10.5854	11.4215	12.4274	13.1852	10.301	13.1571	10.1828	9.62827	10.7417	13.0229	11.3806	0.194469	0.0867242
ENSRNOG00000008862	Abcg4	ATP-binding cassette, subfamily G (WHITE), member 4 [Source:RGD Symbol;Acc:1305840]	0.103511	0	0.138484	0.0840599	0.109382	0	0.0807134	0.0703165	0	0.145635	0.0421074	0	0	0	0	0	0.0733083	0.0234678	1.64329	0.0867709
ENSRNOG00000010535	Cdh18	cadherin 18, type 2 [Source:RGD Symbol;Acc:1305430]	0	0	0.0388748	0.0531062	0.0460692	0.0643836	0.158656	0	0	0	0.0177347	0	0.0566369	0.0289999	0	0	0.0451363	0.0129214	1.80452	0.0871242
ENSRNOG00000031782	Col6a4	collagen, type VI, alpha 4 [Source:RGD Symbol;Acc:1564060]	0.0159454	0	0	0	0	0	0	0	0	0	0.129682	0	0	0	0	0.0646431	0.00199318	0.0242907	-3.60726	0.087175
ENSRNOG00000019419	Taf6l	TAF6-like RNA polymerase II, p300/CBP-associated factor (PCAF)-associated factor [Source:RGD Symbol;Acc:1310123]	6.46852	4.29958	5.09752	4.4787	6.46367	5.14647	6.49052	4.73389	4.08983	3.66849	6.32056	4.66446	4.34246	4.66894	3.69321	5.53889	5.39736	4.62336	0.223313	0.0872136
ENSRNOG00000002040	Bmp2k	BMP2 inducible kinase [Source:MGI Symbol;Acc:MGI:2155456]	0.697396	1.23293	0.650156	1.13252	0.826168	1.33416	0.873354	0.861194	1.25275	1.29335	1.39204	1.25183	1.40005	1.07521	1.13127	1.95957	0.950986	1.34451	-0.499584	0.0874507
ENSRNOG00000060388	SNORD45	Small nucleolar RNA SNORD45 [Source:RFAM;Acc:RF00279]	4.2709	5.03398	8.88803	5.7806	12.0351	3.15384	5.92098	4.8352	9.57733	7.01137	13.8939	8.74633	8.63147	8.52222	7.56774	24.5291	6.23983	11.0599	-0.825765	0.0875515
ENSRNOG00000031387	Dazap1	DAZ associated protein 1 [Source:RGD Symbol;Acc:1305280]	41.513	43.3157	37.839	28.6408	25.4011	19.2547	21.7165	23.243	29.5488	27.2158	32.1568	29.859	22.1847	17.7365	18.8528	23.2313	30.1155	25.0982	0.262919	0.087552
ENSRNOG00000002553	Smim14	small integral membrane protein 14 [Source:RGD Symbol;Acc:1311122]	37.3654	51.0386	61.3025	34.103	57.1283	102.731	111.925	92.856	57.1546	69.2783	48.2099	54.3968	53.4296	60.2976	64.8813	34.7351	68.5563	55.2979	0.310064	0.0875642
ENSRNOG00000052873	Npnt	nephronectin [Source:MGI Symbol;Acc:MGI:2148811]	0.878099	0.679169	0.880904	0.534726	1.35299	0.364695	0.142647	0.149084	0.646053	1.81448	1.07112	0.77056	0.665367	0.510998	1.37514	2.05778	0.622789	1.11394	-0.838851	0.0875782
ENSRNOG00000056854	Tex33	testis expressed 33 [Source:MGI Symbol;Acc:MGI:1920626]	0	0	0	0	0	0	0	0	0	0	0	0.476939	0	0	0.41265	0	0	0.111199	#NAME?	0.0876343
ENSRNOG00000008676	Emp1	epithelial membrane protein 1 [Source:RGD Symbol;Acc:2552]	1.34965	0.805324	1.77523	0.739731	0.926919	1.6194	1.35058	0.98542	1.64555	1.59028	1.12501	0.769862	1.89932	1.09961	0.896711	6.18904	1.19403	1.90192	-0.671618	0.0878112
ENSRNOG00000037707	Armcx6	armadillo repeat containing, X-linked 6 [Source:RGD Symbol;Acc:1359303]	0	0.416926	0.467311	0	0.479869	0.19348	0.381384	0.213552	0.132187	0.29492	0	0	0.0453711	0	0.238747	0.159338	0.269065	0.10882	1.30601	0.087893
ENSRNOG00000001138	Taok3	TAO kinase 3 [Source:RGD Symbol;Acc:1562861]	3.81234	3.1214	4.43065	2.51195	2.88347	4.3378	2.29042	3.73535	3.88877	3.62705	4.8537	4.16826	5.49351	6.73367	4.53193	2.78673	3.39042	4.51045	-0.411806	0.0879348
ENSRNOG00000060853	Iah1	isoamyl acetate-hydrolyzing esterase 1 homolog (S. cerevisiae) [Source:RGD Symbol;Acc:727866]	204.839	143.545	189.583	136.264	169.427	158.451	240.277	189.036	158.632	174.427	145.036	178.3	175.184	144.492	156.209	120.417	178.928	156.587	0.192411	0.0879596
ENSRNOG00000001758	Tctex1d2	Tctex1 domain containing 2 [Source:RGD Symbol;Acc:1563597]	0	1.11323	1.42926	0.464805	0.806393	1.77521	2.3805	2.02167	0.38508	1.20799	1.02411	0.602824	0.396542	0.989833	0.956196	0	1.24888	0.695323	0.844885	0.0879921
ENSRNOG00000033520	RGD1562063	similar to KIAA1875 protein [Source:RGD Symbol;Acc:1562063]	0.761534	0.552353	0.470144	0.586639	0.825258	0.173014	0.355268	0.610062	0.295537	0.151098	0.651056	0.479807	0.507305	0.246753	0.059303	0.514491	0.541784	0.363169	0.577078	0.0880177
ENSRNOG00000052990	Cers5	Lass5 protein; Longevity assurance homolog 5 (S. cerevisiae) (Predicted), isoform CRA_b [Source:UniProtKB/TrEMBL;Acc:B2RYI9]	0.926666	0.192743	1.04511	1.10653	1.17109	0.885487	1.20429	1.22174	1.65007	1.36128	1.44069	1.19591	1.69943	1.12387	1.01405	1.82295	0.969208	1.41353	-0.544425	0.0880944
ENSRNOG00000050792	Tnfaip6	tumor necrosis factor alpha induced protein 6 [Source:RGD Symbol;Acc:621359]	0.222476	0.262225	0	0.18067	0.104475	0.164287	0.34698	0.453347	0	0.417389	0.241249	0	0.321152	0.246648	0.281568	3.38222	0.216808	0.611279	-1.49542	0.0881914
ENSRNOG00000018651	Agtpbp1	ATP/GTP binding protein 1 [Source:RGD Symbol;Acc:1306307]	0.770932	0.528153	0.979663	0.563383	0.692381	0.441164	0.260494	0.746145	0.664452	0.325396	0.658294	0.338279	0.684327	0.435831	0.248783	0.390631	0.62279	0.468249	0.411468	0.0882276
ENSRNOG00000017484	Gja5	gap junction protein, alpha 5 [Source:RGD Symbol;Acc:2692]	0.164057	0.087018	0.20482	0	0.0924523	0.121137	0.119391	0.155997	0.275885	0.0461662	0.0800542	0.201555	0.284148	0.218213	0.124563	0.63176	0.118109	0.232793	-0.978928	0.0883211
ENSRNOG00000053606	SCARNA6	Small Cajal body specific RNA 6 [Source:RFAM;Acc:RF00478]	3.07488	0.3398	1.71377	0.312108	0.270809	0.567678	0.199789	0.52216	3.23195	1.62229	3.43837	0.674718	1.99715	1.78956	0.583772	1.55807	0.875125	1.86199	-1.08928	0.0883379
ENSRNOG00000018646	Hbegf	heparin-binding EGF-like growth factor [Source:RGD Symbol;Acc:2526]	0.789421	0.310144	0.273774	0.320503	0.617846	0.356212	0.889126	0.863821	0.516282	0.894696	1.46226	1.65494	1.1394	0.437525	0.432908	0.799989	0.552606	0.91725	-0.731064	0.0883812
ENSRNOG00000009881	Fam161a	family with sequence similarity 161, member A [Source:RGD Symbol;Acc:1304999]	0.214269	0	0	0	0.0603645	0	0	0	0	0	0	0	0	0	0	0	0.0343292	0	Inf	0.0883934
ENSRNOG00000030245	Tango2	transport and golgi organization 2 homolog (Drosophila) [Source:RGD Symbol;Acc:1310348]	2.553	2.77759	2.27661	2.31219	1.34874	3.33516	5.38514	3.46793	2.68338	2.97019	1.67691	1.76648	2.3385	2.84083	2.90778	1.04485	2.93204	2.27861	0.36375	0.0884247
ENSRNOG00000005333	Azin1	antizyme inhibitor 1 [Source:RGD Symbol;Acc:61934]	4.11896	2.85937	4.50314	2.94771	3.95044	7.49173	5.55256	5.32639	4.65707	5.3858	7.45625	5.14631	6.02571	8.52792	6.60853	4.69299	4.59379	6.06257	-0.400246	0.0884475
ENSRNOG00000016189	Frmd5	FERM domain containing 5 [Source:RGD Symbol;Acc:1561554]	0	0	0	0	0	0	0	0	0	0	0	0.169737	0.223307	0	0	0	0	0.0491305	#NAME?	0.0884886
ENSRNOG00000014199	Zfp703	zinc finger protein 703 [Source:RGD Symbol;Acc:1588249]	1.8907	0.612816	2.07941	1.30493	1.24301	1.67527	1.16304	1.69078	2.14624	2.54922	1.76818	1.41032	2.45605	2.47303	1.77061	1.50089	1.45749	2.00932	-0.463216	0.0885675
ENSRNOG00000015669	Kctd11	potassium channel tetramerization domain containing 11 [Source:RGD Symbol;Acc:1307125]	1.91529	0.702002	0.958108	0.493091	0.230325	0.586374	0.728513	0.317282	0.392793	0.164311	0.607832	0.532941	0.728195	0.652455	0.390167	0.378718	0.741373	0.480926	0.624384	0.0885816
ENSRNOG00000004100	Trib1	tribbles pseudokinase 1 [Source:RGD Symbol;Acc:621596]	3.84467	3.30797	2.78847	6.99283	8.99106	5.29914	7.03505	9.29604	3.06037	5.4452	6.46159	15.0254	6.17072	10.535	11.0933	15.7926	5.9444	9.19801	-0.62979	0.0886937
ENSRNOG00000016606	RGD1311447	LOC363276 [Source:RGD Symbol;Acc:1311447]	0	0.190752	0	0	0.151974	0	0	0	0	0.607152	0.087765	0	0.186878	0.143514	0.245782	0.109366	0.0428408	0.172557	-2.01002	0.0887701
ENSRNOG00000009397	Kbtbd4	kelch repeat and BTB (POZ) domain containing 4 [Source:RGD Symbol;Acc:1310234]	1.8534	1.74944	1.56872	1.76	2.03573	2.50509	1.61666	1.53617	1.61127	1.45848	0.638667	0.909726	1.90432	1.67141	1.97977	1.65541	1.82815	1.47863	0.306123	0.0887813
ENSRNOG00000022857	Wdr92	WD repeat domain 92 [Source:RGD Symbol;Acc:1563863]	4.46778	1.69259	3.23981	3.34867	1.90206	2.82764	2.62876	4.4016	2.84852	2.24493	4.59151	2.15426	1.06294	2.1551	1.78941	2.1892	3.06361	2.37948	0.364585	0.0888691
ENSRNOG00000008187	Ubash3b	ubiquitin associated and SH3 domain containing, B [Source:RGD Symbol;Acc:1310357]	0.726073	0.481374	0.956488	0.750348	0.96476	0.52393	0.411748	0.683667	1.16554	0.789363	1.12724	0.448924	1.28616	0.856053	1.02745	1.13715	0.687299	0.979734	-0.511453	0.088937
ENSRNOG00000030719	Csmd1	CUB and Sushi multiple domains 1 [Source:RGD Symbol;Acc:1305103]	0.339224	0.415199	0.10859	0.0282514	0.361486	0.22479	0.203471	0.324918	0.197472	0.422193	0.480998	0.557218	0.0527305	1.51566	0.376458	0.202738	0.250741	0.475684	-0.923804	0.0890767
ENSRNOG00000021670	Frem2	Fras1 related extracellular matrix protein 2 [Source:RGD Symbol;Acc:1566012]	0.0309107	0	0.0275698	0	0	0.022826	0	0	0	0	0	0	0.00892159	0	0	0	0.0101633	0.0011152	3.188	0.08913
ENSRNOG00000014382	C2cd5	C2 calcium-dependent domain containing 5 [Source:RGD Symbol;Acc:1304592]	1.17292	1.6145	1.53904	1.63267	1.51076	1.69501	1.12364	1.05838	1.73299	2.14527	1.82593	1.69102	1.40756	1.80536	1.74305	2.78482	1.41836	1.892	-0.415683	0.0893139
ENSRNOG00000032699	Ttyh1	tweety family member 1 [Source:RGD Symbol;Acc:1310103]	0.0328602	0.1743	0	0.0266855	0	0	0.102503	0.0446451	0	0	0	0	0	0	0.0748693	0	0.0476243	0.00935867	2.34732	0.0893314
ENSRNOG00000010681	Pitx2	paired-like homeodomain 2 [Source:RGD Symbol;Acc:3331]	0	0	0	0	0	0	0	0	0.0717469	0.0400219	0.0231389	0	0	0	0	0	0	0.0168635	#NAME?	0.0893903
ENSRNOG00000015867	Chst9	carbohydrate (N-acetylgalactosamine 4-0) sulfotransferase 9 [Source:RGD Symbol;Acc:1307302]	1.88577	1.26287	1.47778	0.881604	2.41513	1.05487	1.24766	0.892665	1.68178	1.16579	2.9277	2.45728	1.18771	2.4324	2.3865	2.14269	1.38979	2.04773	-0.559157	0.0895025
ENSRNOG00000008108	Ubr7	ubiquitin protein ligase E3 component n-recognin 7 (putative) [Source:RGD Symbol;Acc:1359144]	5.12883	1.0881	1.71511	4.14369	2.40244	4.75272	0.719856	4.07561	5.75732	1.44317	6.33973	4.5684	5.68526	4.80965	5.02373	4.54787	3.0033	4.77189	-0.668015	0.0896265
ENSRNOG00000020571	Mpg	N-methylpurine-DNA glycosylase [Source:RGD Symbol;Acc:3106]	4.00013	2.62674	1.78356	1.90241	4.14599	3.41776	4.60441	3.41545	3.07524	2.21095	2.64888	3.61068	2.52389	2.47039	2.3865	1.79523	3.23706	2.59022	0.321609	0.0896541
ENSRNOG00000017939	Chn1	chimerin 1 [Source:RGD Symbol;Acc:620139]	0.100044	0.176888	0.17844	0.108327	0.18794	0.27089	0.329411	0.0453079	0.308492	0.0938389	0.406834	0.321951	0.231064	0.0887314	0.303889	0.844972	0.174656	0.324972	-0.895797	0.0896859
ENSRNOG00000014870	Slc13a5	solute carrier family 13 (sodium-dependent citrate transporter), member 5 [Source:RGD Symbol;Acc:631374]	0.0872616	0.205722	0.259408	0.0708643	0.450802	0.38663	0.393177	0.177816	0.29353	0.961803	0.662393	0.204226	0.176355	0.232169	0.353425	0.67805	0.25396	0.445244	-0.809994	0.0897459
ENSRNOG00000021057	Osbp	oxysterol binding protein [Source:RGD Symbol;Acc:1308069]	8.18898	7.68495	7.89567	7.11493	7.69099	13.0925	8.0488	8.0857	7.58009	6.98697	8.20775	6.84416	7.31025	8.66536	7.03658	7.3689	8.47531	7.50001	0.176374	0.0897663
ENSRNOG00000021469	Ccdc14	coiled-coil domain containing 14 [Source:RGD Symbol;Acc:1562189]	2.90816	3.09575	1.89934	2.64406	1.84652	1.05854	1.53305	1.22405	2.18703	1.55593	1.79871	1.92306	0.940004	1.06244	1.1352	2.0962	2.02619	1.58732	0.352171	0.0899068
ENSRNOG00000005758	Btbd11	BTB (POZ) domain containing 11 [Source:RGD Symbol;Acc:1308647]	0.0590237	0.130447	0.105282	0.239663	0.145525	0.065379	0.153434	0.100233	0.273004	0.103816	0.31203	0.207208	0.0255535	0.471116	0.134465	0.388845	0.124873	0.239505	-0.939589	0.0899833
ENSRNOG00000038868	Iqcb1	IQ motif containing B1 [Source:RGD Symbol;Acc:1310069]	2.3815	1.66529	1.9969	2.39551	1.72758	1.36477	2.23577	2.43829	1.2254	2.05035	1.73434	1.93395	1.0158	2.00942	2.21313	0.864499	2.0257	1.63086	0.312787	0.0900474
ENSRNOG00000026203	Pax8	paired box 8 [Source:RGD Symbol;Acc:620434]	0.387542	0.1054	0.186096	0.266272	0.0419935	0.0880409	0.201458	0.0202426	0	0	0.0242512	0	0.206534	0	0	0.241682	0.162131	0.0590584	1.45694	0.0901058
ENSRNOG00000028403	Ptcd2	pentatricopeptide repeat domain 2 [Source:RGD Symbol;Acc:1310308]	3.38946	2.05003	2.01501	3.95928	2.17807	3.90775	3.02933	3.55407	2.75005	3.09547	2.70802	2.2439	2.42036	2.53113	2.34789	1.6873	3.01037	2.47301	0.283672	0.0901306
ENSRNOG00000057451	Itga5	integrin, alpha 5 (fibronectin receptor, alpha polypeptide) [Source:RGD Symbol;Acc:2925]	12.9956	14.1716	14.009	12.0649	12.2485	11.8715	11.598	9.18569	18.5088	15.5654	17.3768	17.7223	15.3576	13.9055	11.422	15.7104	12.2681	15.6961	-0.355497	0.0901456
ENSRNOG00000048043	F2r	coagulation factor II (thrombin) receptor [Source:RGD Symbol;Acc:2586]	0.974847	0.940077	1.23811	1.00744	0.624249	1.00338	0.890673	0.621974	1.88782	1.26763	1.65761	0.440715	2.0978	1.29671	0.897231	1.13761	0.912594	1.33539	-0.549216	0.0901509
ENSRNOG00000021285	Celsr1	cadherin, EGF LAG seven-pass G-type receptor 1 [Source:RGD Symbol;Acc:1560078]	0.0454005	0	0.0404839	0.0645101	0.0239837	0	0	0	0	0	0	0	0.00982607	0	0.0258559	0	0.0217973	0.00446024	2.28895	0.090179
ENSRNOG00000045740	Tmx3	thioredoxin-related transmembrane protein 3 [Source:MGI Symbol;Acc:MGI:2442418]	0.366275	1.16558	1.95971	1.60597	1.08356	1.18995	0.456957	0.895556	1.72468	1.80358	2.0254	0.899985	1.45909	1.60775	1.39054	2.89515	1.09044	1.72577	-0.662325	0.0901881
ENSRNOG00000025946	Igf2bp2	insulin-like growth factor 2 mRNA binding protein 2 [Source:RGD Symbol;Acc:1305614]	0.0841616	0	0.125096	0	0.0790578	0.207173	0.0875106	0.076218	0.235915	0.315793	0.0456317	0.0738681	0.291563	0.186598	0.0639184	0.142173	0.0824022	0.169433	-1.03996	0.0902355
ENSRNOG00000021026	Zfp687	zinc finger protein 687 [Source:RGD Symbol;Acc:2323182]	4.43669	4.17273	3.35832	2.72281	2.88896	3.21882	1.78339	2.27752	3.60046	2.70367	2.66406	2.21837	2.0328	2.57333	2.46785	2.61403	3.10741	2.60932	0.252035	0.0902659
ENSRNOG00000005689	Yeats4	YEATS domain containing 4 [Source:RGD Symbol;Acc:1305741]	16.2823	27.422	30.2779	16.9178	28.0477	35.213	47.5354	30.8176	31.0157	27.4135	26.3568	19.2323	26.6643	27.663	21.211	15.2493	29.0642	24.3507	0.25528	0.0902963
ENSRNOG00000003979	Zranb3	zinc finger, RAN-binding domain containing 3 [Source:RGD Symbol;Acc:1564952]	0.620027	0.723478	0.486559	0.382619	0.646381	0.714193	0.876692	0.488496	0.333671	0.296589	0.42354	0.674707	0.429553	0.395872	0.320134	0.829405	0.617306	0.462934	0.41518	0.0903268
ENSRNOG00000005630	AABR07060778.1	Uncharacterized protein [Source:UniProtKB/TrEMBL;Acc:D4A269]	53.0652	43.8593	50.3964	43.7342	54.0122	51.5248	101.375	69.5593	46.1818	55.4339	39.7016	46.801	50.5505	63.7036	53.1865	43.29	58.4409	49.8561	0.229207	0.0903392
ENSRNOG00000026044	Prrg1	proline rich Gla (G-carboxyglutamic acid) 1 [Source:RGD Symbol;Acc:1561320]	1.1201	0.675093	0.590231	0.68213	0.878644	1.12782	0.939569	0.933659	1.07028	1.52217	1.63547	0.804242	1.36684	0.914269	0.889164	1.47048	0.868406	1.20911	-0.47751	0.0903745
ENSRNOG00000048462	AABR07066529.1	-	3.47738	2.38121	2.4895	3.1815	1.89745	2.92927	1.29847	2.66117	2.51214	2.27393	2.19063	1.67626	1.35728	2.18245	2.3057	2.03498	2.53949	2.06667	0.297232	0.0903759
ENSRNOG00000046864	Acot4	acyl-CoA thioesterase 4 [Source:RGD Symbol;Acc:1596753]	6.14679	5.74508	8.86793	5.94478	6.2602	6.90919	4.78279	6.99347	5.66235	9.72216	7.38661	5.70345	8.20515	19.9199	9.51299	5.79273	6.45628	8.98816	-0.477324	0.0904599
ENSRNOG00000009738	LOC361108	similar to Ac2-086 [Source:RGD Symbol;Acc:1563122]	0	0.358848	0	0.412071	0	0.449644	0	0	0.170696	0	0	0	0	0	0	0	0.15257	0.021337	2.83805	0.0906984
ENSRNOG00000028638	Il10rb	interleukin 10 receptor, beta [Source:RGD Symbol;Acc:1560373]	6.49661	5.84183	6.69227	6.04817	6.03578	5.70674	6.05558	4.86885	6.12197	6.10657	5.10101	6.43842	5.6261	4.02278	3.52958	3.91616	5.96823	5.10783	0.224593	0.0907147
ENSRNOG00000010298	Xbp1	X-box binding protein 1 [Source:RGD Symbol;Acc:1303073]	65.1283	42.9186	57.7547	104.662	41.7922	98.2524	66.1109	83.7927	50.1172	65.2499	47.5127	54.4517	71.1493	78.3178	65.0654	33.3219	70.0515	58.1482	0.268681	0.090854
ENSRNOG00000052039	Rn60_20_0066.11	-	0.286867	0.0507194	0.46045	0.279516	0.0404215	0.169436	0.0596418	0.194835	0.144715	0	0.0466719	0.0503383	0	0.114477	0.17424	0.174439	0.192736	0.0881103	1.12924	0.0908629
ENSRNOG00000028279	LOC100362909	rCG30099-like [Source:RGD Symbol;Acc:2323784]	0	0.19281	0.194458	0.177097	0.153614	0.0805001	0	0	0	0.0766924	0.0887118	0	0	0	0	0	0.0998099	0.0206755	2.27126	0.0909066
ENSRNOG00000013767	Ccdc61	coiled-coil domain containing 61 [Source:RGD Symbol;Acc:1307390]	1.39784	1.4884	1.10487	1.65093	1.43218	1.12596	1.33769	1.25147	1.0151	1.3856	1.42095	1.22669	0.990436	0.612745	0.554811	1.41658	1.34867	1.07786	0.32336	0.0911274
ENSRNOG00000048747	Cdk5rap3	CDK5 regulatory subunit associated protein 3 [Source:RGD Symbol;Acc:620002]	17.1444	14.0925	15.8477	14.0482	16.2	21.7675	27.1443	21.0519	17.3606	16.4727	12.7945	12.339	15.662	18.8071	20.4794	13.6663	18.4121	15.9477	0.207303	0.0911783
ENSRNOG00000017208	Cspg4	chondroitin sulfate proteoglycan 4 [Source:RGD Symbol;Acc:619942]	0	0.0110644	0.0334851	0.0508137	0.00881797	0.0184845	0	0.0595057	0.021049	0.0264123	0.0508924	0.0329512	0	0.041622	0.0190086	0.36782	0.0227714	0.0699694	-1.6195	0.0912616
ENSRNOG00000046121	Igsf7	immunoglobulin superfamily, member 7 [Source:RGD Symbol;Acc:1592119]	0	0	0	0	0	0	0	0	0.330724	0	0	0	0	0	0	0.531482	0	0.107776	#NAME?	0.0913277
ENSRNOG00000047765	AABR07010682.1	-	0.0848294	0	0	0.051658	0	0	0	0	0	0	0	0	0	0	0	0	0.0170609	0	Inf	0.0915826
ENSRNOG00000042332	Slc44a5	solute carrier family 44, member 5 [Source:RGD Symbol;Acc:1564620]	0	0	0.230311	0	0	0.0158875	0	0	0	0	0	0	0	0.0143147	0	0	0.0307748	0.00178934	4.10425	0.0916473
ENSRNOG00000014758	Lgi1	leucine-rich, glioma inactivated 1 [Source:RGD Symbol;Acc:628742]	0	0	0	0	0	0	0	0	0	0.0162167	0.0375025	0	0.0599054	0	0	0	0	0.0142031	#NAME?	0.0917008
ENSRNOG00000051065	Rn60_10_0891.3	-	0.379106	0.301613	0.338062	0.24626	0.280389	0.321913	0.354735	0.373356	0.239078	0.253354	0.184974	0.249517	0.295484	0.302564	0.331035	0.192093	0.324429	0.256012	0.341691	0.0917036
ENSRNOG00000006986	RGD1304624	similar to RIKEN cDNA 2700097O09 [Source:RGD Symbol;Acc:1304624]	1.09188	2.17169	0.486816	0.517184	2.75594	1.14214	1.41899	1.85396	0.612052	1.72821	0.147985	1.19773	1.49715	0.605143	0.829061	0.645486	1.42983	0.907851	0.655311	0.0917337
ENSRNOG00000004865	Pkd1l1	polycystic kidney disease 1 like 1 [Source:RGD Symbol;Acc:1564724]	0	0.0228708	0	0	0	0	0	0	0.0108734	0.0090971	0	0.113517	0	0	0	0.026217	0.00285885	0.0199631	-2.80383	0.0917852
ENSRNOG00000037229	Gmppb	GDP-mannose pyrophosphorylase B [Source:RGD Symbol;Acc:1560458]	6.41337	4.92575	6.04723	6.36001	5.51728	8.30653	6.01192	6.7837	4.46445	5.84282	6.54074	5.39749	3.68751	7.447	6.10709	3.56928	6.29573	5.38205	0.226218	0.0918381
ENSRNOG00000042869	LOC100360002	up-regulated during skeletal muscle growth protein 5-like [Source:RGD Symbol;Acc:2322943]	152.619	174.369	148.389	137.781	146.574	116.811	167.886	148.685	154.548	125.832	130.786	136.813	138.991	118.531	118.127	137.701	149.139	132.666	0.168862	0.0918608
ENSRNOG00000013982	Hsd17b2	hydroxysteroid (17-beta) dehydrogenase 2 [Source:RGD Symbol;Acc:621803]	27.1857	29.035	26.6598	24.9225	38.2425	45.7979	76.4623	93.9449	26.7472	24.564	50.1806	29.4542	44.2554	48.1446	38.6211	18.0974	45.2813	35.0081	0.371229	0.0921109
ENSRNOG00000058261	AABR07051646.1	-	0	0	0	0	0	0	0	0	0.243223	0	0	0	0	0.384757	0.109823	0	0	0.0922253	#NAME?	0.0921451
ENSRNOG00000005074	Arl6ip6	ADP-ribosylation factor-like 6 interacting protein 6 [Source:RGD Symbol;Acc:1564819]	4.25144	4.38449	4.31772	2.82876	3.90969	4.62154	3.40713	3.97031	3.82307	4.11221	3.64942	1.9691	3.93746	2.82755	3.63167	2.93209	3.96138	3.36032	0.237406	0.0923114
ENSRNOG00000038835	Cd86	CD86 molecule [Source:RGD Symbol;Acc:628714]	0.265443	0.508386	1.69641	0.898059	1.02836	1.11065	1.28787	1.0216	1.59959	1.43158	2.69831	0.85412	1.99224	1.23579	0.806203	1.38983	0.977098	1.50096	-0.619309	0.092375
ENSRNOG00000056350	SCARNA21	Small Cajal body specific RNA 21 [Source:RFAM;Acc:RF00602]	3.6364	4.50011	10.3767	8.26715	6.65948	3.75915	0.378018	1.4818	13.4534	5.62758	10.6458	8.297	9.44741	6.77164	4.41781	11.0552	4.88235	8.71448	-0.835838	0.0924713
ENSRNOG00000000062	Pcgf3	polycomb group ring finger 3 [Source:RGD Symbol;Acc:1311479]	1.5423	1.11546	1.8129	1.19537	1.77769	1.44936	1.60346	0.571348	1.70945	1.92328	3.64864	1.59952	2.00343	1.492	1.22428	2.77068	1.38349	2.04641	-0.564785	0.0924845
ENSRNOG00000055293	Ptprb	protein tyrosine phosphatase, receptor type, B [Source:MGI Symbol;Acc:MGI:97809]	0.443877	0.329091	0.804417	0.395301	0.363092	0.496912	0.312621	0.282027	0.770553	0.342464	0.780159	0.527753	0.682006	0.352351	0.391397	1.21888	0.428417	0.633195	-0.563635	0.0925007
ENSRNOG00000054548	Srpk3	serine/arginine-rich protein specific kinase 3 [Source:MGI Symbol;Acc:MGI:1891338]	0.0993885	0.175719	0.0886246	0.0807124	0.140042	0	0.0774992	0	0.167171	0	0	0	0	0	0	0.0503815	0.0827482	0.0271941	1.60544	0.092526
ENSRNOG00000031517	Rpl27-l1	ribosomal protein L27-like 1 [Source:RGD Symbol;Acc:1585224]	21.1012	16.0502	18.1604	11.7545	21.431	23.0087	18.3669	19.4977	13.2041	19.504	18.1576	10.3354	18.9112	16.645	18.258	11.438	18.6713	15.8067	0.24029	0.0927334
ENSRNOG00000008759	Csf3r	colony stimulating factor 3 receptor (granulocyte) [Source:RGD Symbol;Acc:1309114]	0.592178	0.588907	0.638076	0.180317	0.399746	0.419029	0.269352	0.921699	0.352701	0.277716	0.341109	0.433066	0.491468	0.410253	0.393441	0.200035	0.501163	0.362474	0.467403	0.0929256
ENSRNOG00000008912	Aqr	aquarius intron-binding spliceosomal factor [Source:RGD Symbol;Acc:1306223]	1.58333	1.32785	2.76954	1.81306	2.35925	2.7129	2.13153	1.84743	2.67976	3.41281	2.01393	2.49392	2.90057	4.45519	2.85145	1.46055	2.06811	2.78352	-0.428598	0.0929372
ENSRNOG00000024433	Fbxl7	F-box and leucine-rich repeat protein 7 [Source:RGD Symbol;Acc:1305813]	0.309143	0.250506	0.367574	0.271929	0.181459	0.399468	0.187485	0.26245	0.519886	0.616155	0.293307	0.316509	0.580064	0.359815	0.195605	0.496038	0.278752	0.422172	-0.598851	0.093058
ENSRNOG00000023227	AABR07052585.2	Uncharacterized protein [Source:UniProtKB/TrEMBL;Acc:D3Z874]	0.0764007	0	0	0	0.376737	0	0	0	0	0	0	0	0	0	0	0	0.0566422	0	Inf	0.0930715
ENSRNOG00000002318	Limch1	LIM and calponin homology domains 1 [Source:RGD Symbol;Acc:1305269]	0	0.114033	0.0460088	0	0.0545234	0.0761987	0.013411	0.0350506	0.0216885	0.0544491	0.167852	0	0.134061	0.223079	0.0979524	0.130742	0.0424031	0.103728	-1.29056	0.0931337
ENSRNOG00000023943	Gbp1	guanylate binding protein 1, interferon-inducible [Source:RGD Symbol;Acc:1311877]	0.227309	0	0.45605	0.738226	0.12008	0	0	0	0.191133	0	0.0462259	0	0.147625	0.0377944	0	0	0.192708	0.0528473	1.86651	0.0931615
ENSRNOG00000017421	Alpk2	alpha-kinase 2 [Source:RGD Symbol;Acc:1564431]	0.033032	0	0.0294546	0	0	0.0365887	0	0	0.0277799	0.0116166	0.161187	0.0289952	0.0286118	0	0.0627087	0	0.0123844	0.0401125	-1.69552	0.0932163
ENSRNOG00000008157	Syn2	synapsin II [Source:RGD Symbol;Acc:3798]	0.114818	0.067677	0.375454	0.248647	0.215693	0.113043	0.61683	0.259976	0.0643745	0.0538576	0.155645	0.268719	0.0663024	0.254568	0.145315	0.155158	0.251517	0.145492	0.789714	0.0933276
ENSRNOG00000031576	Zfp455	zinc finger protein 455 [Source:RGD Symbol;Acc:628788]	2.11802	2.07578	2.3609	1.79456	1.03785	0.76495	0.706087	1.18835	1.6648	1.32799	1.83475	0.929351	1.07661	0.566521	0.61183	1.07321	1.50581	1.13563	0.407047	0.093401
ENSRNOG00000053493	U6	U6 spliceosomal RNA [Source:RFAM;Acc:RF00026]	0	0	0	0.767145	0	0	0	0.64152	0.794165	0	0.768559	3.31629	0.817952	0.628376	1.43488	0	0.176083	0.970027	-2.46177	0.0935816
ENSRNOG00000014266	RGD1560730	similar to MrgB3 G protein-coupled receptor [Source:RGD Symbol;Acc:1560730]	0.302003	0.266925	0.269298	0	0.21273	0.0557309	0	0	0.190432	0	0.0614158	0	0.0653628	0	0	0	0.138336	0.0396513	1.80273	0.0936911
ENSRNOG00000002270	Hnrnpdl	heterogeneous nuclear ribonucleoprotein D-like [Source:RGD Symbol;Acc:1309950]	39.8744	24.1812	36.7496	26.6614	29.06	23.0605	23.5304	20.0922	33.9406	30.9647	50.7233	30.0661	40.7048	34.1646	33.8628	35.1262	27.9012	36.1941	-0.375428	0.0937109
ENSRNOG00000013165	Bet1l	Bet1 golgi vesicular membrane trafficking protein-like [Source:RGD Symbol;Acc:71051]	10.2555	6.08685	7.51212	7.43501	6.75945	11.9536	8.26326	7.66186	5.78994	7.62652	7.92295	7.84269	7.54909	6.62583	6.50774	6.82959	8.24095	7.08679	0.217678	0.093945
ENSRNOG00000034191	Fmo1	flavin containing monooxygenase 1 [Source:RGD Symbol;Acc:2622]	17.7252	35.9011	26.7153	17.1161	7.34301	17.7986	19.8814	32.721	12.8857	26.0714	27.1709	8.62884	8.45825	11.0888	16.63	22.9283	21.9002	16.7328	0.388268	0.0939459
ENSRNOG00000061376	Psca	prostate stem cell antigen [Source:RGD Symbol;Acc:1594221]	0	0	0	0	0	0	0.365739	0.318627	1.18324	0	0	0	0.812404	0	1.06855	0.475374	0.0855457	0.442446	-2.37073	0.09407
ENSRNOG00000017434	Mgat3	mannosyl (beta-1,4-)-glycoprotein beta-1,4-N-acetylglucosaminyltransferase [Source:RGD Symbol;Acc:3084]	0.0377016	0.0333336	0.201736	0.122468	0.265589	0.111356	0	0	0.0316955	0.0530541	0	0	0.163271	0	0	0	0.0965231	0.0310026	1.63849	0.0942075
ENSRNOG00000036802	Snhg11	small nucleolar RNA host gene 11 [Source:RGD Symbol;Acc:1563912]	0.240581	0.0425357	0.386155	0.234415	0.169454	0.0710611	0	0	0	0	0	0.168892	0.0833434	0.096006	0.0365379	0	0.143025	0.0480975	1.57224	0.0943501
ENSRNOG00000034116	Gk	glycerol kinase [Source:RGD Symbol;Acc:70893]	40.7	18.8434	19.5001	32.6203	37.6331	23.6821	27.6711	32.4965	19.0355	26.3927	27.8439	29.7677	20.7601	20.8917	28.0142	24.8639	29.1433	24.6962	0.238877	0.0943893
ENSRNOG00000024460	Tarsl2	threonyl-tRNA synthetase-like 2 [Source:RGD Symbol;Acc:1311308]	0.687319	0.888006	1.03725	0.772737	0.893795	1.6006	0.714587	0.466825	0.978043	1.15296	0.687944	1.67032	1.46518	1.33621	1.80654	1.23233	0.88264	1.29119	-0.548806	0.0945359
ENSRNOG00000016998	Atxn1	ataxin 1 [Source:RGD Symbol;Acc:3624]	0.774536	0.394211	0.711629	0.476448	0.843172	0.2253	0.122014	0.318819	1.12493	0.148594	1.27883	0.926883	1.05695	0.530749	0.980197	0.523276	0.483266	0.821302	-0.765094	0.09457
ENSRNOG00000059476	AABR07049503.1	-	5.19185	5.66941	3.67664	3.96776	4.30253	1.35301	1.27006	3.2151	2.05444	1.39648	4.47048	2.27814	2.7771	2.23429	1.62329	3.55925	3.58079	2.54918	0.490243	0.0946973
ENSRNOG00000011440	Ccdc39	coiled-coil domain containing 39 [Source:RGD Symbol;Acc:1306277]	0.114539	0.0809908	0	0.0186006	0.258167	0	0.0119067	0.0155546	0.077051	0.0322316	0	0	0	0.0152359	0	0.0232214	0.0624698	0.0184675	1.75817	0.0947029
ENSRNOG00000000517	Kctd20	potassium channel tetramerization domain containing 20 [Source:RGD Symbol;Acc:1309887]	3.86023	2.55922	1.7929	2.22023	1.6428	1.48453	0.668877	1.58402	2.84012	1.69719	3.20458	1.76437	3.27336	4.3859	2.80896	4.40095	1.9766	3.04693	-0.624334	0.0948418
ENSRNOG00000039461	Pcdhga3	protocadherin gamma subfamily A, 3 [Source:RGD Symbol;Acc:1598664]	0	0	0	0	0	0	0	0	0	0	0.102131	0	0	0	0.0317872	0.084839	0	0.0273447	#NAME?	0.094904
ENSRNOG00000004812	Sema6d	sema domain, transmembrane domain (TM), and cytoplasmic domain, (semaphorin) 6D [Source:RGD Symbol;Acc:1310910]	1.24919	0.778237	0.976037	1.66155	1.014	0.966304	0.41436	0.953475	0.860318	1.07125	0.754645	0.511584	1.0406	0.633001	0.776885	0.831902	1.00164	0.810023	0.306336	0.094952
ENSRNOG00000023841	Cd99l2	CD99 molecule-like 2 [Source:RGD Symbol;Acc:620896]	2.81502	1.57007	2.839	0.911572	2.19532	4.63963	2.07307	2.92478	2.46565	2.51068	1.33539	1.58809	1.56717	2.03938	2.3792	1.96975	2.49606	1.98191	0.332757	0.0949665
ENSRNOG00000022523	Fkbp5	FK506 binding protein 5 [Source:RGD Symbol;Acc:1309155]	2.14894	4.48517	4.23182	2.69003	2.03927	2.88696	2.90133	2.33118	2.6853	2.18355	2.35434	2.35728	2.71395	2.77903	2.4249	2.54068	2.96434	2.50488	0.242969	0.0951034
ENSRNOG00000042731	Slc25a18	solute carrier family 25 (glutamate carrier), member 18 [Source:RGD Symbol;Acc:1590470]	0	0	0	0	0	0	0	0	0	0.14482	0	0	0	0.0684687	0	0.0521772	0	0.0331832	#NAME?	0.0951735
ENSRNOG00000054998	SNORA15	Small nucleolar RNA SNORA15 [Source:RFAM;Acc:RF00398]	0.777524	0	0	0	0.547867	0.574028	0	0	0.653659	1.09414	1.89728	0.682277	0.673237	1.0344	0	0.788277	0.237427	0.852909	-1.84491	0.0951833
ENSRNOG00000016172	Ric1	RAB6A GEF complex partner 1 [Source:RGD Symbol;Acc:1310016]	1.44284	1.8733	2.67381	2.14176	1.73093	1.41495	0.644569	1.34744	2.4833	1.99825	2.67671	1.89929	2.45999	2.50398	1.48929	3.19852	1.6587	2.33867	-0.495634	0.0954195
ENSRNOG00000006235	Nell2	NEL-like 2 (chicken) [Source:RGD Symbol;Acc:620999]	0	0	0.0528474	0	0	0.04377	0.13865	0	0	0	0	0	0	0	0	0.0300428	0.0294084	0.00375535	2.96921	0.0954822
ENSRNOG00000033234	Ccrl2	chemokine (C-C motif) receptor-like 2 [Source:RGD Symbol;Acc:1311811]	0.100977	0.223167	0.675407	0.205006	0.213409	0.410124	1.04994	0.274361	0.976552	0.497285	0.657018	0.443125	1.53049	0.80598	0.575117	0.153528	0.394049	0.704887	-0.839017	0.0954868
ENSRNOG00000019946	Gmppa	GDP-mannose pyrophosphorylase A [Source:RGD Symbol;Acc:1560644]	19.5013	19.8445	21.313	22.6841	22.7451	23.8762	27.1825	26.5208	20.6306	24.6292	20.3953	20.9742	20.1481	19.7264	21.2815	16.2238	22.9584	20.5011	0.16332	0.095571
ENSRNOG00000004011	Nedd1	neural precursor cell expressed, developmentally down-regulated 1 [Source:RGD Symbol;Acc:1307750]	5.13171	5.50835	4.34268	4.42195	5.31143	2.66787	3.07595	2.47177	5.21763	5.63593	6.5792	5.882	4.48945	4.82349	4.79116	7.19044	4.11646	5.57616	-0.437868	0.0956743
ENSRNOG00000018394	Chrdl2	chordin-like 2 [Source:RGD Symbol;Acc:1306179]	0	0	0	0	0.176048	0.138395	0	0	0	0	0	0	0	0	0	0	0.0393053	0	Inf	0.0959316
ENSRNOG00000042344	Smim22	small integral membrane protein 22 [Source:RGD Symbol;Acc:1563547]	5.96488	10.8231	6.0191	8.66708	9.50892	6.14292	9.87348	7.46289	7.25944	6.07324	7.78679	4.40808	8.02036	5.11557	9.41597	4.77219	8.0578	6.60645	0.28651	0.0959365
ENSRNOG00000007160	Csrp2bp	CSRP2 binding protein [Source:RGD Symbol;Acc:1309538]	1.21221	1.26291	2.29707	1.7225	0.792873	1.96595	2.50934	0.88212	1.36511	0.944106	1.33786	0.949812	1.40596	1.7708	1.56145	0.61422	1.58062	1.24366	0.345894	0.0959657
ENSRNOG00000029644	Clec2l	C-type lectin domain family 2, member L [Source:RGD Symbol;Acc:1565373]	0.36477	0.403075	0.0406546	0.259175	0.224818	0.707042	0.189621	0.433564	1.07355	1.25095	0.33373	0.0400072	0.829247	0.303254	0.657824	0.508303	0.32784	0.624608	-0.92996	0.0959846
ENSRNOG00000014483	Ino80	INO80 complex subunit [Source:RGD Symbol;Acc:1310969]	1.77236	0.993523	2.91041	1.52687	1.7813	1.59595	1.01122	1.14504	2.58075	1.17076	3.63846	1.74504	2.39591	2.38628	1.55912	2.2999	1.59208	2.22203	-0.480961	0.0961471
ENSRNOG00000002579	Parm1	prostate androgen-regulated mucin-like protein 1 [Source:RGD Symbol;Acc:708342]	0.247819	0.255573	0.423564	0.0670762	0.160014	0.0305004	0.193238	0.11221	0.121556	0.392244	0.403063	0.398706	0.375575	0.28844	0.250899	0.251137	0.186249	0.310203	-0.735974	0.0963545
ENSRNOG00000053557	-	-	30.285	27.6943	35.1084	38.0734	28.5414	36.3188	38.218	31.9176	35.1245	32.1768	28.2802	29.7847	33.3718	27.7127	27.119	23.8119	33.2696	29.6727	0.165068	0.0963635
ENSRNOG00000009196	Rc3h2	ring finger and CCCH-type domains 2 [Source:RGD Symbol;Acc:1304833]	0.523665	0.905674	1.03545	0.684016	0.721688	0.571583	0.44975	0.417518	1.11038	0.576584	1.85153	0.899118	0.709812	0.757121	0.760661	1.13057	0.663669	0.974472	-0.554158	0.0963706
ENSRNOG00000009001	Mtss1	metastasis suppressor 1 [Source:RGD Symbol;Acc:1309883]	31.3742	33.7314	24.8052	24.7094	15.957	10.3124	13.1439	13.5204	16.1682	15.2957	23.4688	14.6668	14.6313	14.5163	12.125	24.6174	20.9442	16.9362	0.306444	0.0964346
ENSRNOG00000019692	Metrn	meteorin, glial cell differentiation regulator [Source:RGD Symbol;Acc:1306222]	0.328176	0.290154	0.487794	0	0.154112	0.646261	0.853068	0.297201	0.091965	1.92402	0.177934	1.44012	0.568453	1.09144	0.498424	0.554381	0.382096	0.793344	-1.05401	0.0965263
ENSRNOG00000034177	Efna5	ephrin A5 [Source:RGD Symbol;Acc:620391]	1.82144	2.81764	3.11313	0.986	2.88672	1.23284	1.26243	2.68039	1.27628	0.747459	1.23432	0.133177	1.57733	2.52374	2.65076	1.07678	2.10007	1.40248	0.582459	0.0965447
ENSRNOG00000038600	Dnaaf3	dynein, axonemal, assembly factor 3 [Source:RGD Symbol;Acc:2323487]	0.0745139	0	0	0	0	0	0	0.0253014	0.344652	0	0.0606012	0.032693	0	0.024783	0	0.0377722	0.0124769	0.0625626	-2.32604	0.0965454
ENSRNOG00000042679	Lcor	ligand dependent nuclear receptor corepressor [Source:RGD Symbol;Acc:1311704]	0.171425	0.267411	0.332706	0.286574	0.191776	0.0819021	0.0786269	0.0958814	0.356112	0.156057	0.533019	0.212381	0.314371	0.348737	0.20673	0.296347	0.188288	0.302969	-0.686231	0.0965815
ENSRNOG00000054437	Rel	reticuloendotheliosis oncogene [Source:MGI Symbol;Acc:MGI:97897]	0.285571	0.403888	0.50929	0.139126	0.241382	0.506041	0.504722	0.620644	0.384175	0.200887	0.603787	0.501207	0.741915	1.32947	0.867323	0.694529	0.401333	0.665412	-0.729449	0.0966137
ENSRNOG00000015679	Dok4	docking protein 4 [Source:RGD Symbol;Acc:1310084]	0.597748	0.0587172	0.355357	0.377524	0.42107	0.539467	0.138115	0.180429	0.223407	0.327075	0.108023	0	0.172553	0.353378	0.151313	0.201946	0.333553	0.192212	0.79522	0.0967253
ENSRNOG00000027463	Adamts3	ADAM metallopeptidase with thrombospondin type 1, motif 3 [Source:RGD Symbol;Acc:1310750]	0.0240949	0	0.0644718	0	0.0339452	0	0	0	0.202623	0	0.156769	0.0211433	0	0.0480831	0.0365988	0	0.015314	0.0581521	-1.92498	0.0968243
ENSRNOG00000005268	Gnat3	guanine nucleotide binding protein, alpha transducing 3 [Source:RGD Symbol;Acc:727817]	1.86756	0.905323	3.27703	0.538099	0.976018	0.311395	1.75375	0.818327	1.01311	0.805205	0.391922	0.740155	0.886908	1.3623	1.05209	0.671577	1.30594	0.865409	0.593633	0.0969636
ENSRNOG00000012147	Nop14	NOP14 nucleolar protein [Source:RGD Symbol;Acc:1305605]	1.87374	2.26979	2.70231	1.7844	2.23233	2.66458	2.20059	1.75966	2.83986	3.69393	3.19802	2.72025	2.14353	3.20009	2.84549	1.96917	2.18593	2.82629	-0.370668	0.0970151
ENSRNOG00000060644	AABR07035307.1	-	0.289899	0.0854374	0.0861675	0	0	0	0	0	0	0	0	0	0	0	0	0	0.057688	0	Inf	0.0971509
ENSRNOG00000006622	Cry1	cryptochrome circadian clock 1 [Source:RGD Symbol;Acc:735083]	4.2899	5.22951	1.88188	2.21921	4.31332	3.32085	3.43498	1.6448	3.60716	4.2346	2.92595	5.4952	4.79367	7.7771	5.46395	3.33066	3.2918	4.70354	-0.514867	0.097225
ENSRNOG00000023828	LOC680875	similar to dystonin isoform 1 [Source:RGD Symbol;Acc:1587008]	65.6424	62.2427	54.5167	51.0617	40.1961	25.4624	33.4635	33.4672	35.1044	24.4121	51.1398	37.7124	38.0116	36.5269	29.374	52.1977	45.7566	38.0599	0.265709	0.0973052
ENSRNOG00000003833	Nenf	neudesin neurotrophic factor [Source:RGD Symbol;Acc:1303289]	5.87368	5.46546	10.6135	5.89889	8.60141	9.24468	14.2221	6.40389	7.53833	6.52406	4.27378	5.15458	9.63792	5.96255	7.51147	6.57901	8.29046	6.64771	0.318594	0.0973124
ENSRNOG00000005420	Abcg8	ATP-binding cassette, subfamily G (WHITE), member 8 [Source:RGD Symbol;Acc:620300]	0.6943	1.03459	0.902161	0.144969	1.84443	0.454063	3.20701	1.8458	1.11756	1.54895	3.50061	4.00389	0.669987	3.41705	1.56649	1.62833	1.26592	2.18161	-0.785211	0.097371
ENSRNOG00000000314	Sec63	SEC63 homolog (S. cerevisiae) [Source:RGD Symbol;Acc:1304984]	24.1207	19.3275	17.1382	16.0854	18.1852	22.958	16.9638	18.5597	17.3902	19.0479	15.819	9.72342	17.9509	22.1591	19.2249	13.799	19.1673	16.8893	0.18254	0.0975016
ENSRNOG00000038225	Fbxo15	F-box protein 15 [Source:RGD Symbol;Acc:1310628]	0.991701	0.525997	0.589564	0.375796	0.465693	0.292901	0.481158	0.314341	0.166768	0.186021	0.161313	0.406141	0.229003	0.483682	0.401619	0.603022	0.504644	0.329696	0.614129	0.0975722
ENSRNOG00000003094	Cmah	cytidine monophospho-N-acetylneuraminic acid hydroxylase [Source:RGD Symbol;Acc:1311930]	0.118405	0.13956	0.598396	0.224362	0.0278105	0.145733	0	0.187672	0.165951	0.11106	0.609893	0.0692897	1.50407	0.236266	0.11988	0.480014	0.180242	0.412053	-1.19289	0.0976189
ENSRNOG00000050142	Olr1058	olfactory receptor 1058 [Source:RGD Symbol;Acc:1332810]	0.64594	0.285519	0	0.262251	0.0758496	0	0	0.0731018	0	0	0	0	0	0	0.245259	0	0.167833	0.0306574	2.45272	0.0977305
ENSRNOG00000036885	Gbp3	guanylate binding protein 3 [Source:RGD Symbol;Acc:1597766]	0	0	0.142422	0.216126	0	0	0.0553391	0	0.0447476	0	0	0	0	0	0	0	0.0517358	0.00559345	3.20935	0.0977412
ENSRNOG00000042785	Sesn2	sestrin 2 [Source:RGD Symbol;Acc:1566319]	8.54352	11.6391	7.64274	6.47614	17.673	14.7927	13.5204	21.007	14.1403	9.18619	11.0813	15.7305	18.2862	18.8985	25.8255	32.769	12.6618	18.2397	-0.526595	0.0977418
ENSRNOG00000057823	Ubc	ubiquitin C [Source:EntrezGene;Acc:50522]	58.5484	94.8378	69.8497	70.1168	73.3047	50.3579	77.2862	60.3222	85.903	54.4308	89.8312	83.9022	135.668	138.006	84.2678	76.1185	69.328	93.5159	-0.431774	0.0977433
ENSRNOG00000018946	Trim33	tripartite motif-containing 33 [Source:RGD Symbol;Acc:1307339]	0.912305	0.962536	1.57459	1.26649	1.34743	1.54283	0.428349	0.879465	1.55897	1.36635	2.51291	1.85947	1.22333	1.56582	0.983213	1.67012	1.11425	1.59252	-0.515242	0.0978174
ENSRNOG00000029082	RGD1566189	similar to ferritin light chain [Source:RGD Symbol;Acc:1566189]	92.482	112.186	100.761	68.8481	93.1358	66.6643	120.236	76.2455	64.2129	93.9144	70.4428	86.9447	86.4341	80.3871	72.4473	82.4007	91.3198	79.648	0.19729	0.0979026
ENSRNOG00000060237	Inhbb	inhibin beta-B [Source:RGD Symbol;Acc:2913]	0.194466	0.114592	0.317914	0.500018	0.159802	0.0957187	0.0505397	0	0.190771	0.205192	0.210851	0.0284373	1.59987	0.215554	0.17227	0.788276	0.179131	0.426403	-1.2512	0.0979242
ENSRNOG00000056476	Slc22a13	Slc22a13 protein [Source:UniProtKB/TrEMBL;Acc:B2GV36]	0.202191	0.268074	0.0450656	0.0410422	0.320434	0.149273	0.236467	0	0.0850065	0.142213	0.123323	0	0.175073	0	0	0	0.157818	0.065702	1.26426	0.0979841
ENSRNOG00000053446	AABR07051665.1	-	0	0	0	0	0	0.25911	0.182446	0	0	0	0	1.54007	0	1.40075	0.799646	0	0.0551945	0.467558	-3.08255	0.0980608
ENSRNOG00000046424	LOC100911485	mitofusin-2-like [Source:RGD Symbol;Acc:6492845]	0.0673106	0.0991743	0.300148	0.145766	0.205476	0.248527	0.151642	0.106687	0.301896	0.126282	0.237226	0.0984548	0.233186	0.31341	0.289648	0.591236	0.165591	0.273917	-0.726114	0.0980788
ENSRNOG00000046984	St6galnac6	ST6 (alpha-N-acetyl-neuraminyl-2,3-beta-galactosyl-1,3)-N-acetylgalactosaminide alpha-2,6-sialyltransferase 6 [Source:RGD Symbol;Acc:1303196]	7.32897	7.18606	8.71408	7.14801	5.28114	15.4261	14.6701	8.35343	8.18137	10.3113	4.89822	7.097	8.53556	7.78779	8.28346	5.9759	9.26349	7.63382	0.27915	0.0981215
ENSRNOG00000006966	Nfia	nuclear factor I/A [Source:RGD Symbol;Acc:3170]	2.50211	3.4309	4.19896	2.84752	3.06696	3.88414	1.88446	4.34885	3.5286	2.93817	4.14965	3.76911	5.25505	4.93993	5.32563	4.79178	3.27049	4.33724	-0.407272	0.0981294
ENSRNOG00000025151	Ildr2	immunoglobulin-like domain containing receptor 2 [Source:RGD Symbol;Acc:1596420]	0.393143	0.304091	0.175299	0.478836	1.00389	0.0725811	0.20437	0	1.28101	0	2.23803	0.819406	1.10655	1.04592	0.111958	0.0996044	0.329026	0.837811	-1.34842	0.0984247
ENSRNOG00000021452	Hypm	huntingtin interacting protein M [Source:RGD Symbol;Acc:1563155]	0	0	0.162399	0	0	0	0	0	0	0.768763	0	0	0	0	0.276634	0.369164	0.0202998	0.17682	-3.12274	0.0988114
ENSRNOG00000045791	Eif4a3	eukaryotic translation initiation factor 4A3 [Source:RGD Symbol;Acc:1591139]	15.9047	18.4082	20.9739	14.9937	17.8016	21.7458	27.0806	21.9249	24.4803	25.553	23.9499	19.6942	24.3957	36.7539	30.6008	18.8497	19.8542	25.5347	-0.363016	0.0990813
ENSRNOG00000013167	Hmgb2	high mobility group box 2 [Source:RGD Symbol;Acc:69291]	1.14076	1.70652	2.03455	0.570031	1.35984	1.68462	2.64573	1.19197	0.885431	0.679022	1.21313	1.1551	1.21589	0.64197	1.53247	1.60067	1.54175	1.11546	0.466932	0.0991416
ENSRNOG00000016753	Slc14a1	solute carrier family 14 (urea transporter), member 1 [Source:RGD Symbol;Acc:3688]	0.636261	0.652424	0.862415	0.33064	1.45209	0.995982	1.7199	0.864276	1.11281	0.966786	0.206963	0.848715	0.947734	0.541657	0.289875	0.309496	0.93925	0.653005	0.524415	0.0991893
ENSRNOG00000048389	Fgf18	fibroblast growth factor 18 [Source:RGD Symbol;Acc:2608]	0	0	0	0	0	0	0	0	0	0	0	0.799169	0	0	0	0.369164	0	0.146042	#NAME?	0.0992877
ENSRNOG00000001754	Wdr53	WD repeat domain 53 [Source:RGD Symbol;Acc:1559546]	2.28645	2.08243	2.65682	2.02532	2.04981	2.8138	3.99795	2.82351	1.51477	2.82693	2.02842	1.7633	2.64011	2.11975	2.73572	1.05324	2.59201	2.08528	0.313831	0.099452
ENSRNOG00000008859	Tank	TRAF family member-associated NFKB activator [Source:RGD Symbol;Acc:628859]	7.67651	7.7669	8.33004	6.04541	10.8797	7.37546	6.85117	8.16613	9.41001	10.6375	9.25122	8.72515	9.81168	12.6715	10.0776	9.9351	7.88641	10.065	-0.351902	0.0996344
ENSRNOG00000002128	Ppat	phosphoribosyl pyrophosphate amidotransferase [Source:RGD Symbol;Acc:620237]	5.91107	6.24371	4.37774	4.92169	8.39797	6.38048	7.96839	5.74988	7.58187	7.03016	8.49375	5.38518	7.35319	9.99497	9.14781	10.4069	6.24387	8.17422	-0.388642	0.099745
ENSRNOG00000003917	Uck2	uridine-cytidine kinase 2 [Source:RGD Symbol;Acc:620742]	0.44796	0.329992	0.798921	0.636531	0.315543	0.38589	0.291076	0.963449	0.251104	0	0.516073	0.327598	0.258625	0.794484	0.340136	0.151319	0.52117	0.329917	0.659651	0.099782
ENSRNOG00000002042	Gfi1	growth factor independent 1 transcription repressor [Source:RGD Symbol;Acc:2680]	0.0419759	0.0371128	0	0	0.177427	0.0309899	0.0436416	0	0.176496	0.118117	0.409662	0	0.14541	0.195454	0	0	0.0413934	0.130642	-1.65815	0.0998702
ENSRNOG00000009491	Phc3	polyhomeotic homolog 3 (Drosophila) [Source:RGD Symbol;Acc:1307998]	0.377905	0.241259	0.58038	0.426181	0.325345	0.310039	0.34924	0.285182	0.935631	0.236304	1.00733	0.442184	0.581811	0.418897	0.239125	0.595723	0.361941	0.557125	-0.622245	0.0999084
ENSRNOG00000018350	RGD1311558	similar to 4930506M07Rik protein [Source:RGD Symbol;Acc:1311558]	1.73427	1.12425	2.40571	1.15785	1.30306	1.73587	0.761301	0.942315	2.04158	1.76222	2.63265	1.72486	1.70216	2.02492	1.90212	1.48414	1.39558	1.90933	-0.452207	0.0999134
ENSRNOG00000003634	Zfp354a	zinc finger protein 354A [Source:RGD Symbol;Acc:2967]	2.70589	3.35279	1.67051	0.863827	1.27067	1.33198	1.28639	2.51323	2.17802	1.36661	2.38857	0.852422	2.68381	3.93768	4.37262	5.60149	1.87441	2.92265	-0.64084	0.100059
ENSRNOG00000009548	Fpgt	fucose-1-phosphate guanylyltransferase [Source:RGD Symbol;Acc:735121]	2.41374	2.62825	1.78182	1.85607	1.65518	2.14816	1.45417	1.6068	1.68013	1.76543	2.27489	0.995982	1.89651	2.12628	1.56574	0.890956	1.94302	1.64949	0.236282	0.100099
ENSRNOG00000023035	Smim8	small integral membrane protein 8 [Source:RGD Symbol;Acc:1305158]	5.82518	5.74346	6.51319	6.33083	5.90231	7.34513	7.61692	6.87801	7.08344	6.74557	5.93967	3.38177	5.23868	7.12262	5.03553	5.44916	6.51938	5.74955	0.181284	0.100171
ENSRNOG00000058589	AABR07046778.1	-	1.13571	1.67333	1.35053	3.68901	1.86675	0	0	1.28576	0.636753	0.266269	1.53954	0.66461	0.655822	0.503642	0.575026	0.767364	1.37514	0.701129	0.971824	0.100294
ENSRNOG00000016298	Lysmd3	LysM, putative peptidoglycan-binding, domain containing 3 [Source:RGD Symbol;Acc:1308805]	3.41971	2.09063	2.53651	2.05012	3.84959	3.61058	2.45885	3.29943	3.89667	2.56301	4.08051	3.00102	5.17572	3.99614	4.31961	3.78942	2.91443	3.85276	-0.40268	0.100473
ENSRNOG00000014072	Txndc17	thioredoxin domain containing 17 [Source:RGD Symbol;Acc:1308868]	51.0767	40.7609	39.0315	48.6158	41.9243	48.6092	50.7058	59.7448	35.3724	43.4657	23.3644	51.8579	42.0827	40.9059	59.4672	25.2336	47.5586	40.2187	0.24184	0.100708
ENSRNOG00000004821	Sntb1	syntrophin, beta 1 [Source:RGD Symbol;Acc:1307728]	1.58001	1.50842	2.62069	1.00069	1.58038	2.3333	0.804923	2.36086	1.72713	2.71199	3.05806	1.96893	2.49032	3.97218	2.63938	1.0888	1.72366	2.4571	-0.51148	0.100749
ENSRNOG00000022712	Bend7	BEN domain containing 7 [Source:RGD Symbol;Acc:1305898]	0.156226	0.138126	0.20901	0.190304	0.495261	0.403803	0.0812124	0.530601	0.459826	0.164862	0.698834	0.411355	0.676553	0.36372	0.889788	0.395864	0.275568	0.5076	-0.881284	0.100836
ENSRNOG00000028926	RGD1559662	similar to implantation serine proteinase 2 [Source:RGD Symbol;Acc:1559662]	0	0	0	0	0	0	0.940972	0	0	0	0	0	0	0	0	0	0.117621	0	Inf	0.100881
ENSRNOG00000021808	Tecr	trans-2,3-enoyl-CoA reductase [Source:RGD Symbol;Acc:620376]	201.574	242.724	212.189	178.757	202.36	240.387	333.533	243.414	189.255	206.286	205.028	231.107	235.995	198.078	199.833	173.63	231.867	204.902	0.178368	0.100902
ENSRNOG00000061440	SNORA74	Small nucleolar RNA SNORA74 [Source:RFAM;Acc:RF00090]	0	0	0	0	0	0	0	0	0.435773	0.364584	0.843134	0	0	0	0.393672	0	0	0.254645	#NAME?	0.100919
ENSRNOG00000014479	Cttnbp2nl	CTTNBP2 N-terminal like [Source:RGD Symbol;Acc:1310822]	1.09627	1.04362	0.958793	0.701849	1.29196	1.50997	1.13976	1.0739	1.02817	1.06779	1.30298	0.94355	1.82574	1.93496	1.68083	2.28603	1.10202	1.50876	-0.453213	0.101003
ENSRNOG00000012874	Rgma	repulsive guidance molecule family member A [Source:RGD Symbol;Acc:1311983]	0.145991	0.0737389	0.260374	0.270952	0.249745	0.246398	0.119261	0.29747	0.420885	0.0733587	0.152647	0.311146	0.668279	0.221937	0.237546	0.845428	0.207991	0.366404	-0.816911	0.101012
ENSRNOG00000033376	AABR07065782.1	Uncharacterized protein [Source:UniProtKB/TrEMBL;Acc:F1LWD0]	0	0	0	0	0	0.234665	0.165234	0	0	0	0	0.558021	1.37651	0.422869	0.482805	0	0.0499874	0.355026	-2.82829	0.101079
ENSRNOG00000011112	Fam161b	family with sequence similarity 161, member B [Source:RGD Symbol;Acc:1309058]	0.114213	0.403888	0.356525	0.51013	0.241382	0.0843499	0.14845	0.69823	0.144061	0.160692	0.0464609	0	0.445128	0.265906	0.303565	0	0.319646	0.170727	0.904787	0.101361
ENSRNOG00000055226	Dab2ip	Disabled homolog 2-interacting protein [Source:UniProtKB/Swiss-Prot;Acc:Q6P730]	4.16628	4.28868	4.50098	3.82457	4.35988	3.9036	4.88006	3.58326	5.05818	5.24943	5.82966	6.14773	4.93631	4.89794	5.17886	4.67408	4.18842	5.24653	-0.324958	0.101521
ENSRNOG00000029843	LOC100359563	ribosomal protein S20-like [Source:RGD Symbol;Acc:2323631]	0	0	0	0	0	0	0	0	0	0	0.228433	0.246378	0.243113	0	0.426478	0	0	0.14305	#NAME?	0.101564
ENSRNOG00000026964	Gas8	growth arrest specific 8 [Source:RGD Symbol;Acc:1307817]	0.750088	0.204003	0.360188	0.281111	0.243861	0.298243	0.419914	0.235126	0.533699	1.62358	0.656928	1.01271	0.499692	0.115131	0.175235	0.467777	0.349067	0.635594	-0.864601	0.101792
ENSRNOG00000057175	AABR07056638.1	-	5.85751	7.68329	4.38095	7.97812	7.32026	6.69686	4.02715	10.9083	9.85064	8.90559	6.30004	6.63269	9.65441	13.6979	11.9082	12.4464	6.85656	9.92448	-0.533508	0.101798
ENSRNOG00000011271	Mcc	mutated in colorectal cancers [Source:RGD Symbol;Acc:1561988]	0.394368	0	0.322358	0.0266855	0.625019	0.121334	0.0683393	0.111606	0.552668	0.346768	0.534516	0	1.08149	0.262284	0.474121	0.399648	0.208714	0.456437	-1.12889	0.101828
ENSRNOG00000014840	Gna14	guanine nucleotide binding protein, alpha 14 [Source:RGD Symbol;Acc:1308122]	0.222012	0.327093	0.428954	0.120182	0.364894	0.218574	0.365463	0.150784	0.186668	0.520581	0.331	0.357186	0.64087	0.369142	0.53382	0.524965	0.274745	0.433029	-0.656372	0.101837
ENSRNOG00000005108	Wfs1	Wolfram syndrome 1 (wolframin) [Source:RGD Symbol;Acc:68954]	2.46283	3.9788	3.53414	2.89622	1.79462	5.05837	3.7525	2.71096	2.9754	1.79224	3.31503	2.40972	3.18699	2.95591	3.00926	2.38109	3.27356	2.75321	0.249746	0.101844
ENSRNOG00000061543	Ap2b1	AP-2 complex subunit beta [Source:UniProtKB/Swiss-Prot;Acc:P62944]	0.674391	0.88394	1.02651	0.651447	0.802649	1.28783	0.689059	0.73444	0.743055	0.785227	0.529518	0.479581	0.785421	0.927992	0.847567	0.57738	0.843782	0.709468	0.250134	0.101917
ENSRNOG00000038259	RGD1564425	similar to Proteasome subunit beta type 3 (Proteasome theta chain) [Source:RGD Symbol;Acc:1564425]	0.49067	0.289215	0.145843	0.132823	0.691336	0.12075	0.25507	0.777714	0.275102	0.230158	0	0	0.141619	0	0.248434	0.49735	0.362928	0.174083	1.05991	0.102354
ENSRNOG00000011814	LOC100360260	chromobox homolog 3-like [Source:RGD Symbol;Acc:2322491]	6.96192	5.7539	9.28714	5.37718	7.01698	10.49	1.4123	1.80679	12.3742	7.56512	8.19318	7.84802	10.2935	9.82518	8.07978	6.3669	6.01328	8.81824	-0.552338	0.102749
ENSRNOG00000032454	RGD1562265	similar to ribosomal protein S12 [Source:RGD Symbol;Acc:1562265]	0	0	0	0	0	0	0	0	0	0	0.206105	0.222296	0	0	0.384792	0.256832	0	0.133753	#NAME?	0.102759
ENSRNOG00000042825	Cd300le	Cd300 molecule-like family member E [Source:RGD Symbol;Acc:1305426]	9.40366	7.94587	14.1816	6.28815	8.18241	11.0279	14.9526	12.0223	15.4653	14.9812	11.6958	15.4125	15.6885	11.3127	11.0254	14.1544	10.5005	13.717	-0.385499	0.102876
ENSRNOG00000052518	AABR07025387.1	-	2.03528	0.799581	2.82334	0.918171	1.43371	1.83684	1.41074	0.614348	1.14089	0.477252	0.919593	1.19081	0.783325	1.20322	1.54551	0.229253	1.484	0.936232	0.664555	0.102933
ENSRNOG00000061190	SNORA17	Small nucleolar RNA SNORA17 [Source:RFAM;Acc:RF00560]	0	0	0.709694	0.646335	0	0	0	0	0.6691	0	1.29458	2.09564	0	0	0.604457	1.61328	0.169504	0.784632	-2.2107	0.103074
ENSRNOG00000052714	SNORA63	Small nucleolar RNA SNORA63 [Source:RFAM;Acc:RF00092]	2.42587	1.42988	2.16367	1.31335	2.27876	1.19439	0.420355	1.64777	4.76012	3.98246	3.28846	2.12917	4.20201	2.68945	0.614128	3.27818	1.60926	3.118	-0.954224	0.103249
ENSRNOG00000026783	Smyd4	SET and MYND domain containing 4 [Source:RGD Symbol;Acc:1307369]	0.205942	0.286084	0.655901	0.406108	0.414475	0.30413	0.565875	0.339692	0.915315	0.662283	0.502429	0.464733	0.484091	0.352213	0.558481	0.805005	0.397276	0.593069	-0.578058	0.103278
ENSRNOG00000010090	Ccdc174	coiled-coil domain containing 174 [Source:RGD Symbol;Acc:1305225]	5.97657	4.5284	5.48184	7.44103	6.49518	3.32023	3.84654	4.83238	4.88182	6.28637	4.58256	2.39762	4.73213	4.20205	4.40839	3.74934	5.24027	4.40503	0.250488	0.103295
ENSRNOG00000004217	Stk10	serine/threonine kinase 10 [Source:RGD Symbol;Acc:3779]	0.716956	0.720185	1.13337	0.687991	1.33139	0.938443	0.338811	0.708278	1.37011	0.985764	1.11307	1.48713	1.10066	1.27877	0.816575	1.18892	0.821927	1.16762	-0.506494	0.10344
ENSRNOG00000052707	Cacna1a	calcium channel, voltage-dependent, P/Q type, alpha 1A subunit [Source:RGD Symbol;Acc:2244]	0.10205	0.0501155	0.0505577	0.0736597	0.0638974	0.0502351	0.0294735	0.10012	0.0381409	0.0558393	0.0553262	0.0398029	0.0589176	0.0150838	0	0.0574592	0.0650135	0.0400712	0.698173	0.103442
ENSRNOG00000005616	Ncoa3	nuclear receptor coactivator 3 [Source:RGD Symbol;Acc:620109]	0.482324	0.600773	0.566948	0.818866	1.01922	1.01984	0.3419	0.431817	0.68207	0.508935	1.40847	1.25055	1.32902	0.597818	0.715804	1.44412	0.660211	0.992098	-0.587556	0.103771
ENSRNOG00000042232	RGD1559600	RGD1559600 [Source:RGD Symbol;Acc:1559600]	42.6552	42.9175	32.9349	24.9204	20.2749	9.09028	9.10383	11.4234	23.1822	17.8085	32.009	15.0644	16.0673	17.6443	10.6645	13.5304	24.165	18.2463	0.405316	0.103873
ENSRNOG00000045895	Dcp2	decapping mRNA 2 [Source:RGD Symbol;Acc:1562909]	0.0892128	0	0.0530339	0	0	0.0219546	0	0	0	0.188289	0	0	0.128782	0.0593435	0.135494	0.0602784	0.0205252	0.0715234	-1.80102	0.103973
ENSRNOG00000009291	Dnase1l3	deoxyribonuclease 1-like 3 [Source:RGD Symbol;Acc:620669]	6.77773	4.01547	13.8241	7.61105	8.53255	13.7359	16.1172	7.68854	15.0965	16.9411	10.32	12.7817	13.8622	12.0846	16.2604	8.18385	9.78782	13.1913	-0.430527	0.103992
ENSRNOG00000051023	Sap25	Sin3A-associated protein 25 [Source:RGD Symbol;Acc:1562406]	4.93573	5.2686	4.15226	5.7091	4.62464	2.0629	2.51735	2.49839	3.48462	3.27554	5.03624	4.00451	2.70174	1.45553	1.62638	3.20875	3.97112	3.09916	0.357668	0.104003
ENSRNOG00000012488	Rab2b	RAB2B, member RAS oncogene family [Source:RGD Symbol;Acc:1309117]	3.69197	1.86491	2.19484	1.85578	2.66248	2.72606	2.19337	1.19405	4.43485	2.10243	3.21682	3.16277	3.57792	3.27394	2.66985	3.11786	2.29793	3.19456	-0.475279	0.104016
ENSRNOG00000011144	Rho	rhodopsin [Source:RGD Symbol;Acc:3573]	0	0	0	0	0	0	0	0	0	0	0	0	0.234525	0.180137	0	0	0	0.0518328	#NAME?	0.104033
ENSRNOG00000011817	Rpl22l1	ribosomal protein L22 like 1 [Source:RGD Symbol;Acc:1309517]	48.1979	42.9248	45.7168	37.5234	42.851	34.5221	44.1042	38.2525	38.7059	45.207	27.0113	37.7028	33.9234	25.4524	46.0547	37.5019	41.7616	36.4449	0.196458	0.104046
ENSRNOG00000038044	Tsc22d2	TSC22 domain family, member 2 [Source:RGD Symbol;Acc:1593169]	0.374556	1.77813	2.1154	1.2278	1.67096	1.27016	0.966333	1.67712	1.77305	1.46382	2.14348	1.74089	1.54977	2.7956	1.7907	2.41806	1.38506	1.95942	-0.500482	0.104065
ENSRNOG00000061519	Asap2	ArfGAP with SH3 domain, ankyrin repeat and PH domain 2 [Source:MGI Symbol;Acc:MGI:2685438]	0.932168	0.976616	0.738893	0.672807	0.875487	1.27463	0.323054	0.703467	0.958012	0.801468	1.68458	0.545363	1.94343	1.53845	1.46804	0.804721	0.81214	1.21801	-0.584724	0.104326
ENSRNOG00000039024	Spice1	spindle and centriole associated protein 1 [Source:RGD Symbol;Acc:1310729]	3.22895	2.67451	1.5644	2.25024	2.16699	1.10762	1.08377	1.76135	1.62478	0.94792	1.48868	2.34275	1.95961	1.28514	1.35137	1.5717	1.97973	1.57149	0.333167	0.104386
ENSRNOG00000005935	A3galt2	alpha 1,3-galactosyltransferase 2 [Source:RGD Symbol;Acc:727913]	0.158845	0	0.37778	0.171995	0.111903	0.117299	0.0825738	0	0.0890586	0.148992	0	0	0.275144	0.528284	0.201036	1.55625	0.127549	0.349846	-1.45566	0.104436
ENSRNOG00000008865	Stac	SH3 and cysteine rich domain [Source:RGD Symbol;Acc:1305745]	0	0.0809488	0	0	0	0	0	0.0621763	0.153997	0	0	0	0	0	0.0695345	0.927927	0.0178906	0.143932	-3.00811	0.104547
ENSRNOG00000001582	Bach1	BTB and CNC homology 1, basic leucine zipper transcription factor 1 [Source:RGD Symbol;Acc:1306693]	0.660962	0.429618	0.797441	0.59983	0.506663	0.703364	0.192009	0.594155	0.670202	0.164101	1.07503	0.580049	0.909112	1.48688	0.811867	1.26085	0.560505	0.869762	-0.633892	0.104569
ENSRNOG00000021099	Lysmd1	LysM, putative peptidoglycan-binding, domain containing 1 [Source:RGD Symbol;Acc:1561865]	3.90708	2.01104	2.91079	3.37324	2.02053	2.81188	2.69947	2.04899	2.20404	1.21768	2.2925	2.12668	3.12657	2.10515	2.21562	2.60622	2.72288	2.23681	0.283691	0.104597
ENSRNOG00000022796	Fgfbp3	fibroblast growth factor binding protein 3 [Source:RGD Symbol;Acc:1560326]	1.05669	0.674601	0.523486	0.81033	0.578914	0.346774	0.701892	0.438583	0.0987299	0.536859	0.286431	0.412129	0.762596	0.858943	0.356606	0.178491	0.641408	0.436348	0.555764	0.104609
ENSRNOG00000022146	Hist1h2af	histone cluster 1, H2af [Source:RGD Symbol;Acc:1564767]	0	0.909447	0	0	0	0.379896	0	0	0	0	0	0	0	0	0	0	0.161168	0	Inf	0.104618
ENSRNOG00000002710	Cnst	consortin, connexin sorting protein [Source:RGD Symbol;Acc:1564833]	2.34913	2.24678	2.12916	1.96997	1.92595	0.881488	0.740704	0.967763	1.55431	0.812712	1.37797	0.980059	1.43406	1.56237	0.964958	1.56106	1.65137	1.28094	0.366463	0.104726
ENSRNOG00000005369	Kcnj3	potassium channel, inwardly rectifying subfamily J, member 3 [Source:RGD Symbol;Acc:2958]	0	0	0	0.0898571	0.194867	0	0	0	0	0	0	0	0	0	0	0	0.0355906	0	Inf	0.104737
ENSRNOG00000018616	Cdc42ep5	CDC42 effector protein (Rho GTPase binding) 5 [Source:RGD Symbol;Acc:1308382]	1.34784	4.76583	3.43407	1.56351	2.98388	2.27484	2.70254	1.70013	1.94289	2.30266	2.03562	2.19673	2.16778	1.79287	2.04689	0.585452	2.59658	1.88386	0.462919	0.104752
ENSRNOG00000024022	Ndfip2	Nedd4 family interacting protein 2 [Source:RGD Symbol;Acc:1309716]	18.3494	17.8297	18.6273	13.4989	21.1594	23.3125	24.3821	25.8363	17.9671	17.4579	12.2338	13.1177	20.8696	23.3244	22.2998	14.4684	20.3744	17.7173	0.2016	0.105022
ENSRNOG00000033051	Slc22a15	solute carrier family 22, member 15 [Source:RGD Symbol;Acc:1311184]	2.48016	3.09049	1.97185	2.32927	2.37845	0.948743	1.53781	2.21217	2.08545	1.5345	2.38143	2.17651	1.50091	0.715447	1.04371	1.90776	2.11862	1.66821	0.344819	0.105024
ENSRNOG00000032590	Ttc28	tetratricopeptide repeat domain 28 [Source:RGD Symbol;Acc:1594541]	0.364596	0.483442	0.641701	0.218139	0.277093	0.276296	0.289283	0.371444	0.766428	0.479211	0.429144	0.429415	0.697959	0.40202	0.495403	0.369486	0.365249	0.508633	-0.477745	0.105189
ENSRNOG00000054963	Rhbdd1	Rhomboid-related protein 4 [Source:UniProtKB/Swiss-Prot;Acc:Q4V8F3]	1.81348	1.1698	2.29462	0.895444	1.95062	2.47903	2.05103	1.61451	2.22549	2.34455	2.35165	1.82802	2.27085	3.76504	2.77259	1.46525	1.78357	2.37793	-0.414942	0.105347
ENSRNOG00000057165	AABR07034730.3	Uncharacterized protein [Source:UniProtKB/TrEMBL;Acc:E9PSU8]	0	0	0.202088	0	0	12.0499	0	0	0.571723	0	0	0	0	0	0	1.14854	1.5315	0.215033	2.83232	0.105379
ENSRNOG00000009837	LOC679811	similar to RIKEN cDNA D930015E06 [Source:RGD Symbol;Acc:1583677]	3.48023	4.6776	5.82581	3.88351	3.78467	2.59978	4.11553	3.05486	5.40777	4.68163	5.26317	6.05467	6.16882	3.41104	4.23428	5.89873	3.92775	5.14001	-0.38807	0.105455
ENSRNOG00000018143	Hpdl	4-hydroxyphenylpyruvate dioxygenase-like [Source:RGD Symbol;Acc:1310014]	1.19968	0.725586	1.01351	0.615219	0.489237	0.233118	0.262579	0.0857765	0.26546	0.310935	0.154058	0.0554004	0.437449	0.251978	0.143846	1.02379	0.578088	0.330365	0.80723	0.105683
ENSRNOG00000058393	Taf15	TAF15 RNA polymerase II, TATA box binding protein (TBP)-associated factor [Source:RGD Symbol;Acc:1309595]	1.18929	1.15386	1.11228	3.25032	2.73792	1.6492	2.78959	1.22147	2.63419	0.999857	1.01433	2.5201	1.02993	0.848852	0.858984	1.26401	1.88799	1.39628	0.435263	0.105806
ENSRNOG00000020440	Fads2	fatty acid desaturase 2 [Source:RGD Symbol;Acc:68339]	104.66	108.889	219.229	126.234	133.401	624.876	277.713	186.726	167.938	221.604	150.08	89.2347	231.841	189.479	196.78	57.818	222.716	163.097	0.449476	0.105904
ENSRNOG00000002044	Gtpbp8	GTP-binding protein 8 (putative) [Source:RGD Symbol;Acc:1310025]	2.95092	2.16132	1.57889	1.09533	3.44451	2.1789	0.613586	1.88968	2.62304	2.84684	3.90815	1.70172	1.89839	3.36445	4.86538	2.99044	1.98914	3.0248	-0.604694	0.106032
ENSRNOG00000028207	Colgalt2	collagen beta(1-O)galactosyltransferase 2 [Source:RGD Symbol;Acc:1304702]	0.0539083	0	0.33656	0	0	0	0	0.0366094	0.408015	0.151694	0.0438591	0	0.0933891	0.143437	0.286565	0.163926	0.0533847	0.161361	-1.59579	0.106127
ENSRNOG00000015160	Gem	GTP binding protein overexpressed in skeletal muscle [Source:RGD Symbol;Acc:1307386]	0.186491	0.329734	0.554393	0.60576	2.75891	1.23946	3.39342	9.96516	2.24789	0.656002	1.06171	0.763825	3.49961	6.61578	5.94804	23.1854	2.37917	5.49728	-1.20826	0.106145
ENSRNOG00000032797	AABR07037878.1	-	0.12387	0	0	0	0	0	0	0.0841208	0	0	0	0.652321	0.321845	0	0.282228	0	0.0259989	0.157049	-2.5947	0.106297
ENSRNOG00000015152	Pkp3	plakophilin 3 [Source:RGD Symbol;Acc:1309133]	4.88089	5.28687	5.7318	3.82363	2.95382	5.50744	6.55755	4.08542	3.43935	4.30397	6.00976	3.861	3.86968	5.37222	3.7844	2.57765	4.85343	4.15225	0.225109	0.106554
ENSRNOG00000014548	Nedd9	neural precursor cell expressed, developmentally down-regulated 9 [Source:RGD Symbol;Acc:1306276]	1.24743	0.307078	0.760368	1.01289	2.48032	2.49507	2.24908	3.87155	2.19075	1.83279	2.61956	1.82912	2.39304	3.96969	3.53696	3.96847	1.80297	2.79255	-0.631203	0.106633
ENSRNOG00000004864	Prpf40a	PRP40 pre-mRNA processing factor 40 homolog A (S. cerevisiae) [Source:RGD Symbol;Acc:1311401]	5.36079	6.01753	7.3098	4.74438	5.55426	6.95322	4.24644	6.20314	8.41902	6.9037	7.17359	6.77042	7.14798	9.33789	6.65493	6.23748	5.79869	7.33063	-0.338209	0.106634
ENSRNOG00000021855	Kcp	kielin/chordin-like protein [Source:RGD Symbol;Acc:1561119]	0.477355	0.326064	0.580467	0.369978	0.198684	0.416545	0.315815	0.206313	0.529091	0.457903	0.882249	0.380827	0.526124	0.30305	0.313028	0.9455	0.361402	0.542221	-0.585276	0.106688
ENSRNOG00000033169	Cpeb4	cytoplasmic polyadenylation element binding protein 4 [Source:RGD Symbol;Acc:1311931]	2.04199	2.65907	3.46564	4.10055	2.59831	2.3346	0.376659	1.02898	5.55721	2.95014	5.8924	2.6976	3.57479	3.56317	1.63386	3.33766	2.32573	3.65085	-0.650552	0.106729
ENSRNOG00000006670	Rai2	retinoic acid induced 2 [Source:RGD Symbol;Acc:1560139]	0.236559	0.348525	0.597696	0.0640285	0.277709	0.291125	0.163958	0.321327	0.828786	0.277355	0.769498	0.207603	0.819448	0.23599	0.359238	0.399544	0.287616	0.487183	-0.760319	0.106847
ENSRNOG00000061677	U6	U6 spliceosomal RNA [Source:RFAM;Acc:RF00026]	1.53149	0	0	0	0	0	0	0	0	1.07718	2.49108	0	1.32607	1.01873	1.16312	1.55267	0.191436	1.07861	-2.49424	0.106929
ENSRNOG00000002302	Corin	corin, serine peptidase [Source:RGD Symbol;Acc:727887]	0.0272595	0	0	0	0.0384034	0.0603891	0	0	0.0229168	0.115066	0	0	0	0.0543982	0.124203	0.138147	0.0157565	0.0568413	-1.85099	0.107161
ENSRNOG00000046535	Ppm1m	protein phosphatase, Mg2+/Mn2+ dependent, 1M [Source:RGD Symbol;Acc:1584266]	0.749429	0.368047	1.07669	0.878974	0.850496	0.953009	0.952303	0.565549	1.40036	0.907933	1.35434	0.767285	1.94703	1.07993	1.10649	0.675078	0.799312	1.15481	-0.530819	0.107225
ENSRNOG00000057335	Clec1b	C-type lectin domain family 1 member B; Protein Clec1b; Similar to C-type lectin-like receptor 2 (Predicted), isoform CRA_a [Source:UniProtKB/TrEMBL;Acc:D3ZJD8]	2.84905	3.63783	5.26945	1.37088	1.48657	2.80493	2.41356	1.64835	4.52511	3.63727	3.08921	2.87067	5.11742	2.87739	5.12787	3.4219	2.68508	3.83335	-0.513642	0.107225
ENSRNOG00000047046	Plin4	perilipin 4 [Source:MGI Symbol;Acc:MGI:1929709]	0	0.0427085	0.0215367	0.0980699	0.0850711	0.0356749	0.0251108	0.0656185	0.0203048	0.0509753	0	0	0	0.016066	0.0183431	1.2729	0.0467238	0.172324	-1.8829	0.107249
ENSRNOG00000015459	Heatr3	HEAT repeat containing 3 [Source:RGD Symbol;Acc:1308267]	2.71602	1.79406	2.39537	2.05993	1.74494	3.0853	3.072	2.20955	3.31272	2.47748	3.61648	2.59302	2.50717	4.32736	3.10477	2.84314	2.38465	3.09777	-0.377453	0.107267
ENSRNOG00000004026	Atp2b1	ATPase, Ca++ transporting, plasma membrane 1 [Source:RGD Symbol;Acc:621303]	1.54032	1.98405	2.57055	1.69739	2.32498	3.16832	1.4756	1.64397	2.79391	2.73984	2.75577	1.89242	1.98185	4.14168	2.33916	3.09964	2.05065	2.71803	-0.406484	0.10728
ENSRNOG00000054957	Sfrp4	secreted frizzled-related protein 4 [Source:RGD Symbol;Acc:621075]	0	0	0	0	0.0134815	0.0141252	0	0	0	0.0269237	0	0	0	0	0	0.25209	0.00345084	0.0348767	-3.33725	0.107328
ENSRNOG00000002671	Nme2	NME/NM23 nucleoside diphosphate kinase 2 [Source:RGD Symbol;Acc:619877]	310.45	276.226	258.595	184.52	320.81	299.27	417.228	283.837	281.78	295.697	256.542	264.829	256.061	275.15	250.338	197.061	293.867	259.682	0.178416	0.107429
ENSRNOG00000015255	Haus3	HAUS augmin-like complex, subunit 3 [Source:RGD Symbol;Acc:1591723]	3.24826	3.48044	3.24769	2.6375	3.67472	2.5438	1.02336	1.50419	2.15194	2.97742	3.12182	1.98675	1.66225	1.27657	1.4948	2.04489	2.66999	2.08955	0.353642	0.107558
ENSRNOG00000055305	Parvb	parvin, beta [Source:RGD Symbol;Acc:1311485]	1.42583	1.18733	3.35374	1.47654	1.8049	4.02812	1.52536	2.80696	1.72018	1.70076	1.89892	0.961114	2.25482	2.11648	2.13391	1.31929	2.2011	1.76318	0.320041	0.107579
ENSRNOG00000053409	AABR07068852.1	-	2.6326	1.86152	3.75615	3.42019	2.59595	0	1.91586	0.715251	1.77097	1.1111	0	2.77236	0	0	0.799646	1.60084	2.11219	1.00687	1.06887	0.107607
ENSRNOG00000017775	Slc5a1	solute carrier family 5 (sodium/glucose cotransporter), member 1 [Source:RGD Symbol;Acc:3713]	0.342801	0.090913	0.275114	0.167008	0.313892	0.253118	0.69496	0.209533	0	0.313486	0.0836375	0.0601732	0	0.50156	0.234263	0.0694765	0.293417	0.157825	0.894633	0.107638
ENSRNOG00000008533	Ago2	argonaute RISC catalytic component 2 [Source:RGD Symbol;Acc:621255]	0.454182	0.258103	0.433943	0.263429	0.159956	0.311414	0.202375	0.176274	0.43647	0.228222	0.844236	0.313168	0.646195	0.474679	0.468035	0.164393	0.28246	0.446925	-0.661988	0.107656
ENSRNOG00000021051	Cyth2	cytohesin 2 [Source:RGD Symbol;Acc:620398]	11.3389	15.403	12.5107	11.2876	9.83711	14.9947	16.5841	13.2269	10.881	11.5366	13.0762	10.6253	13.5366	13.0375	10.7014	10.5171	13.1479	11.739	0.163528	0.107697
ENSRNOG00000007047	Eps8	epidermal growth factor receptor pathway substrate 8 [Source:RGD Symbol;Acc:1310590]	0.515232	0.182182	0.849995	0.251011	0.30849	0.171195	0.174094	0.314951	0.476559	0.489306	0.607557	0.339112	0.379264	0.325545	0.567279	1.22703	0.345894	0.551456	-0.672918	0.107715
ENSRNOG00000048145	Sstr1	somatostatin receptor 1 [Source:RGD Symbol;Acc:3762]	0.0776329	0.0686386	0.207709	0.0840599	0	0.0191049	0.107627	0.0527319	0	0.0364152	0.0841839	0	0	0.120495	0.0196534	0	0.077188	0.0325934	1.2438	0.107771
ENSRNOG00000020084	Pcdhb5	protocadherin beta 5 [Source:RGD Symbol;Acc:1304665]	0	0.0345983	0	0	0.0275737	0	0	0	0.098718	0.0275237	0.15914	0	0.0677911	0	0	0	0.0077715	0.0441466	-2.50604	0.107779
ENSRNOG00000005218	Sf3a1	splicing factor 3a, subunit 1 [Source:RGD Symbol;Acc:1311477]	3.78656	3.13358	3.52033	2.40409	2.65304	3.5544	2.97352	2.5581	3.91219	4.16556	4.06208	3.94161	3.69782	3.76418	3.77749	3.34744	3.07295	3.83355	-0.319054	0.107837
ENSRNOG00000001520	Dlx1	distal-less homeobox 1 [Source:RGD Symbol;Acc:1309593]	0	0.0972443	0.0326918	0.0297731	0	0.0541528	0	0	0	0	0	0	0	0.0243875	0	0	0.0267327	0.00304843	3.13247	0.107872
ENSRNOG00000019039	Inpp5e	inositol polyphosphate-5-phosphatase E [Source:RGD Symbol;Acc:620478]	2.59204	2.43709	2.52157	2.62128	1.36105	0.939549	1.07795	1.18432	1.92194	2.03888	1.97376	1.28209	0.877483	1.05002	0.948293	1.50442	1.84185	1.44961	0.345494	0.108014
ENSRNOG00000006957	Gria4	glutamate receptor, ionotropic, AMPA 4 [Source:RGD Symbol;Acc:61863]	0.0185057	0.0327234	0.066018	0.0150283	0.026071	0.0546588	0.02886	0.0879947	0.0155576	0	0	0.0324882	0.0480823	0.0123098	0	0.0375112	0.0412325	0.0182436	1.17639	0.108149
ENSRNOG00000009068	Phlda3	pleckstrin homology-like domain, family A, member 3 [Source:RGD Symbol;Acc:1310502]	3.83615	2.38628	6.3349	2.42266	5.95471	9.96629	11.3372	5.59687	5.37603	9.59489	6.64365	6.48355	6.09057	12.6623	12.8379	8.49502	5.97938	8.52299	-0.511364	0.108186
ENSRNOG00000011895	Saal1	serum amyloid A-like 1 [Source:MGI Symbol;Acc:MGI:1926185]	1.40829	1.54315	1.55671	1.29836	1.23999	1.67894	1.70057	0.976422	1.29519	1.48601	1.19298	1.18438	1.16878	1.36592	1.3478	0.921715	1.4253	1.24535	0.194722	0.108244
ENSRNOG00000007688	Sms	spermine synthase [Source:RGD Symbol;Acc:1564826]	1.31121	1.71103	0.946568	0.65908	0.747692	0.875981	1.59046	1.39946	2.62512	0.52707	2.2342	1.9726	1.67628	1.45347	1.42231	2.02482	1.15518	1.74198	-0.592608	0.10836
ENSRNOG00000004442	RGD1311756	similar to hypothetical protein FLJ20950 [Source:RGD Symbol;Acc:1311756]	3.39417	2.05443	2.19176	2.63381	1.80195	1.85186	1.55581	1.83967	3.19141	2.50528	3.2633	2.56776	3.04073	1.83483	2.80574	3.84631	2.16543	2.88192	-0.412376	0.108369
ENSRNOG00000008167	Abhd6	abhydrolase domain containing 6 [Source:RGD Symbol;Acc:1359323]	8.23487	10.3992	9.39272	5.77576	8.20944	9.43382	7.49491	10.4056	8.07455	8.19858	8.56565	6.60242	7.34472	8.47916	7.31226	7.48576	8.66829	7.75789	0.160083	0.108434
ENSRNOG00000004470	Il24	interleukin 24 [Source:RGD Symbol;Acc:621484]	0.523329	0	0	0.354118	0.184316	0.0643862	0	0.118489	0.0733181	0.0613407	0	0.229635	0	0	0	0	0.15558	0.0455367	1.77255	0.108507
ENSRNOG00000039063	LOC681355	similar to potassium channel tetramerisation domain containing 12b [Source:RGD Symbol;Acc:1596735]	0	0	0.30769	0	0	0	0	0	0.290089	0	0.0935561	0	0.398346	0.305967	0	0.23309	0.0384612	0.165131	-2.10213	0.108703
ENSRNOG00000007098	Gtpbp10	GTP-binding protein 10 (putative) [Source:RGD Symbol;Acc:1305878]	3.66932	3.02733	4.36278	3.37665	4.13538	7.541	5.15006	5.60729	3.39386	2.83932	4.37649	3.75674	3.33651	4.108	5.94374	2.6649	4.60873	3.80245	0.27744	0.10877
ENSRNOG00000048441	Wdr82	WD repeat domain 82 [Source:RGD Symbol;Acc:1584269]	7.3363	7.06653	8.75289	7.80564	5.48836	7.8453	3.62955	6.90706	7.44506	7.54543	10.2452	7.59251	10.3406	8.64807	9.14333	10.7674	6.85395	8.96594	-0.387518	0.108783
ENSRNOG00000059227	Akap3	A kinase (PRKA) anchor protein 3 [Source:RGD Symbol;Acc:1359735]	0	0	0	0	0.0404775	0.0636506	0.0448076	0.0585477	0	0.0202086	0	0	0.024878	0	0	0	0.0259354	0.00563582	2.20223	0.108835
ENSRNOG00000055316	SCARNA15	Small Cajal body specific RNA 15 [Source:RFAM;Acc:RF00426]	1.59178	0	1.41939	2.58534	0.560809	1.76317	0	1.08132	0	0	0.647526	0	0	1.05884	0.604457	0.806897	1.12523	0.389715	1.52972	0.108972
ENSRNOG00000016948	Nhlrc2	NHL repeat containing 2 [Source:RGD Symbol;Acc:1307348]	6.70976	3.52351	5.68718	4.58511	4.44552	4.12046	3.67214	4.91814	8.26737	3.56729	8.53594	3.36193	7.67091	6.34772	5.91869	6.70992	4.70773	6.29747	-0.419742	0.109257
ENSRNOG00000026040	Prss53	protease, serine, 53 [Source:RGD Symbol;Acc:1566127]	49.323	34.7362	33.9068	48.646	28.4323	15.2968	14.0767	25.2715	27.6061	23.2744	46.2368	24.2552	20.1449	14.0153	9.70102	29.6087	31.2112	24.3553	0.357827	0.109408
ENSRNOG00000010131	Rin2	Ras and Rab interactor 2 [Source:RGD Symbol;Acc:1305873]	5.3158	5.15843	6.13065	4.28015	4.24644	3.99087	4.13728	4.43738	4.85685	4.58552	4.60065	3.81797	3.97344	4.52301	3.85593	3.70171	4.71213	4.23939	0.152523	0.109557
ENSRNOG00000003088	Arhgap31	Rho GTPase activating protein 31 [Source:RGD Symbol;Acc:1306093]	0.174175	0.134722	0.543629	0.194471	0.0613494	0.11254	0.22636	0.133085	0.274608	0.336952	0.531171	0.152851	0.282832	0.333047	0.247983	0.375095	0.197541	0.316817	-0.681496	0.109576
ENSRNOG00000059589	Lmbr1	limb region 1 [Source:MGI Symbol;Acc:MGI:1861746]	1.65523	1.07061	0.828014	1.40956	1.56403	1.66931	1.72088	1.34355	2.10467	2.38556	1.70719	1.94855	1.53831	2.17486	1.50204	1.88197	1.40765	1.90539	-0.436801	0.109637
ENSRNOG00000034150	Ftl1l1	ferritin light chain 1-like 1 [Source:RGD Symbol;Acc:1561055]	43.0362	59.7354	66.4661	35.9854	59.5966	50.9786	74.8262	46.5185	35.8792	56.0395	38.8701	48.0526	56.7768	63.457	38.9352	41.0148	54.6429	47.3782	0.205812	0.109842
ENSRNOG00000017550	Fbln7	fibulin 7 [Source:RGD Symbol;Acc:1310131]	0	0	0	0	0	0	0	0	0	0	0	0	0	0.203284	0	0.232322	0	0.0544508	#NAME?	0.109885
ENSRNOG00000057009	AABR07066142.1	-	6.00339	3.59491	7.0804	7.39056	4.3651	4.86174	3.42276	7.2341	5.69937	3.95072	16.8511	6.28801	7.71461	9.14469	9.11679	6.28004	5.49412	8.13066	-0.565485	0.109893
ENSRNOG00000032231	Mroh6	maestro heat-like repeat family member 6 [Source:RGD Symbol;Acc:2323632]	0.140191	0.247872	0	0.0379494	0	0.103524	0.0242924	0.158714	0.117887	0	0	0	0.0809545	0	0.0354905	0	0.089068	0.0292914	1.60443	0.110033
ENSRNOG00000020107	Stk11ip	serine/threonine kinase 11 interacting protein [Source:RGD Symbol;Acc:1305046]	2.10759	2.06267	1.84587	1.6502	2.0678	1.70905	1.0369	1.63594	1.64559	1.35023	1.77516	1.28808	1.33631	1.28909	1.28597	2.09771	1.7645	1.50852	0.226131	0.110131
ENSRNOG00000009470	Flnb	filamin B, beta [Source:RGD Symbol;Acc:1311915]	0.199873	0.117788	0.322522	0.347774	0.167607	0.407614	0	0.245647	0.440173	0.12052	0.696614	0.40092	0.34619	0.36082	0.224036	0.530496	0.226103	0.389971	-0.786386	0.110158
ENSRNOG00000017911	Tcaf1	TRPM8 channel-associated factor 1 [Source:RGD Symbol;Acc:1565474]	0.0530594	0.0938091	0.1183	0.107722	0.0560689	0.0587724	0.206886	0.162182	0.133852	0.335969	0.129458	0.279404	0.0919019	0.158813	0.0805804	0.322655	0.1071	0.191579	-0.838983	0.110201
ENSRNOG00000059552	Zkscan5	zinc finger with KRAB and SCAN domains 5 [Source:RGD Symbol;Acc:1311175]	2.22236	1.53476	1.88268	1.69173	1.83935	2.35886	1.5957	1.21694	1.91539	1.81738	1.77338	1.07265	1.39532	1.05311	1.11794	2.08322	1.7928	1.52855	0.23005	0.110293
ENSRNOG00000029401	Actg2	actin, gamma 2, smooth muscle, enteric [Source:RGD Symbol;Acc:2027]	1.42378	0	1.01575	0.809249	5.36553	0.84105	1.6283	1.98239	1.85567	0.751168	0.636825	0.937095	0.986416	0.994304	1.24325	0.577144	1.63326	0.997733	0.711026	0.110308
ENSRNOG00000012767	Micu3	mitochondrial calcium uptake family, member 3 [Source:RGD Symbol;Acc:1563411]	1.35508	1.43742	1.11171	1.67245	1.14541	1.04058	0.563534	0.404955	1.8231	1.02951	1.98356	1.61729	0.938797	1.91063	1.56396	2.25212	1.09139	1.63987	-0.587412	0.110415
ENSRNOG00000052877	AABR07034498.1	-	0.290454	0	0	0.235875	1.02305	0	0.30198	0.197249	0	0	0	0	0.251497	0.193208	0	0	0.256076	0.055588	2.20373	0.110503
ENSRNOG00000009799	Dpagt1	dolichyl-phosphate (UDP-N-acetylglucosamine) N-acetylglucosaminephosphotransferase 1 (GlcNAc-1-P transferase) [Source:RGD Symbol;Acc:735124]	16.1317	13.319	14.7504	15.0601	11.4207	15.7508	16.1544	13.9041	12.2217	14.113	13.2186	11.5696	12.7646	16.9648	12.4355	11.9912	14.5614	13.1599	0.146003	0.11053
ENSRNOG00000011649	Epb42	erythrocyte membrane protein band 4.2 [Source:RGD Symbol;Acc:1305306]	0.0506657	0	0	0	0	0.0374184	0.0526846	0.0688254	0.0639069	0.267333	0	0.088933	0.021935	0.0168512	0.0192396	0.15405	0.0261993	0.0790311	-1.59289	0.11069
ENSRNOG00000008513	Dbf4	DBF4 zinc finger [Source:RGD Symbol;Acc:1305854]	0	0	0.0478149	0	0	0	0	0	0.0901925	0	0.174442	0	0	0.142676	0	0	0.00597687	0.0509138	-3.09059	0.11072
ENSRNOG00000019549	Akap12	A kinase (PRKA) anchor protein 12 [Source:RGD Symbol;Acc:70988]	0.560054	0.282898	0.249714	0.422266	0.572957	0.452918	0.582268	0.289814	0.291524	0.234507	0.422914	0.503184	1.00466	0.718354	0.597378	1.47294	0.426611	0.655683	-0.620077	0.110926
ENSRNOG00000052080	Camk2b	calcium/calmodulin-dependent protein kinase type II subunit beta isoform 3 [Source:RefSeq peptide;Acc:NP_001035815]	0.0670575	0.138327	0.0996731	0.0181523	0.062991	0	0.0697259	0.0303689	0.112777	0	0.0909018	0.372737	0.0968001	0.0297374	0.118821	0.226544	0.060787	0.13104	-1.10817	0.110957
ENSRNOG00000011829	Rpgrip1l	Rpgrip1-like [Source:RGD Symbol;Acc:1311099]	1.11354	0.921241	0.992988	0.707105	0.814535	0.527061	0.430431	0.465417	0.456159	0.652776	0.568869	0.814334	0.581078	0.417773	0.541997	0.723375	0.74654	0.594545	0.328434	0.111131
ENSRNOG00000013570	Rad54l2	RAD54-like 2 (S. cerevisiae) [Source:RGD Symbol;Acc:1561889]	0.57424	0.345179	0.430149	0.261108	0.582465	0.373128	0.0358176	0.124806	0.405599	0.35548	1.04604	0.26205	0.895139	0.443025	0.313936	0.954374	0.340861	0.584456	-0.777908	0.111151
ENSRNOG00000009745	Ppp3cc	Serine/threonine-protein phosphatase [Source:UniProtKB/TrEMBL;Acc:E2CWF0]	1.06769	1.4157	1.42813	2.32493	2.25617	1.21835	1.46322	1.05477	1.83633	1.94595	1.53918	3.06639	2.10141	2.58214	2.17413	2.06561	1.52862	2.16389	-0.5014	0.111158
ENSRNOG00000057710	Ccnd2	Cyclin D2, isoform CRA_d; G1/S-specific cyclin-D2 [Source:UniProtKB/TrEMBL;Acc:G3V8M9]	0.0714838	0.505575	0.446287	0.116103	0.201447	0.686257	0.55745	0.339906	0.841605	0.0502785	0.697643	0.188223	0.433405	0.760772	0.814275	1.81125	0.365563	0.699681	-0.936576	0.111199
ENSRNOG00000027061	Nxpe5	neurexophilin and PC-esterase domain family, member 5 [Source:RGD Symbol;Acc:1559954]	0	0.463812	0.311911	0	0	0	0.212137	0.197981	0	0	0.0474255	0	0	0.232651	0	0	0.14823	0.0350096	2.08202	0.111295
ENSRNOG00000057347	Cebpb	CCAAT/enhancer binding protein (C/EBP), beta (Cebpb), transcript variant 1, mRNA [Source:RefSeq mRNA;Acc:NM_001301715]	40.2619	60.0429	72.5815	55.3292	66.8707	68.9747	92.8654	56.4119	44.2664	95.2577	89.9813	125.443	88.2341	98.0559	75.3283	60.1749	64.1673	84.5927	-0.398695	0.111354
ENSRNOG00000007831	Ufl1	Ufm1-specific ligase 1 [Source:RGD Symbol;Acc:1309308]	7.70351	7.23812	9.34895	7.78778	7.78005	7.98597	6.25876	7.2591	7.01373	7.35704	4.66738	5.32768	6.33995	8.75401	7.80556	7.28973	7.67028	6.81939	0.169637	0.11144
ENSRNOG00000030285	Epha3	Eph receptor A3 [Source:RGD Symbol;Acc:68389]	0.190885	0.309349	0.411361	0.335822	0.14566	0.610766	0.289414	0.540189	0.280888	0.30213	0.543313	0.223347	0.220411	0.116373	0.12078	0.225681	0.354181	0.254115	0.479002	0.111442
ENSRNOG00000001544	Cyyr1	cysteine/tyrosine-rich 1 [Source:RGD Symbol;Acc:1359578]	0.609543	0.370438	0.169859	0.742408	0.348856	0.562592	0.346566	0.620995	0.880927	1.03178	0.91394	0.40119	0.280428	0.798132	0.867814	0.617708	0.471407	0.723989	-0.618995	0.111511
ENSRNOG00000033348	Duox1	dual oxidase 1 [Source:RGD Symbol;Acc:628760]	0.0193822	0	0	0	0.136538	0.0286288	0	0.0263333	0.0488952	0.0136326	0.0945797	0.0170079	0.134296	0.116026	0	0.196439	0.0263603	0.0776097	-1.55787	0.111531
ENSRNOG00000007647	Oprk1	opioid receptor, kappa 1 [Source:RGD Symbol;Acc:69426]	0.0782944	0	0	0.190746	0.0275843	0	0	0	0	0	0.0318497	0	0	0	0	0	0.0370781	0.00398121	3.21929	0.111574
ENSRNOG00000018969	Gpatch4	G patch domain containing 4 [Source:RGD Symbol;Acc:1311086]	2.64463	1.9561	2.06957	2.89238	1.21654	2.27156	1.45893	1.72287	2.04222	2.12614	1.71175	1.75245	1.26198	2.01016	1.02453	1.14861	2.02907	1.63473	0.311769	0.111577
ENSRNOG00000048915	Twf2	twinfilin actin-binding protein 2 [Source:RGD Symbol;Acc:1591460]	1.08631	1.63807	1.8804	1.76411	0.855192	1.65139	1.79372	1.12841	2.41787	2.74199	1.71484	1.12154	3.70763	2.16742	1.31003	1.87793	1.4747	2.13241	-0.53206	0.111636
ENSRNOG00000002460	Serpinb2	serpin peptidase inhibitor, clade B (ovalbumin), member 2 [Source:RGD Symbol;Acc:621823]	0.0514654	0	0	0	0	0.152009	0.0535076	0	0	0	0	0	1.82754	0	0	0	0.0321228	0.228443	-2.83016	0.111875
ENSRNOG00000020204	Srp19	signal recognition particle 19 [Source:RGD Symbol;Acc:1308437]	4.54029	6.13832	8.69304	4.2288	5.36161	8.87423	12.0788	9.97676	8.53385	12.8697	9.12212	8.08605	11.6803	10.4802	13.0803	7.44307	7.48648	10.1619	-0.440817	0.111915
ENSRNOG00000007262	Ccdc134	coiled-coil domain containing 134 [Source:RGD Symbol;Acc:1559657]	5.43067	9.83254	9.86059	9.13799	6.54453	4.34809	4.42165	6.22146	7.31725	6.48983	7.87494	6.14384	4.58969	4.83031	3.92484	5.23825	6.97469	5.80112	0.265797	0.112023
ENSRNOG00000061595	Tfec	Transcription factor EC [Source:UniProtKB/Swiss-Prot;Acc:Q63302]	1.05952	0.716192	1.16713	0.202428	0.175614	0.874361	0.485964	1.05823	1.15291	1.49062	1.2671	1.64078	0.755614	0.994804	0.520543	1.13685	0.71743	1.1199	-0.642465	0.112051
ENSRNOG00000026316	Wdr43	WD repeat domain 43 [Source:RGD Symbol;Acc:1565005]	3.53561	3.25562	3.78344	2.84693	2.84328	3.67664	3.32361	3.34186	3.88959	3.81365	4.48059	3.15445	4.00597	5.46719	4.452	4.26975	3.32587	4.19165	-0.333784	0.112134
ENSRNOG00000021119	Pdcd2l	programmed cell death 2-like [Source:RGD Symbol;Acc:1589941]	2.49239	1.8144	2.48405	2.20234	2.22034	1.24493	2.28642	3.23626	2.71214	4.95052	3.39802	2.63755	1.33317	4.48545	3.89633	2.45153	2.24764	3.23309	-0.524501	0.112262
ENSRNOG00000010811	Lalba	lactalbumin, alpha [Source:RGD Symbol;Acc:2987]	0	0	0.731871	0	0	0.100979	0	0	0	0	0	0	0	0	0	0	0.104106	0	Inf	0.112262
ENSRNOG00000036880	Arl5c	ADP-ribosylation factor-like 5C [Source:RGD Symbol;Acc:1563128]	0.586027	0.647535	1.08873	0.753409	0.412797	0.360601	0.609276	0.464353	1.31402	0.549663	0.476554	1.02856	3.00271	0.649602	0.370799	0.841336	0.615341	1.02916	-0.742002	0.112347
ENSRNOG00000052124	AABR07030630.1	-	0	0	0	0	0	0.158437	0	0	0	0	0	0	0	0.285504	0.162985	1.30501	0.0198046	0.219187	-3.46826	0.112406
ENSRNOG00000050657	Crlf3	cytokine receptor-like factor 3 [Source:MGI Symbol;Acc:MGI:1860086]	0.924354	0.371388	1.12399	0.136466	1.12462	0.620486	0.742608	0.399524	0.565245	1.06404	1.64006	0.58993	1.45541	1.56485	1.02091	0.766434	0.68043	1.08336	-0.670995	0.11258
ENSRNOG00000000033	Tmcc2	transmembrane and coiled-coil domain family 2 [Source:RGD Symbol;Acc:1311960]	0.576704	0.825391	0.930593	0.847355	0.735079	1.25722	0.599594	0.783383	1.1315	1.83528	1.76432	0.337403	1.42696	0.474883	0.667278	2.47692	0.819414	1.26432	-0.625693	0.112739
ENSRNOG00000006118	Klf10	Kruppel-like factor 10 [Source:RGD Symbol;Acc:621652]	15.0666	6.43524	9.71717	8.73575	4.38143	5.23926	5.83221	6.05532	2.92507	9.48054	7.15668	6.53012	8.49906	5.28608	5.87754	3.17511	7.68288	6.11627	0.328993	0.112783
ENSRNOG00000008704	Nlk	nemo like kinase [Source:RGD Symbol;Acc:1561602]	2.53468	2.05231	2.26029	1.7641	1.93544	1.91875	1.56121	2.05425	1.91637	1.51335	1.94002	2.13089	1.84459	1.77077	1.61732	1.27353	2.01013	1.75086	0.199228	0.113077
ENSRNOG00000017749	Nkg7	natural killer cell granule protein 7 [Source:RGD Symbol;Acc:621523]	0.803197	1.52145	1.0232	0.838548	1.45486	2.20282	3.16132	1.24692	1.83318	1.37219	3.45255	2.21528	2.68296	2.5947	2.35241	1.97681	1.53154	2.31001	-0.592915	0.113104
ENSRNOG00000057241	AABR07057233.2	-	0.0592486	0.0261921	0	0	0.041735	0	0.0616095	0.0402486	0	0	0	0.0520079	0	0	0	0	0.0286292	0.00650098	2.13876	0.113232
ENSRNOG00000008074	Cyp11a1	cytochrome P450, family 11, subfamily a, polypeptide 1 [Source:RGD Symbol;Acc:69325]	0	0	0	0	0	0	0	0	0.0856057	0	0	0	0	0	0	0.20633	0	0.036492	#NAME?	0.113246
ENSRNOG00000057433	AABR07027581.1	-	0	0	0	0.166838	0.0289523	0	0	0	0	0	0	0	0	0	0	0	0.0244738	0	Inf	0.113312
ENSRNOG00000018759	Slc45a2	solute carrier family 45, member 2 [Source:RGD Symbol;Acc:1306690]	0	0	0	0.18681	0	0	0	0.0312438	0	0	0	0	0	0	0	0	0.0272568	0	Inf	0.113454
ENSRNOG00000047756	Mef2a	myocyte enhancer factor 2a [Source:RGD Symbol;Acc:1359360]	1.4906	1.95651	1.26881	1.37538	2.72035	2.13454	1.23273	1.30383	2.08895	1.36632	3.82021	1.62521	2.58173	2.58357	1.93782	2.63205	1.68534	2.32948	-0.466966	0.113538
ENSRNOG00000020027	Arhgef2	rho/rac guanine nucleotide exchange factor (GEF) 2 [Source:RGD Symbol;Acc:1304659]	3.25649	1.62251	3.00955	1.73075	2.27994	1.48644	0.851548	1.68898	3.50161	3.42927	3.19395	2.40747	3.1449	1.89019	1.33374	3.28012	1.99078	2.77266	-0.477938	0.113802
ENSRNOG00000025539	Vps13a	vacuolar protein sorting 13 homolog A (S. cerevisiae) [Source:RGD Symbol;Acc:1311340]	0.129875	0.408213	0.501886	0.386687	0.304951	0.159831	0.0600128	0.0196043	0.630991	0.162427	0.833226	0.443247	0.299938	0.278337	0.273939	0.614229	0.246382	0.442042	-0.843284	0.113834
ENSRNOG00000014264	Phactr1	phosphatase and actin regulator 1 [Source:RGD Symbol;Acc:1303187]	0.080992	0	0	0	0.114103	0.119631	0	0	0.0680895	0.170939	0	0	0.350745	0.10775	0	0.492515	0.0393407	0.148755	-1.91884	0.114258
ENSRNOG00000019745	Actn3	actinin alpha 3 [Source:RGD Symbol;Acc:621792]	0.17569	0	0	0	0.049496	0.025938	0	0	0.08863	0.0988619	0.114293	0.0616791	0.0304209	0.116851	0.18676	0	0.0313905	0.0871871	-1.47379	0.114662
ENSRNOG00000009884	Lgals1	lectin, galactoside-binding, soluble, 1 [Source:RGD Symbol;Acc:69355]	7.20639	3.71593	10.7103	2.27551	4.3711	9.16398	10.614	7.74957	9.25758	10.4204	2.93022	4.91873	28.4302	1.86388	4.86386	33.4718	6.97586	12.0196	-0.784945	0.114669
ENSRNOG00000012775	Ccdc127	coiled-coil domain containing 127 [Source:RGD Symbol;Acc:735106]	1.20822	1.63767	2.51404	1.17727	1.30499	3.39015	1.96799	1.64124	1.21912	1.92653	1.4411	0.777556	0.697577	2.89288	1.4067	0.408166	1.85519	1.3462	0.462675	0.114677
ENSRNOG00000027296	LOC102552796	protocadherin gamma-A6-like [Source:RGD Symbol;Acc:7625105]	0.0837085	0.0370052	0	0.0339894	0	0	0	0	0.105585	0.117775	0	0.0367271	0.0362405	0.0278411	0.127127	0.0424331	0.0193379	0.0617161	-1.67422	0.114679
ENSRNOG00000001165	Tmprss3	transmembrane protease, serine 3 [Source:RGD Symbol;Acc:1310135]	0	0	0	0	0	0.0277308	0	0	0	0	0	0.0989026	0	0.124928	0.0570539	0	0.00346635	0.0351106	-3.34041	0.114687
ENSRNOG00000007302	Fbn1	fibrillin 1 [Source:RGD Symbol;Acc:620908]	1.07314	0.668555	1.54025	0.630702	0.95028	1.10179	0.966943	0.673323	0.988288	1.25818	1.03061	0.690616	1.19487	0.829277	1.04765	3.88399	0.950622	1.36543	-0.522417	0.114687
ENSRNOG00000022176	Gpr75	G protein-coupled receptor 75 [Source:RGD Symbol;Acc:1566385]	0.0774545	0	0.034533	0	0.109136	0	0	0.0262998	0	0	0.031508	0	0	0	0	0	0.0309279	0.0039385	2.97319	0.114829
ENSRNOG00000010083	Prpsap1	phosphoribosyl pyrophosphate synthetase-associated protein 1 [Source:RGD Symbol;Acc:620206]	32.9808	36.0604	20.8479	21.6949	27.1382	34.7891	41.4507	31.8785	25.8263	28.1512	32.5437	28.8905	25.6693	24.8305	30.0692	21.1536	30.8551	27.1418	0.184991	0.114951
ENSRNOG00000054533	SNORA57	Small nucleolar RNA SNORA57 [Source:RFAM;Acc:RF00191]	1.36592	0	1.82743	1.10925	0.481235	0.504214	1.42035	1.39169	1.7229	0	4.44354	2.99688	0	2.72579	3.63047	2.07677	1.01251	2.19954	-1.11927	0.115054
ENSRNOG00000057619	Hic1	hypermethylated in cancer 1 [Source:MGI Symbol;Acc:MGI:1338010]	0	0	0	0	0	0	0	0.185559	0.11486	0.0960954	0	0	0.157723	0.0605732	0.103738	0.276873	0.0231949	0.101233	-2.1258	0.115125
ENSRNOG00000046365	Oit3	oncoprotein induced transcript 3 [Source:RGD Symbol;Acc:735082]	4.51053	2.03268	8.24166	3.94972	3.61327	3.82028	2.68955	2.61298	6.39553	6.62594	4.38731	4.61801	8.3102	4.49983	4.43222	3.71954	3.93383	5.37357	-0.449946	0.115135
ENSRNOG00000015821	Cd2	Cd2 molecule [Source:RGD Symbol;Acc:2297]	0.748784	0.514827	0.741929	0.743152	1.17213	0.245717	0.605506	0.226019	0.979448	0.760882	1.69155	0.803154	1.15285	0.71936	0.631732	1.34904	0.624758	1.011	-0.694417	0.115215
ENSRNOG00000017212	Spsb1	splA/ryanodine receptor domain and SOCS box containing 1 [Source:RGD Symbol;Acc:1309319]	0.192317	0.170008	0.171506	0.214728	0.169333	0.213006	0.324921	0.734745	0.283003	0.135292	0.117297	0.337544	0.312292	0.671528	0.492859	1.70537	0.27382	0.506898	-0.888466	0.11527
ENSRNOG00000008362	Zfp775	zinc finger protein 775 [Source:RGD Symbol;Acc:1304910]	10.8693	9.88529	7.33935	8.91047	7.60098	3.8392	4.59079	5.67864	7.86519	4.66852	5.12073	6.51186	4.57067	3.19742	4.88044	10.4589	7.33925	5.90921	0.312666	0.115289
ENSRNOG00000046991	RGD1565472	similar to RIKEN cDNA 2310003P10 [Source:RGD Symbol;Acc:1565472]	1.25577	0.185026	0	0	0.442283	0.927217	0	0	1.58391	1.17785	0	0.734664	0.362535	1.11354	0.953506	0.84839	0.351287	0.8468	-1.26937	0.115339
ENSRNOG00000001181	Wdr4	WD repeat domain 4 [Source:RGD Symbol;Acc:1585179]	0.784299	0.569487	0.97415	0.545852	0.236767	0.66184	0.611556	0.608778	0.895002	1.10342	0.865595	0.540777	0.509404	1.15502	0.999622	0.9935	0.624091	0.882793	-0.500318	0.115358
ENSRNOG00000018561	Pprc1	peroxisome proliferator-activated receptor gamma, coactivator-related 1 [Source:RGD Symbol;Acc:1309688]	1.75038	0.964981	1.5441	1.63523	1.4981	1.32024	1.08602	1.27832	2.0732	1.48288	2.49486	1.84989	1.95594	1.62731	1.41483	1.64032	1.38467	1.8174	-0.392335	0.115587
ENSRNOG00000020599	Tssk6	testis-specific serine kinase 6 [Source:RGD Symbol;Acc:1559764]	0	0	0	0	0	0.229298	0.161453	0.369145	0	0	0.126276	0	0	0	0	0	0.0949871	0.0157845	2.58922	0.115894
ENSRNOG00000008816	Gpnmb	glycoprotein (transmembrane) nmb [Source:RGD Symbol;Acc:71008]	1.22747	0.503757	5.39466	1.3882	1.019	5.34084	2.96247	1.9353	4.01783	5.08825	1.06948	1.1541	6.52975	2.65317	2.33003	9.68464	2.47146	4.06591	-0.718213	0.115905
ENSRNOG00000000889	LOC304239	similar to RalA binding protein 1 [Source:RGD Symbol;Acc:1565198]	0.134517	0.138726	0.21991	0.509718	0.0631726	0.0662113	0.0116532	0.0456799	0	0.0630795	0.16409	0.0786966	0.0388344	0	0.0170251	0.204485	0.148698	0.0707762	1.07105	0.115914
ENSRNOG00000020409	AABR07006111.1	-	0	0	0.106162	0.290051	0.0838901	0.351645	0.371379	0.161753	0.100089	0	0.096862	0	0	0.158389	0.180839	0	0.17061	0.0670224	1.34799	0.115968
ENSRNOG00000010169	Atpaf1	ATP synthase mitochondrial F1 complex assembly factor 1 [Source:RGD Symbol;Acc:1305417]	1.95714	1.73006	1.99648	1.15575	1.99478	3.12014	2.35849	1.97375	2.41863	3.07686	2.64059	1.69149	2.51667	3.00763	3.32115	2.23881	2.03582	2.61398	-0.360636	0.11597
ENSRNOG00000057072	Slc12a3	Solute carrier family 12 member 3; Solute carrier family 12, member 3 [Source:UniProtKB/TrEMBL;Acc:G3V8G0]	0	0.0204409	0	0	0	0	0	0.0314108	0	0	0.0752109	0	0.0400514	0.0153788	0.0175586	0.0937265	0.00648146	0.0302408	-2.2221	0.116057
ENSRNOG00000020698	Rnd2	Rho family GTPase 2 [Source:RGD Symbol;Acc:1306172]	16.0602	18.7743	20.8132	13.1624	22.7839	27.7623	33.3166	23.2429	13.3149	24.9711	18.7363	22.3263	18.2628	17.22	21.3691	13.6896	21.9895	18.7363	0.230979	0.116078
ENSRNOG00000010214	Scrn2	secernin 2 [Source:RGD Symbol;Acc:1307741]	25.3908	19.3923	22.6421	17.9779	23.5606	24.1975	29.5306	22.2116	22.5455	25.768	18.8864	18.8358	22.3991	20.9399	21.4388	14.8211	23.1129	20.7043	0.158768	0.116223
ENSRNOG00000011341	Rictor	RPTOR independent companion of MTOR, complex 2 [Source:RGD Symbol;Acc:1307224]	0.533991	0.602242	1.06729	0.35883	0.817119	0.176752	0.0382899	0.187587	0.975422	0.310875	1.52736	0.694833	0.797311	0.72254	0.391482	1.10094	0.472763	0.815096	-0.785851	0.11623
ENSRNOG00000055557	Tktl1	transketolase-like 1 [Source:RGD Symbol;Acc:1593490]	0	0	0	0.0673376	0.0584085	0	0	0	0.139469	0.0291607	0.134874	0	0	0	0	0.336155	0.0157183	0.0799573	-2.34679	0.116278
ENSRNOG00000057759	AABR07027854.1	-	11.0495	4.60122	7.49177	7.26656	9.19827	9.37244	10.6334	10.8538	10.5196	9.50732	13.9613	9.7768	11.7833	11.9646	13.4517	10.6423	8.80837	11.4509	-0.37851	0.116297
ENSRNOG00000009658	Rnf19a	ring finger protein 19A, RBR E3 ubiquitin protein ligase [Source:RGD Symbol;Acc:1307807]	16.9247	17.0312	16.3627	14.409	16.7854	11.9086	11.3458	10.7407	11.5514	13.2985	17.3173	11.7167	12.6288	9.95565	10.7978	14.6314	14.4385	12.7372	0.180875	0.1164
ENSRNOG00000021010	Arl2	ADP-ribosylation factor-like 2 [Source:RGD Symbol;Acc:69326]	6.51117	7.99952	8.26667	7.2584	6.4521	5.62263	10.8427	6.44607	4.08301	5.82248	6.37199	6.29509	7.26347	6.31225	7.96068	6.48664	7.4249	6.32445	0.231432	0.116476
ENSRNOG00000012049	Sox7	SRY (sex determining region Y)-box 7 [Source:RGD Symbol;Acc:1310038]	0.646816	0.19059	0.137331	0.250105	0.238656	0.113718	0.176129	0.230116	0.233098	0.455019	0	0.027025	0.0266669	0.122918	0.0701701	0.156078	0.247933	0.136372	0.862401	0.116631
ENSRNOG00000020624	Acadsb	acyl-CoA dehydrogenase, short/branched chain [Source:RGD Symbol;Acc:2013]	7.73035	5.82593	9.23551	4.14437	6.07347	7.06174	1.4683	2.32226	6.16674	4.42707	15.1924	3.34847	9.52688	10.1179	8.95508	7.53264	5.48274	8.15839	-0.573387	0.116642
ENSRNOG00000031266	Siae	sialic acid acetylesterase [Source:RGD Symbol;Acc:1310431]	4.64544	3.66738	5.91418	3.62965	4.36294	9.38423	7.36607	5.57601	4.15179	5.32313	4.13416	5.23044	5.36398	4.4498	5.70138	3.37533	5.56824	4.71625	0.23958	0.116726
ENSRNOG00000009808	Ift80	intraflagellar transport 80 [Source:RGD Symbol;Acc:1312006]	0.169467	0.411968	0.396707	0.189214	0.25367	0.437968	0.440482	0.143881	0.338439	0.17882	0.637405	0.594887	0.678783	0.676277	0.530808	0.15028	0.305419	0.473212	-0.631695	0.116769
ENSRNOG00000019142	Fas	Fas cell surface death receptor [Source:RGD Symbol;Acc:619831]	6.01862	3.5002	4.87273	6.36598	2.37075	7.28005	7.49239	5.16349	4.96091	3.42609	3.15565	3.47483	5.31507	5.71466	5.92296	3.85217	5.38303	4.47779	0.265629	0.116932
ENSRNOG00000023230	RGD1307621	hypothetical LOC314168 [Source:RGD Symbol;Acc:1307621]	1.19961	1.20185	1.14111	0.649403	0.450669	1.06293	0.332587	0.488855	1.00871	1.46273	1.23571	1.33348	1.5237	1.17017	0.971639	0.972561	0.815876	1.20984	-0.568392	0.116947
ENSRNOG00000011357	Shbg	sex hormone binding globulin [Source:RGD Symbol;Acc:3671]	0.403552	0.535097	0.119935	0.218455	0.0947438	0.595936	0.699262	0.456818	0.395885	0.189239	0	0.177077	0.116503	0.178939	0.306416	0.477135	0.390475	0.230149	0.76266	0.116977
ENSRNOG00000056422	SNORND104	Small nucleolar RNA SNORD104 [Source:RFAM;Acc:RF00289]	2.88794	0	1.28759	1.17264	2.03428	4.26495	0.750635	2.94244	1.21394	6.09519	5.87226	1.26709	6.25328	2.88155	5.48254	4.39089	1.91756	4.18209	-1.12495	0.11698
ENSRNOG00000023972	Col4a2	collagen, type IV, alpha 2 [Source:RGD Symbol;Acc:1308085]	1.76057	0.977206	2.53752	2.06121	1.62947	3.03829	1.21318	1.43212	1.66973	2.34736	0.948941	1.49111	2.67703	2.62777	2.44046	7.51007	1.8312	2.71406	-0.567666	0.11717
ENSRNOG00000049975	Zfp46	zinc finger protein 46 [Source:RGD Symbol;Acc:1310584]	3.16677	2.87875	2.42338	1.51362	2.24646	3.46595	1.50609	2.24234	1.66187	1.80111	2.48396	1.49792	3.112	2.40491	1.96115	1.45666	2.43042	2.04745	0.247379	0.117375
ENSRNOG00000032410	Mtus2	microtubule associated tumor suppressor candidate 2 [Source:RGD Symbol;Acc:1562533]	0	0.0578431	0	0.0106272	0	0.00966127	0	0	0	0	0.127714	0.0459403	0.0793416	0.0783373	0	0	0.00976645	0.0414167	-2.08431	0.117381
ENSRNOG00000005486	AABR07058267.1	PHD finger protein 20-like protein 1 [Source:UniProtKB/TrEMBL;Acc:A0A0A0MXU6]	1.29602	1.90944	0.770493	2.9816	1.21719	0.63792	0	1.32033	2.36109	2.4312	3.33747	2.6538	2.99297	2.72957	0.820037	1.31337	1.26662	2.32994	-0.879305	0.117473
ENSRNOG00000010866	Tmem154	transmembrane protein 154 [Source:RGD Symbol;Acc:1563262]	0.313907	0.138769	0	0	0.221118	0.115875	0	0	0.395945	0.220866	0.510594	0	0.543705	0.208808	0	0.636292	0.0987087	0.314526	-1.67193	0.117546
ENSRNOG00000020013	Psrc1	proline/serine-rich coiled-coil 1 [Source:RGD Symbol;Acc:1585037]	0	0.146504	0.197044	0.17942	0	0	0.0574256	0	0	0.0388491	0	0	0.0956855	0	0	0	0.0725492	0.0168168	2.10905	0.117556
ENSRNOG00000024703	Dock5	dedicator of cytokinesis 5 [Source:RGD Symbol;Acc:1306872]	1.21186	1.7259	1.63601	1.53067	1.43456	1.14337	0.559971	0.628738	2.74562	1.00642	3.4356	0.989635	1.57422	1.45526	1.17578	2.16623	1.23389	1.8186	-0.559616	0.117638
ENSRNOG00000016225	Fgd3	FYVE, RhoGEF and PH domain containing 3 [Source:RGD Symbol;Acc:1311725]	0.486814	0.612393	0.484201	0.425693	0.870459	0.51153	0.554795	0.521391	0.802936	0.684911	0.700422	0.575097	0.82696	0.772078	0.71085	0.986684	0.55841	0.757492	-0.439908	0.11771
ENSRNOG00000003954	Il2rg	interleukin 2 receptor, gamma [Source:RGD Symbol;Acc:621466]	1.21519	0.668836	1.16542	0.428191	0.742906	0.575602	0.584021	0.513886	1.07962	0.645159	1.30519	1.22737	0.893515	0.777694	0.905287	1.3244	0.736756	1.01978	-0.468998	0.117831
ENSRNOG00000029339	LOC100363268	rCG31129-like [Source:RGD Symbol;Acc:2323372]	81.8792	97.4333	69.6453	62.9044	82.5195	57.4351	104.281	83.8444	69.1131	66.4599	93.7325	72.6835	62.4536	55.7131	67.9104	75.9553	79.9928	70.5027	0.182191	0.117832
ENSRNOG00000060048	Eif2s3y	eukaryotic translation initiation factor 2, subunit 3, structural gene Y-linked [Source:RGD Symbol;Acc:2314438]	0	0	0	0	0	0	0	0.118989	0.0490905	0	0	0	0.101158	0	0	0.946903	0.0148737	0.137144	-3.20486	0.117969
ENSRNOG00000007301	Gdf9	growth differentiation factor 9 [Source:RGD Symbol;Acc:71038]	0.0728228	0	0	0	0	0	0	0	0	0	0	0.319553	0.0630553	0	0	0.221442	0.00910285	0.0755063	-3.05221	0.118034
ENSRNOG00000013971	Psat1	phosphoserine aminotransferase 1 [Source:RGD Symbol;Acc:735170]	0.854536	0.783363	1.07248	0.411178	0.69111	2.05653	2.79694	1.54771	0.931457	2.8053	2.31645	1.24987	1.20599	3.76789	1.56207	1.63576	1.27673	1.93435	-0.599394	0.118121
ENSRNOG00000000860	Vwa7	von Willebrand factor A domain containing 7 [Source:RGD Symbol;Acc:1303137]	0	0.0900882	0.060572	0.0551643	0	0	0	0.115356	0.0856816	0.047795	0.359107	0.208666	0.0294089	0.0451856	0	0.172126	0.0401475	0.118496	-1.56146	0.11828
ENSRNOG00000016044	Mab21l3	mab-21-like 3 (C. elegans) [Source:RGD Symbol;Acc:1308694]	1.34306	2.65006	1.02658	0.486848	1.23323	1.43441	2.18178	0.84703	2.21831	4.03222	1.85284	1.99946	1.1631	1.16441	1.49327	2.6006	1.40037	2.06553	-0.560696	0.11829
ENSRNOG00000026974	Dbndd1	dysbindin (dystrobrevin binding protein 1) domain containing 1 [Source:RGD Symbol;Acc:1310008]	0	0	0	0	0	0	0	0	0	0	0.439881	0	0	0	0	0	0	0.0549852	#NAME?	0.11846
ENSRNOG00000020714	Trpm4	transient receptor potential cation channel, subfamily M, member 4 [Source:RGD Symbol;Acc:620244]	1.1216	1.23015	1.07427	1.04563	1.14117	0.996863	1.03653	0.775879	0.80338	0.715945	0.861441	0.747315	1.00729	1.13275	0.757017	1.17873	1.05276	0.900483	0.225409	0.118497
ENSRNOG00000043304	Apcdd1	adenomatosis polyposis coli down-regulated 1 [Source:RGD Symbol;Acc:1589962]	0.064422	0.199336	0.229822	0	0.226911	0.214075	0.150712	0.196913	0.189616	0.317261	0.130994	0.169628	0.167384	0	0.171227	1.59966	0.160274	0.343222	-1.0986	0.118526
ENSRNOG00000007957	Bzrap1	benzodiazepine receptor (peripheral) associated protein 1 [Source:RGD Symbol;Acc:708563]	0.547615	0.258174	0.146499	0.133398	0.19287	0	0.0853979	0.111577	0.168841	0.0385214	0.148439	0.0480583	0.126464	0.157823	0.138598	0.0555006	0.184441	0.110281	0.741984	0.118546
ENSRNOG00000012671	Gan	gigaxonin [Source:RGD Symbol;Acc:1307766]	0.33325	0.13092	0.396253	0.450996	0.182572	0.410115	0.173236	0.176054	0.902943	0.208389	1.11417	0.0650003	0.994103	0.541795	0.0843583	0.3002	0.281675	0.52637	-0.902048	0.118562
ENSRNOG00000002575	Sap30l	SAP30-like [Source:RGD Symbol;Acc:1309585]	22.096	22.4622	21.1818	14.3532	23.7354	23.1133	29.5772	21.1353	19.6633	17.2275	22.611	22.2994	21.8462	18.4921	21.2518	10.4497	22.2068	19.2301	0.207634	0.118741
ENSRNOG00000002417	Serpinb10	serpin peptidase inhibitor, clade B (ovalbumin), member 10 [Source:RGD Symbol;Acc:628853]	0	0	0	0	0.139989	0.782628	0.0344328	0.224967	0	0	0	0	0	0.132181	0	0.134264	0.147752	0.0333056	2.14934	0.118762
ENSRNOG00000053889	Celsr3	Cadherin EGF LAG seven-pass G-type receptor 3 [Source:UniProtKB/Swiss-Prot;Acc:O88278]	0.0340733	0.0602361	0	0.0691646	0.0599971	0	0.0132822	0	0	0.00599038	0	0.0224256	0.0147543	0	0.00646832	0.0345275	0.0295942	0.0105208	1.49207	0.118776
ENSRNOG00000000275	Fam13c	family with sequence similarity 13, member C [Source:RGD Symbol;Acc:1310149]	0	0.0392135	0	0	0	0	0.0922386	0	0	0.15602	0.0360842	0	0	0.235999	0.0673682	0.0899018	0.0164315	0.0731716	-2.15482	0.118859
ENSRNOG00000059255	ACEA_U3	ACEA small nucleolar RNA U3 [Source:RFAM;Acc:RF01848]	0.470131	0	0	1.90894	0	0	0	0	0	0	0	0	0	0	0	0	0.297384	0	Inf	0.118864
ENSRNOG00000015476	Ubxn11	UBX domain protein 11 [Source:RGD Symbol;Acc:620769]	0	0.0990222	0.149839	0.318333	0.0394586	0.124057	0.349363	0.0760821	0	0.196992	0.0910865	0.0491391	0	0.03725	0.127589	0.0567734	0.144519	0.0698537	1.04886	0.118957
ENSRNOG00000028752	Tmem81	transmembrane protein 81 [Source:RGD Symbol;Acc:1561544]	1.42555	1.42451	1.4923	0.855541	1.39705	0.915289	0.612168	0.884021	1.14655	1.0028	0.756048	0.979045	0.268381	0.742001	0.80004	1.06779	1.1258	0.845331	0.413367	0.119154
ENSRNOG00000050321	Zzz3	zinc finger, ZZ-type containing 3 [Source:RGD Symbol;Acc:1565468]	1.87623	2.47443	2.22632	0.810871	0.746064	1.6982	1.4158	0.493282	2.95169	0.851514	3.15001	2.24403	1.9	1.92209	1.65442	2.22338	1.46765	2.11214	-0.525201	0.119183
ENSRNOG00000014256	Foxa3	forkhead box A3 [Source:RGD Symbol;Acc:2809]	8.94253	5.2843	8.62452	4.61714	6.60712	13.0983	13.3395	15.2831	14.0579	14.4276	7.94415	10.4066	12.2899	14.0284	15.7944	12.3622	9.47456	12.6639	-0.41859	0.119219
ENSRNOG00000047969	Prss21	protease, serine, 21 [Source:RGD Symbol;Acc:727870]	0.455859	0.453354	1.77853	0.786577	0.481675	0.5049	0.533203	0.619244	0.479145	0.481019	0.787782	0.500077	0.246747	0.151604	0.562488	0.635235	0.701668	0.480512	0.546216	0.119237
ENSRNOG00000061328	Pag1	phosphoprotein membrane anchor with glycosphingolipid microdomains 1 [Source:EntrezGene;Acc:64019]	0	0.436958	0	0.133797	0.406212	0.364993	0.0428235	0.335731	0	0.347729	0.669972	0.289195	0.784825	0.60273	0.563033	0.500944	0.215064	0.469804	-1.12729	0.119386
ENSRNOG00000010994	Has1	hyaluronan synthase 1 [Source:RGD Symbol;Acc:708528]	0	0.0426372	0.086003	0	0	0.106833	0.100292	0.327575	0.202768	0	0	0	1.58715	0.0320783	0	0.733148	0.0829176	0.319393	-1.94558	0.119388
ENSRNOG00000012454	Trmt10b	tRNA methyltransferase 10 homolog B (S. cerevisiae) [Source:RGD Symbol;Acc:1310735]	4.27686	3.64314	3.18976	2.39932	2.90303	2.98571	4.60821	3.90824	3.85773	3.55562	5.18541	5.59571	5.11796	5.2752	4.66453	3.62496	3.48928	4.60964	-0.401723	0.119452
ENSRNOG00000012881	Fgl2	fibrinogen-like 2 [Source:RGD Symbol;Acc:620170]	2.05689	1.64853	2.519	1.80377	1.97044	2.93628	3.60691	2.32835	3.25153	3.51123	2.67633	2.8881	3.13506	2.93665	2.95703	2.72368	2.35877	3.00995	-0.351705	0.119473
ENSRNOG00000018611	Tpsb2	tryptase beta 2 [Source:RGD Symbol;Acc:3065]	0	0	0	0	0.156845	0.0547897	0	0.554508	0	0	0	0	0	0.0987316	0	0	0.0957679	0.0123415	2.95603	0.119477
ENSRNOG00000000937	Slc46a3	solute carrier family 46, member 3 [Source:RGD Symbol;Acc:1307594]	6.75047	7.9316	5.79534	4.52797	5.84773	5.32497	9.96069	4.357	5.18257	4.33576	3.20513	4.15783	7.44361	5.77236	7.03588	5.52374	6.31197	5.33211	0.243384	0.119647
ENSRNOG00000059339	SNORA8	Small nucleolar RNA SNORA8 [Source:RFAM;Acc:RF00393]	0.737796	0.652318	1.31578	1.79747	0	0	0	0.501041	1.24097	0.518933	3.00042	3.23751	0.638838	1.47233	1.12067	1.49552	0.625551	1.59065	-1.34642	0.11966
ENSRNOG00000056487	Oxr1	oxidation resistance 1 [Source:RGD Symbol;Acc:621857]	5.663	2.39893	2.0743	4.75563	2.40898	6.17504	5.72929	4.14715	2.11891	2.49345	2.78118	5.37062	3.885	2.97441	4.83614	1.81006	4.16904	3.28372	0.344383	0.11969
ENSRNOG00000057101	AABR07050652.1	-	3.61353	3.67342	1.45007	1.39371	1.8454	1.7343	3.05248	1.04306	1.97502	2.22425	0.808125	1.82338	2.9729	0.961332	1.37191	0.640871	2.22575	1.59722	0.478724	0.119694
ENSRNOG00000031934	Enah	enabled homolog (Drosophila) [Source:RGD Symbol;Acc:1307666]	0.122568	0.361204	0.801623	0.431305	0.3166	0.211205	0.0849683	0.249762	0.171787	0	0.166151	0.17928	0.530796	0.19024	0.217183	0.0414212	0.322405	0.187107	0.785006	0.119739
ENSRNOG00000027194	Sgsm2	small G protein signaling modulator 2 [Source:RGD Symbol;Acc:1306957]	3.99188	4.56859	3.7833	4.55666	3.05636	2.43492	2.9573	1.7551	1.6864	2.45542	3.4188	2.65697	3.32341	2.02648	2.88465	4.1431	3.38801	2.8244	0.262494	0.119748
ENSRNOG00000028368	Etnk2	ethanolamine kinase 2 [Source:RGD Symbol;Acc:1305304]	12.3973	14.5226	9.06028	8.15527	12.1632	19.1682	26.2991	13.5955	15.9304	12.7864	12.28	11.677	8.81901	14.6771	13.43	6.87212	14.4202	12.059	0.257978	0.119751
ENSRNOG00000021170	Plekho1	pleckstrin homology domain containing, family O member 1 [Source:RGD Symbol;Acc:1311487]	4.00056	3.15614	3.56748	3.70243	4.30268	3.11274	3.10827	2.89241	4.449	5.0535	5.03743	4.79426	5.62518	2.97542	3.49495	4.79526	3.48034	4.52812	-0.379686	0.120182
ENSRNOG00000016576	Lrrc16a	leucine rich repeat containing 16A [Source:RGD Symbol;Acc:1306623]	0.221997	0.0700832	0.16969	0.270388	0.178712	0.16392	0.115402	0.17232	0.186671	0.256558	0.206329	0.222647	0.563027	0.200383	0.108367	0.417807	0.170314	0.270224	-0.665956	0.120382
ENSRNOG00000027929	Poln	polymerase (DNA directed) nu [Source:RGD Symbol;Acc:7675413]	0.0371338	0	0	0	0	0	0	0	0.0624588	0.0522549	0.0302115	0	0	0.024701	0.0564041	0	0.00464172	0.0282538	-2.60571	0.120385
ENSRNOG00000025418	Armc9	armadillo repeat containing 9 [Source:RGD Symbol;Acc:1305615]	3.44003	2.89036	2.21719	2.1295	2.49511	3.99869	4.51489	2.47521	3.15032	2.372	2.57592	2.24172	3.03808	2.42382	3.02583	1.82935	3.02012	2.58213	0.226045	0.120444
ENSRNOG00000014520	Ing1	inhibitor of growth family, member 1 [Source:RGD Symbol;Acc:1306330]	7.82662	8.61189	7.12575	7.11055	5.24313	4.68789	5.43422	5.09268	5.75266	5.92922	5.69714	2.97788	7.20452	5.46015	5.31944	5.87932	6.39159	5.52754	0.209537	0.120547
ENSRNOG00000017564	Mib2	mindbomb E3 ubiquitin protein ligase 2 [Source:RGD Symbol;Acc:1359469]	9.71245	11.4552	6.31187	9.29072	7.17874	5.46211	5.97564	6.59654	6.30965	6.81359	8.15805	7.82277	6.49841	5.50392	6.00081	6.82241	7.74792	6.7412	0.200802	0.12062
ENSRNOG00000047014	Homer1	homer scaffolding protein 1 [Source:RGD Symbol;Acc:628725]	0.938416	0.629293	1.21194	0.814523	0.433071	0.645121	0.605571	0.70329	1.41488	0.933291	0.526303	1.13588	0.672556	0.989987	1.15481	1.70522	0.747653	1.06662	-0.5126	0.120864
ENSRNOG00000019776	Sh3gl3	SH3-domain GRB2-like 3 [Source:RGD Symbol;Acc:620578]	11.7361	11.1597	20.3474	10.7823	10.8357	13.6372	15.3614	15.6561	11.7162	13.7488	9.62009	10.1761	12.2287	16.7927	13.0297	8.95555	13.6895	12.0335	0.186019	0.12108
ENSRNOG00000005446	Gna11	guanine nucleotide binding protein, alpha 11 [Source:RGD Symbol;Acc:619749]	4.76257	3.53093	4.10997	4.30371	2.81361	6.35253	3.1945	3.13032	3.22954	4.37698	2.74861	2.76382	2.46136	5.00669	3.9079	2.02395	4.02477	3.31486	0.279959	0.121279
ENSRNOG00000003821	Rptor	regulatory associated protein of MTOR, complex 1 [Source:RGD Symbol;Acc:1311784]	1.20722	1.38729	1.53405	1.17628	1.807	2.11704	2.1729	1.71159	1.99212	2.2186	1.96347	1.86722	1.85569	2.47896	2.58953	1.75863	1.63917	2.09053	-0.350901	0.121282
ENSRNOG00000061070	Irf4	Interferon regulatory factor 4 (Predicted); Protein Irf4 [Source:UniProtKB/TrEMBL;Acc:D3ZEX6]	0.0235449	0.0416274	0.0944925	0.0573616	0.0663458	0.0956287	0.0673255	0.0239891	0.0791975	0.140799	0.0861729	0.0309978	0.0815694	0.148782	0.044698	0.190903	0.0587894	0.10039	-0.771984	0.121342
ENSRNOG00000017319	Mertk	c-mer proto-oncogene tyrosine kinase [Source:RGD Symbol;Acc:69283]	3.80689	4.03824	4.84967	4.61018	3.93803	3.90319	3.61866	6.0872	6.16428	4.66735	6.26245	6.56705	6.48057	4.80338	5.20308	4.54131	4.35651	5.58619	-0.358691	0.121416
ENSRNOG00000014665	Dhdds	dehydrodolichyl diphosphate synthase [Source:RGD Symbol;Acc:1311560]	8.89265	9.43303	9.59269	8.05917	7.69853	9.55269	11.7208	9.17652	7.98393	10.0292	7.76824	8.86119	8.32217	9.02416	8.36409	6.54084	9.26576	8.36172	0.148109	0.121659
ENSRNOG00000060438	AABR07001634.1	-	1.44608	1.2783	1.71939	3.41077	0.194036	1.42369	2.43419	2.33849	0.752719	0.0968923	1.96	2.53811	0.5367	0.778588	0.470601	1.67482	1.78062	1.10105	0.693495	0.12176
ENSRNOG00000001397	Rbm19	RNA binding motif protein 19 [Source:RGD Symbol;Acc:1308928]	0.800233	0.624167	1.0914	0.84089	0.92842	1.12962	0.697401	1.40673	1.12808	1.34112	1.30155	1.13601	0.917231	1.6593	1.44759	1.1449	0.939858	1.25947	-0.422305	0.121763
ENSRNOG00000005984	Etv6	ets variant 6 [Source:RGD Symbol;Acc:1559537]	5.54276	2.47315	5.64883	2.78608	3.49524	2.88436	2.63435	2.54556	4.12801	2.19091	2.79035	1.38974	3.29149	3.19489	2.92603	2.99576	3.50129	2.8634	0.29016	0.121814
ENSRNOG00000003357	Col3a1	collagen, type III, alpha 1 [Source:RGD Symbol;Acc:71029]	38.1657	25.2047	50.7578	30.9898	33.6381	33.5538	26.8207	26.2818	33.6437	58.6955	29.3637	29.546	55.0987	29.6022	29.0118	97.8002	33.1766	45.3452	-0.450787	0.121958
ENSRNOG00000019470	Hao2	hydroxyacid oxidase 2 (long chain) [Source:RGD Symbol;Acc:70972]	21.4107	26.2268	21.2067	12.9146	25.3693	16.628	23.0352	13.7368	17.2639	14.954	20.1167	11.9111	17.7473	9.15425	24.328	20.6903	20.066	17.0207	0.237466	0.121979
ENSRNOG00000060168	Prkx	protein kinase, X-linked [Source:RGD Symbol;Acc:1564076]	1.12266	0.882135	1.75752	0.648237	0.9138	2.04474	1.07641	1.74527	1.4055	2.15864	1.58248	1.83906	1.49076	1.87495	1.62912	1.59278	1.27385	1.69666	-0.413508	0.122063
ENSRNOG00000005679	Fap	fibroblast activation protein, alpha [Source:RGD Symbol;Acc:621253]	0	0.0381912	0	0	0	0.0318904	0	0	0	0.121549	0	0	0	0	0.032806	0.306468	0.00876021	0.0576029	-2.7171	0.122076
ENSRNOG00000014369	Slc27a4	solute carrier family 27 (fatty acid transporter), member 4 [Source:RGD Symbol;Acc:1307383]	2.37315	1.98124	2.43954	3.07775	2.78604	3.01783	3.68379	1.90282	1.71832	3.26925	2.38556	2.31398	2.62604	2.14829	2.05221	1.67011	2.65777	2.27297	0.225638	0.122175
ENSRNOG00000016780	RGD1310951	similar to RIKEN cDNA E130308A19 [Source:RGD Symbol;Acc:1310951]	1.81043	2.30751	2.3278	1.98284	2.04633	1.11917	0.284525	1.54417	0.991278	1.15509	1.4038	1.21928	1.38554	1.3161	1.37466	1.49335	1.67785	1.29239	0.376573	0.12221
ENSRNOG00000060539	SNORA81	Small nucleolar RNA SNORA81 [Source:RFAM;Acc:RF01241]	8.5186	1.50619	2.02579	1.38345	4.40038	4.19351	1.77135	2.31428	3.34278	3.59548	4.15663	3.48871	10.82	6.7989	6.46846	4.60418	3.26419	5.40939	-0.72874	0.122307
ENSRNOG00000052555	Hist2h2aa2	Histone H2A [Source:UniProtKB/TrEMBL;Acc:K7S2S2]	36.7831	31.3785	26.3785	18.3797	29.8958	21.2721	39.9805	21.3138	27.4686	28.2277	28.2394	27.0878	22.4987	11.291	14.8437	27.11	28.1728	23.3459	0.271133	0.122309
ENSRNOG00000042253	Ecd	ecdysoneless homolog (Drosophila) [Source:RGD Symbol;Acc:1565023]	6.61114	5.30525	6.73167	6.9671	5.64762	6.64718	9.50574	6.30535	6.62348	7.05844	5.75762	5.92513	5.52228	5.39484	5.90992	5.65437	6.71513	5.98076	0.167086	0.122398
ENSRNOG00000009382	Mettl8	methyltransferase like 8 [Source:RGD Symbol;Acc:1561059]	1.37121	1.44421	1.3008	1.066	1.23301	1.31405	1.97156	1.16908	1.15297	1.19033	0.735487	0.972899	1.21274	1.02838	1.66142	1.18262	1.35874	1.1421	0.250574	0.122487
ENSRNOG00000013928	Dsp	desmoplakin [Source:RGD Symbol;Acc:1305794]	3.45523	4.39002	3.62769	2.13635	3.5726	4.59542	3.18034	4.55713	3.44732	2.60158	6.96882	4.43238	4.68513	7.91305	4.75776	4.45455	3.68935	4.90757	-0.411644	0.122516
ENSRNOG00000057308	AABR07004868.2	-	0	0	0.503038	0	0	0.0832853	0	0.229878	0	0.317439	0.45877	0	0.195429	0.300162	0.856646	0.228668	0.102025	0.294639	-1.53003	0.122687
ENSRNOG00000016921	Klhl11	kelch-like family member 11 [Source:RGD Symbol;Acc:1306673]	0.326086	0.216189	1.30857	0.330986	0.344553	0.902936	0.360225	0.249158	0.411297	0.401437	1.29279	0.429245	1.09431	1.19284	0.649971	0.908769	0.504838	0.797583	-0.659815	0.1228
ENSRNOG00000029366	Prrt2	proline-rich transmembrane protein 2 [Source:RGD Symbol;Acc:1564195]	0	0.0370358	0.298873	0	0	0.0309257	0	0.0853588	0.0352158	0	0.0681356	0.110297	0.290243	0	0.349905	0.467015	0.0565242	0.165101	-1.54641	0.122841
ENSRNOG00000008971	Hnf4g	hepatocyte nuclear factor 4, gamma [Source:RGD Symbol;Acc:1310102]	0.426542	0.354869	0.783102	0.774166	0.954371	0.944835	0.143474	0.340817	0.780597	0.758957	0.918178	0.506419	0.956049	1.31829	1.06687	0.813646	0.590272	0.889875	-0.592223	0.12286
ENSRNOG00000008585	RGD1306626	similar to RIKEN cDNA 4930500J03 [Source:RGD Symbol;Acc:1306626]	0	0	0.285503	0	0	0.0590844	0.0416029	0	0.0672808	0.450437	0.390525	0.210726	0	0	0.0607807	0.081137	0.0482738	0.157611	-1.70705	0.122927
ENSRNOG00000045561	Uqcc3	ubiquinol-cytochrome c reductase complex assembly factor 3 [Source:RGD Symbol;Acc:1597344]	25.7851	18.2606	19.5969	17.1303	20.3299	19.6883	32.1391	19.6024	19.9568	24.2194	20.2542	18.5139	18.7776	17.9287	17.6877	15.1439	21.5666	19.0603	0.178228	0.122933
ENSRNOG00000001091	Hip1r	huntingtin interacting protein 1 related [Source:RGD Symbol;Acc:621615]	5.31069	5.1063	5.5666	5.59824	5.59478	4.62645	4.80697	3.71767	7.85379	7.07844	6.25083	7.19512	5.56733	5.84028	6.0133	5.16942	5.04096	6.37106	-0.337835	0.122933
ENSRNOG00000011279	Cmc2	C-x(9)-C motif containing 2 [Source:RGD Symbol;Acc:2324599]	12.6362	14.8934	10.5169	12.6543	16.6148	14.9284	23.4285	12.8734	8.8542	16.8892	15.7566	11.8283	12.4022	12.0459	11.5136	9.39062	14.8182	12.3351	0.264608	0.123088
ENSRNOG00000025430	Ddx18	DEAD (Asp-Glu-Ala-Asp) box polypeptide 18 [Source:RGD Symbol;Acc:1549712]	3.52965	2.8289	3.27344	3.93599	2.48625	5.45572	3.79199	4.53887	3.75935	6.22398	5.85561	4.4604	4.44243	7.35553	5.07431	2.71848	3.7301	4.98626	-0.418744	0.123291
ENSRNOG00000004502	Hal	histidine ammonia lyase [Source:RGD Symbol;Acc:68363]	222.198	169.266	260.941	198.712	228.82	226.024	225.772	203.243	244.737	339.347	194.898	266.47	280.01	321.056	276.451	240.955	216.872	270.49	-0.318734	0.12334
ENSRNOG00000004752	Nalcn	sodium leak channel, non-selective [Source:RGD Symbol;Acc:628710]	0	0	0	0.0151113	0	0	0	0	0	0	0	0	0.0322357	0	0.0282644	0.0754367	0.00188891	0.0169921	-3.16924	0.123555
ENSRNOG00000059043	Itch	itchy, E3 ubiquitin protein ligase [Source:MGI Symbol;Acc:MGI:1202301]	3.71549	3.09848	4.34476	3.18766	3.80227	5.95276	2.20476	2.42827	4.95153	3.32876	4.38974	3.16831	5.73711	7.83294	3.6995	5.25718	3.5918	4.79564	-0.417013	0.123559
ENSRNOG00000021628	Wdr89	WD repeat domain 89 [Source:RGD Symbol;Acc:1307393]	2.50793	2.38749	1.41927	2.27138	2.00438	1.85182	1.17835	1.53957	2.31159	2.2053	1.33352	1.10043	1.08596	1.09062	1.97755	1.12415	1.89502	1.52864	0.309967	0.123605
ENSRNOG00000002159	Agpat9	1-acylglycerol-3-phosphate O-acyltransferase 9 [Source:RGD Symbol;Acc:1565703]	0.0663242	0.469083	0.414053	0.107722	0.023367	0.171431	0.224129	0.720826	0.0278791	0	0.539426	0.378374	0.287224	0.992613	2.03983	0.672199	0.274617	0.617194	-1.1683	0.123674
ENSRNOG00000010733	Vps11	vacuolar protein sorting 11 homolog (S. cerevisiae) [Source:RGD Symbol;Acc:1308038]	8.96554	8.35166	8.82988	9.60661	7.27452	8.00264	8.64275	8.82557	7.49098	8.62207	8.55998	7.51928	7.64139	7.52902	6.85069	8.16562	8.5624	7.79738	0.135025	0.12368
ENSRNOG00000003649	Qsox1	quiescin Q6 sulfhydryl oxidase 1 [Source:RGD Symbol;Acc:68957]	1.06181	1.42926	2.10893	1.58718	2.92373	5.09614	4.03939	2.26184	1.68419	2.27478	1.05973	1.39772	2.75861	2.55193	2.93179	1.14941	2.56353	1.97602	0.375537	0.12414
ENSRNOG00000021237	RGD1565616	RGD1565616 [Source:RGD Symbol;Acc:1565616]	2.25204	2.69774	3.24697	2.44385	2.0459	3.06153	0.711165	1.45808	3.11476	1.86553	3.67993	3.26923	3.48135	3.06558	2.97251	3.00742	2.23966	3.05704	-0.448857	0.124147
ENSRNOG00000030109	Kpna5	karyopherin alpha 5 (importin alpha 6) [Source:RGD Symbol;Acc:1561324]	0.850846	0.705101	1.65971	0.863567	1.19862	0.628243	0.414642	0.433395	1.2967	1.53372	2.07574	1.07331	0.644716	0.884171	1.00944	1.61667	0.844266	1.26681	-0.585429	0.124157
ENSRNOG00000054218	Il18rap	interleukin 18 receptor accessory protein [Source:MGI Symbol;Acc:MGI:1338888]	0.133387	0.0842187	0.407819	0.0928383	0.17449	0.140706	0.079244	0.245902	0.192274	0.24129	0.201452	0.284284	0.330039	0.291487	0.245969	0.289666	0.169825	0.259558	-0.612002	0.12429
ENSRNOG00000002161	Tlr6	toll-like receptor 6 [Source:RGD Symbol;Acc:1303030]	0.0994122	0.0753228	0.265957	0.138377	0.190069	0.157293	0.184567	0.115746	0.226894	0.0499536	0.173239	0.124633	0.393569	0.236135	0.334291	0.402979	0.153343	0.242712	-0.66248	0.124354
ENSRNOG00000026243	Ap2a1	adaptor-related protein complex 2, alpha 1 subunit [Source:RGD Symbol;Acc:1306254]	9.75061	9.65481	9.40171	9.2042	8.83405	11.8298	10.5852	9.38378	8.25676	9.84033	8.32168	8.70798	8.14574	10.8388	9.60127	7.75138	9.83052	8.933	0.138123	0.124449
ENSRNOG00000029028	Mknk2	MAP kinase-interacting serine/threonine kinase 2 [Source:RGD Symbol;Acc:1305728]	31.7549	39.8057	38.89	27.0087	17.786	28.9269	34.0136	18.9368	29.5851	26.3941	31.8349	27.374	25.6052	18.9565	19.7563	25.7384	29.6403	25.6556	0.208289	0.124535
ENSRNOG00000016975	Pxmp4	peroxisomal membrane protein 4 [Source:RGD Symbol;Acc:628782]	23.7641	11.6416	22.438	15.7116	13.3188	27.3254	15.3366	33.8794	20.91	22.5137	25.2487	17.7554	34.9157	35.2312	23.8542	38.2488	20.4269	27.3347	-0.420262	0.124554
ENSRNOG00000033195	A1cf	APOBEC1 complementation factor [Source:RGD Symbol;Acc:619834]	6.62309	7.27208	12.6826	8.3592	6.72777	4.23831	1.19596	3.97745	12.6427	4.72446	13.3234	4.32345	12.6989	9.36622	8.0287	11.8694	6.38455	9.62215	-0.591774	0.124641
ENSRNOG00000030049	Znhit6	zinc finger, HIT-type containing 6 [Source:RGD Symbol;Acc:1308723]	2.2018	1.71736	3.92691	2.26107	3.28434	7.36381	6.76649	5.54192	3.86615	7.69889	4.10776	5.73987	5.04741	9.82004	8.26094	2.95322	4.13296	5.93679	-0.522506	0.12469
ENSRNOG00000015974	Tmem208	transmembrane protein 208 [Source:RGD Symbol;Acc:1560953]	24.4489	26.2034	24.1744	17.4862	24.4493	35.4504	61.9007	32.3503	23.6469	27.5359	28.7419	24.0124	25.4515	33.2794	27.8945	18.3578	30.8079	26.115	0.238421	0.124714
ENSRNOG00000050741	Rbm4b	RNA binding motif protein 4B [Source:RGD Symbol;Acc:1359343]	9.50008	10.3465	8.23762	4.09134	6.69177	6.20083	7.42135	4.06389	8.03229	7.42135	8.02447	4.32968	5.7272	4.3984	4.4636	5.21261	7.06917	5.9512	0.24836	0.1248
ENSRNOG00000006736	Ccr3	chemokine (C-C motif) receptor 3 [Source:RGD Symbol;Acc:620593]	0	0	0.0276816	0	0.0437346	0	0.0161377	0	0	0	0.10099	0.217962	0	0	0	0.157324	0.0109442	0.0595346	-2.44356	0.124922
ENSRNOG00000057447	Kri1	KRI1 homolog (S. cerevisiae) [Source:MGI Symbol;Acc:MGI:2384899]	4.64777	3.08139	4.49002	4.4422	3.10334	2.28789	1.96306	1.61124	3.66384	3.06518	3.22847	2.16682	2.18021	2.57596	2.0954	2.06067	3.20336	2.62957	0.284761	0.124924
ENSRNOG00000025792	Crk	v-crk avian sarcoma virus CT10 oncogene homolog [Source:RGD Symbol;Acc:2405]	3.63049	2.78136	2.51805	4.19255	2.21632	4.52738	1.34205	1.86302	3.39192	3.51873	4.39579	3.39838	4.54139	5.15111	3.43051	4.415	2.8839	4.03035	-0.482884	0.124932
ENSRNOG00000003461	Zfp330	zinc finger protein 330 [Source:RGD Symbol;Acc:1307510]	5.03498	4.53028	4.08903	4.11264	4.1588	5.51022	8.45967	4.53923	4.10769	4.74362	4.92322	4.20813	4.3863	4.98316	4.64235	3.70536	5.05436	4.46248	0.179683	0.124941
ENSRNOG00000009871	Piwil2	piwi-like RNA-mediated gene silencing 2 [Source:RGD Symbol;Acc:1306964]	0.0193599	0.0513508	0.172657	0.047166	0.0136416	0.0428889	0.0201281	0.0525979	0.0325633	0	0	0.0169883	0.0335385	0.0257561	0.0294066	0.0588704	0.0524738	0.0246404	1.09057	0.125073
ENSRNOG00000029273	E2f3	E2F transcription factor 3 [Source:RGD Symbol;Acc:1561600]	0.240617	0.638125	1.33513	0.238807	0.508479	0.611982	0.514242	0.435813	0.899253	0.789922	1.23932	0.656958	1.04192	0.65792	0.730828	0.541884	0.5654	0.819751	-0.535914	0.125176
ENSRNOG00000000848	Gpank1	G patch domain and ankyrin repeats 1 [Source:RGD Symbol;Acc:1303304]	5.81135	3.6871	3.30157	4.07177	3.79636	5.15611	4.60449	3.53319	3.54663	3.39572	4.11611	3.66037	4.26154	4.55077	3.30946	2.94462	4.24524	3.72315	0.189322	0.125332
ENSRNOG00000027859	Tmem26	transmembrane protein 26 [Source:RGD Symbol;Acc:1309273]	0.0780526	0.345004	0.556897	0	0	0.634029	0.162326	0.159051	0.196902	0.109836	0.317419	0.616556	0.405599	0.674921	0.414911	1.10749	0.24192	0.480455	-0.989871	0.125407
ENSRNOG00000013541	Sh2d4a	SH2 domain containing 4A [Source:RGD Symbol;Acc:1307991]	8.77964	14.3687	12.4512	10.8222	12.3686	15.2305	19.4289	13.8897	12.9859	11.5833	11.7563	9.22091	14.1072	11.608	13.1187	11.1484	13.4174	11.9411	0.168172	0.125408
ENSRNOG00000005261	Fbxl5	F-box and leucine-rich repeat protein 5 [Source:RGD Symbol;Acc:1306887]	7.41724	4.44832	7.2453	5.40548	6.57233	9.13435	9.93226	7.26279	7.88966	6.98768	3.90046	5.95711	4.81187	7.46063	7.12454	5.55116	7.17726	6.21039	0.20875	0.125467
ENSRNOG00000004903	Ebp	emopamil binding protein (sterol isomerase) [Source:RGD Symbol;Acc:620957]	265	305.894	332.615	234.566	249.222	225.981	379.664	303.686	254.6	252.333	274.391	300.057	267.035	206.1	237.483	256.596	287.078	256.074	0.164882	0.125547
ENSRNOG00000032240	Gbp5	guanylate binding protein 5 [Source:RGD Symbol;Acc:1311040]	0.943247	0.546289	2.43638	1.69024	1.09972	1.72917	2.06276	0.728997	2.40672	2.24228	0.978667	1.11319	4.84479	2.11995	1.5312	1.48326	1.4046	2.09001	-0.573348	0.12565
ENSRNOG00000052445	Kdm7a	lysine (K)-specific demethylase 7A [Source:MGI Symbol;Acc:MGI:2443388]	0.349375	0.411788	1.17703	0.283702	0.546903	0.171984	0.100905	0.237294	0.979266	0.737341	1.29436	0.374744	0.773251	0.593831	0.32424	0.393407	0.409873	0.683805	-0.73841	0.125734
ENSRNOG00000033583	LOC100910577	zinc finger protein 709-like [Source:RGD Symbol;Acc:6497573]	1.33856	0.617326	0.986042	1.32315	0.614918	0.773482	0.665561	0.474314	0.538308	0.982559	0.662601	0.255348	0.806396	0.270958	0.220943	1.06159	0.849169	0.599837	0.501481	0.125753
ENSRNOG00000028774	Vgll3	vestigial-like family member 3 [Source:RGD Symbol;Acc:1560030]	0.0829869	0	0.147999	0	0	0	0.0431399	0	0	0.11678	0	0	0.359384	0.165606	0	0.420565	0.0342657	0.132792	-1.95433	0.125771
ENSRNOG00000018408	RGD1307554	similar to CG16812-PA [Source:RGD Symbol;Acc:1307554]	1.61924	1.23205	1.44393	1.36472	1.22719	1.16534	1.27858	0.863104	1.20642	1.21116	1.0501	1.42098	0.745515	1.24051	0.669215	1.08011	1.27427	1.078	0.241311	0.125803
ENSRNOG00000049771	Gstt1	glutathione S-transferase theta 1 [Source:RGD Symbol;Acc:2765]	80.6155	76.9177	98.4186	53.2497	144.14	62.2807	215.742	88.3577	73.0759	126.172	90.6196	58.393	72.1224	92.5515	106.068	48.8447	102.465	83.4809	0.295617	0.125807
ENSRNOG00000001915	Chodl	chondrolectin [Source:RGD Symbol;Acc:1309885]	0.0958478	0.0423643	0.0213632	0	0.0168814	0.141537	0.18683	0.0976396	0.141032	0.421379	0.116908	0.0841059	0.0622482	0.127481	0.109159	0.0971255	0.0753079	0.14493	-0.944481	0.125828
ENSRNOG00000021750	Id1	inhibitor of DNA binding 1 [Source:RGD Symbol;Acc:2858]	17.3054	4.47734	25.7828	15.7653	6.91249	8.18106	9.27024	9.03021	14.019	8.38796	10.04	5.55612	12.6107	11.9307	5.12787	7.48547	12.0906	9.39473	0.363964	0.126256
ENSRNOG00000006828	Baz1a	bromodomain adjacent to zinc finger domain, 1A [Source:RGD Symbol;Acc:1306199]	1.35052	1.52652	2.17171	1.22243	1.98055	1.32414	0.586955	1.2631	1.73131	1.35497	2.61063	2.73949	2.01317	1.60498	1.49615	2.0417	1.42824	1.94905	-0.448533	0.126362
ENSRNOG00000061185	-	-	0.245932	0.869617	0.219297	1.19831	0.519763	0	0.127845	0	0.62041	0.172978	0.200087	0	0	0	0	0	0.397596	0.124184	1.67882	0.126498
ENSRNOG00000032552	Zfp799	zinc finger protein 799 [Source:RGD Symbol;Acc:1359692]	0.405073	0.313306	0.180611	0.1439	0.231823	0.411254	0.0921225	0.120367	0.361888	0.623325	0.288239	0.177732	0.416563	0.252566	0.21145	0.718359	0.237307	0.381265	-0.68404	0.126555
ENSRNOG00000037080	Adamts17	ADAM metallopeptidase with thrombospondin type 1 motif, 17 [Source:RGD Symbol;Acc:1308783]	0	0	0	0	0.169386	0.0443947	0	0.142916	0	0	0	0	0.0260246	0.0599788	0	0	0.0445871	0.0107504	2.05223	0.126559
ENSRNOG00000005359	Csrnp3	cysteine-serine-rich nuclear protein 3 [Source:RGD Symbol;Acc:1306214]	0.15952	0.211498	0.0711094	0.129522	0.112365	0.147228	0.248758	0.216674	0.570027	0	0	0.489933	0.552548	0.212166	0.302783	0.444539	0.162084	0.3215	-0.988073	0.126706
ENSRNOG00000020903	Oraov1	oral cancer overexpressed 1 [Source:RGD Symbol;Acc:1304637]	2.7199	1.46933	1.48217	1.96308	1.49012	2.34307	1.17823	0.923636	1.14354	1.27553	1.35171	1.72389	1.43943	0.603015	1.49156	0.918772	1.69619	1.24343	0.447975	0.126824
ENSRNOG00000012185	Zfyve21	zinc finger, FYVE domain containing 21 [Source:RGD Symbol;Acc:1311036]	8.44183	7.96404	8.22383	7.60341	6.99572	13.8285	18.9179	10.889	8.82818	10.6793	9.46115	8.40435	8.78513	8.6341	9.10322	6.90148	10.358	8.84961	0.227063	0.126839
ENSRNOG00000001886	Dgcr8	DiGeorge syndrome critical region gene 8 [Source:RGD Symbol;Acc:1306365]	4.25475	3.11126	3.3174	3.16537	3.27945	2.48369	2.11912	2.14841	3.70873	3.05572	3.09774	2.69774	1.90985	2.16307	1.79294	2.07687	2.98493	2.56283	0.219959	0.126906
ENSRNOG00000052162	AABR07030257.1	-	1.82477	0.322626	0.325383	0	1.02832	1.34737	1.70734	0	0	0	0.890422	0	0.948106	0.72819	0	0	0.819477	0.32084	1.35285	0.12697
ENSRNOG00000002461	Nid1	nidogen 1 [Source:RGD Symbol;Acc:3178]	1.45452	1.3328	3.62228	1.80037	1.89917	1.96462	1.57677	1.69869	2.63997	2.77012	1.80313	1.6189	2.59607	2.30047	1.87215	5.14108	1.91865	2.59273	-0.434381	0.126995
ENSRNOG00000009338	Kras	Kirsten rat sarcoma viral oncogene [Source:RGD Symbol;Acc:2981]	0.331232	1.4054	1.24055	1.82885	1.16655	1.95654	0.929774	1.1248	1.16975	1.39801	1.29292	1.27894	2.69634	3.48058	2.31381	1.61116	1.24796	1.90519	-0.610359	0.126999
ENSRNOG00000020373	Dap3	death associated protein 3 [Source:RGD Symbol;Acc:1305339]	17.0806	15.0988	16.5915	18.0794	13.5353	16.0224	21.4955	14.0276	17.33	13.6094	16.1936	14.5687	14.7165	11.2441	13.962	16.6913	16.4914	14.7895	0.157144	0.127088
ENSRNOG00000057135	AABR07070714.2	-	0	0	0	0	0	0	0	0	0.196774	0	0.190291	0	0	0	0	0.118606	0	0.0632089	#NAME?	0.127091
ENSRNOG00000056701	Gtf2a2	Transcription initiation factor IIA subunit 2 [Source:UniProtKB/Swiss-Prot;Acc:O08950]	17.9	15.1131	15.246	16.9569	16.4074	18.2158	18.0136	19.3272	15.3407	16.9507	15.2099	12.5869	15.7997	16.3312	16.4668	15.9306	17.1475	15.5771	0.138574	0.127142
ENSRNOG00000031591	AABR07032255.2	-	0	0.410885	0.828944	0	0.16373	0	0.362375	0.157799	0.390834	0.980836	0	0.203899	1.00628	0.154566	0.352947	1.64859	0.240467	0.592243	-1.30035	0.127329
ENSRNOG00000014127	Rnf151	ring finger protein 151 [Source:RGD Symbol;Acc:1309302]	0	0	0.231162	0	0.0608741	0.0637809	0.628795	0	0.726498	0.121571	0	0.0758086	0.673398	0.402268	0.262403	0.350233	0.123076	0.326522	-1.40763	0.12759
ENSRNOG00000016681	Mc2r	melanocortin 2 receptor (adrenocorticotropic hormone) [Source:RGD Symbol;Acc:628649]	0	0	0	0	0	0	0	0	0	0	0	0.0772614	0	0	0	0.446209	0	0.0654338	#NAME?	0.127679
ENSRNOG00000027550	Mzf1	myeloid zinc finger 1 [Source:RGD Symbol;Acc:1308391]	1.37479	1.95933	1.25098	1.89087	1.99607	0.352183	0.568814	0.781291	0.87289	0.611841	1.27772	1.03412	0.631743	0.466502	0.61782	1.905	1.27179	0.927205	0.455903	0.127729
ENSRNOG00000016491	Fam110d	family with sequence similarity 110, member D [Source:RGD Symbol;Acc:1564994]	0.834092	1.10594	0.743765	0.270906	0.646261	0.307939	1.08395	0.453193	0.561048	0.880082	0.339157	0	0.361163	0.110951	0.823311	0.338096	0.680756	0.426726	0.673827	0.127782
ENSRNOG00000049870	Ighv12-3	immunoglobulin heavy variable V12-3 [Source:MGI Symbol;Acc:MGI:3646760]	0	0	0	0	0	0	0	0	0	0.206069	0	0	0	0.584663	0.44502	0	0	0.154469	#NAME?	0.127822
ENSRNOG00000030812	LOC100361105	Igh protein-like [Source:RGD Symbol;Acc:2320755]	0	0	0	0	0	0	0	0	0	0.154552	0.357415	0	0	0.438497	0	0	0	0.118808	#NAME?	0.127932
ENSRNOG00000046377	LOC684480	similar to butyrophilin 3 [Source:RGD Symbol;Acc:1590287]	0	0.056206	0	0	0.0447942	0	0	0	0	0.0447131	0.0517206	0	0	0	0	0.644296	0.012625	0.0925912	-2.87459	0.128141
ENSRNOG00000004939	Ttll6	tubulin tyrosine ligase-like family, member 6 [Source:RGD Symbol;Acc:1311922]	0	0	0.0215059	0.0195859	0.0339776	0.0356238	0.0250749	0	0	0.0848413	0.019622	0.105831	0	0.048129	0	0.122226	0.016971	0.0475812	-1.48732	0.128171
ENSRNOG00000057280	AABR07051733.1	Uncharacterized protein [Source:UniProtKB/TrEMBL;Acc:M0R628]	0	0	0	0	0	2.07336	0	0	0	0	0	0	0	0	0	0	0.25917	0	Inf	0.128185
ENSRNOG00000006956	Adamtsl1	ADAMTS-like 1 [Source:RGD Symbol;Acc:1306439]	0.0122371	0	0.0763983	0	0	0.0361437	0	0.0166257	0.0102876	0.120528	0	0.010738	0.0847888	0	0.0557559	0.111625	0.0176756	0.0492154	-1.47735	0.128344
ENSRNOG00000014589	Arpin	actin-related protein 2/3 complex inhibitor [Source:RGD Symbol;Acc:1311021]	3.35588	2.73831	5.01832	2.66202	1.40012	2.61134	2.91198	2.08639	2.95203	2.72391	3.16993	1.72169	2.30261	2.43796	2.05812	1.88355	2.84805	2.40622	0.243201	0.128378
ENSRNOG00000049768	Adcy9	adenylate cyclase 9 [Source:RGD Symbol;Acc:1304747]	0.380193	0.432094	0.48433	0.683558	0.573857	0.571476	0.148225	0.166	0.650785	0.391619	0.938574	0.440879	0.7408	0.812756	0.422712	0.729284	0.429967	0.640926	-0.575933	0.128422
ENSRNOG00000042421	RGD1559909	RGD1559909 [Source:RGD Symbol;Acc:1559909]	21.1145	17.3863	21.0211	10.686	16.9102	12.0667	18.7194	16.5998	14.3493	15.9722	15.8771	18.9101	10.896	17.9865	9.66334	11.7246	16.813	14.4224	0.221265	0.128515
ENSRNOG00000049642	Smim5	small integral membrane protein 5 [Source:RGD Symbol;Acc:1586374]	0	0	0	0.233859	0	0	0.199631	0	0	0	0	0	0	0	0	0	0.0541863	0	Inf	0.128599
ENSRNOG00000028891	Cyp2t1	cytochrome P450, family 2, subfamily t, polypeptide 1 [Source:RGD Symbol;Acc:620086]	18.181	15.7714	20.9555	25.8192	22.7967	24.1195	43.3535	26.6948	15.9536	20.0335	22.5458	26.6469	22.0821	15.9302	24.0012	21.9032	24.7114	21.137	0.225406	0.128613
ENSRNOG00000004458	Ston2	stonin 2 [Source:RGD Symbol;Acc:1311502]	0.539572	0.420847	0.679271	0.463885	0.268286	0.890558	0.230986	0.194007	0.987449	0.5805	1.18731	0.222821	0.52224	1.01325	0.747091	0.450299	0.460926	0.713869	-0.631124	0.12866
ENSRNOG00000007818	Slc45a4	solute carrier family 45, member 4 [Source:RGD Symbol;Acc:1309971]	0.686509	0.758579	0.795859	0.891903	0.362687	1.74884	0.446094	1.00249	0.721565	1.15904	1.14449	1.05431	1.39715	1.5524	1.61595	1.00879	0.83662	1.20671	-0.528437	0.128683
ENSRNOG00000000341	Nid2	nidogen 2 (osteonidogen) [Source:RGD Symbol;Acc:1311685]	1.15272	1.10995	1.46847	1.35384	1.44994	0.881544	0.727631	0.824854	1.22889	1.65074	1.45634	1.01159	2.88783	0.876181	1.3129	2.12773	1.12112	1.56903	-0.484931	0.128718
ENSRNOG00000051253	Rn60_1_1348.1	-	0.804873	1.42296	0.71771	0.261416	1.13383	0.71313	0	0.437282	1.48892	0.452907	2.48716	1.41264	1.25458	1.07056	0.488872	1.30501	0.6864	1.24508	-0.859118	0.128785
ENSRNOG00000053288	Ank3	ankyrin 3, node of Ranvier (ankyrin G) [Source:RGD Symbol;Acc:620157]	0.281206	0.266763	0.299691	0.239469	0.24639	0.177251	0.171136	0.121117	0.230686	0.279836	0.334653	0.361134	0.392018	0.200709	0.21873	0.493491	0.225378	0.313907	-0.477991	0.128802
ENSRNOG00000053640	Kcng2	Potassium voltage-gated channel subfamily G member 2 [Source:UniProtKB/Swiss-Prot;Acc:Q9QYU3]	0	0	0	0	0	0	0	0	0	0	0.044742	0	0	0.0731624	0	0.111472	0	0.0286721	#NAME?	0.128827
ENSRNOG00000001736	Bdh1	3-hydroxybutyrate dehydrogenase, type 1 [Source:RGD Symbol;Acc:620131]	41.625	44.6209	45.8105	36.6666	56.0895	79.9575	76.8839	59.0322	47.5947	50.1024	39.6315	37.9804	50.1415	52.9299	65.9283	39.9627	55.0858	48.0339	0.197626	0.128829
ENSRNOG00000049121	Bysl	bystin-like [Source:RGD Symbol;Acc:727959]	4.02699	4.92083	4.70005	2.59664	3.92114	4.41644	4.09439	5.75169	4.73057	9.12336	6.21257	6.54819	5.02599	7.64098	5.84565	1.92043	4.30352	5.88097	-0.450536	0.128834
ENSRNOG00000055789	AABR07000411.1	-	0	0	0.0793369	0.120394	0.229765	0.087576	0	0.0805554	0.199469	0.0417242	0.144686	0.130108	0.333847	0.177494	0.202652	0.0601015	0.0747033	0.16126	-1.11015	0.128885
ENSRNOG00000005673	Runx1t1	runt-related transcription factor 1; translocated to, 1 (cyclin D-related) [Source:RGD Symbol;Acc:1305490]	0.0881545	0.0890597	0.145995	0.143159	0.133065	0.120888	0.163666	0.0940875	0.254146	0.194901	0.215068	0.165775	0.152685	0.108885	0.19125	0.14039	0.122259	0.177887	-0.54102	0.128896
ENSRNOG00000004554	Dcn	decorin [Source:RGD Symbol;Acc:61895]	3.20313	0.767865	3.09845	2.11598	3.86244	4.16906	2.20133	2.0649	2.14556	3.0553	2.69317	1.5246	4.18444	2.347	2.2673	16.1754	2.68539	4.29909	-0.678898	0.128938
ENSRNOG00000020159	Dalrd3	DALR anticodon binding domain containing 3 [Source:RGD Symbol;Acc:1359206]	15.4895	17.9132	11.5798	13.9956	12.8795	8.16937	9.6563	10.718	10.2824	14.46	13.0226	12.06	7.66518	9.87579	9.41787	10.5041	12.5502	10.911	0.201923	0.128964
ENSRNOG00000011901	Rrad	Ras-related associated with diabetes [Source:RGD Symbol;Acc:69357]	0	0	0.0338966	0	0	0	0.0592829	0	0.0639387	0.0267371	0.0618319	0	0	0	0.0288703	0.231162	0.0116474	0.0515674	-2.14645	0.128983
ENSRNOG00000034139	Lyc2	lysozyme C type 2 [Source:RGD Symbol;Acc:1593616]	3.19289	13.8602	9.25353	7.03697	9.63875	11.0722	11.4999	10.1071	12.6567	12.3935	10.8498	4.10289	5.18451	7.54615	3.63658	3.64013	9.45768	7.50128	0.334349	0.129206
ENSRNOG00000002697	Mtmr1	myotubularin related protein 1 [Source:RGD Symbol;Acc:1306569]	5.33151	4.62876	5.75615	6.21532	5.72709	4.06322	4.66207	5.14711	4.96335	4.16573	5.15639	5.09649	4.91395	4.74898	3.71572	4.689	5.1914	4.6812	0.149246	0.129365
ENSRNOG00000047294	AABR07043115.1	Uncharacterized protein [Source:UniProtKB/TrEMBL;Acc:M0R7G2]	0	0	0	0	0	0	0	0	0.0526292	0	0.0509075	0	0	0	0	0	0	0.0129421	#NAME?	0.129682
ENSRNOG00000036659	Fn3k	fructosamine 3 kinase [Source:RGD Symbol;Acc:1559983]	11.166	10.2652	6.9036	9.91279	9.43828	10.4433	20.7413	10.9206	9.13854	9.63526	6.53788	9.27628	9.92773	10.0998	12.8872	7.84552	11.2239	9.41852	0.253	0.129699
ENSRNOG00000010453	Klhl7	kelch-like family member 7 [Source:RGD Symbol;Acc:1305564]	13.9445	10.5825	8.8267	9.1776	10.105	7.75313	5.35406	8.49428	9.30711	7.76282	9.11005	9.39068	7.29777	8.31792	6.55095	7.35375	9.27973	8.13638	0.189695	0.129804
ENSRNOG00000021218	Pias3	protein inhibitor of activated STAT, 3 [Source:RGD Symbol;Acc:708413]	4.43985	3.86612	3.27965	2.69035	2.33387	2.20183	1.94629	1.77778	2.786	2.47063	3.39502	3.02396	2.49634	1.49847	1.43402	1.20879	2.81697	2.28915	0.299329	0.129869
ENSRNOG00000057028	Rn60_10_0862.1	-	0	0.175402	0.265416	0.161108	0.20964	0.512779	0	0.336898	0.250234	0.0697682	0.242048	0.0870422	0	0	0.0753347	0	0.207655	0.0905534	1.19735	0.130018
ENSRNOG00000057629	AABR07032786.1	-	0	0	0	0	0	0	0	0	0.126264	0.316986	0	0.131792	0	0	0	0	0	0.0718803	#NAME?	0.130429
ENSRNOG00000010951	Cmtm6	CKLF-like MARVEL transmembrane domain containing 6 [Source:RGD Symbol;Acc:1307765]	12.9235	17.8775	17.2036	13.117	17.0029	27.1594	19.2015	19.5805	14.3933	17.8764	12.1266	16.3848	16.0345	17.2731	20.5458	11.8059	18.0082	15.8051	0.188271	0.1305
ENSRNOG00000015695	Sult5a1	sulfotransferase family 5A, member 1 [Source:RGD Symbol;Acc:1310002]	0	0.826038	0.303017	0.137957	0	0	0.220803	0.173085	0.428552	0	0	0	0.0735469	0	0	0	0.207613	0.0627624	1.72592	0.130643
ENSRNOG00000027151	Lrrc58	leucine rich repeat containing 58 [Source:RGD Symbol;Acc:1307440]	0.660692	1.03832	1.57115	0.596111	1.29278	0.975699	0.0381586	0.349039	1.29633	0.464775	1.79101	1.28851	2.1616	2.92954	0.390203	1.11596	0.815244	1.42974	-0.810451	0.130651
ENSRNOG00000004351	Slc25a29	solute carrier family 25 (mitochondrial carnitine/acylcarnitine carrier), member 29 [Source:RGD Symbol;Acc:1308104]	1.48017	0.951591	1.34994	1.33845	1.37436	0.819702	1.34653	0.594056	1.21633	1.11223	2.5442	2.45029	0.815711	1.32005	1.4049	2.2841	1.15685	1.64348	-0.506548	0.130688
ENSRNOG00000053143	Rn60_7_1407.3	-	0.33032	0	0	0	0	0.243868	0.686966	0	0	0	0	0	0	0	0	0	0.157644	0	Inf	0.130704
ENSRNOG00000011981	Slc39a13	solute carrier family 39 (zinc transporter), member 13 [Source:RGD Symbol;Acc:1304695]	3.31372	3.67083	4.60079	3.33779	3.69328	3.28302	2.94366	2.8489	3.28014	5.16375	2.31957	2.28222	2.83338	2.42708	2.93018	2.50796	3.4615	2.96803	0.221889	0.13071
ENSRNOG00000018999	Cdc14b	cell division cycle 14B [Source:RGD Symbol;Acc:1311163]	1.62062	1.05682	1.77686	1.63949	1.21641	1.13778	0.469561	0.902209	1.78714	1.14003	2.91671	0.885965	2.25476	1.66094	1.35159	2.01927	1.22747	1.75205	-0.513358	0.130852
ENSRNOG00000013013	Tle3	transducin-like enhancer of split 3 [Source:RGD Symbol;Acc:620292]	1.67458	0.712031	2.3061	1.15318	1.35873	2.17557	1.75203	1.16614	1.14072	1.43149	1.44799	1.06031	1.43184	1.3252	1.23933	1.26739	1.53729	1.29303	0.249635	0.130923
ENSRNOG00000037295	Poc1a	POC1 centriolar protein A [Source:RGD Symbol;Acc:1565004]	0.824069	0.0809488	0.653244	0.743519	0.193499	0.270423	0.761575	0.497527	1.46289	0.772941	0.670181	1.20532	1.34804	0.243609	1.18194	0.185585	0.5031	0.883813	-0.812895	0.131068
ENSRNOG00000020554	Slc50a1	solute carrier family 50 (sugar efflux transporter), member 1 [Source:RGD Symbol;Acc:1308478]	15.3897	21.6065	16.594	11.4344	16.7211	12.5518	21.0722	14.8931	17.3386	14.0101	11.6155	14.4765	15.8538	11.0382	14.3587	15.6979	16.2828	14.2987	0.187474	0.131116
ENSRNOG00000004263	Ints7	integrator complex subunit 7 [Source:RGD Symbol;Acc:1308014]	1.8353	1.38685	1.7686	1.80269	2.10596	1.53	1.23103	1.2063	2.24014	2.26976	3.00909	2.72761	1.33302	1.43719	1.77566	2.45985	1.60834	2.15654	-0.423147	0.131155
ENSRNOG00000013282	Mctp1	multiple C2 domains, transmembrane 1 [Source:RGD Symbol;Acc:1305199]	0	0	0	0	0	0	0	0	0	0	0	0	0	0.14161	0.0646723	0	0	0.0257852	#NAME?	0.131196
ENSRNOG00000018040	Gins4	GINS complex subunit 4 (Sld5 homolog) [Source:RGD Symbol;Acc:1307397]	1.72475	1.86342	2.9052	1.86728	3.98217	2.54704	2.44071	1.88731	1.93368	1.34808	2.18182	1.2613	2.4894	1.33831	0.509298	3.49575	2.40223	1.8197	0.400673	0.131235
ENSRNOG00000010507	Mmp7	matrix metallopeptidase 7 [Source:RGD Symbol;Acc:3100]	0	0	0	0	0	0	0	0	0	0	0.295703	0	0	0	0.138068	0	0	0.0542215	#NAME?	0.131272
ENSRNOG00000014904	Ppp1r3e	protein phosphatase 1, regulatory subunit 3E [Source:RGD Symbol;Acc:1583926]	0.66009	0.333407	0.588666	0.612571	0	0.348155	0.588247	0.192137	0.237862	0.132685	0.38345	0.496543	0.244986	0.188161	0	0.191125	0.415409	0.234351	0.825859	0.131316
ENSRNOG00000008752	Nrf1	nuclear respiratory factor 1 [Source:RGD Symbol;Acc:1304603]	2.22498	1.58769	2.46222	1.69781	2.41698	1.40536	1.30991	2.03918	1.98358	2.35721	2.3544	2.63479	2.36794	2.47822	2.56471	2.87963	1.89302	2.45256	-0.373602	0.131318
ENSRNOG00000001224	Itgb2	integrin, beta 2 [Source:RGD Symbol;Acc:1305581]	4.33103	2.55235	7.72433	3.69905	3.25411	5.06933	6.07048	3.83492	8.3086	6.95098	5.4788	4.22306	6.97354	7.40394	4.77454	3.67381	4.56695	5.97341	-0.387323	0.13132
ENSRNOG00000028872	Rai14	retinoic acid induced 14 [Source:RGD Symbol;Acc:1305942]	3.80067	3.28664	3.38922	2.76739	3.65198	1.43367	2.45891	2.17451	3.33475	3.54544	3.12438	1.287	1.89614	1.97824	2.38399	1.82114	2.87037	2.42138	0.245406	0.131365
ENSRNOG00000011332	Clspn	claspin [Source:RGD Symbol;Acc:1309083]	0	0.0176895	0.0356814	0.0649917	0	0.0295525	0.0104007	0	0.117778	0.0140724	0	0.12292	0.017324	0.0665442	0.0303904	0.0405555	0.0197895	0.051198	-1.37135	0.131446
ENSRNOG00000024142	Arglu1	arginine and glutamate rich 1 [Source:RGD Symbol;Acc:1310061]	11.4774	6.7313	11.4158	8.69214	9.87248	10.2674	9.46583	10.2313	12.8523	14.3233	12.9684	11.8154	9.03157	11.7804	12.9885	11.5194	9.76921	12.1599	-0.315819	0.131494
ENSRNOG00000012099	Papd4	PAP associated domain containing 4 [Source:RGD Symbol;Acc:1306438]	17.3593	18.1528	24.7095	24.0556	27.1942	21.0665	15.6567	17.7783	25.8319	25.6944	25.5174	20.4241	28.5017	28.6996	25.3642	30.4669	20.7466	26.3125	-0.342874	0.131502
ENSRNOG00000046147	Knop1	lysine-rich nucleolar protein 1 [Source:RGD Symbol;Acc:1565096]	0.365882	0.323431	0.233052	0.169771	0.368172	0.0771972	0.16303	0	0.395567	0.735382	0.467576	0.366952	0.181048	0.208592	0.277823	0.317817	0.212567	0.368845	-0.795096	0.131521
ENSRNOG00000053159	AABR07022162.1	-	0	0.0831326	0	0	0	0	0	0	0.0790758	0.0661572	0	0.123789	0.162859	0	0	0	0.0103916	0.0539851	-2.37715	0.131539
ENSRNOG00000016620	Csnk1g1	casein kinase 1, gamma 1 [Source:RGD Symbol;Acc:621404]	0.2302	0	0.179633	0	0.222963	0.212481	0.0747954	0.175893	0.266166	0.121453	0.0936015	0.151521	0.249206	0.306214	0.436995	0.320782	0.136996	0.243242	-0.828264	0.131762
ENSRNOG00000018725	Phkg2	phosphorylase kinase, gamma 2 (testis) [Source:RGD Symbol;Acc:620024]	16.0585	17.8189	14.8566	16.0928	14.3048	11.052	15.4834	13.0267	15.2736	12.143	16.515	15.0164	12.4412	11.1805	10.7084	13.0723	14.8367	13.2938	0.158416	0.131899
ENSRNOG00000008553	Mthfr	methylenetetrahydrofolate reductase (NAD(P)H) [Source:RGD Symbol;Acc:1309952]	4.32574	4.14739	3.85746	3.56645	2.83606	2.40781	1.21082	2.55378	1.7627	1.5683	4.95197	1.78126	2.42057	3.20894	1.94547	2.59652	3.11319	2.52947	0.299561	0.131902
ENSRNOG00000046452	Fcgr2b	Fc fragment of IgG, low affinity IIb, receptor [Source:RGD Symbol;Acc:631331]	9.25725	4.99173	13.0224	9.33951	9.58547	10.9537	9.57636	8.37795	11.3646	13.2847	12.3274	11.2922	13.308	10.559	11.8792	10.0146	9.38805	11.7537	-0.324219	0.131964
ENSRNOG00000033697	Casp4	caspase 4, apoptosis-related cysteine peptidase [Source:RGD Symbol;Acc:621757]	4.79408	4.8224	5.38073	5.16792	5.9387	4.9436	2.79291	4.21043	9.24379	7.73335	8.1334	6.09311	4.00857	4.3429	5.96237	5.6122	4.75635	6.39121	-0.426236	0.131994
ENSRNOG00000045829	Thbs1	thrombospondin 1 [Source:RGD Symbol;Acc:1588455]	2.16258	1.03385	1.92847	2.66979	2.78234	2.36261	1.10124	2.02333	2.28229	1.49024	3.08661	3.17591	2.06391	3.09673	2.02744	5.25526	2.00803	2.8098	-0.484689	0.132032
ENSRNOG00000001351	Trafd1	TRAF type zinc finger domain containing 1 [Source:RGD Symbol;Acc:620171]	42.6373	29.0284	66.2543	61.8891	26.9099	24.751	31.143	18.8284	49.5927	23.166	26.0746	35.866	38.1865	23.3871	25.0052	25.2025	37.6802	30.8101	0.290404	0.132127
ENSRNOG00000011360	Dkk2	dickkopf WNT signaling pathway inhibitor 2 [Source:RGD Symbol;Acc:1308639]	0.0286259	0	0.0510514	0.0929872	0.120998	0.105699	0	0.0972243	0.0722143	0.0604168	0.0698519	0.150749	0.0495906	0.26657	0.304338	0.058025	0.0620732	0.128969	-1.05499	0.132462
ENSRNOG00000033653	Mpp3	membrane protein, palmitoylated 3 (MAGUK p55 subfamily member 3) [Source:RGD Symbol;Acc:620015]	0.592495	0.765482	0.975433	1.59131	0.914955	0.588932	0.770002	0.588147	0.958088	0.881688	1.46403	1.1999	1.30251	0.606245	0.968986	2.6096	0.848345	1.24888	-0.557913	0.132501
ENSRNOG00000016716	Armc3	armadillo repeat containing 3 [Source:RGD Symbol;Acc:2319961]	0.390998	0.188519	0.0633834	0.0577247	0.250368	0.15747	0.240206	0.12071	0.149438	0.0750112	0	0.0311871	0.215483	0.189114	0	0.180115	0.183672	0.105044	0.806145	0.132502
ENSRNOG00000002045	Anxa3	annexin A3 [Source:RGD Symbol;Acc:2119]	4.11014	3.52181	7.28542	3.23497	3.69442	6.81445	10.683	5.15494	9.49877	8.44334	5.29052	5.97466	13.7354	7.73119	5.62905	4.08856	5.56239	7.54894	-0.44057	0.132516
ENSRNOG00000030118	Msn	moesin [Source:RGD Symbol;Acc:621260]	5.06517	3.57883	9.5426	4.86586	4.97489	5.2808	5.18266	3.62188	9.25296	6.91299	6.09163	5.16499	8.01614	6.06139	4.91586	7.53691	5.26409	6.74411	-0.357445	0.13253
ENSRNOG00000008480	Kcnab3	potassium channel, voltage-gated shaker-related subfamily A regulatory beta subunit 3 [Source:RGD Symbol;Acc:61830]	0	0.127003	0	0	0.0674562	0.141424	0.0746723	0.130087	0	0.303172	0	0.336185	0.207357	0.222953	0.363598	0	0.0675803	0.179158	-1.40656	0.132598
ENSRNOG00000007178	Cd8a	CD8a molecule [Source:RGD Symbol;Acc:2316]	1.96642	0.643817	2.33808	1.36015	1.07731	0.86044	1.40083	0.643061	1.77596	1.58823	2.66523	1.9174	1.766	1.40472	1.49314	1.99279	1.28626	1.82543	-0.505054	0.132621
ENSRNOG00000050072	Jmjd7	jumonji domain containing 7 [Source:RGD Symbol;Acc:2290039]	3.40749	1.8742	2.49841	3.07425	4.64042	2.46013	0.7479	1.54288	3.62928	4.36794	4.43369	3.32256	4.26244	2.66916	3.3348	3.22298	2.53071	3.65536	-0.530469	0.132662
ENSRNOG00000016357	Casc4	cancer susceptibility candidate 4 [Source:RGD Symbol;Acc:1305985]	0.112579	0.0248796	0.200774	0.0914081	0.337003	0.228582	0.23407	0.0191099	0.047331	0.138588	0.0457715	0.098787	0.146228	0.11231	0	0.114079	0.156051	0.0878868	0.828296	0.132688
ENSRNOG00000032224	Hist1h4b	histone cluster 1, H4b [Source:RGD Symbol;Acc:620814]	2.04216	0.451351	1.59356	0	0	0.188443	0.398064	0	0.429326	0	0	0	0	0.848942	0	0	0.584197	0.159783	1.87034	0.132697
ENSRNOG00000006726	Zfp9	zinc finger protein 9 [Source:RGD Symbol;Acc:2293498]	0.472587	0.455726	0.383104	0.122098	0.16644	0.348945	0.0781651	0.160485	0.289002	0.407997	0.174682	0.11311	0.148822	0.085724	0.1468	0.0653128	0.273444	0.178931	0.611839	0.132704
ENSRNOG00000030228	LOC688932	similar to heat shock protein 8 [Source:RGD Symbol;Acc:1582975]	0.104312	0	0.0930146	0	0	0	0.0271127	0	0	0	0	0	0	0	0	0	0.0280549	0	Inf	0.132721
ENSRNOG00000001388	Sds	serine dehydratase [Source:RGD Symbol;Acc:67376]	45.3341	58.498	3.25486	15.7206	52.5384	54.019	31.8433	79.4726	69.7891	14.2522	39.835	63.0875	100.829	31.4527	65.3507	195.614	42.5851	72.5263	-0.768155	0.132761
ENSRNOG00000055524	Trip10	thyroid hormone receptor interactor 10 [Source:MGI Symbol;Acc:MGI:2146901]	6.72806	7.08737	8.09962	7.3296	6.83234	4.30548	7.1407	5.10273	5.75162	4.73293	6.74808	5.11708	7.04044	5.03408	3.91666	7.50007	6.57824	5.73012	0.199136	0.132763
ENSRNOG00000008932	Ncapd3	non-SMC condensin II complex, subunit D3 [Source:RGD Symbol;Acc:1562176]	0.538842	0.493323	0.566303	0.468777	0.379551	0.682052	0.500189	0.196051	0.906159	0.622724	0.672935	0.574196	0.466631	0.537555	0.496817	1.0336	0.478136	0.663828	-0.473388	0.132861
ENSRNOG00000009514	Mme	membrane metallo-endopeptidase [Source:RGD Symbol;Acc:3098]	0.0294602	0.364626	0.0525393	0.167471	0.124525	0.348088	0.19911	0.0400257	0.099104	0.0621777	0	0.0258514	0.0255088	0.0391934	0.111856	0.328449	0.165731	0.0865175	0.937776	0.132889
ENSRNOG00000057666	Rn60_20_0046.4	-	12.4956	12.5922	10.5857	11.0593	10.8262	5.44362	2.4034	5.00724	6.72448	7.91113	9.34877	7.89529	5.95175	4.32149	4.64909	8.35761	8.80166	6.89495	0.352234	0.132941
ENSRNOG00000019842	Artn	artemin [Source:RGD Symbol;Acc:621427]	0	0.537102	0.2032	0.0616713	0.106987	0	0.47378	0.618996	0	0.0534139	0.370574	0.0666386	0.0657557	0.101031	0.115351	0.153934	0.250217	0.115837	1.11108	0.132986
ENSRNOG00000050624	Lysmd4	LysM, putative peptidoglycan-binding, domain containing 4 [Source:RGD Symbol;Acc:1592887]	4.21845	2.64419	1.64149	2.17975	1.56677	2.71838	1.59483	2.18789	2.83766	1.67258	1.37222	1.41348	1.19561	1.7344	2.44602	2.17633	2.34397	1.85604	0.336726	0.133199
ENSRNOG00000006384	Ddx58	DEAD (Asp-Glu-Ala-Asp) box polypeptide 58 [Source:RGD Symbol;Acc:1309460]	2.19758	1.3449	4.47212	2.65374	2.699	7.19795	2.34335	3.09997	2.70072	2.77474	3.11603	4.15378	6.0022	9.2567	5.60496	3.59752	3.25108	4.65083	-0.516571	0.133199
ENSRNOG00000010230	Fam45a	family with sequence similarity 45, member A [Source:RGD Symbol;Acc:1308326]	2.97321	4.28818	4.53518	3.49423	3.52725	4.62183	2.2777	3.34789	4.86851	3.13731	5.59933	4.11978	3.93002	6.34859	5.8222	4.67815	3.63318	4.81299	-0.405698	0.133256
ENSRNOG00000025069	Ly9	lymphocyte antigen 9 [Source:RGD Symbol;Acc:1308341]	0.0513608	0	0.0457984	0	0.144739	0	0	0	0.129567	0.0361249	0.167084	0.225375	0	0.102494	0	0.104109	0.0302372	0.0955944	-1.6606	0.133307
ENSRNOG00000000987	Ptcd1	pentatricopeptide repeat domain 1 [Source:RGD Symbol;Acc:1311473]	2.99415	2.55997	3.37034	2.67032	2.1782	2.95381	3.4829	2.60031	3.23991	2.10625	3.1534	2.28297	2.74173	1.97503	2.16167	2.56172	2.85125	2.52784	0.173692	0.133329
ENSRNOG00000052233	AABR07042454.2	-	0	0	0	0	0	0	0	0	1.08046	0	0	0	0	0.284899	0.32528	0	0	0.21133	#NAME?	0.133335
ENSRNOG00000017244	Rnf186	ring finger protein 186 [Source:RGD Symbol;Acc:1596075]	0.41262	0.0729531	1.10381	2.74724	1.22066	0.609342	2.18779	1.51329	0.0693679	0.464409	0.402639	0.50693	2.71565	0.658601	0.626575	0.418162	1.23346	0.732792	0.751239	0.133345
ENSRNOG00000003233	Serpinf2	serpin peptidase inhibitor, clade F (alpha-2 antiplasmin, pigment epithelium derived factor), member 2 [Source:RGD Symbol;Acc:1306692]	291.082	255.273	253.708	251.688	294.884	367.43	413.366	309.019	284.617	312.257	285.855	256.766	297.194	265.255	285.696	211.551	304.556	274.899	0.147807	0.133392
ENSRNOG00000000529	Pim1	Pim-1 proto-oncogene, serine/threonine kinase [Source:RGD Symbol;Acc:3330]	3.57974	2.06374	3.40042	8.15139	2.24746	3.50515	6.31081	1.10996	2.3557	4.10577	1.32898	3.20976	4.448	2.53613	1.65453	2.83912	3.79608	2.80975	0.434071	0.133457
ENSRNOG00000004805	Stac2	SH3 and cysteine rich domain 2 [Source:RGD Symbol;Acc:1305548]	0	0	0	0	0	0	0.0212817	0	0	0	0	0	0	0.0680804	0.015546	0.0622443	0.00266021	0.0182338	-2.77701	0.133648
ENSRNOG00000009605	Tfe3	transcription factor binding to IGHM enhancer 3 [Source:RGD Symbol;Acc:1559642]	2.87653	1.08975	1.30875	2.38335	1.36458	3.33768	1.22066	2.59164	3.06045	1.89963	2.95989	2.06068	3.55871	3.8653	3.566	1.96321	2.02162	2.86673	-0.503898	0.133664
ENSRNOG00000020489	Tmem145	transmembrane protein 145 [Source:RGD Symbol;Acc:1595911]	0.0904502	0	0.443658	0.403995	0.223008	0.0668006	0.188094	0.153601	0.152137	0	0.0367945	0.0793963	0.0783465	0.120333	0.137365	0.229194	0.196201	0.104196	0.913033	0.133732
ENSRNOG00000021093	Syngr4	synaptogyrin 4 [Source:RGD Symbol;Acc:1307737]	0.126744	0.11206	0.339093	0.205855	0.089279	0	0.0988297	0.258271	0	0.312105	0.154638	0	0	0	0	0	0.153766	0.0583428	1.39811	0.134058
ENSRNOG00000008055	Ccne2	cyclin E2 [Source:RGD Symbol;Acc:1307783]	0.100176	0.236169	0.1489	0	0	0.221926	0.0520758	0	0.3089	0.234932	0.162945	0	0.491652	0.111061	0.152145	0.203059	0.0949059	0.208087	-1.13262	0.134395
ENSRNOG00000012087	Ufsp2	UFM1-specific peptidase 2 [Source:RGD Symbol;Acc:1311161]	33.2357	34.15	32.9243	27.2005	29.623	29.8861	24.6669	33.4799	30.9347	28.4263	31.1491	27.1451	26.3317	26.8318	29.134	23.8103	30.6458	27.9704	0.131789	0.134415
ENSRNOG00000005982	C1d	C1D nuclear receptor co-repressor [Source:RGD Symbol;Acc:1560600]	5.96198	7.39909	5.39513	5.22256	4.63399	4.01187	4.90077	4.2687	4.1735	3.73948	4.96782	4.8712	3.86599	4.41447	5.7089	5.17876	5.22426	4.61502	0.178892	0.134546
ENSRNOG00000000121	Pigv	phosphatidylinositol glycan anchor biosynthesis, class V [Source:RGD Symbol;Acc:1309526]	1.811	1.44341	1.8797	1.08479	1.15017	2.21406	1.69764	1.10902	1.27314	1.54546	0.893303	1.38084	1.79973	1.12548	1.28493	1.05302	1.54872	1.29449	0.258695	0.134596
ENSRNOG00000006487	Casp8ap2	caspase 8 associated protein 2 [Source:RGD Symbol;Acc:1305771]	0.671197	0.780103	0.742626	0.625734	0.499046	0.495594	0.478134	0.464306	0.919719	0.56834	0.899607	0.938063	0.958002	0.5952	0.594582	0.843935	0.594592	0.789681	-0.409369	0.134682
ENSRNOG00000016257	Cotl1	coactosin-like F-actin binding protein 1 [Source:RGD Symbol;Acc:1305498]	8.69178	5.01087	16.8497	8.18267	10.8251	10.9755	19.6775	9.53945	24.2028	16.2162	10.1928	13.0996	17.1816	14.3681	11.3344	12.3188	11.2191	14.8643	-0.405898	0.134755
ENSRNOG00000042971	LOC363337	similar to RIKEN cDNA 1700081O22 [Source:RGD Symbol;Acc:1359598]	0	0	0	0.20193	0.0875768	0	0	0	0	0	0	0	0	0	0	0	0.0361883	0	Inf	0.134794
ENSRNOG00000000885	Auts2	autism susceptibility candidate 2 [Source:RGD Symbol;Acc:2323959]	0.494073	0.436754	0.176231	0.106985	0.0928138	0.0486475	0	0.0223664	0.193879	0.18537	0	0.0289006	0.0570559	0.131449	0.0500267	0	0.172234	0.0808352	1.09131	0.13491
ENSRNOG00000007793	Pnrc1	proline-rich nuclear receptor coactivator 1 [Source:RGD Symbol;Acc:628753]	75.4088	61.7752	64.9497	66.8895	87.1282	52.1106	84.6344	82.6458	77.2402	57.0222	79.0422	100.174	100.105	106.946	106.126	112.179	71.9428	92.3544	-0.36033	0.135127
ENSRNOG00000013480	Ing2	inhibitor of growth family, member 2 [Source:RGD Symbol;Acc:1307347]	10.3009	8.84465	5.39952	6.77524	6.31962	5.09792	5.5467	6.56994	7.60603	4.51917	7.80647	6.73929	6.33082	4.24809	4.37335	5.83683	6.85681	5.93251	0.208896	0.135198
ENSRNOG00000053875	Nacad	NAC alpha domain containing [Source:RGD Symbol;Acc:1559824]	0	0	0	0	0	0	0.0241362	0	0.0195167	0	0.0566484	0	0	0	0	0.094114	0.00301702	0.0212849	-2.81863	0.135251
ENSRNOG00000056385	SNORA71	Small nucleolar RNA SNORA71 [Source:RFAM;Acc:RF00056]	0	0	0	0	0	0	0	0	0.653659	0	0	0.682277	2.02019	0	0	0	0	0.419516	#NAME?	0.135284
ENSRNOG00000017369	Mustn1	musculoskeletal, embryonic nuclear protein 1 [Source:RGD Symbol;Acc:727804]	3.50811	1.87697	1.81116	1.87403	1.36558	0.681684	1.34373	2.31998	1.39725	1.49366	0.525543	1.70134	1.35912	1.16661	2.03288	1.30977	1.84766	1.37327	0.428077	0.135357
ENSRNOG00000049470	Tex12	testis expressed 12 [Source:RGD Symbol;Acc:1597300]	4.34801	3.84345	1.69637	2.42723	3.63686	3.41106	3.24908	1.84569	1.37091	3.63208	7.95554	4.0541	5.17731	5.42202	2.88876	6.8847	3.05722	4.67318	-0.612184	0.135546
ENSRNOG00000025895	Sdpr	serum deprivation response [Source:RGD Symbol;Acc:1359345]	2.44084	1.09283	3.16599	0.978085	2.36685	2.57469	2.27402	2.04533	3.03861	2.40831	3.14499	1.47437	2.99227	2.4456	3.58637	3.37304	2.11733	2.80794	-0.407269	0.135574
ENSRNOG00000019355	Lman1l	lectin, mannose-binding, 1 like [Source:RGD Symbol;Acc:1310538]	0	0	0	0	0	0	0	0	0	0.179222	0	0.111815	0	0	0	0	0	0.0363797	#NAME?	0.135595
ENSRNOG00000002951	Ccnb3	cyclin B3 [Source:RGD Symbol;Acc:1564367]	0	0	0	0	0	0	0	0	0	0.0639446	0	0.0398945	0	0	0	0	0	0.0129799	#NAME?	0.135629
ENSRNOG00000011503	Shb	Src homology 2 domain containing adaptor protein B [Source:RGD Symbol;Acc:1565350]	4.96721	5.8743	9.15824	3.37921	9.40906	16.7028	10.7472	14.3608	11.5141	10.8132	12.5004	14.7265	13.8931	15.5359	14.8827	7.41461	9.32486	12.6601	-0.441132	0.135681
ENSRNOG00000027761	Htatsf1	HIV-1 Tat specific factor 1 [Source:RGD Symbol;Acc:1563377]	16.8376	18.9792	13.7042	16.1622	12.963	10.7576	9.40049	9.22243	13.0296	11.9794	14.7579	11.2152	10.8739	10.2634	11.208	12.1418	13.5033	11.9336	0.17828	0.135688
ENSRNOG00000019586	Ccdc24	coiled-coil domain containing 24 [Source:RGD Symbol;Acc:1562911]	0	0.155871	0	0	0	0	0.0458303	0	0	0	0	0	0	0	0	0	0.0252127	0	Inf	0.135722
ENSRNOG00000058533	SNORA55	Small nucleolar RNA SNORA55 [Source:RFAM;Acc:RF00431]	0.759985	0	0	0	0	0	0	0.51611	0	1.06946	1.85449	1.33422	0	0.505535	0.577188	0	0.159512	0.667611	-2.06534	0.135743
ENSRNOG00000010602	Birc2	baculoviral IAP repeat-containing 2 [Source:RGD Symbol;Acc:620690]	9.38199	7.19496	7.3136	8.37473	11.1821	15.4377	15.3902	16.943	8.59415	10.5117	8.69071	10.4961	10.1965	10.9713	7.61917	11.3967	11.4023	9.80953	0.217068	0.135756
ENSRNOG00000049949	Hapln4	hyaluronan and proteoglycan link protein 4 [Source:RGD Symbol;Acc:1308408]	0	0.0969386	0	0.0445264	0.0386222	0.0202397	0	0	0	0	0.0223043	0	0.0237377	0	0	0	0.0250409	0.00575524	2.12134	0.135846
ENSRNOG00000049351	Nat8l	N-acetyltransferase 8-like [Source:RGD Symbol;Acc:1305719]	0	0	0.10997	0.0250334	0	0	0	0.0418811	0.0259151	0	0.0250795	0	0	0.0410102	0	0.687328	0.0221105	0.0974166	-2.13943	0.135871
ENSRNOG00000024194	Rsf1	remodeling and spacing factor 1 [Source:RGD Symbol;Acc:1311245]	0.965903	1.0829	1.91173	1.22425	1.87516	1.84388	0.281673	1.10403	1.98091	1.24293	2.18404	1.55056	1.59134	1.5355	2.21813	2.17255	1.28619	1.80949	-0.492482	0.136073
ENSRNOG00000018047	Gorasp1	golgi reassembly stacking protein 1 [Source:RGD Symbol;Acc:621122]	2.85374	2.43173	3.30137	2.44243	2.22747	5.25838	4.91818	3.91136	2.57251	4.06924	2.73888	2.34641	2.71627	3.24879	3.4748	2.24063	3.41808	2.92594	0.224286	0.136104
ENSRNOG00000038432	Sh2d1b2	SH2 domain containing 1B2 [Source:RGD Symbol;Acc:1589042]	0	0	0	0	0	0	0	0	0	0	0.345444	0.372755	0	0	0	0	0	0.0897748	#NAME?	0.136108
ENSRNOG00000014204	Pacsin3	protein kinase C and casein kinase substrate in neurons 3 [Source:RGD Symbol;Acc:1307327]	10.9918	11.9017	9.76251	8.96096	7.15172	13.3965	16.0632	10.0439	11.5067	12.235	12.7081	8.79378	7.37819	9.10138	9.01655	6.79977	11.034	9.69244	0.187029	0.136156
ENSRNOG00000008425	Nav1	neuron navigator 1 [Source:RGD Symbol;Acc:1590261]	0.321408	0.181835	0.217825	0.250538	0.226397	0.189856	0.073516	0.069855	0.33512	0.208007	0.177734	0.146672	0.233809	0.29072	0.302618	0.703547	0.191404	0.299778	-0.647279	0.136171
ENSRNOG00000056632	AABR07030568.6	-	0	0	0	0	0.376744	0.0789668	0	0	0	0	0	0	0	0	0	0	0.0569638	0	Inf	0.13637
ENSRNOG00000005886	Zscan20	zinc finger and SCAN domain containing 20 [Source:RGD Symbol;Acc:1562996]	1.4898	1.53244	1.7633	1.29765	1.431	1.08003	0.661797	0.88307	1.43491	0.87652	1.07936	0.903295	1.31364	0.774655	0.904967	1.12546	1.26738	1.0516	0.26927	0.136383
ENSRNOG00000060457	SNORA5	Small nucleolar RNA SNORA5 [Source:RFAM;Acc:RF00392]	3.91829	1.38554	0.698691	1.27263	2.2081	1.15736	1.62955	0.532113	3.95331	4.9612	2.54901	5.50144	3.39325	1.04242	1.19017	1.58826	1.60029	3.02238	-0.917358	0.136618
ENSRNOG00000005344	Nol10	nucleolar protein 10 [Source:RGD Symbol;Acc:1359447]	1.16437	0.87332	1.47882	1.40385	1.21783	1.6674	1.65078	1.27011	1.18676	1.91122	1.4634	1.61015	1.52783	2.67523	2.06295	1.75209	1.34081	1.7737	-0.403658	0.136621
ENSRNOG00000014496	Coro6	coronin 6 [Source:RGD Symbol;Acc:708560]	2.76913	3.45577	1.62686	2.98914	1.99644	1.22679	1.18546	1.19483	1.72577	1.1917	1.64258	1.94407	2.2288	1.01836	0.939991	2.34404	2.05555	1.62941	0.335174	0.136871
ENSRNOG00000052394	AC141136.1	-	0.160314	0.141741	0.071476	0	0.282334	0.0591781	0.0416689	0.0544351	0.134824	0.112798	0	0	0	0	0	0	0.101393	0.0309527	1.71182	0.136885
ENSRNOG00000005365	Kcnip1	Kv channel-interacting protein 1 [Source:RGD Symbol;Acc:70886]	0	0	0	0	0	0	0	0	0	0	0	0	0	0	0	0.248487	0	0.0310609	#NAME?	0.136901
ENSRNOG00000028036	Adamts7	ADAM metallopeptidase with thrombospondin type 1 motif, 7 [Source:RGD Symbol;Acc:1306713]	0.469375	0.569023	0.741451	0.490011	0.869062	0.554519	0.738956	0.37344	1.20657	0.660371	1.09058	0.929727	0.301959	0.802729	0.926635	0.693106	0.60073	0.826459	-0.460228	0.137029
ENSRNOG00000008628	Ica1	islet cell autoantigen 1 [Source:RGD Symbol;Acc:621465]	0.0757707	0.40191	0.60818	0.307663	0.106764	0.643463	0.846945	0.231601	0.955776	0.692988	0.554633	0.598509	0.164067	0.453599	0.748016	1.03673	0.402787	0.65054	-0.69162	0.137092
ENSRNOG00000059857	Rnd1	Rho family GTPase 1 [Source:RGD Symbol;Acc:1306338]	0.879573	1.55504	1.1205	0.408127	1.37191	1.29893	3.10269	1.66418	0.950897	1.37008	1.43059	2.09515	2.93809	1.83856	2.43297	4.20218	1.42512	2.15731	-0.598154	0.137106
ENSRNOG00000059322	N4bp2l1	NEDD4 binding protein 2-like 1 [Source:RGD Symbol;Acc:1595713]	3.75462	4.4113	4.28053	2.19968	2.74513	2.28102	4.15061	3.00199	3.75652	1.73852	3.36253	1.91856	3.08689	2.27587	2.85091	3.61229	3.35311	2.82526	0.247116	0.13724
ENSRNOG00000060077	AABR07065485.1	-	0	0	0	0	0	0	0	0	0	0	0	0	0	0.0524259	0	0.0399388	0	0.0115456	#NAME?	0.13725
ENSRNOG00000001189	Sik1	salt-inducible kinase 1 [Source:RGD Symbol;Acc:69407]	9.08668	20.1706	23.2418	10.3591	41.8751	27.1672	47.9843	63.5337	37.3159	20.3035	27.0013	45.1928	29.4917	40.1589	53.3948	118.518	30.4273	46.4221	-0.609444	0.137324
ENSRNOG00000008050	Stac3	SH3 and cysteine rich domain 3 [Source:RGD Symbol;Acc:1308964]	7.38879	9.65276	1.80759	0.79639	1.84235	5.02121	4.0109	1.50994	13.0856	3.58779	1.64842	19.2803	3.96384	0	15.3416	5.76497	4.00374	7.83407	-0.968414	0.13761
ENSRNOG00000003720	Prrx1	paired related homeobox 1 [Source:RGD Symbol;Acc:628884]	0	0	0.145608	0	0.172555	0	0.042443	0	0.0686394	0	0.265608	0	0.565715	0	0	0.661991	0.0450757	0.195244	-2.11486	0.137712
ENSRNOG00000061467	AABR07043772.1	-	0.224618	0.132396	0.20034	0	0.0527576	0	0.0778436	0	1.19632	0.579432	0.304487	0	0	0	0.170591	0	0.0859945	0.281354	-1.71007	0.13774
ENSRNOG00000000814	Fabp7	fatty acid binding protein 7, brain [Source:RGD Symbol;Acc:69312]	53.3965	79.1692	87.1156	48.1852	130.958	153.407	106.487	90.5004	66.9397	76.7465	112.407	55.6983	86.5984	58.2738	122.923	38.8624	93.6524	77.3062	0.276732	0.137762
ENSRNOG00000012002	Iqgap1	IQ motif containing GTPase activating protein 1 [Source:RGD Symbol;Acc:1311884]	0.969321	0.914951	2.1097	1.2273	1.62017	1.21311	0.982158	1.14933	2.07219	1.36376	1.44295	1.02366	2.00614	1.72644	1.19759	2.8304	1.27325	1.70789	-0.423694	0.137777
ENSRNOG00000004682	Parpbp	PARP1 binding protein [Source:RGD Symbol;Acc:2314264]	0.0694599	0.184196	0.0991042	0.03384	0.127205	0.123085	0.0288871	0.0471759	0.0700807	0.0390856	0.033894	0.0121885	0.132332	0	0	0.112621	0.0891192	0.0500253	0.833079	0.138036
ENSRNOG00000037835	Catip	ciliogenesis associated TTC17 interacting protein [Source:RGD Symbol;Acc:1596071]	0.112349	0.238341	0.360663	0.182451	0.142447	0.0995434	0.0817615	0.244174	0.151142	0.142253	0.0913665	0.0788715	0.214043	0.0597788	0.0853028	0.182162	0.182716	0.125615	0.540597	0.138104
ENSRNOG00000050401	Vbp1	von Hippel-Lindau binding protein 1 [Source:RGD Symbol;Acc:1590535]	21.0905	25.9563	17.5914	15.9441	16.3928	19.6675	23.1559	19.5108	21.2503	18.4175	14.416	20.5028	16.2964	18.5616	16.9806	16.3063	19.9137	17.8414	0.158527	0.138302
ENSRNOG00000014582	Mrpl18	mitochondrial ribosomal protein L18 [Source:RGD Symbol;Acc:1306387]	10.5903	15.508	12.2102	11.726	10.6244	17.535	21.7428	14.2403	15.4711	19.6405	20.9652	11.7345	20.3807	27.32	23.8803	10.949	14.2721	18.7927	-0.396968	0.138412
ENSRNOG00000032395	Tfcp2	transcription factor CP2 [Source:RGD Symbol;Acc:1306738]	2.09375	6.36106	6.56199	2.78945	6.09971	2.71672	4.51211	4.10045	7.98222	2.17354	3.05821	2.81853	3.50318	3.19061	3.68895	1.8952	4.40441	3.53881	0.315685	0.138526
ENSRNOG00000005600	Nr4a2	nuclear receptor subfamily 4, group A, member 2 [Source:RGD Symbol;Acc:3202]	0.890292	0.810853	2.11711	1.22675	3.93373	1.47413	4.24942	7.40271	2.45	1.68907	1.44802	3.48031	2.33638	7.87702	5.59245	12.3851	2.76312	4.6573	-0.753194	0.138638
ENSRNOG00000026324	Stard6	StAR-related lipid transfer (START) domain containing 6 [Source:RGD Symbol;Acc:1359639]	0.165883	0.195521	0.0493059	0.314328	0.27266	0.285843	0.172484	0.150226	0.371986	0.350107	0.539643	0.194115	0.191546	0.257469	0.545871	0.280223	0.200781	0.34137	-0.765711	0.138643
ENSRNOG00000010478	LOC299282	Serine protease inhibitor [Source:RGD Symbol;Acc:3745]	182.366	190.293	389.949	290.786	390.94	660.227	527.381	495.923	248.568	436.697	277.593	335.093	355.951	355.243	390.821	163.196	390.983	320.395	0.287254	0.138711
ENSRNOG00000023467	Fam168b	family with sequence similarity 168, member B [Source:RGD Symbol;Acc:1583985]	2.35557	1.41771	3.06146	1.97372	2.08288	3.49713	2.39692	1.17437	2.1914	3.04968	3.52554	1.9792	3.10332	3.74997	3.04443	2.66649	2.24497	2.91375	-0.376183	0.138784
ENSRNOG00000007597	Rhpn1	rhophilin, Rho GTPase binding protein 1 [Source:RGD Symbol;Acc:1305688]	0.64009	0.799952	0.747928	0.358437	0.668526	0.603002	0.849053	0.0899436	2.15287	0.745275	0.735921	0.891	0.669006	0.557823	0.502777	0.939449	0.594617	0.899265	-0.596786	0.138818
ENSRNOG00000007900	Tspan33	tetraspanin 33 [Source:RGD Symbol;Acc:1560915]	1.88619	1.98277	2.22751	2.56636	1.83134	6.09786	7.65853	4.63954	2.22899	3.44265	1.53389	3.44472	4.01741	3.11923	2.74826	1.34318	3.61126	2.73479	0.401072	0.138835
ENSRNOG00000026770	Tspy26	testis specific protein, Y-linked 26 [Source:RGD Symbol;Acc:1310192]	0	0	0	0	0	0	0	0	0.0409916	0.137205	0	0	0	0.0324343	0	0	0	0.0263288	#NAME?	0.138884
ENSRNOG00000052887	Dnajc6	DnaJ (Hsp40) homolog, subfamily C, member 6 (Predicted); Protein Dnajc6 [Source:UniProtKB/TrEMBL;Acc:D4A0I5]	0	0	0	0	0	0	0	0	0.0110215	0.0368905	0	0	0	0.00872065	0	0	0	0.00707908	#NAME?	0.138896
ENSRNOG00000054587	AABR07060920.1	-	0	0	0	0	0	0	0	0	0	0.0559354	0	0.2094	0	0.0529003	0	0	0	0.0397794	#NAME?	0.139017
ENSRNOG00000017836	Rrp36	ribosomal RNA processing 36 homolog (S. cerevisiae) [Source:RGD Symbol;Acc:2321693]	8.70029	6.59214	13.1771	9.30713	12.9378	13.5621	16.6551	10.5989	14.6313	18.0695	10.3322	19.3907	14.3515	19.2881	15.4145	8.39706	11.4413	14.9844	-0.389206	0.139116
ENSRNOG00000016962	Neu2	sialidase 2 [Source:RGD Symbol;Acc:3164]	0.993999	1.02512	0.413646	0.914724	0.443433	0.562688	0.585605	0.742616	0.417897	0.559392	0.323326	0.872288	0.60257	0.594979	0.402541	0.637972	0.710228	0.55137	0.365261	0.139125
ENSRNOG00000012655	Adamts6	ADAM metallopeptidase with thrombospondin type 1 motif, 6 [Source:RGD Symbol;Acc:1307678]	0.115274	0	0.025693	0.0467985	0	0.0425597	0	0	0.0242234	0	0	0	0	0	0	0.0292121	0.0287907	0.00667943	2.1078	0.139147
ENSRNOG00000027791	Cox7a2	cytochrome c oxidase subunit VIIa polypeptide 2 [Source:RGD Symbol;Acc:68365]	232.265	184.04	164.552	136.478	229.443	233.406	297.99	198.346	180.459	224.342	206.825	159.823	173.352	199.564	201.642	155.292	209.565	187.662	0.159258	0.139176
ENSRNOG00000024886	Ext1	exostosin glycosyltransferase 1 [Source:RGD Symbol;Acc:1587375]	3.97874	4.24658	6.62296	3.44603	4.23501	6.24558	4.19784	5.92503	6.83974	5.8258	4.81744	5.61243	5.33433	9.50668	6.75827	4.77872	4.86222	6.18418	-0.346967	0.13918
ENSRNOG00000000634	RGD1306739	similar to RIKEN cDNA 1700040L02 [Source:RGD Symbol;Acc:1306739]	0	0.417886	0.983659	1.40749	0.777	1.91988	0.778212	0.802692	0.331256	0	1.02521	0.138309	1.09175	0.209622	1.07687	0.0798722	0.885852	0.494112	0.842228	0.139295
ENSRNOG00000002746	Fstl1	follistatin-like 1 [Source:RGD Symbol;Acc:68955]	1.77633	0.770847	2.76485	1.10142	1.11473	3.21941	1.5278	1.42581	2.36265	2.34012	1.1819	1.36044	3.1046	2.40577	1.61854	4.9422	1.71265	2.41453	-0.49551	0.139537
ENSRNOG00000008890	Slc18a2	solute carrier family 18 (vesicular monoamine transporter), member 2 [Source:RGD Symbol;Acc:3694]	0.0694218	0	0	0.197318	0	0	0	0	0.0291812	0	0	0	0	0	0	0	0.0333425	0.00364765	3.19232	0.139756
ENSRNOG00000017540	Spata3	spermatogenesis associated 3 [Source:RGD Symbol;Acc:1308164]	0	0	0.348048	0	0.0549983	0	0	0	0	0	0	0	0	0	0	0	0.0503807	0	Inf	0.139766
ENSRNOG00000004626	Slc34a2	solute carrier family 34 (type II sodium/phosphate cotransporter), member 2 [Source:RGD Symbol;Acc:620889]	2.13118	2.70028	1.11917	0.519146	3.10245	5.45524	4.39453	4.00467	3.76322	6.29665	4.02471	6.60824	2.07121	3.63804	5.73572	2.35172	2.92833	4.31119	-0.558006	0.139855
ENSRNOG00000051784	AABR07022601.1	-	2708.9	2430.86	2230.13	1883.53	1895.74	2077.37	1981.91	2313.49	3193.09	2130.96	3361.39	2644.66	3028.1	1990.68	2969.09	2687.8	2190.24	2750.72	-0.32872	0.139879
ENSRNOG00000006733	Srgap2	SLIT-ROBO Rho GTPase activating protein 2 [Source:RGD Symbol;Acc:1566016]	3.40705	3.9507	4.55732	3.80795	3.13398	2.11614	1.86487	2.49097	4.8028	2.5659	5.4436	3.3065	4.91179	3.99878	3.51528	5.19938	3.16612	4.218	-0.413842	0.140023
ENSRNOG00000055049	Aldh1a2	Retinal dehydrogenase 2 [Source:UniProtKB/Swiss-Prot;Acc:Q63639]	0.179168	0.277144	0.958563	0.290951	0.662522	0.165362	0.16298	0.42588	0.715565	0.630141	0.327816	0.471656	1.20244	0.35746	0.340077	1.08934	0.390321	0.641811	-0.717487	0.14009
ENSRNOG00000061925	AABR07059159.1	-	0.0669835	0	0	0.108793	0	0	0	0	0.0563126	0	0.163451	0.235151	0.174039	0.13367	0	0	0.0219721	0.095328	-2.11723	0.140094
ENSRNOG00000055858	Myb	myeloblastosis oncogene [Source:MGI Symbol;Acc:MGI:97249]	0	0	0	0.0740501	0.0321257	0	0.0474014	0.18581	0	0	0.0370933	0	0	0	0.0346261	0	0.0424234	0.00896492	2.2425	0.140137
ENSRNOG00000005031	Surf6	surfeit 6 [Source:RGD Symbol;Acc:1307382]	4.59725	4.85893	4.85708	4.4632	3.30865	5.31315	7.35124	3.29206	3.48743	4.99157	3.25093	2.49956	4.76019	5.21777	4.21163	4.40566	4.7552	4.10309	0.212793	0.140141
ENSRNOG00000033330	Skida1	SKI/DACH domain containing 1 [Source:RGD Symbol;Acc:1588196]	1.59679	1.37533	0.620694	0.498671	0.721004	0.634878	0.446956	0.500554	0.860675	1.00808	0.366258	0.503029	0.248212	0.571856	0.621775	0.497901	0.799358	0.584723	0.45109	0.140163
ENSRNOG00000028945	Tmem182	transmembrane protein 182 [Source:RGD Symbol;Acc:1563696]	0	0.0330013	0.0665666	0.0303119	0	0.0275567	0.0582102	0	0.0627817	0	0	0	0.0323194	0	0	0.756596	0.0269558	0.106462	-1.98167	0.140173
ENSRNOG00000014202	Snx20	sorting nexin 20 [Source:RGD Symbol;Acc:1307787]	0.812864	0.783842	1.38383	1.32004	0.624628	0.982118	2.15117	1.25472	2.17476	1.71542	1.02158	0.518776	4.03162	1.17951	1.2905	2.62101	1.16415	1.81915	-0.643986	0.140295
ENSRNOG00000055908	SNORA28	Small nucleolar RNA SNORA28 [Source:RFAM;Acc:RF00400]	8.02318	4.25514	5.72366	8.46865	5.08625	5.3315	1.25106	3.26938	6.07165	6.2082	13.049	7.7447	11.1167	8.00393	4.26436	9.75648	5.1761	8.27688	-0.677221	0.140307
ENSRNOG00000008399	Dcaf4	DDB1 and CUL4 associated factor 4 [Source:RGD Symbol;Acc:1306241]	5.14692	5.43319	3.6985	3.48941	3.34385	4.39073	2.05211	3.42783	3.90763	3.16367	3.9824	3.85898	2.72628	3.05756	3.18718	2.53199	3.87282	3.30196	0.230061	0.140364
ENSRNOG00000042445	-	-	1.3345	1.71051	1.01155	1.08359	1.22203	0.344899	0.55497	0.951709	0.953807	1.36124	0.596892	0.761243	0.404511	0.399391	0.303989	1.08191	1.02672	0.732872	0.48641	0.140366
ENSRNOG00000015932	Plgrkt	plasminogen receptor, C-terminal lysine transmembrane protein [Source:RGD Symbol;Acc:1306839]	8.19374	7.15582	5.54608	5.37062	4.03317	4.59227	8.36484	5.90032	4.64849	5.06954	5.13802	6.67079	4.78758	4.72731	5.84679	5.10218	6.14461	5.24884	0.227322	0.140494
ENSRNOG00000014316	Rapgef1	Rap guanine nucleotide exchange factor (GEF) 1 [Source:RGD Symbol;Acc:619793]	1.87157	1.35362	2.10245	1.00654	0.993018	1.95624	0.808652	1.13908	2.22773	1.94922	2.07546	1.49312	1.64185	1.85905	1.7533	1.62571	1.4039	1.82818	-0.380972	0.140504
ENSRNOG00000019918	Coasy	CoA synthase [Source:RGD Symbol;Acc:1549767]	23.7154	24.0907	22.3476	17.1932	19.0562	30.6074	43.5108	25.5142	24.5075	21.8699	22.9324	22.0798	21.2281	27.1715	24.8168	17.0656	25.7545	22.7089	0.181563	0.14058
ENSRNOG00000014710	Prom2	prominin 2 [Source:RGD Symbol;Acc:621435]	0	0	0	0	0	0	0	0	0	0	0.0770978	0	0	0	0	0.048039	0	0.0156421	#NAME?	0.140617
ENSRNOG00000009609	AC120727.1	-	2.60842	2.07047	2.46843	1.90185	4.34962	5.30634	2.35214	3.50702	3.84946	3.7447	2.68401	2.24232	4.70222	8.1784	4.97168	3.77624	3.07054	4.26863	-0.475282	0.140663
ENSRNOG00000010658	Cth	cystathionine gamma-lyase [Source:RGD Symbol;Acc:2443]	910.16	1351.75	756.606	983.624	881.429	337.358	920.785	549.578	904.809	513.914	550.802	679.339	549.446	635.255	745.411	1028.88	836.412	700.982	0.254836	0.140666
ENSRNOG00000020948	Pth1r	parathyroid hormone 1 receptor [Source:RGD Symbol;Acc:3442]	10.4433	7.73349	14.786	8.33097	7.38841	10.0448	11.6433	9.20836	9.6286	11.1485	7.37525	6.47155	11.3447	8.37745	10.1903	4.9203	9.94733	8.68209	0.196268	0.140732
ENSRNOG00000004464	Sel1l	sel-1 suppressor of lin-12-like (C. elegans) [Source:RGD Symbol;Acc:620147]	20.7652	22.9222	28.226	18.762	24.4604	24.3225	21.5661	25.1555	18.1003	19.2707	24.6576	20.8811	20.3273	29.1491	19.4673	17.3805	23.2725	21.1542	0.137679	0.141034
ENSRNOG00000045644	LOC102549173	histone H3.2-like [Source:RGD Symbol;Acc:7709329]	5.41118	2.60899	1.974	1.99719	2.59882	2.90582	3.19646	2.83986	2.68854	3.97947	3.60039	1.94268	1.49108	1.79939	0.746986	0	2.94154	2.03107	0.534333	0.14129
ENSRNOG00000002339	Mark1	MAP/microtubule affinity-regulating kinase 1 [Source:RGD Symbol;Acc:619882]	0.377972	0.233881	0.185376	0.260869	0.452613	0.153499	0.255429	0.333733	0.50851	0.385544	0.476437	0.348284	0.458256	0.226249	0.287	0.593713	0.281671	0.410499	-0.543365	0.141335
ENSRNOG00000043320	LOC100364352	cytochrome P450, family 2, subfamily b, polypeptide 9-like [Source:RGD Symbol;Acc:2321207]	0	0	0	0	0	0	0	0	0	0	0.278495	0	0	0	0.0520095	0	0	0.041313	#NAME?	0.141354
ENSRNOG00000001766	Tfrc	transferrin receptor [Source:RGD Symbol;Acc:70488]	20.2094	18.8166	14.3307	10.2024	12.7181	6.6425	10.3958	10.5849	20.0828	12.0179	21.9645	14.2325	11.6311	16.7836	13.5653	31.2661	12.9875	17.693	-0.446049	0.141356
ENSRNOG00000005623	Ankmy2	ankyrin repeat and MYND domain containing 2 [Source:RGD Symbol;Acc:1306017]	1.04108	1.2654	1.62466	1.41594	1.28333	2.11398	2.04299	1.43186	2.80127	1.66612	2.07425	2.21553	2.18635	1.93874	2.41103	0.896773	1.5274	2.02376	-0.405955	0.141433
ENSRNOG00000010696	Neil2	nei endonuclease VIII-like 2 (E. coli) [Source:RGD Symbol;Acc:1312033]	0.485086	1.02907	0.519053	0.236328	0.068352	0.214897	0.50433	0.131793	0.32632	0	0.394489	0	0	0.258104	0.515652	0.196628	0.398614	0.211399	0.915022	0.141498
[truncated: 15,731 more rows]

## Sheet: DL.reuteri vs. Darkness
Supplementary Data 1. Gene expression analysis with FPKM value in 24 liver samples of L. reuteri-treated rat model.
[truncated: 17,339 more rows]

## Sheet: DL.reuteri vs. Control
Supplementary Data 1. Gene expression analysis with FPKM value in 24 liver samples of L. reuteri-treated rat model.
[truncated: 17,382 more rows]
