# Supplementary material for: Alleviation of Limosilactobacillus reuteri in polycystic ovary syndrome protects against circadian dysrhythmia-induced dyslipidemia via capric acid and GALR1 signaling
Source: NPJ Biofilms Microbiomes. 2023 Jul 8;9:47. doi: 10.1038/s41522-023-00415-2 (PMC10329655; doi:10.1038/s41522-023-00415-2)
Supplement: Supplementary file 4 — Supplementary Data 2 [file 41522_2023_415_MOESM4_ESM.xlsx]

## Sheet: GSEA_GO
Supplementary Data 2. Gene set enrichment analysis of hepatic transcriptomics in control and darkness rats.
ID	Name	GO Term(level1)	GO Term(level2)	SIZE	ES	NES	NOM p-val	FDR q-val	Genes
GO:0002102	podosome	Cellular Component	cell part	21	-0.72612	-1.95747	0	0.0591321	ENSRNOG00000003206(Actr3);ENSRNOG00000004063(Sh3pxd2b);ENSRNOG00000004959(Actr2);ENSRNOG00000009495(Src);ENSRNOG00000010319(Lcp1);ENSRNOG00000010765(Vcl);ENSRNOG00000012378(Dbnl);ENSRNOG00000012611(Lpxn);ENSRNOG00000013135(Ptpn12);ENSRNOG00000013579(LOC100359916);ENSRNOG00000014333(Vcam1);ENSRNOG00000015496(Tpm4);ENSRNOG00000017897(Adam8);ENSRNOG00000018991(Gsn);ENSRNOG00000019113(Hnrnpk);ENSRNOG…
GO:0016578	histone deubiquitination	Biological Process	cellular component organization or biogenesis	17	-0.746426	-1.94801	0	0.0496199	ENSRNOG00000000702(Sart3);ENSRNOG00000001598(Usp16);ENSRNOG00000004681(Eny2);ENSRNOG00000007246(Atxn7);ENSRNOG00000016891(Uimc1);ENSRNOG00000017714(Usp3);ENSRNOG00000018364(Kat2a);ENSRNOG00000019097(Bap1);ENSRNOG00000019178(Taf10);ENSRNOG00000020153(Supt3h);ENSRNOG00000021434(Usp51);ENSRNOG00000023202(Usp15);ENSRNOG00000026299(Mysm1);ENSRNOG00000028255(Usp36);ENSRNOG00000032492(Usp22);ENSRNOG0000…
GO:0098636	protein complex involved in cell adhesion	Cellular Component	protein-containing complex	22	-0.691484	-1.92852	0	0.0575129	ENSRNOG00000001224(Itgb2);ENSRNOG00000001518(Itga6);ENSRNOG00000001527(Cd80);ENSRNOG00000004276(Itga3);ENSRNOG00000004861(Itga4);ENSRNOG00000004912(Itgav);ENSRNOG00000005580(Itgb4);ENSRNOG00000006569(Itgb8);ENSRNOG00000006723(Itga11);ENSRNOG00000007905(Itga7);ENSRNOG00000008246(Emilin1);ENSRNOG00000008346(Itgb6);ENSRNOG00000009149(Jam3);ENSRNOG00000010283(Cd28);ENSRNOG00000010966(Itgb1);ENSRNOG00…
GO:0045939	negative regulation of steroid metabolic process	Biological Process	biological regulation	16	-0.72782	-1.91403	0	0.0607918	ENSRNOG00000002042(Gfi1);ENSRNOG00000002074(Rest);ENSRNOG00000002115(Sod1);ENSRNOG00000002478(Insig2);ENSRNOG00000003694(Prox1);ENSRNOG00000003765(Nr0b1);ENSRNOG00000006859(Insig1);ENSRNOG00000009594(Snai1);ENSRNOG00000010280(Pde8b);ENSRNOG00000010917(Bmp5);ENSRNOG00000012911(Erlin1);ENSRNOG00000013166(Wnt4);ENSRNOG00000013763(Erlin2);ENSRNOG00000016343(Dkk3);ENSRNOG00000018454(Apoe);ENSRNOG00000…
GO:0048799	animal organ maturation	Biological Process	developmental process	15	-0.748439	-1.91008	0	0.0543594	ENSRNOG00000001011(Rflna);ENSRNOG00000004517(Igf1);ENSRNOG00000005569(Phospho1);ENSRNOG00000006674(Rflnb);ENSRNOG00000006995(Ano6);ENSRNOG00000007644(Mbtps2);ENSRNOG00000009808(Ift80);ENSRNOG00000011908(Asxl2);ENSRNOG00000011944(Snx10);ENSRNOG00000013679(Sema4d);ENSRNOG00000014253(Pax2);ENSRNOG00000014751(Ret);ENSRNOG00000016818(Fgfr3);ENSRNOG00000019336(Gata3);ENSRNOG00000019745(Actn3);ENSRNOG00…
GO:0070160	tight junction	Cellular Component	cell junction	58	-0.585993	-1.88503	0	0.0800633	ENSRNOG00000000805(Gja1);ENSRNOG00000001065(Cyth3);ENSRNOG00000001419(Cldn15);ENSRNOG00000001476(Cldn4);ENSRNOG00000001557(Cxadr);ENSRNOG00000001571(Cldn8);ENSRNOG00000001691(Cldn14);ENSRNOG00000001926(Cldn1);ENSRNOG00000002289(Ildr1);ENSRNOG00000002529(Rap2c);ENSRNOG00000002537(Wnk3);ENSRNOG00000002767(Dlg3);ENSRNOG00000003019(Ubn1);ENSRNOG00000003531(LOC685789);ENSRNOG00000003648(Cldn6);ENSRNOG…
GO:0009651	response to salt stress	Biological Process	response to stimulus	20	-0.697038	-1.87147	0	0.0943425	ENSRNOG00000001195(Trpv4);ENSRNOG00000001926(Cldn1);ENSRNOG00000003709(Kmo);ENSRNOG00000005196(Slc12a6);ENSRNOG00000006392(Xrcc6);ENSRNOG00000007136(Anxa7);ENSRNOG00000008012(Abcb4);ENSRNOG00000008609(Capn3);ENSRNOG00000009513(Akr1b1);ENSRNOG00000010640(Agtr1b);ENSRNOG00000010756(Tp53);ENSRNOG00000011648(Aqp1);ENSRNOG00000015306(Slc9a4);ENSRNOG00000015596(Efhd1);ENSRNOG00000016043(Aqp4);ENSRNOG00…
GO:0010894	negative regulation of steroid biosynthetic process	Biological Process	biological regulation	16	-0.72782	-1.86921	0	0.0889056	ENSRNOG00000002042(Gfi1);ENSRNOG00000002074(Rest);ENSRNOG00000002115(Sod1);ENSRNOG00000002478(Insig2);ENSRNOG00000003694(Prox1);ENSRNOG00000003765(Nr0b1);ENSRNOG00000006859(Insig1);ENSRNOG00000009594(Snai1);ENSRNOG00000010280(Pde8b);ENSRNOG00000010917(Bmp5);ENSRNOG00000012911(Erlin1);ENSRNOG00000013166(Wnt4);ENSRNOG00000013763(Erlin2);ENSRNOG00000016343(Dkk3);ENSRNOG00000018454(Apoe);ENSRNOG00000…
GO:0090278	negative regulation of peptide hormone secretion	Biological Process	biological regulation	17	-0.711792	-1.85644	0	0.103334	ENSRNOG00000001151(Sirt4);ENSRNOG00000001214(Pfkl);ENSRNOG00000001706(Kalrn);ENSRNOG00000002074(Rest);ENSRNOG00000002496(Stxbp5l);ENSRNOG00000003463(Srebf1);ENSRNOG00000003526(Sytl4);ENSRNOG00000003821(Rptor);ENSRNOG00000004681(Eny2);ENSRNOG00000004828(Acvr1c);ENSRNOG00000005345(Vsnl1);ENSRNOG00000007320(Fam3d);ENSRNOG00000008697(Ccn3);ENSRNOG00000010280(Pde8b);ENSRNOG00000010349(Ghrl);ENSRNOG000…
GO:0046676	negative regulation of insulin secretion	Biological Process	biological regulation	16	-0.728781	-1.85369	0	0.0996021	ENSRNOG00000001151(Sirt4);ENSRNOG00000001214(Pfkl);ENSRNOG00000002074(Rest);ENSRNOG00000002496(Stxbp5l);ENSRNOG00000003463(Srebf1);ENSRNOG00000003526(Sytl4);ENSRNOG00000003821(Rptor);ENSRNOG00000004681(Eny2);ENSRNOG00000004828(Acvr1c);ENSRNOG00000005345(Vsnl1);ENSRNOG00000007320(Fam3d);ENSRNOG00000008697(Ccn3);ENSRNOG00000010280(Pde8b);ENSRNOG00000010349(Ghrl);ENSRNOG00000011145(Crhr2);ENSRNOG000…
GO:0005923	bicellular tight junction	Cellular Component	cell junction	51	-0.580677	-1.85317	0	0.0922706	ENSRNOG00000001065(Cyth3);ENSRNOG00000001419(Cldn15);ENSRNOG00000001476(Cldn4);ENSRNOG00000001557(Cxadr);ENSRNOG00000001571(Cldn8);ENSRNOG00000001691(Cldn14);ENSRNOG00000001926(Cldn1);ENSRNOG00000002529(Rap2c);ENSRNOG00000002537(Wnk3);ENSRNOG00000002767(Dlg3);ENSRNOG00000003019(Ubn1);ENSRNOG00000003531(LOC685789);ENSRNOG00000003648(Cldn6);ENSRNOG00000003654(Cldn9);ENSRNOG00000004414(F11r);ENSRNOG…
GO:0032663	regulation of interleukin-2 production	Biological Process	biological regulation	37	-0.605512	-1.84714	0	0.0963906	ENSRNOG00000002054(Glmn);ENSRNOG00000004305(Abl2);ENSRNOG00000004409(Sash3);ENSRNOG00000004575(Il1a);ENSRNOG00000004639(Traf6);ENSRNOG00000004649(Il1b);ENSRNOG00000005434(Sptbn1);ENSRNOG00000005905(Pde4b);ENSRNOG00000006238(Traf2);ENSRNOG00000007866(Clec2dl1);ENSRNOG00000009371(Abl1);ENSRNOG00000009389(Ripk2);ENSRNOG00000009427(Tbx21);ENSRNOG00000009535(Stoml2);ENSRNOG00000009982(Pnp);ENSRNOG0000…
GO:0071800	podosome assembly	Biological Process	cellular component organization or biogenesis	12	-0.75434	-1.84122	0.00127714	0.102104	ENSRNOG00000002823(Mapk9);ENSRNOG00000004063(Sh3pxd2b);ENSRNOG00000005506(Arhgef5);ENSRNOG00000008111(Il5);ENSRNOG00000009331(Hck);ENSRNOG00000009495(Src);ENSRNOG00000010319(Lcp1);ENSRNOG00000012378(Dbnl);ENSRNOG00000018051(Farp2);ENSRNOG00000018991(Gsn);ENSRNOG00000020027(Arhgef2);ENSRNOG00000026805(Csf2);ENSRNOG00000030118(Msn);ENSRNOG00000031930(Bin2);ENSRNOG00000050519(Rhoa);ENSRNOG0000005658…
GO:0070977	bone maturation	Biological Process	developmental process	14	-0.735098	-1.83344	0	0.109658	ENSRNOG00000001011(Rflna);ENSRNOG00000004517(Igf1);ENSRNOG00000005569(Phospho1);ENSRNOG00000006674(Rflnb);ENSRNOG00000006995(Ano6);ENSRNOG00000007644(Mbtps2);ENSRNOG00000009808(Ift80);ENSRNOG00000011908(Asxl2);ENSRNOG00000011944(Snx10);ENSRNOG00000013679(Sema4d);ENSRNOG00000016818(Fgfr3);ENSRNOG00000019745(Actn3);ENSRNOG00000021276(Bmp2);ENSRNOG00000024886(Ext1);ENSRNOG00000026053(Grem1);ENSRNOG0…
GO:0008305	integrin complex	Cellular Component	cell part	20	-0.686303	-1.83228	0	0.105049	ENSRNOG00000001224(Itgb2);ENSRNOG00000001518(Itga6);ENSRNOG00000004276(Itga3);ENSRNOG00000004861(Itga4);ENSRNOG00000004912(Itgav);ENSRNOG00000005580(Itgb4);ENSRNOG00000006569(Itgb8);ENSRNOG00000006723(Itga11);ENSRNOG00000007905(Itga7);ENSRNOG00000008246(Emilin1);ENSRNOG00000008346(Itgb6);ENSRNOG00000010966(Itgb1);ENSRNOG00000012208(Itgb7);ENSRNOG00000016538(Itga8);ENSRNOG00000017980(Itgal);ENSRNO…
GO:0043296	apical junction complex	Cellular Component	cell junction	70	-0.553545	-1.83211	0	0.0991807	ENSRNOG00000000986(Camsap3);ENSRNOG00000001065(Cyth3);ENSRNOG00000001419(Cldn15);ENSRNOG00000001476(Cldn4);ENSRNOG00000001557(Cxadr);ENSRNOG00000001571(Cldn8);ENSRNOG00000001691(Cldn14);ENSRNOG00000001926(Cldn1);ENSRNOG00000002176(Nectin3);ENSRNOG00000002208(Shroom3);ENSRNOG00000002529(Rap2c);ENSRNOG00000002537(Wnk3);ENSRNOG00000002767(Dlg3);ENSRNOG00000002959(Shroom4);ENSRNOG00000003019(Ubn1);EN…
GO:0046888	negative regulation of hormone secretion	Biological Process	biological regulation	26	-0.641128	-1.82984	0	0.0981862	ENSRNOG00000000774(Gabbr1);ENSRNOG00000000805(Gja1);ENSRNOG00000001151(Sirt4);ENSRNOG00000001214(Pfkl);ENSRNOG00000001706(Kalrn);ENSRNOG00000001821(Adipoq);ENSRNOG00000002074(Rest);ENSRNOG00000002496(Stxbp5l);ENSRNOG00000003442(Adora1);ENSRNOG00000003463(Srebf1);ENSRNOG00000003526(Sytl4);ENSRNOG00000003821(Rptor);ENSRNOG00000004649(Il1b);ENSRNOG00000004681(Eny2);ENSRNOG00000004828(Acvr1c);ENSRNOG…
GO:0032623	interleukin-2 production	Biological Process	multicellular organismal process	37	-0.605512	-1.82827	0	0.0960201	ENSRNOG00000002054(Glmn);ENSRNOG00000004305(Abl2);ENSRNOG00000004409(Sash3);ENSRNOG00000004575(Il1a);ENSRNOG00000004639(Traf6);ENSRNOG00000004649(Il1b);ENSRNOG00000005434(Sptbn1);ENSRNOG00000005905(Pde4b);ENSRNOG00000006238(Traf2);ENSRNOG00000007866(Clec2dl1);ENSRNOG00000009371(Abl1);ENSRNOG00000009389(Ripk2);ENSRNOG00000009427(Tbx21);ENSRNOG00000009535(Stoml2);ENSRNOG00000009982(Pnp);ENSRNOG0000…
GO:1902414	protein localization to cell junction	Biological Process	localization	20	-0.666539	-1.81584	0.00120919	0.112594	ENSRNOG00000001793(Heg1);ENSRNOG00000002176(Nectin3);ENSRNOG00000002823(Mapk9);ENSRNOG00000004414(F11r);ENSRNOG00000005783(Dlg5);ENSRNOG00000006403(Nectin1);ENSRNOG00000008012(Abcb4);ENSRNOG00000009102(Fermt2);ENSRNOG00000009149(Jam3);ENSRNOG00000010552(Lamtor3);ENSRNOG00000010765(Vcl);ENSRNOG00000013324(Cdh5);ENSRNOG00000016291(Marveld3);ENSRNOG00000019908(Lamtor2);ENSRNOG00000020433(Actn4);ENSR…
GO:0010828	positive regulation of glucose transmembrane transport	Biological Process	biological regulation	27	-0.621622	-1.8155	0.00115075	0.107735	ENSRNOG00000000513(Mapk14);ENSRNOG00000001548(Nfe2l2);ENSRNOG00000001821(Adipoq);ENSRNOG00000003778(Opn3);ENSRNOG00000003870(C1qtnf2);ENSRNOG00000004517(Igf1);ENSRNOG00000004678(Itln1);ENSRNOG00000005964(Nr4a3);ENSRNOG00000006306(Gip);ENSRNOG00000007990(Adipor2);ENSRNOG00000009652(Prkci);ENSRNOG00000010957(Braf);ENSRNOG00000012167(Pou4f2);ENSRNOG00000012799(Prkaa1);ENSRNOG00000013574(Appl1);ENSRN…
GO:0035728	response to hepatocyte growth factor	Biological Process	response to stimulus	13	-0.742672	-1.81176	0.00124844	0.111475	ENSRNOG00000002265(Casr);ENSRNOG00000004647(Il10);ENSRNOG00000005606(Med1);ENSRNOG00000007027(Hgf);ENSRNOG00000007089(Lgmn);ENSRNOG00000008174(Appl2);ENSRNOG00000010278(Il6);ENSRNOG00000010744(Nrp1);ENSRNOG00000013412(Creb1);ENSRNOG00000013574(Appl1);ENSRNOG00000015408(Vil1);ENSRNOG00000017879(Gab1);ENSRNOG00000018865(Adamts12);ENSRNOG00000019253(Bcar1);ENSRNOG00000025792(Crk);ENSRNOG00000030888(…
GO:0038084	vascular endothelial growth factor signaling pathway	Biological Process	biological regulation	28	-0.633538	-1.81139	0	0.107363	ENSRNOG00000000411(Nus1);ENSRNOG00000000940(Flt1);ENSRNOG00000001809(LOC681544);ENSRNOG00000002244(Pdgfra);ENSRNOG00000002511(Flt4);ENSRNOG00000004033(Sema6a);ENSRNOG00000004072(Myo1c);ENSRNOG00000004165(Prkd1);ENSRNOG00000004380(Il12b);ENSRNOG00000004554(Dcn);ENSRNOG00000007081(Xdh);ENSRNOG00000007628(Ptp4a3);ENSRNOG00000007650(Cd63);ENSRNOG00000009468(Il12a);ENSRNOG00000010058(Spry2);ENSRNOG000…
GO:0030551	cyclic nucleotide binding	Molecular Function	binding	12	-0.74376	-1.80772	0	0.110411	ENSRNOG00000001232(Slc19a1);ENSRNOG00000001516(Rapgef4);ENSRNOG00000005905(Pde4b);ENSRNOG00000005947(Pde6h);ENSRNOG00000006084(Cngb3);ENSRNOG00000009079(Prkar2b);ENSRNOG00000014443(Pde5a);ENSRNOG00000017496(Cnp);ENSRNOG00000019560(Pde2a);ENSRNOG00000019992(AABR07054400.1);ENSRNOG00000020828(Pde4a);ENSRNOG00000028733(Prkar1b);ENSRNOG00000030119(LOC108348053);ENSRNOG00000031773(Cngb1);ENSRNOG000000…
GO:0001776	leukocyte homeostasis	Biological Process	biological regulation	60	-0.556289	-1.80611	0	0.108527	ENSRNOG00000000321(Cd24);ENSRNOG00000000485(Bak1);ENSRNOG00000000595(Traf3ip2);ENSRNOG00000000962(Slc15a4);ENSRNOG00000001425(Sh2b2);ENSRNOG00000002304(Tnfrsf13b);ENSRNOG00000002418(Tgfb2);ENSRNOG00000002791(Bcl2);ENSRNOG00000002969(Itpkb);ENSRNOG00000003537(Spta1);ENSRNOG00000003855(Dnaja3);ENSRNOG00000004131(Pkn1);ENSRNOG00000004630(Rag1);ENSRNOG00000004826(Sos2);ENSRNOG00000005386(Kitlg);ENSRN…
GO:0051497	negative regulation of stress fiber assembly	Biological Process	cellular component organization or biogenesis	17	-0.697036	-1.80551	0	0.105937	ENSRNOG00000002171(Phldb2);ENSRNOG00000002376(Clasp1);ENSRNOG00000003221(Myoc);ENSRNOG00000003956(Arhgap6);ENSRNOG00000004414(F11r);ENSRNOG00000007740(Tacstd2);ENSRNOG00000009161(Clasp2);ENSRNOG00000009805(Wasf2);ENSRNOG00000010780(Dlc1);ENSRNOG00000011077(Tjp1);ENSRNOG00000015257(Coro2b);ENSRNOG00000016623(Tmeff2);ENSRNOG00000016810(Stmn1);ENSRNOG00000017065(Arhgap28);ENSRNOG00000018903(Pik3r1);…
GO:0043931	ossification involved in bone maturation	Biological Process	developmental process	12	-0.743426	-1.80342	0	0.106006	ENSRNOG00000001011(Rflna);ENSRNOG00000004517(Igf1);ENSRNOG00000005569(Phospho1);ENSRNOG00000006674(Rflnb);ENSRNOG00000006995(Ano6);ENSRNOG00000009808(Ift80);ENSRNOG00000011908(Asxl2);ENSRNOG00000011944(Snx10);ENSRNOG00000013679(Sema4d);ENSRNOG00000019745(Actn3);ENSRNOG00000021276(Bmp2);ENSRNOG00000024886(Ext1);ENSRNOG00000026053(Grem1);ENSRNOG00000028335(Fat4);ENSRNOG00000029510(Plxnb1);ENSRNOG00…
GO:0035924	cellular response to vascular endothelial growth factor stimulus	Biological Process	response to stimulus	42	-0.585119	-1.79848	0	0.112547	ENSRNOG00000000411(Nus1);ENSRNOG00000000513(Mapk14);ENSRNOG00000000940(Flt1);ENSRNOG00000001809(LOC681544);ENSRNOG00000002244(Pdgfra);ENSRNOG00000002511(Flt4);ENSRNOG00000003031(Atp2b4);ENSRNOG00000004033(Sema6a);ENSRNOG00000004072(Myo1c);ENSRNOG00000004165(Prkd1);ENSRNOG00000004380(Il12b);ENSRNOG00000004554(Dcn);ENSRNOG00000004726(Mapkapk2);ENSRNOG00000006612(LOC108348082);ENSRNOG00000007081(Xdh…
GO:0042752	regulation of circadian rhythm	Biological Process	biological regulation	72	-0.552505	-1.79822	0	0.109031	ENSRNOG00000000065(Pde6b);ENSRNOG00000000384(Atoh7);ENSRNOG00000000632(Cdk1);ENSRNOG00000000662(Srrd);ENSRNOG00000001189(Sik1);ENSRNOG00000001269(Ppp1cc);ENSRNOG00000001302(Adora2a);ENSRNOG00000001830(Arntl2);ENSRNOG00000002079(Mapk10);ENSRNOG00000002175(Clock);ENSRNOG00000002292(Hnrnpd);ENSRNOG00000002821(Phlpp1);ENSRNOG00000002823(Mapk9);ENSRNOG00000003261(Usp9x);ENSRNOG00000003442(Adora1);ENSR…
GO:0002260	lymphocyte homeostasis	Biological Process	biological regulation	43	-0.574156	-1.79148	0	0.118486	ENSRNOG00000000321(Cd24);ENSRNOG00000000485(Bak1);ENSRNOG00000000595(Traf3ip2);ENSRNOG00000001425(Sh2b2);ENSRNOG00000002304(Tnfrsf13b);ENSRNOG00000002418(Tgfb2);ENSRNOG00000002791(Bcl2);ENSRNOG00000003537(Spta1);ENSRNOG00000003855(Dnaja3);ENSRNOG00000004131(Pkn1);ENSRNOG00000004630(Rag1);ENSRNOG00000004826(Sos2);ENSRNOG00000007106(Sos1);ENSRNOG00000008180(Lyn);ENSRNOG00000008292(Hif1a);ENSRNOG000…
GO:0030055	cell-substrate junction	Cellular Component	cell junction	116	-0.519126	-1.78882	0	0.120963	ENSRNOG00000000075(Mtf2);ENSRNOG00000000809(Atat1);ENSRNOG00000001149(Pxn);ENSRNOG00000001224(Itgb2);ENSRNOG00000001470(Limk1);ENSRNOG00000001518(Itga6);ENSRNOG00000001781(Lmln);ENSRNOG00000002171(Phldb2);ENSRNOG00000002376(Clasp1);ENSRNOG00000002538(Epb41l5);ENSRNOG00000002959(Shroom4);ENSRNOG00000003078(Dcaf6);ENSRNOG00000003206(Actr3);ENSRNOG00000003476(Slc6a4);ENSRNOG00000003732(Flrt2);ENSRNO…
GO:0010827	regulation of glucose transmembrane transport	Biological Process	biological regulation	45	-0.576306	-1.7877	0	0.120152	ENSRNOG00000000513(Mapk14);ENSRNOG00000001548(Nfe2l2);ENSRNOG00000001821(Adipoq);ENSRNOG00000003778(Opn3);ENSRNOG00000003870(C1qtnf2);ENSRNOG00000004290(Grb10);ENSRNOG00000004517(Igf1);ENSRNOG00000004649(Il1b);ENSRNOG00000004678(Itln1);ENSRNOG00000005964(Nr4a3);ENSRNOG00000006116(Hk2);ENSRNOG00000006306(Gip);ENSRNOG00000006393(Sirt6);ENSRNOG00000007319(Trib3);ENSRNOG00000007990(Adipor2);ENSRNOG00…
GO:0007156	homophilic cell adhesion via plasma membrane adhesion molecules	Biological Process	biological adhesion	33	-0.606636	-1.78672	0.0011236	0.118238	ENSRNOG00000000606(Pcdh15);ENSRNOG00000001525(Igsf11);ENSRNOG00000002176(Nectin3);ENSRNOG00000003365(Cadm3);ENSRNOG00000003929(Pcdh19);ENSRNOG00000004029(Nectin4);ENSRNOG00000005652(Cntn4);ENSRNOG00000006403(Nectin1);ENSRNOG00000007133(Plxnb2);ENSRNOG00000008054(Igsf9);ENSRNOG00000008414(Bsg);ENSRNOG00000008970(Pcdh17);ENSRNOG00000009771(Cdh10);ENSRNOG00000009772(Kirrel3);ENSRNOG00000009949(Pcdh1…
GO:0006970	response to osmotic stress	Biological Process	response to stimulus	48	-0.562579	-1.78117	0	0.125191	ENSRNOG00000000515(Mapk13);ENSRNOG00000001047(Map2k7);ENSRNOG00000001195(Trpv4);ENSRNOG00000001412(Epo);ENSRNOG00000001597(Atf2);ENSRNOG00000001926(Cldn1);ENSRNOG00000002079(Mapk10);ENSRNOG00000002121(Lrrc8d);ENSRNOG00000002146(Pkd2);ENSRNOG00000002215(Mylk);ENSRNOG00000002525(Ptgs2);ENSRNOG00000002537(Wnk3);ENSRNOG00000003283(Rcsd1);ENSRNOG00000003709(Kmo);ENSRNOG00000004131(Pkn1);ENSRNOG0000000…
GO:0001542	ovulation from ovarian follicle	Biological Process	multi-organism process	7	-0.852887	-1.78078	0.00134228	0.122339	ENSRNOG00000000299(Foxo3);ENSRNOG00000001585(Nrip1);ENSRNOG00000001607(Adamts1);ENSRNOG00000002889(Afp);ENSRNOG00000006778(Mmp19);ENSRNOG00000006831(Pgr);ENSRNOG00000009348(Nos3);ENSRNOG00000018445(Agt)
GO:0002011	morphogenesis of an epithelial sheet	Biological Process	developmental process	44	-0.578966	-1.77952	0	0.121988	ENSRNOG00000002171(Phldb2);ENSRNOG00000002376(Clasp1);ENSRNOG00000004874(Flrt3);ENSRNOG00000006094(Cd44);ENSRNOG00000006338(Lrp6);ENSRNOG00000006894(Tor1a);ENSRNOG00000007106(Sos1);ENSRNOG00000007443(Jag1);ENSRNOG00000008191(Hoxb4);ENSRNOG00000008365(Hoxb2);ENSRNOG00000008749(Col5a1);ENSRNOG00000008788(Mpp5);ENSRNOG00000009102(Fermt2);ENSRNOG00000009161(Clasp2);ENSRNOG00000009615(Mtor);ENSRNOG000…
GO:0071470	cellular response to osmotic stress	Biological Process	response to stimulus	26	-0.632542	-1.77459	0.00114548	0.128107	ENSRNOG00000001195(Trpv4);ENSRNOG00000001412(Epo);ENSRNOG00000002079(Mapk10);ENSRNOG00000002121(Lrrc8d);ENSRNOG00000002146(Pkd2);ENSRNOG00000002215(Mylk);ENSRNOG00000002525(Ptgs2);ENSRNOG00000002537(Wnk3);ENSRNOG00000003283(Rcsd1);ENSRNOG00000005018(Scn2a);ENSRNOG00000005196(Slc12a6);ENSRNOG00000005480(Ybx3);ENSRNOG00000006392(Xrcc6);ENSRNOG00000008012(Abcb4);ENSRNOG00000008609(Capn3);ENSRNOG0000…
GO:0046332	SMAD binding	Molecular Function	binding	61	-0.545524	-1.7731	0	0.127763	ENSRNOG00000000190(Ep300);ENSRNOG00000000999(Smurf1);ENSRNOG00000002093(Tgfbr3);ENSRNOG00000002828(Tob1);ENSRNOG00000003189(Cited1);ENSRNOG00000003261(Usp9x);ENSRNOG00000003357(Col3a1);ENSRNOG00000003669(Myocd);ENSRNOG00000003736(Col5a2);ENSRNOG00000004339(Yy1);ENSRNOG00000004410(Pax6);ENSRNOG00000004677(Zeb2);ENSRNOG00000005033(Acvr1);ENSRNOG00000005413(Creb3l1);ENSRNOG00000006934(Acvr1b);ENSRNO…
GO:0071012	catalytic step 1 spliceosome	Cellular Component	cell part	9	-0.795296	-1.77029	0	0.130898	ENSRNOG00000003495(Prpf8);ENSRNOG00000004091(Cwc25);ENSRNOG00000009716(Casc3);ENSRNOG00000010316(Magohb);ENSRNOG00000012157(Snrnp200);ENSRNOG00000012651(Cwc22);ENSRNOG00000021215(Rbm8a);ENSRNOG00000029606(AABR07024964.1);ENSRNOG00000045791(Eif4a3);ENSRNOG00000047456(Yju2)
GO:0050672	negative regulation of lymphocyte proliferation	Biological Process	biological regulation	54	-0.548633	-1.77028	0	0.127653	ENSRNOG00000000321(Cd24);ENSRNOG00000000323(Prdm1);ENSRNOG00000000569(Vsir);ENSRNOG00000000855(Lst1);ENSRNOG00000001265(Mad1l1);ENSRNOG00000001527(Cd80);ENSRNOG00000001982(Cblb);ENSRNOG00000002054(Glmn);ENSRNOG00000002304(Tnfrsf13b);ENSRNOG00000003486(Mnda);ENSRNOG00000004131(Pkn1);ENSRNOG00000004647(Il10);ENSRNOG00000005783(Dlg5);ENSRNOG00000005917(Pawr);ENSRNOG00000006120(Shh);ENSRNOG0000000624…
GO:0045840	positive regulation of mitotic nuclear division	Biological Process	cellular component organization or biogenesis	33	-0.602088	-1.77027	0.00114286	0.124591	ENSRNOG00000000257(Smpd3);ENSRNOG00000000417(Numa1);ENSRNOG00000001283(Anapc7);ENSRNOG00000001884(Ranbp1);ENSRNOG00000002728(Btc);ENSRNOG00000002771(Ereg);ENSRNOG00000002782(Epgn);ENSRNOG00000003964(Nsmce2);ENSRNOG00000004130(Anapc4);ENSRNOG00000004517(Igf1);ENSRNOG00000004575(Il1a);ENSRNOG00000004649(Il1b);ENSRNOG00000004921(Nusap1);ENSRNOG00000005659(Aurkb);ENSRNOG00000005904(Cdc27);ENSRNOG0000…
GO:0002444	myeloid leukocyte mediated immunity	Biological Process	immune system process	52	-0.555662	-1.76691	0.00106045	0.12944	ENSRNOG00000000105(Cplx2);ENSRNOG00000000595(Traf3ip2);ENSRNOG00000000777(RT1-S3);ENSRNOG00000000895(Rabgef1);ENSRNOG00000000994(Stxbp2);ENSRNOG00000001224(Itgb2);ENSRNOG00000001304(Bcr);ENSRNOG00000001786(Snx4);ENSRNOG00000002045(Anxa3);ENSRNOG00000002227(Kit);ENSRNOG00000002802(Cxcl1);ENSRNOG00000002922(Adora2b);ENSRNOG00000004900(Crhr1);ENSRNOG00000005404(Rasgrp1);ENSRNOG00000005965(Irak4);ENS…
GO:2000739	regulation of mesenchymal stem cell differentiation	Biological Process	biological regulation	6	-0.873708	-1.76452	0	0.131192	ENSRNOG00000002074(Rest);ENSRNOG00000002244(Pdgfra);ENSRNOG00000002607(Sox9);ENSRNOG00000020514(Sox6);ENSRNOG00000020813(Ltbp3);ENSRNOG00000027869(Sox5)
GO:0014909	smooth muscle cell migration	Biological Process	localization	44	-0.567939	-1.76334	0	0.131113	ENSRNOG00000000503(Ppard);ENSRNOG00000000853(Aif1);ENSRNOG00000001312(Pdgfa);ENSRNOG00000001414(Serpine1);ENSRNOG00000001548(Nfe2l2);ENSRNOG00000001607(Adamts1);ENSRNOG00000001706(Kalrn);ENSRNOG00000001821(Adipoq);ENSRNOG00000002791(Bcl2);ENSRNOG00000003669(Myocd);ENSRNOG00000003840(Slit2);ENSRNOG00000004100(Trib1);ENSRNOG00000004290(Grb10);ENSRNOG00000004517(Igf1);ENSRNOG00000004812(Sema6d);ENSR…
GO:0006809	nitric oxide biosynthetic process	Biological Process	biological regulation	40	-0.579092	-1.76232	0	0.130123	ENSRNOG00000000053(Crp);ENSRNOG00000000763(RT1-M3-1);ENSRNOG00000000842(Ddah2);ENSRNOG00000000853(Aif1);ENSRNOG00000001130(Nos1);ENSRNOG00000001224(Itgb2);ENSRNOG00000001964(Cd47);ENSRNOG00000002146(Pkd2);ENSRNOG00000002161(Tlr6);ENSRNOG00000003031(Atp2b4);ENSRNOG00000004101(Marc1);ENSRNOG00000004496(Rock2);ENSRNOG00000004647(Il10);ENSRNOG00000004649(Il1b);ENSRNOG00000004763(Sirpa);ENSRNOG0000000…
GO:0071006	U2-type catalytic step 1 spliceosome	Cellular Component	cell part	9	-0.795296	-1.76095	0.00135135	0.130324	ENSRNOG00000003495(Prpf8);ENSRNOG00000004091(Cwc25);ENSRNOG00000009716(Casc3);ENSRNOG00000010316(Magohb);ENSRNOG00000012157(Snrnp200);ENSRNOG00000012651(Cwc22);ENSRNOG00000021215(Rbm8a);ENSRNOG00000029606(AABR07024964.1);ENSRNOG00000045791(Eif4a3);ENSRNOG00000047456(Yju2)
GO:0032309	icosanoid secretion	Biological Process	localization	13	-0.708361	-1.76033	0.00124688	0.128988	ENSRNOG00000001153(Pla2g1b);ENSRNOG00000001551(Atp5pf);ENSRNOG00000002657(Pla2g4a);ENSRNOG00000003164(Pla2g10);ENSRNOG00000004437(Map2k6);ENSRNOG00000004649(Il1b);ENSRNOG00000006320(Ptges);ENSRNOG00000008129(Pla2r1);ENSRNOG00000008428(Drd2);ENSRNOG00000010064(Abcc4);ENSRNOG00000011011(Nmb);ENSRNOG00000012160(Syk);ENSRNOG00000014081(Nmur2);ENSRNOG00000015615(Tnfrsf11a);ENSRNOG00000016647(Pla2g2c);…
GO:0005925	focal adhesion	Cellular Component	cell junction	110	-0.514024	-1.75836	0	0.130501	ENSRNOG00000000075(Mtf2);ENSRNOG00000000809(Atat1);ENSRNOG00000001149(Pxn);ENSRNOG00000001224(Itgb2);ENSRNOG00000001470(Limk1);ENSRNOG00000001781(Lmln);ENSRNOG00000002171(Phldb2);ENSRNOG00000002376(Clasp1);ENSRNOG00000002538(Epb41l5);ENSRNOG00000002959(Shroom4);ENSRNOG00000003078(Dcaf6);ENSRNOG00000003476(Slc6a4);ENSRNOG00000003732(Flrt2);ENSRNOG00000003816(Tada1);ENSRNOG00000004132(Lasp1);ENSRNO…
GO:0007157	heterophilic cell-cell adhesion via plasma membrane cell adhesion molecules	Biological Process	biological adhesion	17	-0.684413	-1.75712	0	0.130337	ENSRNOG00000000010(Cbln1);ENSRNOG00000000288(Scarf2);ENSRNOG00000000304(Cd164);ENSRNOG00000000321(Cd24);ENSRNOG00000001557(Cxadr);ENSRNOG00000001989(Alcam);ENSRNOG00000002176(Nectin3);ENSRNOG00000002723(Sele);ENSRNOG00000002794(Selp);ENSRNOG00000003365(Cadm3);ENSRNOG00000004029(Nectin4);ENSRNOG00000004861(Itga4);ENSRNOG00000005711(Ptprd);ENSRNOG00000006174(Grid2);ENSRNOG00000006403(Nectin1);ENSRN…
GO:2000107	negative regulation of leukocyte apoptotic process	Biological Process	biological regulation	33	-0.587473	-1.75166	0	0.139995	ENSRNOG00000002969(Itpkb);ENSRNOG00000004630(Rag1);ENSRNOG00000005386(Kitlg);ENSRNOG00000005659(Aurkb);ENSRNOG00000008209(St3gal1);ENSRNOG00000008292(Hif1a);ENSRNOG00000009184(Foxp1);ENSRNOG00000009694(Bmp4);ENSRNOG00000010258(Vhl);ENSRNOG00000010265(Ada);ENSRNOG00000010906(Ccl5);ENSRNOG00000011677(Slc39a10);ENSRNOG00000012576(Selenos);ENSRNOG00000013589(Cxcl12);ENSRNOG00000014124(Nod2);ENSRNOG00…
GO:0002448	mast cell mediated immunity	Biological Process	immune system process	24	-0.623994	-1.74979	0	0.141224	ENSRNOG00000000105(Cplx2);ENSRNOG00000000895(Rabgef1);ENSRNOG00000001786(Snx4);ENSRNOG00000002227(Kit);ENSRNOG00000002922(Adora2b);ENSRNOG00000004900(Crhr1);ENSRNOG00000005404(Rasgrp1);ENSRNOG00000006136(Pdpk1);ENSRNOG00000007350(Rac2);ENSRNOG00000007439(Unc13d);ENSRNOG00000007624(Il4);ENSRNOG00000007652(Il13);ENSRNOG00000008176(Nppa);ENSRNOG00000008180(Lyn);ENSRNOG00000008195(Ywhaz);ENSRNOG00000…
GO:0005924	cell-substrate adherens junction	Cellular Component	cell junction	111	-0.513276	-1.74944	0	0.139199	ENSRNOG00000000075(Mtf2);ENSRNOG00000000809(Atat1);ENSRNOG00000001149(Pxn);ENSRNOG00000001224(Itgb2);ENSRNOG00000001470(Limk1);ENSRNOG00000001781(Lmln);ENSRNOG00000002171(Phldb2);ENSRNOG00000002376(Clasp1);ENSRNOG00000002538(Epb41l5);ENSRNOG00000002959(Shroom4);ENSRNOG00000003078(Dcaf6);ENSRNOG00000003476(Slc6a4);ENSRNOG00000003732(Flrt2);ENSRNOG00000003816(Tada1);ENSRNOG00000004132(Lasp1);ENSRNO…
GO:0045931	positive regulation of mitotic cell cycle	Biological Process	biological regulation	106	-0.50939	-1.74822	0	0.138743	ENSRNOG00000000257(Smpd3);ENSRNOG00000000417(Numa1);ENSRNOG00000000632(Cdk1);ENSRNOG00000000853(Aif1);ENSRNOG00000001111(Brca2);ENSRNOG00000001283(Anapc7);ENSRNOG00000001387(LOC100910540);ENSRNOG00000001515(Map3k20);ENSRNOG00000001607(Adamts1);ENSRNOG00000001720(Hes1);ENSRNOG00000001738(Eif4g1);ENSRNOG00000001884(Ranbp1);ENSRNOG00000002105(Cdc7);ENSRNOG00000002394(Tpr);ENSRNOG00000002585(Cul4b);E…
GO:2001057	reactive nitrogen species metabolic process	Biological Process	metabolic process	44	-0.560477	-1.74181	0	0.150702	ENSRNOG00000000053(Crp);ENSRNOG00000000763(RT1-M3-1);ENSRNOG00000000842(Ddah2);ENSRNOG00000000853(Aif1);ENSRNOG00000001130(Nos1);ENSRNOG00000001224(Itgb2);ENSRNOG00000001964(Cd47);ENSRNOG00000002146(Pkd2);ENSRNOG00000002161(Tlr6);ENSRNOG00000003031(Atp2b4);ENSRNOG00000004101(Marc1);ENSRNOG00000004496(Rock2);ENSRNOG00000004647(Il10);ENSRNOG00000004649(Il1b);ENSRNOG00000004763(Sirpa);ENSRNOG0000000…
GO:1902043	positive regulation of extrinsic apoptotic signaling pathway via death domain receptors	Biological Process	biological regulation	12	-0.709447	-1.74043	0.00261438	0.151188	ENSRNOG00000003745(Atf3);ENSRNOG00000004303(Timp3);ENSRNOG00000008523(Faf1);ENSRNOG00000009899(Skil);ENSRNOG00000011278(Stk3);ENSRNOG00000013529(Stk4);ENSRNOG00000015445(Mal);ENSRNOG00000016289(Bmpr1b);ENSRNOG00000017783(Sfrp1);ENSRNOG00000018770(Pmaip1);ENSRNOG00000020723(Pten);ENSRNOG00000024998(Trps1);ENSRNOG00000032579(Zswim2);ENSRNOG00000045829(Thbs1);ENSRNOG00000046996(Pea15)
GO:0046326	positive regulation of glucose import	Biological Process	biological regulation	25	-0.612572	-1.74042	0.00116009	0.148507	ENSRNOG00000000513(Mapk14);ENSRNOG00000001548(Nfe2l2);ENSRNOG00000001821(Adipoq);ENSRNOG00000003778(Opn3);ENSRNOG00000003870(C1qtnf2);ENSRNOG00000004517(Igf1);ENSRNOG00000004678(Itln1);ENSRNOG00000007990(Adipor2);ENSRNOG00000009652(Prkci);ENSRNOG00000012167(Pou4f2);ENSRNOG00000012799(Prkaa1);ENSRNOG00000013574(Appl1);ENSRNOG00000014318(Pth);ENSRNOG00000014382(C2cd5);ENSRNOG00000014597(Irs1);ENSRN…
GO:0009931	calcium-dependent protein serine/threonine kinase activity	Molecular Function	catalytic activity	7	-0.827835	-1.73963	0.00134409	0.147643	ENSRNOG00000001345(Mapkapk5);ENSRNOG00000004165(Prkd1);ENSRNOG00000004726(Mapkapk2);ENSRNOG00000005289(Prkd3);ENSRNOG00000011205(Ccl3);ENSRNOG00000011317(Pkn2);ENSRNOG00000012061(Prkcb);ENSRNOG00000016346(Prkcd);ENSRNOG00000018712(Camk2a);ENSRNOG00000019057(Prkcq);ENSRNOG00000025892(Set)
GO:0070664	negative regulation of leukocyte proliferation	Biological Process	biological regulation	57	-0.537481	-1.73895	0	0.146608	ENSRNOG00000000053(Crp);ENSRNOG00000000321(Cd24);ENSRNOG00000000323(Prdm1);ENSRNOG00000000569(Vsir);ENSRNOG00000000855(Lst1);ENSRNOG00000001265(Mad1l1);ENSRNOG00000001527(Cd80);ENSRNOG00000001982(Cblb);ENSRNOG00000002054(Glmn);ENSRNOG00000002304(Tnfrsf13b);ENSRNOG00000003486(Mnda);ENSRNOG00000004131(Pkn1);ENSRNOG00000004647(Il10);ENSRNOG00000005783(Dlg5);ENSRNOG00000005917(Pawr);ENSRNOG0000000612…
GO:0046885	regulation of hormone biosynthetic process	Biological Process	biological regulation	16	-0.675041	-1.73796	0.00368098	0.146592	ENSRNOG00000001742(Clcn2);ENSRNOG00000002042(Gfi1);ENSRNOG00000002074(Rest);ENSRNOG00000004649(Il1b);ENSRNOG00000008292(Hif1a);ENSRNOG00000010280(Pde8b);ENSRNOG00000010917(Bmp5);ENSRNOG00000013166(Wnt4);ENSRNOG00000013717(Bmp6);ENSRNOG00000016343(Dkk3);ENSRNOG00000016712(Lhcgr);ENSRNOG00000017523(H6pd);ENSRNOG00000017531(Akr1c3);ENSRNOG00000019422(Egr1);ENSRNOG00000020686(Dkkl1);ENSRNOG0000002072…
GO:0070316	regulation of G0 to G1 transition	Biological Process	biological regulation	9	-0.771733	-1.73695	0.00270636	0.146542	ENSRNOG00000001418(Znhit1);ENSRNOG00000005606(Med1);ENSRNOG00000006735(Cdkn2b);ENSRNOG00000012155(Sox15);ENSRNOG00000015036(Ccn2);ENSRNOG00000021025(Ppp2r5b);ENSRNOG00000025408(Dux4);ENSRNOG00000028517(Rhno1);ENSRNOG00000033316(Foxo4);ENSRNOG00000055226(Dab2ip)
GO:0001773	myeloid dendritic cell activation	Biological Process	cellular process	18	-0.647135	-1.73217	0.00123305	0.155012	ENSRNOG00000000768(Ubd);ENSRNOG00000003716(Batf3);ENSRNOG00000004639(Traf6);ENSRNOG00000004647(Il10);ENSRNOG00000006569(Itgb8);ENSRNOG00000007624(Il4);ENSRNOG00000008346(Itgb6);ENSRNOG00000008416(Gimap5);ENSRNOG00000008588(Batf);ENSRNOG00000009110(Psen1);ENSRNOG00000010181(Clec4d);ENSRNOG00000012172(Spi1);ENSRNOG00000013265(Tgfbr2);ENSRNOG00000013479(Stard7);ENSRNOG00000018177(Dhrs2);ENSRNOG00000…
GO:0055003	cardiac myofibril assembly	Biological Process	cellular component organization or biogenesis	5	-0.90067	-1.73216	0	0.152562	ENSRNOG00000002244(Pdgfra);ENSRNOG00000003694(Prox1);ENSRNOG00000006783(Neb);ENSRNOG00000008536(Actc1);ENSRNOG00000014327(Csrp3);ENSRNOG00000016714(Nrap);ENSRNOG00000018232(Srf);ENSRNOG00000020747(Nkx2-5);ENSRNOG00000027230(Fhod3);ENSRNOG00000047756(Mef2a);ENSRNOG00000049452(Nebl);ENSRNOG00000051965(Smad4);ENSRNOG00000060511(AABR07030443.2)
GO:0045428	regulation of nitric oxide biosynthetic process	Biological Process	biological regulation	34	-0.58534	-1.732	0.00111982	0.150626	ENSRNOG00000000053(Crp);ENSRNOG00000000763(RT1-M3-1);ENSRNOG00000000842(Ddah2);ENSRNOG00000000853(Aif1);ENSRNOG00000001224(Itgb2);ENSRNOG00000001964(Cd47);ENSRNOG00000002146(Pkd2);ENSRNOG00000002161(Tlr6);ENSRNOG00000003031(Atp2b4);ENSRNOG00000004496(Rock2);ENSRNOG00000004647(Il10);ENSRNOG00000004649(Il1b);ENSRNOG00000004763(Sirpa);ENSRNOG00000007468(Ifng);ENSRNOG00000007624(Il4);ENSRNOG000000084…
GO:0010718	positive regulation of epithelial to mesenchymal transition	Biological Process	biological regulation	34	-0.57816	-1.73092	0	0.150747	ENSRNOG00000000604(Hdac2);ENSRNOG00000002418(Tgfb2);ENSRNOG00000003897(Col1a1);ENSRNOG00000004390(Alx1);ENSRNOG00000004649(Il1b);ENSRNOG00000005033(Acvr1);ENSRNOG00000006048(Ezh2);ENSRNOG00000008620(Smad3);ENSRNOG00000009102(Fermt2);ENSRNOG00000009594(Snai1);ENSRNOG00000009615(Mtor);ENSRNOG00000009683(Sdcbp);ENSRNOG00000009694(Bmp4);ENSRNOG00000009867(Tgfb3);ENSRNOG00000010121(Lef1);ENSRNOG000000…
GO:0055078	sodium ion homeostasis	Biological Process	biological regulation	17	-0.661877	-1.72755	0.00367647	0.157148	ENSRNOG00000001165(Tmprss3);ENSRNOG00000001302(Adora2a);ENSRNOG00000001889(Comt);ENSRNOG00000002302(Corin);ENSRNOG00000002934(Atp1b1);ENSRNOG00000003442(Adora1);ENSRNOG00000004575(Il1a);ENSRNOG00000007290(Atp1a2);ENSRNOG00000007982(Slc9a1);ENSRNOG00000008141(Nppb);ENSRNOG00000008428(Drd2);ENSRNOG00000008479(Slc8a1);ENSRNOG00000008944(Ext2);ENSRNOG00000011227(Atp1b2);ENSRNOG00000011501(Atp1b3);ENS…
GO:0033032	regulation of myeloid cell apoptotic process	Biological Process	biological regulation	17	-0.664765	-1.72705	0.00121212	0.156094	ENSRNOG00000001412(Epo);ENSRNOG00000001821(Adipoq);ENSRNOG00000002791(Bcl2);ENSRNOG00000002969(Itpkb);ENSRNOG00000003566(Apoh);ENSRNOG00000005386(Kitlg);ENSRNOG00000005397(Maea);ENSRNOG00000009066(Thra);ENSRNOG00000010210(Slc7a11);ENSRNOG00000010906(Ccl5);ENSRNOG00000012576(Selenos);ENSRNOG00000014124(Nod2);ENSRNOG00000014160(Tcp1);ENSRNOG00000014269(Cxcr2);ENSRNOG00000016384(Pik3cb);ENSRNOG00000…
GO:0045023	G0 to G1 transition	Biological Process	cellular process	9	-0.771733	-1.7249	0	0.15918	ENSRNOG00000001418(Znhit1);ENSRNOG00000005606(Med1);ENSRNOG00000006735(Cdkn2b);ENSRNOG00000012155(Sox15);ENSRNOG00000015036(Ccn2);ENSRNOG00000021025(Ppp2r5b);ENSRNOG00000025408(Dux4);ENSRNOG00000028517(Rhno1);ENSRNOG00000033316(Foxo4);ENSRNOG00000055226(Dab2ip)
GO:0051250	negative regulation of lymphocyte activation	Biological Process	biological regulation	101	-0.509513	-1.72396	0	0.159262	ENSRNOG00000000321(Cd24);ENSRNOG00000000323(Prdm1);ENSRNOG00000000569(Vsir);ENSRNOG00000000723(RT1-CE5);ENSRNOG00000000855(Lst1);ENSRNOG00000001265(Mad1l1);ENSRNOG00000001302(Adora2a);ENSRNOG00000001527(Cd80);ENSRNOG00000001843(Bcl6);ENSRNOG00000001982(Cblb);ENSRNOG00000002054(Glmn);ENSRNOG00000002304(Tnfrsf13b);ENSRNOG00000002309(Hlx);ENSRNOG00000002568(Socs1);ENSRNOG00000002968(Tnfsf4);ENSRNOG0…
GO:0043303	mast cell degranulation	Biological Process	localization	23	-0.612207	-1.72393	0.00117647	0.157046	ENSRNOG00000000105(Cplx2);ENSRNOG00000000895(Rabgef1);ENSRNOG00000001786(Snx4);ENSRNOG00000002227(Kit);ENSRNOG00000002922(Adora2b);ENSRNOG00000004900(Crhr1);ENSRNOG00000005404(Rasgrp1);ENSRNOG00000006136(Pdpk1);ENSRNOG00000007350(Rac2);ENSRNOG00000007439(Unc13d);ENSRNOG00000007624(Il4);ENSRNOG00000007652(Il13);ENSRNOG00000008176(Nppa);ENSRNOG00000008180(Lyn);ENSRNOG00000008195(Ywhaz);ENSRNOG00000…
GO:0090505	epiboly involved in wound healing	Biological Process	response to stimulus	24	-0.612676	-1.72389	0.00357143	0.154862	ENSRNOG00000002171(Phldb2);ENSRNOG00000002376(Clasp1);ENSRNOG00000006094(Cd44);ENSRNOG00000006894(Tor1a);ENSRNOG00000008749(Col5a1);ENSRNOG00000009102(Fermt2);ENSRNOG00000009161(Clasp2);ENSRNOG00000009615(Mtor);ENSRNOG00000010147(Pdcd10);ENSRNOG00000012630(Rhoc);ENSRNOG00000012791(Ajuba);ENSRNOG00000014350(Ccn1);ENSRNOG00000015701(Rreb1);ENSRNOG00000015852(Arhgap35);ENSRNOG00000016623(Tmeff2);ENS…
GO:0046209	nitric oxide metabolic process	Biological Process	biological regulation	43	-0.561256	-1.7237	0	0.153201	ENSRNOG00000000053(Crp);ENSRNOG00000000763(RT1-M3-1);ENSRNOG00000000842(Ddah2);ENSRNOG00000000853(Aif1);ENSRNOG00000001130(Nos1);ENSRNOG00000001224(Itgb2);ENSRNOG00000001964(Cd47);ENSRNOG00000002146(Pkd2);ENSRNOG00000002161(Tlr6);ENSRNOG00000003031(Atp2b4);ENSRNOG00000004101(Marc1);ENSRNOG00000004496(Rock2);ENSRNOG00000004647(Il10);ENSRNOG00000004649(Il1b);ENSRNOG00000004763(Sirpa);ENSRNOG0000000…
GO:0032945	negative regulation of mononuclear cell proliferation	Biological Process	biological regulation	55	-0.539664	-1.72358	0	0.151294	ENSRNOG00000000053(Crp);ENSRNOG00000000321(Cd24);ENSRNOG00000000323(Prdm1);ENSRNOG00000000569(Vsir);ENSRNOG00000000855(Lst1);ENSRNOG00000001265(Mad1l1);ENSRNOG00000001527(Cd80);ENSRNOG00000001982(Cblb);ENSRNOG00000002054(Glmn);ENSRNOG00000002304(Tnfrsf13b);ENSRNOG00000003486(Mnda);ENSRNOG00000004131(Pkn1);ENSRNOG00000004647(Il10);ENSRNOG00000005783(Dlg5);ENSRNOG00000005917(Pawr);ENSRNOG0000000612…
GO:0032609	interferon-gamma production	Biological Process	multicellular organismal process	59	-0.540073	-1.72076	0	0.155742	ENSRNOG00000000097(Cd160);ENSRNOG00000000569(Vsir);ENSRNOG00000000763(RT1-M3-1);ENSRNOG00000000838(Lta);ENSRNOG00000001434(Zp3);ENSRNOG00000001964(Cd47);ENSRNOG00000002968(Tnfsf4);ENSRNOG00000003254(Il23a);ENSRNOG00000004249(Tlr7);ENSRNOG00000004305(Abl2);ENSRNOG00000004380(Il12b);ENSRNOG00000004409(Sash3);ENSRNOG00000004647(Il10);ENSRNOG00000004649(Il1b);ENSRNOG00000005404(Rasgrp1);ENSRNOG000000…
GO:0032353	negative regulation of hormone biosynthetic process	Biological Process	biological regulation	8	-0.788473	-1.72069	0	0.15378	ENSRNOG00000002042(Gfi1);ENSRNOG00000002074(Rest);ENSRNOG00000010280(Pde8b);ENSRNOG00000010917(Bmp5);ENSRNOG00000013166(Wnt4);ENSRNOG00000016343(Dkk3);ENSRNOG00000020686(Dkkl1);ENSRNOG00000021276(Bmp2);ENSRNOG00000023258(Nfkb1);ENSRNOG00000030019(Atp1a1)
GO:0010165	response to X-ray	Biological Process	response to stimulus	24	-0.621806	-1.72066	0.00240385	0.151786	ENSRNOG00000000521(Cdkn1a);ENSRNOG00000001111(Brca2);ENSRNOG00000004687(Thbd);ENSRNOG00000006392(Xrcc6);ENSRNOG00000007493(Xrcc2);ENSRNOG00000009465(Sfrp2);ENSRNOG00000009968(Ercc8);ENSRNOG00000010475(Casp3);ENSRNOG00000010756(Tp53);ENSRNOG00000011213(Blm);ENSRNOG00000014170(Dbn1);ENSRNOG00000014605(Lig4);ENSRNOG00000015796(Msh2);ENSRNOG00000016105(Xrcc5);ENSRNOG00000017469(Anxa1);ENSRNOG00000017…
GO:0051785	positive regulation of nuclear division	Biological Process	cellular component organization or biogenesis	37	-0.57315	-1.72059	0	0.150011	ENSRNOG00000000257(Smpd3);ENSRNOG00000000417(Numa1);ENSRNOG00000001283(Anapc7);ENSRNOG00000001884(Ranbp1);ENSRNOG00000002728(Btc);ENSRNOG00000002771(Ereg);ENSRNOG00000002782(Epgn);ENSRNOG00000003964(Nsmce2);ENSRNOG00000004130(Anapc4);ENSRNOG00000004517(Igf1);ENSRNOG00000004575(Il1a);ENSRNOG00000004649(Il1b);ENSRNOG00000004810(Plcb1);ENSRNOG00000004921(Nusap1);ENSRNOG00000005659(Aurkb);ENSRNOG0000…
GO:1900153	positive regulation of nuclear-transcribed mRNA catabolic process, deadenylation-dependent decay	Biological Process	biological regulation	13	-0.704121	-1.71913	0.00496894	0.151066	ENSRNOG00000002828(Tob1);ENSRNOG00000003300(Btg2);ENSRNOG00000005067(Zfp36l2);ENSRNOG00000008533(Ago2);ENSRNOG00000008639(Pabpc1);ENSRNOG00000012263(Cnot7);ENSRNOG00000012271(Cnot1);ENSRNOG00000014599(Dhx36);ENSRNOG00000018475(Eif4enif1);ENSRNOG00000020689(Cpeb3);ENSRNOG00000022395(Tnrc6c);ENSRNOG00000024737(Tnrc6a);ENSRNOG00000024907(Tnrc6b);ENSRNOG00000025060(Nanos1);ENSRNOG00000031593(Nanos3);…
GO:0005217	intracellular ligand-gated ion channel activity	Molecular Function	transporter activity	12	-0.704138	-1.71902	0.00386598	0.149251	ENSRNOG00000000975(Mcoln1);ENSRNOG00000001216(Trpm2);ENSRNOG00000001804(Itpr2);ENSRNOG00000002146(Pkd2);ENSRNOG00000004778(Cnga1);ENSRNOG00000006084(Cngb3);ENSRNOG00000006645(Ryr3);ENSRNOG00000007104(Itpr1);ENSRNOG00000007354(Trpa1);ENSRNOG00000008831(Hcn2);ENSRNOG00000009450(Hcn4);ENSRNOG00000011211(Pex5l);ENSRNOG00000011648(Aqp1);ENSRNOG00000013387(Tpcn2);ENSRNOG00000015024(Mcoln3);ENSRNOG00000…
GO:0032649	regulation of interferon-gamma production	Biological Process	biological regulation	58	-0.531014	-1.71891	0.00105042	0.147682	ENSRNOG00000000097(Cd160);ENSRNOG00000000569(Vsir);ENSRNOG00000000763(RT1-M3-1);ENSRNOG00000000838(Lta);ENSRNOG00000001434(Zp3);ENSRNOG00000001964(Cd47);ENSRNOG00000002968(Tnfsf4);ENSRNOG00000003254(Il23a);ENSRNOG00000004249(Tlr7);ENSRNOG00000004305(Abl2);ENSRNOG00000004380(Il12b);ENSRNOG00000004409(Sash3);ENSRNOG00000004647(Il10);ENSRNOG00000004649(Il1b);ENSRNOG00000005404(Rasgrp1);ENSRNOG000000…
GO:0048010	vascular endothelial growth factor receptor signaling pathway	Biological Process	biological regulation	30	-0.594342	-1.71761	0	0.148595	ENSRNOG00000000513(Mapk14);ENSRNOG00000000940(Flt1);ENSRNOG00000002511(Flt4);ENSRNOG00000003587(Vegfd);ENSRNOG00000004165(Prkd1);ENSRNOG00000004290(Grb10);ENSRNOG00000004726(Mapkapk2);ENSRNOG00000007159(Ccl2);ENSRNOG00000008246(Emilin1);ENSRNOG00000008292(Hif1a);ENSRNOG00000009037(Sulf1);ENSRNOG00000010574(Ptpn1);ENSRNOG00000010744(Nrp1);ENSRNOG00000011416(Vegfc);ENSRNOG00000011471(Fgf9);ENSRNOG0…
GO:0008360	regulation of cell shape	Biological Process	cellular component organization or biogenesis	100	-0.509009	-1.71538	0	0.15166	ENSRNOG00000000239(Ccl7);ENSRNOG00000000596(Fyn);ENSRNOG00000000633(Rhobtb1);ENSRNOG00000001215(Cfap410);ENSRNOG00000001235(Gna12);ENSRNOG00000001632(Brwd1);ENSRNOG00000002208(Shroom3);ENSRNOG00000002227(Kit);ENSRNOG00000002291(Brwd3);ENSRNOG00000002540(Rhoh);ENSRNOG00000003207(Fmnl1);ENSRNOG00000003232(Slc9a3r1);ENSRNOG00000003537(Spta1);ENSRNOG00000004049(Baiap2);ENSRNOG00000004322(Sh3kbp1);ENS…
GO:1905953	negative regulation of lipid localization	Biological Process	biological regulation	32	-0.585068	-1.71495	0.00227015	0.150801	ENSRNOG00000000053(Crp);ENSRNOG00000000221(Abhd5);ENSRNOG00000000503(Ppard);ENSRNOG00000001158(Abcg1);ENSRNOG00000001420(Fis1);ENSRNOG00000001551(Atp5pf);ENSRNOG00000003164(Pla2g10);ENSRNOG00000003500(Apoa2);ENSRNOG00000004912(Itgav);ENSRNOG00000005250(Abcg5);ENSRNOG00000005420(Abcg8);ENSRNOG00000006120(Shh);ENSRNOG00000006280(Pcsk9);ENSRNOG00000006622(Cry1);ENSRNOG00000007390(Nfkbia);ENSRNOG0000…
GO:0071805	potassium ion transmembrane transport	Biological Process	localization	50	-0.53653	-1.71467	0	0.14948	ENSRNOG00000000044(Tmem175);ENSRNOG00000000875(Fhl1);ENSRNOG00000001658(Kcnj6);ENSRNOG00000002146(Pkd2);ENSRNOG00000002303(Kcnj12);ENSRNOG00000002537(Wnk3);ENSRNOG00000002653(Kcnk2);ENSRNOG00000002934(Atp1b1);ENSRNOG00000003813(Kcnk10);ENSRNOG00000003841(Kcnh1);ENSRNOG00000004150(Slc9a7);ENSRNOG00000004356(Lrrc52);ENSRNOG00000004535(Kcng3);ENSRNOG00000004713(Kcnj16);ENSRNOG00000004720(Kcnj2);ENSR…
GO:0045576	mast cell activation	Biological Process	cellular process	31	-0.577762	-1.71395	0.00230415	0.149208	ENSRNOG00000000105(Cplx2);ENSRNOG00000000895(Rabgef1);ENSRNOG00000001786(Snx4);ENSRNOG00000002227(Kit);ENSRNOG00000002540(Rhoh);ENSRNOG00000002922(Adora2b);ENSRNOG00000004737(Cd48);ENSRNOG00000004900(Crhr1);ENSRNOG00000005404(Rasgrp1);ENSRNOG00000005620(Lcp2);ENSRNOG00000006136(Pdpk1);ENSRNOG00000007350(Rac2);ENSRNOG00000007393(Ndrg1);ENSRNOG00000007439(Unc13d);ENSRNOG00000007624(Il4);ENSRNOG0000…
GO:0002274	myeloid leukocyte activation	Biological Process	cellular process	118	-0.493495	-1.71303	0	0.149801	ENSRNOG00000000105(Cplx2);ENSRNOG00000000250(Jmjd6);ENSRNOG00000000439(Ager);ENSRNOG00000000595(Traf3ip2);ENSRNOG00000000768(Ubd);ENSRNOG00000000853(Aif1);ENSRNOG00000000895(Rabgef1);ENSRNOG00000000994(Stxbp2);ENSRNOG00000001224(Itgb2);ENSRNOG00000001304(Bcr);ENSRNOG00000001786(Snx4);ENSRNOG00000002014(Stap1);ENSRNOG00000002032(Ifngr2);ENSRNOG00000002045(Anxa3);ENSRNOG00000002141(Cd200);ENSRNOG00…
GO:0071472	cellular response to salt stress	Biological Process	response to stimulus	12	-0.713901	-1.71271	0	0.148771	ENSRNOG00000001195(Trpv4);ENSRNOG00000005196(Slc12a6);ENSRNOG00000006392(Xrcc6);ENSRNOG00000008012(Abcb4);ENSRNOG00000008609(Capn3);ENSRNOG00000009513(Akr1b1);ENSRNOG00000011648(Aqp1);ENSRNOG00000015596(Efhd1);ENSRNOG00000016105(Xrcc5);ENSRNOG00000016427(Letm1);ENSRNOG00000016469(Fxyd2);ENSRNOG00000043436(Micu1);ENSRNOG00000047781(Slc25a23);ENSRNOG00000058646(Zfp36l1)
GO:0090287	regulation of cellular response to growth factor stimulus	Biological Process	biological regulation	171	-0.481809	-1.71103	0	0.150676	ENSRNOG00000000184(Tmprss6);ENSRNOG00000000190(Ep300);ENSRNOG00000000386(Pbld1);ENSRNOG00000000410(Nepn);ENSRNOG00000000417(Numa1);ENSRNOG00000000569(Vsir);ENSRNOG00000000879(Slc9a6);ENSRNOG00000000999(Smurf1);ENSRNOG00000001314(Fam20c);ENSRNOG00000001520(Dlx1);ENSRNOG00000001720(Hes1);ENSRNOG00000001750(Chrd);ENSRNOG00000001752(Nrros);ENSRNOG00000001809(LOC681544);ENSRNOG00000002097(Rasl11b);ENS…
GO:0055119	relaxation of cardiac muscle	Biological Process	multicellular organismal process	10	-0.73938	-1.71096	0.00390625	0.14912	ENSRNOG00000001285(Atp2a2);ENSRNOG00000001300(P2rx4);ENSRNOG00000002934(Atp1b1);ENSRNOG00000003687(Rgs2);ENSRNOG00000004720(Kcnj2);ENSRNOG00000005905(Pde4b);ENSRNOG00000007290(Atp1a2);ENSRNOG00000014443(Pde5a);ENSRNOG00000018991(Gsn);ENSRNOG00000020719(Hrc);ENSRNOG00000030019(Atp1a1);ENSRNOG00000042536(Pde4d)
GO:0005172	vascular endothelial growth factor receptor binding	Molecular Function	binding	8	-0.791339	-1.71029	0.00131234	0.148631	ENSRNOG00000003587(Vegfd);ENSRNOG00000004057(Ccdc88a);ENSRNOG00000011416(Vegfc);ENSRNOG00000011987(Cd2ap);ENSRNOG00000013286(Pdcl3);ENSRNOG00000013324(Cdh5);ENSRNOG00000021156(Vegfb);ENSRNOG00000024243(Cadm4);ENSRNOG00000026053(Grem1);ENSRNOG00000055226(Dab2ip)
GO:0046324	regulation of glucose import	Biological Process	biological regulation	36	-0.565603	-1.70958	0.00223464	0.148657	ENSRNOG00000000513(Mapk14);ENSRNOG00000001548(Nfe2l2);ENSRNOG00000001821(Adipoq);ENSRNOG00000003778(Opn3);ENSRNOG00000003870(C1qtnf2);ENSRNOG00000004290(Grb10);ENSRNOG00000004517(Igf1);ENSRNOG00000004678(Itln1);ENSRNOG00000006116(Hk2);ENSRNOG00000006393(Sirt6);ENSRNOG00000007990(Adipor2);ENSRNOG00000008174(Appl2);ENSRNOG00000009652(Prkci);ENSRNOG00000010592(Slc25a27);ENSRNOG00000012167(Pou4f2);EN…
GO:0032232	negative regulation of actin filament bundle assembly	Biological Process	cellular component organization or biogenesis	20	-0.63308	-1.70905	0.00475624	0.148254	ENSRNOG00000002171(Phldb2);ENSRNOG00000002376(Clasp1);ENSRNOG00000003221(Myoc);ENSRNOG00000003956(Arhgap6);ENSRNOG00000004414(F11r);ENSRNOG00000007740(Tacstd2);ENSRNOG00000009161(Clasp2);ENSRNOG00000009805(Wasf2);ENSRNOG00000010780(Dlc1);ENSRNOG00000011077(Tjp1);ENSRNOG00000014170(Dbn1);ENSRNOG00000015257(Coro2b);ENSRNOG00000016623(Tmeff2);ENSRNOG00000016810(Stmn1);ENSRNOG00000017065(Arhgap28);EN…
GO:1902930	regulation of alcohol biosynthetic process	Biological Process	biological regulation	26	-0.599155	-1.70901	0.00229621	0.146734	ENSRNOG00000001158(Abcg1);ENSRNOG00000001287(Gper1);ENSRNOG00000001742(Clcn2);ENSRNOG00000002042(Gfi1);ENSRNOG00000002074(Rest);ENSRNOG00000002115(Sod1);ENSRNOG00000003463(Srebf1);ENSRNOG00000004649(Il1b);ENSRNOG00000005214(Plek);ENSRNOG00000005542(Apob);ENSRNOG00000007234(Cyp51);ENSRNOG00000008656(Snca);ENSRNOG00000009488(Cyp7a1);ENSRNOG00000010917(Bmp5);ENSRNOG00000012269(Lpcat3);ENSRNOG0000001…
GO:1902547	regulation of cellular response to vascular endothelial growth factor stimulus	Biological Process	biological regulation	17	-0.657888	-1.70822	0.00121951	0.14678	ENSRNOG00000001809(LOC681544);ENSRNOG00000003031(Atp2b4);ENSRNOG00000004033(Sema6a);ENSRNOG00000004072(Myo1c);ENSRNOG00000004380(Il12b);ENSRNOG00000004554(Dcn);ENSRNOG00000007081(Xdh);ENSRNOG00000007628(Ptp4a3);ENSRNOG00000007650(Cd63);ENSRNOG00000009468(Il12a);ENSRNOG00000010058(Spry2);ENSRNOG00000012991(Adgra2);ENSRNOG00000014166(Smoc2);ENSRNOG00000016384(Pik3cb);ENSRNOG00000018865(Adamts12);EN…
GO:1902396	protein localization to bicellular tight junction	Biological Process	localization	7	-0.807017	-1.70612	0.00538358	0.149339	ENSRNOG00000004414(F11r);ENSRNOG00000008012(Abcb4);ENSRNOG00000013324(Cdh5);ENSRNOG00000020433(Actn4);ENSRNOG00000036701(Actg1);ENSRNOG00000053452(LOC100361457);ENSRNOG00000054890(Flna)
GO:0071392	cellular response to estradiol stimulus	Biological Process	response to stimulus	23	-0.607457	-1.70489	0.00117786	0.150677	ENSRNOG00000001287(Gper1);ENSRNOG00000001585(Nrip1);ENSRNOG00000004332(Egfr);ENSRNOG00000004466(Fam210b);ENSRNOG00000004647(Il10);ENSRNOG00000005037(Kif18a);ENSRNOG00000005343(Esr2);ENSRNOG00000005616(Ncoa3);ENSRNOG00000006067(Aifm1);ENSRNOG00000007041(Abcg2);ENSRNOG00000007159(Ccl2);ENSRNOG00000008012(Abcb4);ENSRNOG00000010278(Il6);ENSRNOG00000011306(Myod1);ENSRNOG00000012473(Cflar);ENSRNOG00000…
GO:0034067	protein localization to Golgi apparatus	Biological Process	localization	25	-0.597252	-1.70487	0.00677966	0.14914	ENSRNOG00000000048(Gak);ENSRNOG00000000823(Gcc2);ENSRNOG00000002035(Paqr3);ENSRNOG00000005763(Arl1);ENSRNOG00000006839(Arl5a);ENSRNOG00000008891(Ift20);ENSRNOG00000012186(Golph3);ENSRNOG00000013035(Rab33b);ENSRNOG00000013992(Arfrp1);ENSRNOG00000014480(Sys1);ENSRNOG00000015346(Obsl1);ENSRNOG00000016031(Bicd2);ENSRNOG00000016443(Vps13d);ENSRNOG00000017604(Ripor1);ENSRNOG00000017941(Optn);ENSRNOG000…
GO:0070161	anchoring junction	Cellular Component	cell junction	191	-0.478377	-1.70456	0	0.148353	ENSRNOG00000000075(Mtf2);ENSRNOG00000000373(AABR07044900.1);ENSRNOG00000000378(AABR07044914.1);ENSRNOG00000000805(Gja1);ENSRNOG00000000809(Atat1);ENSRNOG00000000826(Flot1);ENSRNOG00000000986(Camsap3);ENSRNOG00000001065(Cyth3);ENSRNOG00000001149(Pxn);ENSRNOG00000001191(Tchp);ENSRNOG00000001195(Trpv4);ENSRNOG00000001224(Itgb2);ENSRNOG00000001285(Atp2a2);ENSRNOG00000001470(Limk1);ENSRNOG00000001518(…
GO:0010857	calcium-dependent protein kinase activity	Molecular Function	catalytic activity	8	-0.794148	-1.70376	0.00132275	0.148413	ENSRNOG00000001345(Mapkapk5);ENSRNOG00000004165(Prkd1);ENSRNOG00000004726(Mapkapk2);ENSRNOG00000005289(Prkd3);ENSRNOG00000011205(Ccl3);ENSRNOG00000011317(Pkn2);ENSRNOG00000012061(Prkcb);ENSRNOG00000015385(Pink1);ENSRNOG00000016346(Prkcd);ENSRNOG00000018712(Camk2a);ENSRNOG00000019057(Prkcq);ENSRNOG00000025892(Set)
GO:0060213	positive regulation of nuclear-transcribed mRNA poly(A) tail shortening	Biological Process	biological regulation	12	-0.707881	-1.7036	0.00637755	0.147223	ENSRNOG00000002828(Tob1);ENSRNOG00000003300(Btg2);ENSRNOG00000008533(Ago2);ENSRNOG00000008639(Pabpc1);ENSRNOG00000012263(Cnot7);ENSRNOG00000012271(Cnot1);ENSRNOG00000018475(Eif4enif1);ENSRNOG00000020689(Cpeb3);ENSRNOG00000022395(Tnrc6c);ENSRNOG00000024737(Tnrc6a);ENSRNOG00000024907(Tnrc6b);ENSRNOG00000058388(Zfp36)
GO:0014910	regulation of smooth muscle cell migration	Biological Process	biological regulation	36	-0.556956	-1.70343	0.00110619	0.146056	ENSRNOG00000000503(Ppard);ENSRNOG00000000853(Aif1);ENSRNOG00000001312(Pdgfa);ENSRNOG00000001414(Serpine1);ENSRNOG00000001548(Nfe2l2);ENSRNOG00000001607(Adamts1);ENSRNOG00000001821(Adipoq);ENSRNOG00000002791(Bcl2);ENSRNOG00000003669(Myocd);ENSRNOG00000003840(Slit2);ENSRNOG00000004100(Trib1);ENSRNOG00000004517(Igf1);ENSRNOG00000004812(Sema6d);ENSRNOG00000004823(Dock4);ENSRNOG00000005964(Nr4a3);ENSR…
GO:0042446	hormone biosynthetic process	Biological Process	biological regulation	26	-0.597945	-1.70321	0.00338219	0.145142	ENSRNOG00000000196(Cyp19a1);ENSRNOG00000000466(Hsd17b8);ENSRNOG00000000878(Slc44a4);ENSRNOG00000001324(Asmt);ENSRNOG00000001742(Clcn2);ENSRNOG00000002042(Gfi1);ENSRNOG00000002074(Rest);ENSRNOG00000002826(Hsd17b7);ENSRNOG00000004646(Tpo);ENSRNOG00000004649(Il1b);ENSRNOG00000005606(Med1);ENSRNOG00000006104(Tg);ENSRNOG00000008074(Cyp11a1);ENSRNOG00000008292(Hif1a);ENSRNOG00000010280(Pde8b);ENSRNOG00…
GO:0051016	barbed-end actin filament capping	Biological Process	cellular component organization or biogenesis	15	-0.660149	-1.70016	0.00371287	0.150042	ENSRNOG00000002139(Cracd);ENSRNOG00000003688(4933400A11Rik);ENSRNOG00000004159(Flii);ENSRNOG00000007047(Eps8);ENSRNOG00000007330(Capzb);ENSRNOG00000008727(Capza3);ENSRNOG00000011857(Mtpn);ENSRNOG00000012237(Rdx);ENSRNOG00000013538(Capza1);ENSRNOG00000013668(Capg);ENSRNOG00000015408(Vil1);ENSRNOG00000015903(Add2);ENSRNOG00000016576(Carmil1);ENSRNOG00000018110(Svil);ENSRNOG00000018991(Gsn);ENSRNOG0…
GO:0090504	epiboly	Biological Process	developmental process	25	-0.598615	-1.69933	0.00115473	0.150419	ENSRNOG00000002171(Phldb2);ENSRNOG00000002376(Clasp1);ENSRNOG00000006094(Cd44);ENSRNOG00000006894(Tor1a);ENSRNOG00000008749(Col5a1);ENSRNOG00000009102(Fermt2);ENSRNOG00000009161(Clasp2);ENSRNOG00000009615(Mtor);ENSRNOG00000010147(Pdcd10);ENSRNOG00000012630(Rhoc);ENSRNOG00000012791(Ajuba);ENSRNOG00000014350(Ccn1);ENSRNOG00000015701(Rreb1);ENSRNOG00000015852(Arhgap35);ENSRNOG00000016623(Tmeff2);ENS…
GO:0001947	heart looping	Biological Process	developmental process	30	-0.582113	-1.69902	0	0.149704	ENSRNOG00000000556(Nodal);ENSRNOG00000000805(Gja1);ENSRNOG00000000861(Zic3);ENSRNOG00000001053(Tmed2);ENSRNOG00000001958(Ift57);ENSRNOG00000002146(Pkd2);ENSRNOG00000002346(Tbx22);ENSRNOG00000002582(Hand1);ENSRNOG00000002905(Ccdc103);ENSRNOG00000003039(Wnt3a);ENSRNOG00000003517(Tbx2);ENSRNOG00000005049(Tbr1);ENSRNOG00000006120(Shh);ENSRNOG00000006338(Lrp6);ENSRNOG00000006850(Ovol2);ENSRNOG00000007…
GO:0010107	potassium ion import	Biological Process	localization	9	-0.760746	-1.69813	0.00265252	0.150329	ENSRNOG00000002537(Wnk3);ENSRNOG00000002934(Atp1b1);ENSRNOG00000004720(Kcnj2);ENSRNOG00000005196(Slc12a6);ENSRNOG00000005369(Kcnj3);ENSRNOG00000007290(Atp1a2);ENSRNOG00000008831(Hcn2);ENSRNOG00000009265(Kcnk9);ENSRNOG00000009450(Hcn4);ENSRNOG00000009872(Kcnh2);ENSRNOG00000011227(Atp1b2);ENSRNOG00000011501(Atp1b3);ENSRNOG00000013463(Kcnj8);ENSRNOG00000014686(Kcnd3);ENSRNOG00000016684(Wnk2);ENSRNOG…
GO:0002551	mast cell chemotaxis	Biological Process	localization	7	-0.819989	-1.69793	0.00136612	0.149339	ENSRNOG00000002227(Kit);ENSRNOG00000003587(Vegfd);ENSRNOG00000007062(Rin3);ENSRNOG00000007335(Ccl11);ENSRNOG00000007350(Rac2);ENSRNOG00000009910(Swap70);ENSRNOG00000011416(Vegfc);ENSRNOG00000021156(Vegfb);ENSRNOG00000052549(Chga)
GO:0017154	semaphorin receptor activity	Molecular Function	molecular transducer activity	9	-0.759984	-1.69627	0.00131579	0.151642	ENSRNOG00000004398(Pkhd1l1);ENSRNOG00000007133(Plxnb2);ENSRNOG00000007324(Plxna2);ENSRNOG00000007970(Plxnc1);ENSRNOG00000010744(Nrp1);ENSRNOG00000013072(Plxna4);ENSRNOG00000017003(Plxna1);ENSRNOG00000025209(Plxnd1);ENSRNOG00000029510(Plxnb1);ENSRNOG00000031232(Nrp2);ENSRNOG00000052745(Met);ENSRNOG00000060464(Plxna3);ENSRNOG00000061731(Plxnb3)
GO:0042100	B cell proliferation	Biological Process	cellular process	49	-0.54103	-1.69619	0	0.150414	ENSRNOG00000000321(Cd24);ENSRNOG00000000323(Prdm1);ENSRNOG00000000521(Cdkn1a);ENSRNOG00000000655(Ptprc);ENSRNOG00000000871(Cd40lg);ENSRNOG00000001713(LOC100360218);ENSRNOG00000001839(Vpreb2);ENSRNOG00000001843(Bcl6);ENSRNOG00000002304(Tnfrsf13b);ENSRNOG00000002791(Bcl2);ENSRNOG00000003039(Wnt3a);ENSRNOG00000003069(Cd38);ENSRNOG00000003486(Mnda);ENSRNOG00000004131(Pkn1);ENSRNOG00000004409(Sash3);E…
GO:0032703	negative regulation of interleukin-2 production	Biological Process	biological regulation	16	-0.662196	-1.6946	0.00371747	0.152946	ENSRNOG00000009427(Tbx21);ENSRNOG00000011054(Laptm5);ENSRNOG00000011702(Foxp3);ENSRNOG00000014124(Nod2);ENSRNOG00000018524(Ezr);ENSRNOG00000019336(Gata3);ENSRNOG00000020578(Ceacam1);ENSRNOG00000021259(Prnp);ENSRNOG00000021334(Lag3);ENSRNOG00000023214(Il20rb);ENSRNOG00000023943(Gbp1);ENSRNOG00000027811(Lilrb4);ENSRNOG00000031443(Havcr2);ENSRNOG00000033608(Cd276);ENSRNOG00000038132(Vsig4);ENSRNOG00…
GO:0005253	anion channel activity	Molecular Function	transporter activity	24	-0.607993	-1.69422	0.00235849	0.152303	ENSRNOG00000000095(Gpr89b);ENSRNOG00000000219(Ano10);ENSRNOG00000000512(Slc26a8);ENSRNOG00000000728(Clic2);ENSRNOG00000001476(Cldn4);ENSRNOG00000001679(Gabrr3);ENSRNOG00000001742(Clcn2);ENSRNOG00000002121(Lrrc8d);ENSRNOG00000002122(Lrrc8c);ENSRNOG00000002129(Lrrc8b);ENSRNOG00000002327(Gabrb1);ENSRNOG00000002336(Gabra4);ENSRNOG00000002349(Gabra2);ENSRNOG00000002360(Gabrg1);ENSRNOG00000002391(Glra4…
GO:0005884	actin filament	Cellular Component	supramolecular complex	73	-0.515388	-1.69227	0.00104493	0.155383	ENSRNOG00000000596(Fyn);ENSRNOG00000000853(Aif1);ENSRNOG00000001068(Rac1);ENSRNOG00000001303(Specc1l);ENSRNOG00000001425(Sh2b2);ENSRNOG00000001493(Kptn);ENSRNOG00000001700(Whrn);ENSRNOG00000002146(Pkd2);ENSRNOG00000002800(Gdpd2);ENSRNOG00000002903(Specc1);ENSRNOG00000002959(Shroom4);ENSRNOG00000003206(Actr3);ENSRNOG00000003855(Dnaja3);ENSRNOG00000004072(Myo1c);ENSRNOG00000004177(Myo1a);ENSRNOG000…
GO:0048009	insulin-like growth factor receptor signaling pathway	Biological Process	biological regulation	20	-0.634309	-1.69224	0	0.154024	ENSRNOG00000001410(Gigyf1);ENSRNOG00000004290(Grb10);ENSRNOG00000004517(Igf1);ENSRNOG00000004810(Plcb1);ENSRNOG00000005639(Ar);ENSRNOG00000008652(Phip);ENSRNOG00000009278(Ift88);ENSRNOG00000010635(Igfbp4);ENSRNOG00000010917(Bmp5);ENSRNOG00000011808(Ghrhr);ENSRNOG00000014187(Igf1r);ENSRNOG00000014597(Irs1);ENSRNOG00000014997(Igf2r);ENSRNOG00000015477(Nkx3-1);ENSRNOG00000015654(Ghr);ENSRNOG00000016…
GO:0090032	negative regulation of steroid hormone biosynthetic process	Biological Process	biological regulation	6	-0.842918	-1.69166	0	0.15396	ENSRNOG00000002074(Rest);ENSRNOG00000010280(Pde8b);ENSRNOG00000010917(Bmp5);ENSRNOG00000016343(Dkk3);ENSRNOG00000021276(Bmp2);ENSRNOG00000030019(Atp1a1)
GO:0034110	regulation of homotypic cell-cell adhesion	Biological Process	biological regulation	21	-0.613658	-1.69153	0.0011919	0.152831	ENSRNOG00000000321(Cd24);ENSRNOG00000002636(Abat);ENSRNOG00000003259(C1qtnf1);ENSRNOG00000003491(Prkca);ENSRNOG00000004414(F11r);ENSRNOG00000008180(Lyn);ENSRNOG00000008187(Ubash3b);ENSRNOG00000010798(Blk);ENSRNOG00000011157(Jak1);ENSRNOG00000012160(Syk);ENSRNOG00000012237(Rdx);ENSRNOG00000012273(Dmtn);ENSRNOG00000013149(Vps33b);ENSRNOG00000013628(Cela2a);ENSRNOG00000014199(Zfp703);ENSRNOG00000015…
GO:0140115	export across plasma membrane	Biological Process	localization	17	-0.653238	-1.69119	0.00358852	0.152164	ENSRNOG00000000805(Gja1);ENSRNOG00000001115(Slc29a4);ENSRNOG00000002934(Atp1b1);ENSRNOG00000003134(Slc4a4);ENSRNOG00000006995(Ano6);ENSRNOG00000007041(Abcg2);ENSRNOG00000007290(Atp1a2);ENSRNOG00000008012(Abcb4);ENSRNOG00000008176(Nppa);ENSRNOG00000009872(Kcnh2);ENSRNOG00000010064(Abcc4);ENSRNOG00000011227(Atp1b2);ENSRNOG00000011501(Atp1b3);ENSRNOG00000013312(Kcnt2);ENSRNOG00000014686(Kcnd3);ENSRN…
GO:0099186	structural constituent of postsynapse	Molecular Function	structural molecule activity	7	-0.798243	-1.69002	0.00137931	0.153472	ENSRNOG00000013658(Nefl);ENSRNOG00000016196(Dlgap1);ENSRNOG00000020248(Ina);ENSRNOG00000034254(Actb);ENSRNOG00000036701(Actg1);ENSRNOG00000038597(Dlg1);ENSRNOG00000043292(Actbl2);ENSRNOG00000047014(Homer1);ENSRNOG00000052296(Shank3);ENSRNOG00000053452(LOC100361457);ENSRNOG00000056756(Actn1);ENSRNOG00000059683(Mpp2)
GO:0044319	wound healing, spreading of cells	Biological Process	localization	24	-0.612676	-1.68943	0.00235849	0.153451	ENSRNOG00000002171(Phldb2);ENSRNOG00000002376(Clasp1);ENSRNOG00000006094(Cd44);ENSRNOG00000006894(Tor1a);ENSRNOG00000008749(Col5a1);ENSRNOG00000009102(Fermt2);ENSRNOG00000009161(Clasp2);ENSRNOG00000009615(Mtor);ENSRNOG00000010147(Pdcd10);ENSRNOG00000012630(Rhoc);ENSRNOG00000012791(Ajuba);ENSRNOG00000014350(Ccn1);ENSRNOG00000015701(Rreb1);ENSRNOG00000015852(Arhgap35);ENSRNOG00000016623(Tmeff2);ENS…
GO:1903409	reactive oxygen species biosynthetic process	Biological Process	cellular process	67	-0.517848	-1.68928	0	0.152508	ENSRNOG00000000053(Crp);ENSRNOG00000000299(Foxo3);ENSRNOG00000000596(Fyn);ENSRNOG00000000597(Ccn6);ENSRNOG00000000763(RT1-M3-1);ENSRNOG00000000842(Ddah2);ENSRNOG00000000853(Aif1);ENSRNOG00000001130(Nos1);ENSRNOG00000001224(Itgb2);ENSRNOG00000001964(Cd47);ENSRNOG00000002115(Sod1);ENSRNOG00000002146(Pkd2);ENSRNOG00000002161(Tlr6);ENSRNOG00000002397(Slc30a10);ENSRNOG00000003031(Atp2b4);ENSRNOG000000…
GO:0015081	sodium ion transmembrane transporter activity	Molecular Function	transporter activity	33	-0.5636	-1.68861	0.00113636	0.15276	ENSRNOG00000000368(Grik2);ENSRNOG00000000879(Slc9a6);ENSRNOG00000001298(Slc5a4b);ENSRNOG00000001383(Slc8b1);ENSRNOG00000001492(Slc8a2);ENSRNOG00000002146(Pkd2);ENSRNOG00000002616(Slc5a10);ENSRNOG00000002934(Atp1b1);ENSRNOG00000003134(Slc4a4);ENSRNOG00000003476(Slc6a4);ENSRNOG00000004150(Slc9a7);ENSRNOG00000004626(Slc34a2);ENSRNOG00000005007(Scn3a);ENSRNOG00000005018(Scn2a);ENSRNOG00000005158(Slc2…
GO:0098742	cell-cell adhesion via plasma-membrane adhesion molecules	Biological Process	biological adhesion	79	-0.506446	-1.68728	0.0010395	0.154178	ENSRNOG00000000010(Cbln1);ENSRNOG00000000288(Scarf2);ENSRNOG00000000304(Cd164);ENSRNOG00000000321(Cd24);ENSRNOG00000000513(Mapk14);ENSRNOG00000000536(Mdga1);ENSRNOG00000000606(Pcdh15);ENSRNOG00000001525(Igsf11);ENSRNOG00000001557(Cxadr);ENSRNOG00000001821(Adipoq);ENSRNOG00000001888(Arvcf);ENSRNOG00000001926(Cldn1);ENSRNOG00000001928(Il1rap);ENSRNOG00000001989(Alcam);ENSRNOG00000002176(Nectin3);EN…
GO:0001530	lipopolysaccharide binding	Molecular Function	binding	12	-0.697751	-1.68712	0.00636943	0.153262	ENSRNOG00000000981(Scarb1);ENSRNOG00000002794(Selp);ENSRNOG00000009822(Tlr2);ENSRNOG00000010522(Tlr4);ENSRNOG00000011745(Psma1);ENSRNOG00000013231(Ptafr);ENSRNOG00000013451(Drosha);ENSRNOG00000013540(Bpifa2);ENSRNOG00000013578(Trem2);ENSRNOG00000014525(Hspd1);ENSRNOG00000014532(Lbp);ENSRNOG00000016325(F2);ENSRNOG00000017819(Cd14);ENSRNOG00000020733(Camp);ENSRNOG00000020884(Cd6);ENSRNOG00000020979…
GO:1904752	regulation of vascular associated smooth muscle cell migration	Biological Process	biological regulation	15	-0.669034	-1.68607	0.00625	0.154359	ENSRNOG00000001548(Nfe2l2);ENSRNOG00000001607(Adamts1);ENSRNOG00000001821(Adipoq);ENSRNOG00000003669(Myocd);ENSRNOG00000004823(Dock4);ENSRNOG00000005964(Nr4a3);ENSRNOG00000006304(Mdm2);ENSRNOG00000008298(Dock7);ENSRNOG00000011471(Fgf9);ENSRNOG00000012002(Iqgap1);ENSRNOG00000012036(Pcsk5);ENSRNOG00000017197(Pdgfb);ENSRNOG00000017206(Igfbp5);ENSRNOG00000018184(Tpm1);ENSRNOG00000018445(Agt);ENSRNOG0…
GO:1903670	regulation of sprouting angiogenesis	Biological Process	biological regulation	47	-0.538242	-1.68551	0.00328228	0.154452	ENSRNOG00000001090(Stard13);ENSRNOG00000003095(Fgfbp1);ENSRNOG00000003715(Srpx2);ENSRNOG00000004033(Sema6a);ENSRNOG00000004158(Hdac9);ENSRNOG00000004380(Il12b);ENSRNOG00000004647(Il10);ENSRNOG00000005209(Spred1);ENSRNOG00000005392(Ngfr);ENSRNOG00000005413(Creb3l1);ENSRNOG00000006136(Pdpk1);ENSRNOG00000006588(Meox2);ENSRNOG00000008401(Card10);ENSRNOG00000009227(Aplnr);ENSRNOG00000009371(Abl1);ENSR…
GO:0004843	thiol-dependent ubiquitin-specific protease activity	Molecular Function	catalytic activity	78	-0.501746	-1.68522	0	0.153895	ENSRNOG00000001059(Usp42);ENSRNOG00000001573(Usp25);ENSRNOG00000001598(Usp16);ENSRNOG00000002106(Usp46);ENSRNOG00000002343(Uchl1);ENSRNOG00000002844(Usp27x);ENSRNOG00000003261(Usp9x);ENSRNOG00000003545(Uchl5);ENSRNOG00000003785(Usp43);ENSRNOG00000004524(Desi2);ENSRNOG00000005470(Atxn3);ENSRNOG00000005637(Usp44);ENSRNOG00000005753(LOC108349244);ENSRNOG00000005802(Usp24);ENSRNOG00000006499(Cops5);E…
GO:1903522	regulation of blood circulation	Biological Process	biological regulation	92	-0.496858	-1.68494	0	0.153246	ENSRNOG00000000413(Pln);ENSRNOG00000000439(Ager);ENSRNOG00000000805(Gja1);ENSRNOG00000001152(Glp1r);ENSRNOG00000001285(Atp2a2);ENSRNOG00000001300(P2rx4);ENSRNOG00000001399(Tbx5);ENSRNOG00000001551(Atp5pf);ENSRNOG00000001557(Cxadr);ENSRNOG00000001825(AABR07034767.1);ENSRNOG00000001984(Kcne1);ENSRNOG00000002265(Casr);ENSRNOG00000002418(Tgfb2);ENSRNOG00000002934(Atp1b1);ENSRNOG00000003031(Atp2b4);EN…
GO:0036459	thiol-dependent ubiquitinyl hydrolase activity	Molecular Function	catalytic activity	78	-0.501746	-1.68488	0.00104712	0.152173	ENSRNOG00000001059(Usp42);ENSRNOG00000001573(Usp25);ENSRNOG00000001598(Usp16);ENSRNOG00000002106(Usp46);ENSRNOG00000002343(Uchl1);ENSRNOG00000002844(Usp27x);ENSRNOG00000003261(Usp9x);ENSRNOG00000003545(Uchl5);ENSRNOG00000003785(Usp43);ENSRNOG00000004524(Desi2);ENSRNOG00000005470(Atxn3);ENSRNOG00000005637(Usp44);ENSRNOG00000005753(LOC108349244);ENSRNOG00000005802(Usp24);ENSRNOG00000006499(Cops5);E…
GO:0045178	basal part of cell	Cellular Component	cell part	38	-0.558659	-1.68477	0.00221729	0.151207	ENSRNOG00000000151(Ldlrap1);ENSRNOG00000001476(Cldn4);ENSRNOG00000001518(Itga6);ENSRNOG00000001776(Muc20);ENSRNOG00000002146(Pkd2);ENSRNOG00000002171(Phldb2);ENSRNOG00000002376(Clasp1);ENSRNOG00000002959(Shroom4);ENSRNOG00000003899(Krt14);ENSRNOG00000004072(Myo1c);ENSRNOG00000004177(Myo1a);ENSRNOG00000004332(Egfr);ENSRNOG00000005580(Itgb4);ENSRNOG00000005679(Fap);ENSRNOG00000007740(Tacstd2);ENSRN…
GO:2000106	regulation of leukocyte apoptotic process	Biological Process	biological regulation	54	-0.531238	-1.68452	0.00108108	0.150454	ENSRNOG00000000321(Cd24);ENSRNOG00000002418(Tgfb2);ENSRNOG00000002969(Itpkb);ENSRNOG00000004630(Rag1);ENSRNOG00000004647(Il10);ENSRNOG00000005386(Kitlg);ENSRNOG00000005659(Aurkb);ENSRNOG00000008180(Lyn);ENSRNOG00000008209(St3gal1);ENSRNOG00000008292(Hif1a);ENSRNOG00000009104(AABR07029605.1);ENSRNOG00000009184(Foxp1);ENSRNOG00000009694(Bmp4);ENSRNOG00000010210(Slc7a11);ENSRNOG00000010258(Vhl);ENSR…
GO:0051055	negative regulation of lipid biosynthetic process	Biological Process	biological regulation	35	-0.56347	-1.68443	0.00112486	0.149509	ENSRNOG00000001189(Sik1);ENSRNOG00000001287(Gper1);ENSRNOG00000001312(Pdgfa);ENSRNOG00000002042(Gfi1);ENSRNOG00000002074(Rest);ENSRNOG00000002115(Sod1);ENSRNOG00000002478(Insig2);ENSRNOG00000003694(Prox1);ENSRNOG00000003765(Nr0b1);ENSRNOG00000006859(Insig1);ENSRNOG00000007319(Trib3);ENSRNOG00000007486(Atg7);ENSRNOG00000008377(Wdtc1);ENSRNOG00000009208(Pibf1);ENSRNOG00000009488(Cyp7a1);ENSRNOG0000…
GO:0097531	mast cell migration	Biological Process	localization	8	-0.777824	-1.68399	0.00268097	0.149252	ENSRNOG00000002227(Kit);ENSRNOG00000003587(Vegfd);ENSRNOG00000007062(Rin3);ENSRNOG00000007335(Ccl11);ENSRNOG00000007350(Rac2);ENSRNOG00000009910(Swap70);ENSRNOG00000011416(Vegfc);ENSRNOG00000019075(Stat5b);ENSRNOG00000021156(Vegfb);ENSRNOG00000052549(Chga)
GO:1902931	negative regulation of alcohol biosynthetic process	Biological Process	biological regulation	10	-0.728726	-1.68357	0.00265957	0.149079	ENSRNOG00000002042(Gfi1);ENSRNOG00000002074(Rest);ENSRNOG00000002115(Sod1);ENSRNOG00000005214(Plek);ENSRNOG00000010917(Bmp5);ENSRNOG00000012911(Erlin1);ENSRNOG00000013763(Erlin2);ENSRNOG00000016343(Dkk3);ENSRNOG00000018454(Apoe);ENSRNOG00000021276(Bmp2);ENSRNOG00000023258(Nfkb1)
GO:0042136	neurotransmitter biosynthetic process	Biological Process	biological regulation	53	-0.527316	-1.68326	0.0021645	0.148589	ENSRNOG00000000007(Gad1);ENSRNOG00000000053(Crp);ENSRNOG00000000763(RT1-M3-1);ENSRNOG00000000842(Ddah2);ENSRNOG00000000853(Aif1);ENSRNOG00000000878(Slc44a4);ENSRNOG00000001079(Daglb);ENSRNOG00000001130(Nos1);ENSRNOG00000001224(Itgb2);ENSRNOG00000001964(Cd47);ENSRNOG00000002146(Pkd2);ENSRNOG00000002161(Tlr6);ENSRNOG00000002636(Abat);ENSRNOG00000003031(Atp2b4);ENSRNOG00000003880(Tph2);ENSRNOG000000…
GO:0005912	adherens junction	Cellular Component	cell junction	184	-0.477018	-1.68297	0	0.148075	ENSRNOG00000000075(Mtf2);ENSRNOG00000000373(AABR07044900.1);ENSRNOG00000000378(AABR07044914.1);ENSRNOG00000000805(Gja1);ENSRNOG00000000809(Atat1);ENSRNOG00000000826(Flot1);ENSRNOG00000000986(Camsap3);ENSRNOG00000001065(Cyth3);ENSRNOG00000001149(Pxn);ENSRNOG00000001195(Trpv4);ENSRNOG00000001224(Itgb2);ENSRNOG00000001285(Atp2a2);ENSRNOG00000001470(Limk1);ENSRNOG00000001518(Itga6);ENSRNOG00000001557…
GO:0060343	trabecula formation	Biological Process	developmental process	10	-0.733409	-1.68279	0.00262467	0.14727	ENSRNOG00000001607(Adamts1);ENSRNOG00000003304(Chad);ENSRNOG00000003897(Col1a1);ENSRNOG00000005798(Cav3);ENSRNOG00000006850(Ovol2);ENSRNOG00000008587(Tek);ENSRNOG00000008822(Fkbp1a);ENSRNOG00000009316(Bmp10);ENSRNOG00000013364(Hey2);ENSRNOG00000016695(Mmp2);ENSRNOG00000016866(Fhl2);ENSRNOG00000017503(Ppargc1b);ENSRNOG00000017783(Sfrp1);ENSRNOG00000018232(Srf);ENSRNOG00000018355(Msx2);ENSRNOG00000…
GO:0043548	phosphatidylinositol 3-kinase binding	Molecular Function	binding	21	-0.620347	-1.68216	0.007109	0.147312	ENSRNOG00000000596(Fyn);ENSRNOG00000001389(Irs3);ENSRNOG00000002061(Ptpn13);ENSRNOG00000004060(Calm1);ENSRNOG00000006251(Fam83a);ENSRNOG00000007410(Dab1);ENSRNOG00000007916(Ptk2);ENSRNOG00000009705(Lck);ENSRNOG00000011925(Fam83b);ENSRNOG00000013309(Pik3ap1);ENSRNOG00000014187(Igf1r);ENSRNOG00000014597(Irs1);ENSRNOG00000016770(Calm2);ENSRNOG00000018859(Pik3ip1);ENSRNOG00000018903(Pik3r1);ENSRNOG00…
GO:0033028	myeloid cell apoptotic process	Biological Process	cellular process	20	-0.628669	-1.68156	0.00716846	0.147526	ENSRNOG00000001412(Epo);ENSRNOG00000001821(Adipoq);ENSRNOG00000002791(Bcl2);ENSRNOG00000002969(Itpkb);ENSRNOG00000003566(Apoh);ENSRNOG00000004791(Arf6);ENSRNOG00000005386(Kitlg);ENSRNOG00000005397(Maea);ENSRNOG00000007468(Ifng);ENSRNOG00000009066(Thra);ENSRNOG00000010210(Slc7a11);ENSRNOG00000010278(Il6);ENSRNOG00000010906(Ccl5);ENSRNOG00000012576(Selenos);ENSRNOG00000014124(Nod2);ENSRNOG000000141…
GO:0030947	regulation of vascular endothelial growth factor receptor signaling pathway	Biological Process	biological regulation	16	-0.654714	-1.68137	0.00612745	0.146865	ENSRNOG00000004290(Grb10);ENSRNOG00000008246(Emilin1);ENSRNOG00000008292(Hif1a);ENSRNOG00000010574(Ptpn1);ENSRNOG00000011471(Fgf9);ENSRNOG00000012061(Prkcb);ENSRNOG00000012278(Fgf10);ENSRNOG00000014485(Pdcd6);ENSRNOG00000016117(Myof);ENSRNOG00000016434(Prkd2);ENSRNOG00000016494(Tmem204);ENSRNOG00000016595(Hhex);ENSRNOG00000016848(Fzd4);ENSRNOG00000018958(Mt3);ENSRNOG00000024243(Cadm4);ENSRNOG0000…
GO:0099056	integral component of presynaptic membrane	Cellular Component	synapse	19	-0.625298	-1.67963	0.00122249	0.149471	ENSRNOG00000000774(Gabbr1);ENSRNOG00000001302(Adora2a);ENSRNOG00000003031(Atp2b4);ENSRNOG00000003343(Canx);ENSRNOG00000003365(Cadm3);ENSRNOG00000003442(Adora1);ENSRNOG00000004026(Atp2b1);ENSRNOG00000004890(Adcy8);ENSRNOG00000005018(Scn2a);ENSRNOG00000005369(Kcnj3);ENSRNOG00000005519(Grm3);ENSRNOG00000005711(Ptprd);ENSRNOG00000005985(Kcnma1);ENSRNOG00000006403(Nectin1);ENSRNOG00000006595(Htr3a);EN…
GO:0006883	cellular sodium ion homeostasis	Biological Process	biological regulation	10	-0.744564	-1.67945	0.00653595	0.148783	ENSRNOG00000001165(Tmprss3);ENSRNOG00000002934(Atp1b1);ENSRNOG00000004575(Il1a);ENSRNOG00000007290(Atp1a2);ENSRNOG00000007982(Slc9a1);ENSRNOG00000008479(Slc8a1);ENSRNOG00000011227(Atp1b2);ENSRNOG00000011501(Atp1b3);ENSRNOG00000015557(Umod);ENSRNOG00000016163(Slc1a3);ENSRNOG00000018445(Agt);ENSRNOG00000018543(Atp4b);ENSRNOG00000019112(Chp2);ENSRNOG00000020263(Atp1a3);ENSRNOG00000030019(Atp1a1);ENS…
GO:0002248	connective tissue replacement involved in inflammatory response wound healing	Biological Process	response to stimulus	5	-0.871222	-1.6793	0	0.148007	ENSRNOG00000000439(Ager);ENSRNOG00000004575(Il1a);ENSRNOG00000008292(Hif1a);ENSRNOG00000010208(Timp1);ENSRNOG00000048043(F2r)
GO:0001842	neural fold formation	Biological Process	developmental process	7	-0.808872	-1.67863	0	0.148462	ENSRNOG00000000556(Nodal);ENSRNOG00000006850(Ovol2);ENSRNOG00000008292(Hif1a);ENSRNOG00000010917(Bmp5);ENSRNOG00000011566(Cecr2);ENSRNOG00000020660(Cfl1);ENSRNOG00000022173(Gatad2a);ENSRNOG00000022402(Luzp1);ENSRNOG00000053384(Bmp7)
GO:1904738	vascular associated smooth muscle cell migration	Biological Process	localization	16	-0.64559	-1.67855	0.00724638	0.147602	ENSRNOG00000001548(Nfe2l2);ENSRNOG00000001607(Adamts1);ENSRNOG00000001821(Adipoq);ENSRNOG00000003669(Myocd);ENSRNOG00000004290(Grb10);ENSRNOG00000004823(Dock4);ENSRNOG00000005964(Nr4a3);ENSRNOG00000006304(Mdm2);ENSRNOG00000008298(Dock7);ENSRNOG00000011471(Fgf9);ENSRNOG00000012002(Iqgap1);ENSRNOG00000012036(Pcsk5);ENSRNOG00000017197(Pdgfb);ENSRNOG00000017206(Igfbp5);ENSRNOG00000018184(Tpm1);ENSRNO…
GO:0043011	myeloid dendritic cell differentiation	Biological Process	developmental process	13	-0.689887	-1.67855	0.00258065	0.14657	ENSRNOG00000000768(Ubd);ENSRNOG00000003716(Batf3);ENSRNOG00000004639(Traf6);ENSRNOG00000006569(Itgb8);ENSRNOG00000007624(Il4);ENSRNOG00000008346(Itgb6);ENSRNOG00000008416(Gimap5);ENSRNOG00000008588(Batf);ENSRNOG00000009110(Psen1);ENSRNOG00000012172(Spi1);ENSRNOG00000013265(Tgfbr2);ENSRNOG00000018177(Dhrs2);ENSRNOG00000018835(Notch2);ENSRNOG00000019264(Ltbr);ENSRNOG00000020478(Camk4);ENSRNOG000000…
GO:0050849	negative regulation of calcium-mediated signaling	Biological Process	biological regulation	18	-0.626568	-1.67816	0.0060241	0.146314	ENSRNOG00000000728(Clic2);ENSRNOG00000002146(Pkd2);ENSRNOG00000002833(Gsk3b);ENSRNOG00000003031(Atp2b4);ENSRNOG00000004060(Calm1);ENSRNOG00000004742(Chp1);ENSRNOG00000007104(Itpr1);ENSRNOG00000007821(Dyrk2);ENSRNOG00000009615(Mtor);ENSRNOG00000014815(Myoz2);ENSRNOG00000016243(Casq2);ENSRNOG00000016770(Calm2);ENSRNOG00000016866(Fhl2);ENSRNOG00000018937(Gstm7);ENSRNOG00000019745(Actn3);ENSRNOG00000…
GO:0072357	PTW/PP1 phosphatase complex	Cellular Component	cell part	7	-0.796691	-1.67812	0.00413223	0.145334	ENSRNOG00000001269(Ppp1cc);ENSRNOG00000004612(Ppp1cb);ENSRNOG00000004925(Ppp1r12a);ENSRNOG00000012844(Tox4);ENSRNOG00000018708(Ppp1ca);ENSRNOG00000048441(Wdr82);ENSRNOG00000059268(Ppp1r10)
GO:0016579	protein deubiquitination	Biological Process	cellular process	92	-0.496471	-1.67716	0	0.14632	ENSRNOG00000000702(Sart3);ENSRNOG00000001059(Usp42);ENSRNOG00000001573(Usp25);ENSRNOG00000001598(Usp16);ENSRNOG00000002106(Usp46);ENSRNOG00000002343(Uchl1);ENSRNOG00000002844(Usp27x);ENSRNOG00000003261(Usp9x);ENSRNOG00000003545(Uchl5);ENSRNOG00000003785(Usp43);ENSRNOG00000004681(Eny2);ENSRNOG00000005470(Atxn3);ENSRNOG00000005637(Usp44);ENSRNOG00000005802(Usp24);ENSRNOG00000006499(Cops5);ENSRNOG00…
GO:0030175	filopodium	Cellular Component	cell part	56	-0.525728	-1.67687	0	0.146021	ENSRNOG00000000053(Crp);ENSRNOG00000001452(Fzd9);ENSRNOG00000001518(Itga6);ENSRNOG00000001528(Gap43);ENSRNOG00000001557(Cxadr);ENSRNOG00000002516(Mtm1);ENSRNOG00000004049(Baiap2);ENSRNOG00000004276(Itga3);ENSRNOG00000004791(Arf6);ENSRNOG00000004912(Itgav);ENSRNOG00000005386(Kitlg);ENSRNOG00000006178(Dync1h1);ENSRNOG00000006623(Cd302);ENSRNOG00000006997(App);ENSRNOG00000007865(Ephb1);ENSRNOG000000…
GO:0050680	negative regulation of epithelial cell proliferation	Biological Process	biological regulation	79	-0.507735	-1.67665	0.00207684	0.145426	ENSRNOG00000000386(Pbld1);ENSRNOG00000000503(Ppard);ENSRNOG00000000805(Gja1);ENSRNOG00000000940(Flt1);ENSRNOG00000001111(Brca2);ENSRNOG00000001597(Atf2);ENSRNOG00000001958(Ift57);ENSRNOG00000002350(Eaf2);ENSRNOG00000002418(Tgfb2);ENSRNOG00000002607(Sox9);ENSRNOG00000003172(Serpinf1);ENSRNOG00000003258(Cdc73);ENSRNOG00000003566(Apoh);ENSRNOG00000004003(Dusp10);ENSRNOG00000004380(Il12b);ENSRNOG0000…
GO:0071804	cellular potassium ion transport	Biological Process	localization	50	-0.53653	-1.6764	0	0.144967	ENSRNOG00000000044(Tmem175);ENSRNOG00000000875(Fhl1);ENSRNOG00000001658(Kcnj6);ENSRNOG00000002146(Pkd2);ENSRNOG00000002303(Kcnj12);ENSRNOG00000002537(Wnk3);ENSRNOG00000002653(Kcnk2);ENSRNOG00000002934(Atp1b1);ENSRNOG00000003813(Kcnk10);ENSRNOG00000003841(Kcnh1);ENSRNOG00000004150(Slc9a7);ENSRNOG00000004356(Lrrc52);ENSRNOG00000004535(Kcng3);ENSRNOG00000004713(Kcnj16);ENSRNOG00000004720(Kcnj2);ENSR…
GO:0101005	ubiquitinyl hydrolase activity	Molecular Function	catalytic activity	78	-0.501746	-1.67607	0.0010352	0.144655	ENSRNOG00000001059(Usp42);ENSRNOG00000001573(Usp25);ENSRNOG00000001598(Usp16);ENSRNOG00000002106(Usp46);ENSRNOG00000002343(Uchl1);ENSRNOG00000002844(Usp27x);ENSRNOG00000003261(Usp9x);ENSRNOG00000003545(Uchl5);ENSRNOG00000003785(Usp43);ENSRNOG00000004524(Desi2);ENSRNOG00000005470(Atxn3);ENSRNOG00000005637(Usp44);ENSRNOG00000005753(LOC108349244);ENSRNOG00000005802(Usp24);ENSRNOG00000006499(Cops5);E…
GO:0071004	U2-type prespliceosome	Cellular Component	cell part	12	-0.696308	-1.6755	0.00514139	0.144829	ENSRNOG00000002835(Luc7l3);ENSRNOG00000004864(Prpf40a);ENSRNOG00000005218(Sf3a1);ENSRNOG00000006001(Luc7l2);ENSRNOG00000013516(Sf3b1);ENSRNOG00000015914(U2af2);ENSRNOG00000016507(LOC687679);ENSRNOG00000019552(Lsm7);ENSRNOG00000020488(Luc7l);ENSRNOG00000020763(Snrnp70);ENSRNOG00000032232(Snrpg);ENSRNOG00000052539(Prpf40b);ENSRNOG00000058521(AABR07042226.1)
GO:0098918	structural constituent of synapse	Molecular Function	structural molecule activity	10	-0.726727	-1.67532	0.00392157	0.144251	ENSRNOG00000004201(Rims2);ENSRNOG00000004353(Ppfia2);ENSRNOG00000013658(Nefl);ENSRNOG00000016196(Dlgap1);ENSRNOG00000017326(Ctbp2);ENSRNOG00000020248(Ina);ENSRNOG00000030714(Bsn);ENSRNOG00000034254(Actb);ENSRNOG00000036701(Actg1);ENSRNOG00000038597(Dlg1);ENSRNOG00000043292(Actbl2);ENSRNOG00000047014(Homer1);ENSRNOG00000052296(Shank3);ENSRNOG00000053452(LOC100361457);ENSRNOG00000056756(Actn1);ENSR…
GO:0090288	negative regulation of cellular response to growth factor stimulus	Biological Process	biological regulation	89	-0.498957	-1.67495	0	0.144005	ENSRNOG00000000184(Tmprss6);ENSRNOG00000000386(Pbld1);ENSRNOG00000000410(Nepn);ENSRNOG00000000999(Smurf1);ENSRNOG00000001520(Dlx1);ENSRNOG00000001750(Chrd);ENSRNOG00000001752(Nrros);ENSRNOG00000001809(LOC681544);ENSRNOG00000002097(Rasl11b);ENSRNOG00000002828(Tob1);ENSRNOG00000002831(Wfikkn2);ENSRNOG00000003031(Atp2b4);ENSRNOG00000003616(Grem2);ENSRNOG00000003840(Slit2);ENSRNOG00000003984(Apln);EN…
GO:0046851	negative regulation of bone remodeling	Biological Process	biological regulation	7	-0.814503	-1.67385	0.00280505	0.145366	ENSRNOG00000000700(Tmem119);ENSRNOG00000002480(Gpr137b);ENSRNOG00000003069(Cd38);ENSRNOG00000008187(Ubash3b);ENSRNOG00000010278(Il6);ENSRNOG00000011130(Calca);ENSRNOG00000012417(Iapp);ENSRNOG00000016783(Fshr);ENSRNOG00000017020(Inpp5d);ENSRNOG00000017712(Cartpt);ENSRNOG00000017783(Sfrp1);ENSRNOG00000019374(Csk);ENSRNOG00000020578(Ceacam1);ENSRNOG00000021145(Gpr137);ENSRNOG00000026053(Grem1);ENSRN…
GO:0042169	SH2 domain binding	Molecular Function	binding	23	-0.59648	-1.67194	0.00352526	0.148316	ENSRNOG00000001195(Trpv4);ENSRNOG00000001425(Sh2b2);ENSRNOG00000002227(Kit);ENSRNOG00000003147(Sqstm1);ENSRNOG00000003536(Rufy1);ENSRNOG00000004057(Ccdc88a);ENSRNOG00000004063(Sh3pxd2b);ENSRNOG00000004696(Arhgap5);ENSRNOG00000007916(Ptk2);ENSRNOG00000008704(Nlk);ENSRNOG00000009371(Abl1);ENSRNOG00000009495(Src);ENSRNOG00000009705(Lck);ENSRNOG00000010780(Dlc1);ENSRNOG00000012160(Syk);ENSRNOG0000001…
GO:0002715	regulation of natural killer cell mediated immunity	Biological Process	biological regulation	26	-0.587711	-1.67192	0.00233645	0.147379	ENSRNOG00000000097(Cd160);ENSRNOG00000000723(RT1-CE5);ENSRNOG00000000763(RT1-M3-1);ENSRNOG00000000777(RT1-S3);ENSRNOG00000000854(Ncr3);ENSRNOG00000002578(Serpinb3a);ENSRNOG00000003992(Pik3r6);ENSRNOG00000004380(Il12b);ENSRNOG00000005404(Rasgrp1);ENSRNOG00000006263(Sh2d1a);ENSRNOG00000008153(Crtam);ENSRNOG00000008416(Gimap5);ENSRNOG00000009468(Il12a);ENSRNOG00000013370(Gfer);ENSRNOG00000017376(Il2…
GO:0030813	positive regulation of nucleotide catabolic process	Biological Process	biological regulation	11	-0.704474	-1.67138	0.00124688	0.147678	ENSRNOG00000001296(P2rx7);ENSRNOG00000003134(Slc4a4);ENSRNOG00000004517(Igf1);ENSRNOG00000006997(App);ENSRNOG00000007468(Ifng);ENSRNOG00000009110(Psen1);ENSRNOG00000010063(Htr2a);ENSRNOG00000012799(Prkaa1);ENSRNOG00000018886(Prxl2c);ENSRNOG00000019745(Actn3);ENSRNOG00000020405(Ins2);ENSRNOG00000029986(Insr);ENSRNOG00000056457(Gpd1);ENSRNOG00000056716(Zbtb20);ENSRNOG00000061527(Gck)
GO:0050873	brown fat cell differentiation	Biological Process	developmental process	34	-0.556652	-1.67096	0.00450958	0.147458	ENSRNOG00000000513(Mapk14);ENSRNOG00000000529(Pim1);ENSRNOG00000000599(Lama4);ENSRNOG00000001195(Trpv4);ENSRNOG00000001425(Sh2b2);ENSRNOG00000001518(Itga6);ENSRNOG00000001821(Adipoq);ENSRNOG00000002217(Plac8);ENSRNOG00000002525(Ptgs2);ENSRNOG00000003302(Flcn);ENSRNOG00000003687(Rgs2);ENSRNOG00000004003(Dusp10);ENSRNOG00000004282(Arl4a);ENSRNOG00000004583(Mb);ENSRNOG00000005180(Vstm2a);ENSRNOG0000…
GO:0072497	mesenchymal stem cell differentiation	Biological Process	developmental process	8	-0.773805	-1.66925	0.00408163	0.149976	ENSRNOG00000002074(Rest);ENSRNOG00000002244(Pdgfra);ENSRNOG00000002607(Sox9);ENSRNOG00000003845(Wnt3);ENSRNOG00000016242(Fzd1);ENSRNOG00000020514(Sox6);ENSRNOG00000020813(Ltbp3);ENSRNOG00000027869(Sox5);ENSRNOG00000054172(Ctnnb1)
GO:0045821	positive regulation of glycolytic process	Biological Process	biological regulation	11	-0.704474	-1.66832	0.005148	0.151031	ENSRNOG00000001296(P2rx7);ENSRNOG00000003134(Slc4a4);ENSRNOG00000004517(Igf1);ENSRNOG00000006997(App);ENSRNOG00000007468(Ifng);ENSRNOG00000009110(Psen1);ENSRNOG00000010063(Htr2a);ENSRNOG00000012799(Prkaa1);ENSRNOG00000018886(Prxl2c);ENSRNOG00000020405(Ins2);ENSRNOG00000029986(Insr);ENSRNOG00000056457(Gpd1);ENSRNOG00000056716(Zbtb20);ENSRNOG00000061527(Gck)
GO:1904659	glucose transmembrane transport	Biological Process	localization	58	-0.513195	-1.66781	0	0.151109	ENSRNOG00000000513(Mapk14);ENSRNOG00000001183(Hnf1a);ENSRNOG00000001298(Slc5a4b);ENSRNOG00000001548(Nfe2l2);ENSRNOG00000001821(Adipoq);ENSRNOG00000002616(Slc5a10);ENSRNOG00000003778(Opn3);ENSRNOG00000003870(C1qtnf2);ENSRNOG00000004290(Grb10);ENSRNOG00000004517(Igf1);ENSRNOG00000004649(Il1b);ENSRNOG00000004678(Itln1);ENSRNOG00000005302(Slc2a9);ENSRNOG00000005900(Slc2a6);ENSRNOG00000005964(Nr4a3);E…
GO:0032368	regulation of lipid transport	Biological Process	biological regulation	75	-0.504269	-1.66699	0	0.151909	ENSRNOG00000000151(Ldlrap1);ENSRNOG00000000196(Cyp19a1);ENSRNOG00000000411(Nus1);ENSRNOG00000001001(Retn);ENSRNOG00000001158(Abcg1);ENSRNOG00000001160(Triap1);ENSRNOG00000001420(Fis1);ENSRNOG00000001551(Atp5pf);ENSRNOG00000001821(Adipoq);ENSRNOG00000002393(Eprs);ENSRNOG00000002657(Pla2g4a);ENSRNOG00000002937(Ren);ENSRNOG00000003164(Pla2g10);ENSRNOG00000003259(C1qtnf1);ENSRNOG00000003500(Apoa2);EN…
GO:0043299	leukocyte degranulation	Biological Process	localization	40	-0.544443	-1.66563	0.0032967	0.153942	ENSRNOG00000000105(Cplx2);ENSRNOG00000000723(RT1-CE5);ENSRNOG00000000895(Rabgef1);ENSRNOG00000000994(Stxbp2);ENSRNOG00000001224(Itgb2);ENSRNOG00000001304(Bcr);ENSRNOG00000001786(Snx4);ENSRNOG00000002045(Anxa3);ENSRNOG00000002227(Kit);ENSRNOG00000002922(Adora2b);ENSRNOG00000004900(Crhr1);ENSRNOG00000005404(Rasgrp1);ENSRNOG00000006136(Pdpk1);ENSRNOG00000006989(Vamp2);ENSRNOG00000007350(Rac2);ENSRNO…
GO:0005021	vascular endothelial growth factor-activated receptor activity	Molecular Function	molecular transducer activity	6	-0.829531	-1.6645	0.00423131	0.155242	ENSRNOG00000000940(Flt1);ENSRNOG00000002244(Pdgfra);ENSRNOG00000002511(Flt4);ENSRNOG00000010744(Nrp1);ENSRNOG00000031232(Nrp2);ENSRNOG00000046829(Kdr)
GO:0034184	positive regulation of maintenance of mitotic sister chromatid cohesion	Biological Process	cellular component organization or biogenesis	5	-0.856636	-1.66383	0.00143062	0.155798	ENSRNOG00000003964(Nsmce2);ENSRNOG00000011523(Macroh2a1);ENSRNOG00000014482(Slf2);ENSRNOG00000030572(Smc5);ENSRNOG00000040279(Slf1)
GO:0061371	determination of heart left/right asymmetry	Biological Process	developmental process	31	-0.571311	-1.66333	0.00688863	0.155896	ENSRNOG00000000556(Nodal);ENSRNOG00000000805(Gja1);ENSRNOG00000000861(Zic3);ENSRNOG00000001053(Tmed2);ENSRNOG00000001958(Ift57);ENSRNOG00000002146(Pkd2);ENSRNOG00000002346(Tbx22);ENSRNOG00000002582(Hand1);ENSRNOG00000002905(Ccdc103);ENSRNOG00000003039(Wnt3a);ENSRNOG00000003517(Tbx2);ENSRNOG00000005049(Tbr1);ENSRNOG00000006120(Shh);ENSRNOG00000006338(Lrp6);ENSRNOG00000006850(Ovol2);ENSRNOG00000007…
GO:0051197	positive regulation of coenzyme metabolic process	Biological Process	biological regulation	11	-0.704474	-1.66296	0.0078534	0.155733	ENSRNOG00000001296(P2rx7);ENSRNOG00000003134(Slc4a4);ENSRNOG00000004517(Igf1);ENSRNOG00000006997(App);ENSRNOG00000007468(Ifng);ENSRNOG00000009110(Psen1);ENSRNOG00000010063(Htr2a);ENSRNOG00000012799(Prkaa1);ENSRNOG00000018886(Prxl2c);ENSRNOG00000019745(Actn3);ENSRNOG00000020405(Ins2);ENSRNOG00000029986(Insr);ENSRNOG00000056457(Gpd1);ENSRNOG00000056716(Zbtb20);ENSRNOG00000061527(Gck)
GO:0051767	nitric-oxide synthase biosynthetic process	Biological Process	metabolic process	13	-0.674089	-1.66283	0.0161692	0.155076	ENSRNOG00000001005(Fcer2);ENSRNOG00000004437(Map2k6);ENSRNOG00000006612(LOC108348082);ENSRNOG00000007159(Ccl2);ENSRNOG00000007468(Ifng);ENSRNOG00000007660(Fntb);ENSRNOG00000009754(Nampt);ENSRNOG00000009822(Tlr2);ENSRNOG00000010522(Tlr4);ENSRNOG00000012576(Selenos);ENSRNOG00000014079(Stat1);ENSRNOG00000014124(Nod2);ENSRNOG00000014361(Edn1);ENSRNOG00000015992(Ccl20);ENSRNOG00000016456(Il33);ENSRNOG…
GO:1902548	negative regulation of cellular response to vascular endothelial growth factor stimulus	Biological Process	biological regulation	11	-0.69937	-1.66273	0.00773196	0.15439	ENSRNOG00000001809(LOC681544);ENSRNOG00000003031(Atp2b4);ENSRNOG00000004033(Sema6a);ENSRNOG00000004380(Il12b);ENSRNOG00000004554(Dcn);ENSRNOG00000007081(Xdh);ENSRNOG00000009468(Il12a);ENSRNOG00000010058(Spry2);ENSRNOG00000012991(Adgra2);ENSRNOG00000016384(Pik3cb);ENSRNOG00000018865(Adamts12);ENSRNOG00000024243(Cadm4);ENSRNOG00000055226(Dab2ip)
GO:0071010	prespliceosome	Cellular Component	cell part	12	-0.696308	-1.66214	0.00255754	0.154773	ENSRNOG00000002835(Luc7l3);ENSRNOG00000004864(Prpf40a);ENSRNOG00000005218(Sf3a1);ENSRNOG00000006001(Luc7l2);ENSRNOG00000013516(Sf3b1);ENSRNOG00000015914(U2af2);ENSRNOG00000016507(LOC687679);ENSRNOG00000019552(Lsm7);ENSRNOG00000020488(Luc7l);ENSRNOG00000020763(Snrnp70);ENSRNOG00000032232(Snrpg);ENSRNOG00000052539(Prpf40b);ENSRNOG00000058521(AABR07042226.1)
GO:0031528	microvillus membrane	Cellular Component	cell part	10	-0.719564	-1.66165	0.0118421	0.154898	ENSRNOG00000000321(Cd24);ENSRNOG00000003098(Prom1);ENSRNOG00000004912(Itgav);ENSRNOG00000009019(Slc6a6);ENSRNOG00000010655(Mttp);ENSRNOG00000014311(Slc7a8);ENSRNOG00000017762(Cdhr5);ENSRNOG00000017917(Cdhr2);ENSRNOG00000018824(Slc7a5);ENSRNOG00000019260(Ceacam20);ENSRNOG00000020578(Ceacam1);ENSRNOG00000054172(Ctnnb1)
GO:0042269	regulation of natural killer cell mediated cytotoxicity	Biological Process	biological regulation	26	-0.587711	-1.6612	0.00230415	0.154876	ENSRNOG00000000097(Cd160);ENSRNOG00000000723(RT1-CE5);ENSRNOG00000000763(RT1-M3-1);ENSRNOG00000000777(RT1-S3);ENSRNOG00000000854(Ncr3);ENSRNOG00000002578(Serpinb3a);ENSRNOG00000003992(Pik3r6);ENSRNOG00000004380(Il12b);ENSRNOG00000005404(Rasgrp1);ENSRNOG00000006263(Sh2d1a);ENSRNOG00000008153(Crtam);ENSRNOG00000008416(Gimap5);ENSRNOG00000009468(Il12a);ENSRNOG00000013370(Gfer);ENSRNOG00000017376(Il2…
GO:0043949	regulation of cAMP-mediated signaling	Biological Process	biological regulation	13	-0.681762	-1.65977	0.00510204	0.156892	ENSRNOG00000000897(Rxfp2);ENSRNOG00000003031(Atp2b4);ENSRNOG00000003234(Mgrn1);ENSRNOG00000003687(Rgs2);ENSRNOG00000004900(Crhr1);ENSRNOG00000005905(Pde4b);ENSRNOG00000006306(Gip);ENSRNOG00000009227(Aplnr);ENSRNOG00000010545(Mrap2);ENSRNOG00000011145(Crhr2);ENSRNOG00000011975(Crtc3);ENSRNOG00000012703(Crh);ENSRNOG00000015860(Gipr);ENSRNOG00000018606(Olr59);ENSRNOG00000018757(Insl3);ENSRNOG0000001…
GO:0002275	myeloid cell activation involved in immune response	Biological Process	response to stimulus	46	-0.534301	-1.65967	0.00110375	0.156258	ENSRNOG00000000105(Cplx2);ENSRNOG00000000895(Rabgef1);ENSRNOG00000000994(Stxbp2);ENSRNOG00000001224(Itgb2);ENSRNOG00000001304(Bcr);ENSRNOG00000001786(Snx4);ENSRNOG00000002045(Anxa3);ENSRNOG00000002227(Kit);ENSRNOG00000002922(Adora2b);ENSRNOG00000004900(Crhr1);ENSRNOG00000005404(Rasgrp1);ENSRNOG00000006136(Pdpk1);ENSRNOG00000006873(Dnase1);ENSRNOG00000006989(Vamp2);ENSRNOG00000007350(Rac2);ENSRNOG…
GO:0070555	response to interleukin-1	Biological Process	response to stimulus	72	-0.496108	-1.65773	0	0.159617	ENSRNOG00000000239(Ccl7);ENSRNOG00000000515(Mapk13);ENSRNOG00000001444(Ccl26);ENSRNOG00000001964(Cd47);ENSRNOG00000002607(Sox9);ENSRNOG00000002723(Sele);ENSRNOG00000002792(Cxcl2);ENSRNOG00000003069(Cd38);ENSRNOG00000003189(Cited1);ENSRNOG00000003206(Actr3);ENSRNOG00000003491(Prkca);ENSRNOG00000004226(Irak3);ENSRNOG00000004339(Yy1);ENSRNOG00000004362(Rps6ka5);ENSRNOG00000004639(Traf6);ENSRNOG00000…
GO:0048016	inositol phosphate-mediated signaling	Biological Process	biological regulation	32	-0.557375	-1.65706	0.00226244	0.160041	ENSRNOG00000001178(Sppl3);ENSRNOG00000001979(Rcan1);ENSRNOG00000002833(Gsk3b);ENSRNOG00000003031(Atp2b4);ENSRNOG00000004517(Igf1);ENSRNOG00000004742(Chp1);ENSRNOG00000004964(Erbb3);ENSRNOG00000005690(Lmcd1);ENSRNOG00000007104(Itpr1);ENSRNOG00000007821(Dyrk2);ENSRNOG00000007982(Slc9a1);ENSRNOG00000009390(Edn2);ENSRNOG00000009615(Mtor);ENSRNOG00000009745(Ppp3cc);ENSRNOG00000009882(Ppp3ca);ENSRNOG00…
GO:1902475	L-alpha-amino acid transmembrane transport	Biological Process	localization	23	-0.599435	-1.65694	0.00815851	0.159334	ENSRNOG00000000924(Slc7a1);ENSRNOG00000000962(Slc15a4);ENSRNOG00000003835(Slc43a2);ENSRNOG00000003960(Cltrn);ENSRNOG00000004133(Slc7a3);ENSRNOG00000004351(Slc25a29);ENSRNOG00000005248(Slc1a4);ENSRNOG00000006010(Slc6a20);ENSRNOG00000006119(Slc7a15);ENSRNOG00000006818(Arl6ip5);ENSRNOG00000007006(Slc3a1);ENSRNOG00000007509(Slc1a6);ENSRNOG00000007705(Kcnj10);ENSRNOG00000008243(Slc43a1);ENSRNOG0000000…
GO:0003785	actin monomer binding	Molecular Function	binding	16	-0.637699	-1.6567	0.00481348	0.158949	ENSRNOG00000004281(Cobl);ENSRNOG00000009001(Mtss1);ENSRNOG00000009348(Nos3);ENSRNOG00000010532(Abitram);ENSRNOG00000017500(Mtss2);ENSRNOG00000018803(Mrtfa);ENSRNOG00000019430(Coro1a);ENSRNOG00000020955(Myl3);ENSRNOG00000022507(Twf1);ENSRNOG00000027016(Cobll1);ENSRNOG00000028856(Pknox2);ENSRNOG00000030848(Myl2);ENSRNOG00000032443(Lmod3);ENSRNOG00000036921(Tmsb10);ENSRNOG00000037661(Tmsb15b2);ENSRN…
GO:0032743	positive regulation of interleukin-2 production	Biological Process	biological regulation	21	-0.611332	-1.65581	0.00242718	0.15986	ENSRNOG00000002054(Glmn);ENSRNOG00000004305(Abl2);ENSRNOG00000004409(Sash3);ENSRNOG00000004575(Il1a);ENSRNOG00000004639(Traf6);ENSRNOG00000004649(Il1b);ENSRNOG00000005434(Sptbn1);ENSRNOG00000005905(Pde4b);ENSRNOG00000006238(Traf2);ENSRNOG00000009371(Abl1);ENSRNOG00000009389(Ripk2);ENSRNOG00000009535(Stoml2);ENSRNOG00000009982(Pnp);ENSRNOG00000010283(Cd28);ENSRNOG00000015279(Vtcn1);ENSRNOG00000016…
GO:0071801	regulation of podosome assembly	Biological Process	cellular component organization or biogenesis	9	-0.745838	-1.65557	0.00398406	0.159552	ENSRNOG00000002823(Mapk9);ENSRNOG00000005506(Arhgef5);ENSRNOG00000008111(Il5);ENSRNOG00000009331(Hck);ENSRNOG00000009495(Src);ENSRNOG00000010319(Lcp1);ENSRNOG00000018991(Gsn);ENSRNOG00000020027(Arhgef2);ENSRNOG00000026805(Csf2);ENSRNOG00000030118(Msn);ENSRNOG00000050519(Rhoa);ENSRNOG00000056585(Fscn1)
GO:0002366	leukocyte activation involved in immune response	Biological Process	response to stimulus	148	-0.467678	-1.65551	0	0.158793	ENSRNOG00000000105(Cplx2);ENSRNOG00000000692(Ung);ENSRNOG00000000723(RT1-CE5);ENSRNOG00000000763(RT1-M3-1);ENSRNOG00000000871(Cd40lg);ENSRNOG00000000895(Rabgef1);ENSRNOG00000000962(Slc15a4);ENSRNOG00000000994(Stxbp2);ENSRNOG00000001040(Pms2);ENSRNOG00000001224(Itgb2);ENSRNOG00000001250(Lfng);ENSRNOG00000001304(Bcr);ENSRNOG00000001786(Snx4);ENSRNOG00000001843(Bcl6);ENSRNOG00000002045(Anxa3);ENSRNO…
GO:0007159	leukocyte cell-cell adhesion	Biological Process	biological adhesion	211	-0.462088	-1.65321	0	0.162699	ENSRNOG00000000097(Cd160);ENSRNOG00000000321(Cd24);ENSRNOG00000000439(Ager);ENSRNOG00000000451(RT1-Ba);ENSRNOG00000000569(Vsir);ENSRNOG00000000777(RT1-S3);ENSRNOG00000000853(Aif1);ENSRNOG00000000871(Cd40lg);ENSRNOG00000000924(Slc7a1);ENSRNOG00000001017(Cd209);ENSRNOG00000001224(Itgb2);ENSRNOG00000001265(Mad1l1);ENSRNOG00000001302(Adora2a);ENSRNOG00000001434(Zp3);ENSRNOG00000001527(Cd80);ENSRNOG00…
GO:0060442	branching involved in prostate gland morphogenesis	Biological Process	developmental process	7	-0.787237	-1.65242	0.0083682	0.163501	ENSRNOG00000001588(Hoxd13);ENSRNOG00000005642(Frs2);ENSRNOG00000006120(Shh);ENSRNOG00000007077(Fem1b);ENSRNOG00000007491(Hoxb13);ENSRNOG00000009694(Bmp4);ENSRNOG00000015477(Nkx3-1);ENSRNOG00000016374(Fgfr2);ENSRNOG00000017783(Sfrp1);ENSRNOG00000019358(Esr1);ENSRNOG00000053384(Bmp7)
GO:0000463	maturation of LSU-rRNA from tricistronic rRNA transcript (SSU-rRNA, 5.8S rRNA, LSU-rRNA)	Biological Process	cellular component organization or biogenesis	13	-0.662333	-1.65238	0.00380228	0.162722	ENSRNOG00000000587(Rpf2);ENSRNOG00000003158(AABR07037343.1);ENSRNOG00000004515(Pes1);ENSRNOG00000006992(Rpl7);ENSRNOG00000007402(AC121415.1);ENSRNOG00000010109(Nol9);ENSRNOG00000014105(AC103056.1);ENSRNOG00000016217(Gtpbp4);ENSRNOG00000016269(Rpl7l1);ENSRNOG00000017340(Wdr12);ENSRNOG00000021773(Bop1);ENSRNOG00000025430(Ddx18);ENSRNOG00000027052(AABR07073381.1);ENSRNOG00000027818(Znhit3);ENSRNOG00…
GO:0008645	hexose transmembrane transport	Biological Process	localization	59	-0.512119	-1.65216	0.0021097	0.16227	ENSRNOG00000000513(Mapk14);ENSRNOG00000001183(Hnf1a);ENSRNOG00000001298(Slc5a4b);ENSRNOG00000001548(Nfe2l2);ENSRNOG00000001821(Adipoq);ENSRNOG00000002616(Slc5a10);ENSRNOG00000003778(Opn3);ENSRNOG00000003870(C1qtnf2);ENSRNOG00000004290(Grb10);ENSRNOG00000004517(Igf1);ENSRNOG00000004649(Il1b);ENSRNOG00000004678(Itln1);ENSRNOG00000005302(Slc2a9);ENSRNOG00000005900(Slc2a6);ENSRNOG00000005964(Nr4a3);E…
GO:0070412	R-SMAD binding	Molecular Function	binding	17	-0.63845	-1.65124	0.00607533	0.163463	ENSRNOG00000000999(Smurf1);ENSRNOG00000003669(Myocd);ENSRNOG00000004410(Pax6);ENSRNOG00000004677(Zeb2);ENSRNOG00000007684(Zc3h3);ENSRNOG00000008015(Fos);ENSRNOG00000008620(Smad3);ENSRNOG00000009173(Smad6);ENSRNOG00000013451(Drosha);ENSRNOG00000015371(Foxh1);ENSRNOG00000016879(Ldlrad4);ENSRNOG00000018140(Smad2);ENSRNOG00000018598(Ankrd1);ENSRNOG00000018946(Trim33);ENSRNOG00000021054(Men1);ENSRNOG0…
GO:0043506	regulation of JUN kinase activity	Biological Process	biological regulation	54	-0.520541	-1.6512	0.0010582	0.162673	ENSRNOG00000000439(Ager);ENSRNOG00000000528(Fgd2);ENSRNOG00000000871(Cd40lg);ENSRNOG00000001138(Taok3);ENSRNOG00000001515(Map3k20);ENSRNOG00000001708(Dvl3);ENSRNOG00000002161(Tlr6);ENSRNOG00000002749(Spag9);ENSRNOG00000004003(Dusp10);ENSRNOG00000004639(Traf6);ENSRNOG00000004677(Zeb2);ENSRNOG00000005506(Arhgef5);ENSRNOG00000006238(Traf2);ENSRNOG00000007018(Mapkbp1);ENSRNOG00000007029(Dnaja1);ENSRN…
GO:0030552	cAMP binding	Molecular Function	binding	8	-0.755249	-1.65046	0.00670241	0.163582	ENSRNOG00000001516(Rapgef4);ENSRNOG00000005905(Pde4b);ENSRNOG00000009079(Prkar2b);ENSRNOG00000019560(Pde2a);ENSRNOG00000019992(AABR07054400.1);ENSRNOG00000020828(Pde4a);ENSRNOG00000028733(Prkar1b);ENSRNOG00000042536(Pde4d);ENSRNOG00000047102(Popdc3);ENSRNOG00000055382(Hcn1);ENSRNOG00000058752(Popdc2)
GO:0071363	cellular response to growth factor stimulus	Biological Process	response to stimulus	385	-0.451748	-1.65043	0	0.162767	ENSRNOG00000000091(Smad9);ENSRNOG00000000109(Fgf20);ENSRNOG00000000184(Tmprss6);ENSRNOG00000000190(Ep300);ENSRNOG00000000257(Smpd3);ENSRNOG00000000299(Foxo3);ENSRNOG00000000386(Pbld1);ENSRNOG00000000410(Nepn);ENSRNOG00000000411(Nus1);ENSRNOG00000000417(Numa1);ENSRNOG00000000513(Mapk14);ENSRNOG00000000556(Nodal);ENSRNOG00000000569(Vsir);ENSRNOG00000000596(Fyn);ENSRNOG00000000604(Hdac2);ENSRNOG0000…
GO:0071887	leukocyte apoptotic process	Biological Process	cellular process	72	-0.496993	-1.65001	0.00208333	0.162805	ENSRNOG00000000321(Cd24);ENSRNOG00000000485(Bak1);ENSRNOG00000000595(Traf3ip2);ENSRNOG00000001868(LOC100911248);ENSRNOG00000002418(Tgfb2);ENSRNOG00000002969(Itpkb);ENSRNOG00000002978(Faslg);ENSRNOG00000003855(Dnaja3);ENSRNOG00000004131(Pkn1);ENSRNOG00000004630(Rag1);ENSRNOG00000004647(Il10);ENSRNOG00000005386(Kitlg);ENSRNOG00000005659(Aurkb);ENSRNOG00000007468(Ifng);ENSRNOG00000008180(Lyn);ENSRNO…
GO:0050869	negative regulation of B cell activation	Biological Process	biological regulation	26	-0.584159	-1.64941	0.00116144	0.163302	ENSRNOG00000000321(Cd24);ENSRNOG00000000323(Prdm1);ENSRNOG00000001843(Bcl6);ENSRNOG00000002304(Tnfrsf13b);ENSRNOG00000003486(Mnda);ENSRNOG00000004131(Pkn1);ENSRNOG00000004647(Il10);ENSRNOG00000005917(Pawr);ENSRNOG00000008180(Lyn);ENSRNOG00000010475(Casp3);ENSRNOG00000010798(Blk);ENSRNOG00000011054(Laptm5);ENSRNOG00000011096(Hmgb3);ENSRNOG00000011517(Tnfrsf21);ENSRNOG00000011702(Foxp3);ENSRNOG0000…
GO:0071389	cellular response to mineralocorticoid stimulus	Biological Process	response to stimulus	5	-0.84539	-1.64802	0.00588235	0.165459	ENSRNOG00000000190(Ep300);ENSRNOG00000000299(Foxo3);ENSRNOG00000004026(Atp2b1);ENSRNOG00000006067(Aifm1);ENSRNOG00000011815(Sgk1);ENSRNOG00000017842(Scnn1g);ENSRNOG00000020009(Npas4);ENSRNOG00000030981(Scnn1b)
GO:0098739	import across plasma membrane	Biological Process	localization	58	-0.509924	-1.64692	0	0.16691	ENSRNOG00000000596(Fyn);ENSRNOG00000000701(Iscu);ENSRNOG00000000924(Slc7a1);ENSRNOG00000000962(Slc15a4);ENSRNOG00000001216(Trpm2);ENSRNOG00000001232(Slc19a1);ENSRNOG00000002305(Slc15a2);ENSRNOG00000002832(Slc16a2);ENSRNOG00000002919(Gfap);ENSRNOG00000002934(Atp1b1);ENSRNOG00000003835(Slc43a2);ENSRNOG00000003960(Cltrn);ENSRNOG00000004133(Slc7a3);ENSRNOG00000004150(Slc9a7);ENSRNOG00000004720(Kcnj2)…
GO:0003143	embryonic heart tube morphogenesis	Biological Process	developmental process	36	-0.554696	-1.64631	0.00676437	0.167247	ENSRNOG00000000556(Nodal);ENSRNOG00000000805(Gja1);ENSRNOG00000000861(Zic3);ENSRNOG00000001053(Tmed2);ENSRNOG00000001720(Hes1);ENSRNOG00000001958(Ift57);ENSRNOG00000002146(Pkd2);ENSRNOG00000002346(Tbx22);ENSRNOG00000002582(Hand1);ENSRNOG00000002905(Ccdc103);ENSRNOG00000003039(Wnt3a);ENSRNOG00000003517(Tbx2);ENSRNOG00000005033(Acvr1);ENSRNOG00000005049(Tbr1);ENSRNOG00000005933(Yap1);ENSRNOG0000000…
GO:0035729	cellular response to hepatocyte growth factor stimulus	Biological Process	response to stimulus	11	-0.693936	-1.64618	0.00904393	0.166698	ENSRNOG00000002265(Casr);ENSRNOG00000004647(Il10);ENSRNOG00000005606(Med1);ENSRNOG00000007027(Hgf);ENSRNOG00000007089(Lgmn);ENSRNOG00000008174(Appl2);ENSRNOG00000010278(Il6);ENSRNOG00000010744(Nrp1);ENSRNOG00000013412(Creb1);ENSRNOG00000013574(Appl1);ENSRNOG00000015408(Vil1);ENSRNOG00000018865(Adamts12);ENSRNOG00000019253(Bcar1);ENSRNOG00000030888(Rela)
GO:0003015	heart process	Biological Process	multicellular organismal process	99	-0.480889	-1.6457	0	0.166845	ENSRNOG00000000322(Atg5);ENSRNOG00000000413(Pln);ENSRNOG00000000596(Fyn);ENSRNOG00000000805(Gja1);ENSRNOG00000001152(Glp1r);ENSRNOG00000001285(Atp2a2);ENSRNOG00000001300(P2rx4);ENSRNOG00000001399(Tbx5);ENSRNOG00000001551(Atp5pf);ENSRNOG00000001557(Cxadr);ENSRNOG00000001813(Dnm1l);ENSRNOG00000001825(AABR07034767.1);ENSRNOG00000001984(Kcne1);ENSRNOG00000002115(Sod1);ENSRNOG00000002372(Sgcd);ENSRNOG…
GO:0006972	hyperosmotic response	Biological Process	response to stimulus	16	-0.633006	-1.64486	0.00630517	0.167954	ENSRNOG00000001195(Trpv4);ENSRNOG00000001412(Epo);ENSRNOG00000001926(Cldn1);ENSRNOG00000002079(Mapk10);ENSRNOG00000003283(Rcsd1);ENSRNOG00000004131(Pkn1);ENSRNOG00000005480(Ybx3);ENSRNOG00000006136(Pdpk1);ENSRNOG00000006392(Xrcc6);ENSRNOG00000008012(Abcb4);ENSRNOG00000009513(Akr1b1);ENSRNOG00000011648(Aqp1);ENSRNOG00000015596(Efhd1);ENSRNOG00000016043(Aqp4);ENSRNOG00000016105(Xrcc5);ENSRNOG000000…
GO:0043507	positive regulation of JUN kinase activity	Biological Process	biological regulation	45	-0.528561	-1.6448	0.00327154	0.167223	ENSRNOG00000000439(Ager);ENSRNOG00000000528(Fgd2);ENSRNOG00000000871(Cd40lg);ENSRNOG00000001138(Taok3);ENSRNOG00000001515(Map3k20);ENSRNOG00000001708(Dvl3);ENSRNOG00000002161(Tlr6);ENSRNOG00000002749(Spag9);ENSRNOG00000004639(Traf6);ENSRNOG00000004677(Zeb2);ENSRNOG00000005506(Arhgef5);ENSRNOG00000006238(Traf2);ENSRNOG00000007018(Mapkbp1);ENSRNOG00000007271(Map3k9);ENSRNOG00000008868(Dusp19);ENSRN…
GO:1903426	regulation of reactive oxygen species biosynthetic process	Biological Process	biological regulation	54	-0.511773	-1.64396	0	0.168133	ENSRNOG00000000053(Crp);ENSRNOG00000000299(Foxo3);ENSRNOG00000000596(Fyn);ENSRNOG00000000597(Ccn6);ENSRNOG00000000763(RT1-M3-1);ENSRNOG00000000842(Ddah2);ENSRNOG00000000853(Aif1);ENSRNOG00000001224(Itgb2);ENSRNOG00000001964(Cd47);ENSRNOG00000002146(Pkd2);ENSRNOG00000002161(Tlr6);ENSRNOG00000002397(Slc30a10);ENSRNOG00000003031(Atp2b4);ENSRNOG00000003285(Mpv17l);ENSRNOG00000003455(Zfp13);ENSRNOG000…
GO:0070848	response to growth factor	Biological Process	response to stimulus	396	-0.45107	-1.64391	0	0.167387	ENSRNOG00000000091(Smad9);ENSRNOG00000000109(Fgf20);ENSRNOG00000000184(Tmprss6);ENSRNOG00000000190(Ep300);ENSRNOG00000000257(Smpd3);ENSRNOG00000000299(Foxo3);ENSRNOG00000000386(Pbld1);ENSRNOG00000000410(Nepn);ENSRNOG00000000411(Nus1);ENSRNOG00000000417(Numa1);ENSRNOG00000000513(Mapk14);ENSRNOG00000000556(Nodal);ENSRNOG00000000569(Vsir);ENSRNOG00000000596(Fyn);ENSRNOG00000000604(Hdac2);ENSRNOG0000…
GO:0032040	small-subunit processome	Cellular Component	protein-containing complex	24	-0.593445	-1.64197	0.00587544	0.17088	ENSRNOG00000004035(Krr1);ENSRNOG00000004387(Utp23);ENSRNOG00000004723(Fcf1);ENSRNOG00000005012(Utp14a);ENSRNOG00000005681(AABR07042323.1);ENSRNOG00000005823(Utp20);ENSRNOG00000007128(Nop56);ENSRNOG00000007174(Utp11);ENSRNOG00000010409(Nol6);ENSRNOG00000012147(Nop14);ENSRNOG00000012828(Emg1);ENSRNOG00000012927(Rrp9);ENSRNOG00000013285(Imp4);ENSRNOG00000013429(Tbl3);ENSRNOG00000014209(Utp6);ENSRNOG…
GO:0060753	regulation of mast cell chemotaxis	Biological Process	biological regulation	6	-0.805155	-1.64167	0.00141443	0.17074	ENSRNOG00000003587(Vegfd);ENSRNOG00000007062(Rin3);ENSRNOG00000007350(Rac2);ENSRNOG00000009910(Swap70);ENSRNOG00000011416(Vegfc);ENSRNOG00000021156(Vegfb)
GO:0010469	regulation of signaling receptor activity	Biological Process	biological regulation	59	-0.513003	-1.64159	0.00107875	0.170122	ENSRNOG00000000433(Prrt1);ENSRNOG00000000604(Hdac2);ENSRNOG00000000844(Ly6g6d);ENSRNOG00000000989(Bud31);ENSRNOG00000001006(Nptx2);ENSRNOG00000001414(Serpine1);ENSRNOG00000001434(Zp3);ENSRNOG00000001480(Ncf1);ENSRNOG00000002032(Ifngr2);ENSRNOG00000002728(Btc);ENSRNOG00000002754(Areg);ENSRNOG00000002782(Epgn);ENSRNOG00000003262(Cacng4);ENSRNOG00000003288(Cacng5);ENSRNOG00000003409(NEWGENE_1565644)…
GO:0001782	B cell homeostasis	Biological Process	biological regulation	25	-0.584669	-1.64106	0.00692042	0.170457	ENSRNOG00000000485(Bak1);ENSRNOG00000000595(Traf3ip2);ENSRNOG00000001425(Sh2b2);ENSRNOG00000002304(Tnfrsf13b);ENSRNOG00000002791(Bcl2);ENSRNOG00000004131(Pkn1);ENSRNOG00000004826(Sos2);ENSRNOG00000007106(Sos1);ENSRNOG00000008180(Lyn);ENSRNOG00000008292(Hif1a);ENSRNOG00000009196(Rc3h2);ENSRNOG00000009371(Abl1);ENSRNOG00000010265(Ada);ENSRNOG00000010475(Casp3);ENSRNOG00000011702(Foxp3);ENSRNOG00000…
GO:0042130	negative regulation of T cell proliferation	Biological Process	biological regulation	43	-0.527555	-1.64106	0.00442478	0.169651	ENSRNOG00000000321(Cd24);ENSRNOG00000000569(Vsir);ENSRNOG00000001265(Mad1l1);ENSRNOG00000001527(Cd80);ENSRNOG00000001982(Cblb);ENSRNOG00000002054(Glmn);ENSRNOG00000005783(Dlg5);ENSRNOG00000005917(Pawr);ENSRNOG00000006120(Shh);ENSRNOG00000006241(Marchf7);ENSRNOG00000006329(Peli1);ENSRNOG00000008153(Crtam);ENSRNOG00000008816(Gpnmb);ENSRNOG00000009694(Bmp4);ENSRNOG00000009837(Tmem131l);ENSRNOG000000…
GO:0002507	tolerance induction	Biological Process	developmental process	15	-0.64445	-1.64078	0.00620347	0.169402	ENSRNOG00000000777(RT1-S3);ENSRNOG00000001213(Aire);ENSRNOG00000001982(Cblb);ENSRNOG00000002821(Phlpp1);ENSRNOG00000004226(Irak3);ENSRNOG00000006241(Marchf7);ENSRNOG00000008180(Lyn);ENSRNOG00000009919(Acod1);ENSRNOG00000010315(Ccr4);ENSRNOG00000010798(Blk);ENSRNOG00000011702(Foxp3);ENSRNOG00000013265(Tgfbr2);ENSRNOG00000016069(Cd3e);ENSRNOG00000016112(Cd274);ENSRNOG00000019043(Pdcd1);ENSRNOG00000…
GO:0034315	regulation of Arp2/3 complex-mediated actin nucleation	Biological Process	cellular component organization or biogenesis	16	-0.634295	-1.64077	0.00483676	0.168594	ENSRNOG00000001091(Hip1r);ENSRNOG00000006975(Wasl);ENSRNOG00000007518(Nckap1);ENSRNOG00000009805(Wasf2);ENSRNOG00000010184(Brk1);ENSRNOG00000010533(Arfip1);ENSRNOG00000011945(Cyfip1);ENSRNOG00000014893(Wdr63);ENSRNOG00000018440(Arfip2);ENSRNOG00000019319(Fchsd2);ENSRNOG00000019838(Gmfg);ENSRNOG00000021828(Coro1b);ENSRNOG00000024492(Ap1ar);ENSRNOG00000031058(Was);ENSRNOG00000037827(RGD1561552);ENS…
GO:1990573	potassium ion import across plasma membrane	Biological Process	localization	8	-0.758655	-1.64064	0.00670241	0.168098	ENSRNOG00000002934(Atp1b1);ENSRNOG00000004720(Kcnj2);ENSRNOG00000005196(Slc12a6);ENSRNOG00000005369(Kcnj3);ENSRNOG00000007290(Atp1a2);ENSRNOG00000008831(Hcn2);ENSRNOG00000009265(Kcnk9);ENSRNOG00000009450(Hcn4);ENSRNOG00000009872(Kcnh2);ENSRNOG00000011227(Atp1b2);ENSRNOG00000011501(Atp1b3);ENSRNOG00000013463(Kcnj8);ENSRNOG00000014686(Kcnd3);ENSRNOG00000018543(Atp4b);ENSRNOG00000020263(Atp1a3);ENSR…
GO:0002263	cell activation involved in immune response	Biological Process	response to stimulus	151	-0.464053	-1.63935	0	0.170188	ENSRNOG00000000105(Cplx2);ENSRNOG00000000692(Ung);ENSRNOG00000000723(RT1-CE5);ENSRNOG00000000763(RT1-M3-1);ENSRNOG00000000871(Cd40lg);ENSRNOG00000000895(Rabgef1);ENSRNOG00000000962(Slc15a4);ENSRNOG00000000994(Stxbp2);ENSRNOG00000001040(Pms2);ENSRNOG00000001224(Itgb2);ENSRNOG00000001250(Lfng);ENSRNOG00000001304(Bcr);ENSRNOG00000001786(Snx4);ENSRNOG00000001843(Bcl6);ENSRNOG00000002045(Anxa3);ENSRNO…
GO:1903555	regulation of tumor necrosis factor superfamily cytokine production	Biological Process	biological regulation	103	-0.475647	-1.63852	0.00102459	0.171317	ENSRNOG00000000321(Cd24);ENSRNOG00000000439(Ager);ENSRNOG00000000569(Vsir);ENSRNOG00000000604(Hdac2);ENSRNOG00000000777(RT1-S3);ENSRNOG00000000839(Nfkbil1);ENSRNOG00000001642(Tbc1d23);ENSRNOG00000001699(Setd4);ENSRNOG00000001821(Adipoq);ENSRNOG00000001964(Cd47);ENSRNOG00000002161(Tlr6);ENSRNOG00000002735(Dhx9);ENSRNOG00000003254(Il23a);ENSRNOG00000003622(Cybb);ENSRNOG00000004226(Irak3);ENSRNOG000…
GO:0106057	negative regulation of calcineurin-mediated signaling	Biological Process	biological regulation	9	-0.716995	-1.63823	0.00788436	0.171181	ENSRNOG00000002833(Gsk3b);ENSRNOG00000003031(Atp2b4);ENSRNOG00000004742(Chp1);ENSRNOG00000007821(Dyrk2);ENSRNOG00000009615(Mtor);ENSRNOG00000014815(Myoz2);ENSRNOG00000016866(Fhl2);ENSRNOG00000019745(Actn3);ENSRNOG00000021259(Prnp);ENSRNOG00000021510(Tbc1d10c);ENSRNOG00000040122(Myoz1);ENSRNOG00000061450(Homer2)
GO:0046651	lymphocyte proliferation	Biological Process	cellular process	170	-0.462071	-1.63815	0	0.170533	ENSRNOG00000000321(Cd24);ENSRNOG00000000323(Prdm1);ENSRNOG00000000439(Ager);ENSRNOG00000000521(Cdkn1a);ENSRNOG00000000569(Vsir);ENSRNOG00000000596(Fyn);ENSRNOG00000000655(Ptprc);ENSRNOG00000000777(RT1-S3);ENSRNOG00000000805(Gja1);ENSRNOG00000000853(Aif1);ENSRNOG00000000855(Lst1);ENSRNOG00000000871(Cd40lg);ENSRNOG00000000924(Slc7a1);ENSRNOG00000001017(Cd209);ENSRNOG00000001224(Itgb2);ENSRNOG000000…
GO:0030728	ovulation	Biological Process	multi-organism process	11	-0.695429	-1.63757	0.00386598	0.171055	ENSRNOG00000000299(Foxo3);ENSRNOG00000001585(Nrip1);ENSRNOG00000001607(Adamts1);ENSRNOG00000002889(Afp);ENSRNOG00000006778(Mmp19);ENSRNOG00000006831(Pgr);ENSRNOG00000009348(Nos3);ENSRNOG00000014320(Inhba);ENSRNOG00000014793(Gpr149);ENSRNOG00000015441(Il4r);ENSRNOG00000016717(Gas2);ENSRNOG00000018445(Agt);ENSRNOG00000022343(Alms1);ENSRNOG00000050792(Tnfaip6);ENSRNOG00000060237(Inhbb)
GO:0032350	regulation of hormone metabolic process	Biological Process	biological regulation	21	-0.595504	-1.63586	0.00833333	0.174301	ENSRNOG00000001742(Clcn2);ENSRNOG00000002042(Gfi1);ENSRNOG00000002074(Rest);ENSRNOG00000004649(Il1b);ENSRNOG00000005985(Kcnma1);ENSRNOG00000008292(Hif1a);ENSRNOG00000009740(Slco1c1);ENSRNOG00000010280(Pde8b);ENSRNOG00000010917(Bmp5);ENSRNOG00000012054(Zmpste24);ENSRNOG00000013166(Wnt4);ENSRNOG00000013717(Bmp6);ENSRNOG00000014369(Slc27a4);ENSRNOG00000015156(Gal);ENSRNOG00000015541(Gnb3);ENSRNOG000…
GO:0035872	nucleotide-binding domain, leucine rich repeat containing receptor signaling pathway	Biological Process	biological regulation	13	-0.664094	-1.63538	0.0139241	0.174653	ENSRNOG00000000962(Slc15a4);ENSRNOG00000007390(Nfkbia);ENSRNOG00000009389(Ripk2);ENSRNOG00000010522(Tlr4);ENSRNOG00000012017(Otulin);ENSRNOG00000014124(Nod2);ENSRNOG00000017324(Slc46a2);ENSRNOG00000019614(Ptpn22);ENSRNOG00000019950(Peli3);ENSRNOG00000021644(Slc15a3);ENSRNOG00000025948(Inava);ENSRNOG00000030888(Rela);ENSRNOG00000031138(Irgm);ENSRNOG00000049517(Tnfaip3)
GO:0051769	regulation of nitric-oxide synthase biosynthetic process	Biological Process	biological regulation	13	-0.674089	-1.63531	0.00628141	0.173987	ENSRNOG00000001005(Fcer2);ENSRNOG00000004437(Map2k6);ENSRNOG00000006612(LOC108348082);ENSRNOG00000007159(Ccl2);ENSRNOG00000007468(Ifng);ENSRNOG00000007660(Fntb);ENSRNOG00000009754(Nampt);ENSRNOG00000009822(Tlr2);ENSRNOG00000010522(Tlr4);ENSRNOG00000012576(Selenos);ENSRNOG00000014079(Stat1);ENSRNOG00000014124(Nod2);ENSRNOG00000014361(Edn1);ENSRNOG00000015992(Ccl20);ENSRNOG00000016456(Il33);ENSRNOG…
GO:1905906	regulation of amyloid fibril formation	Biological Process	cellular component organization or biogenesis	11	-0.692295	-1.63441	0.0103896	0.175443	ENSRNOG00000000473(Pfdn6);ENSRNOG00000003983(Pfdn2);ENSRNOG00000006997(App);ENSRNOG00000009110(Psen1);ENSRNOG00000009946(Ldlr);ENSRNOG00000010524(Cryab);ENSRNOG00000010853(Chrna7);ENSRNOG00000012985(Pfdn5);ENSRNOG00000016460(Clu);ENSRNOG00000018454(Apoe);ENSRNOG00000018653(Pfdn1);ENSRNOG00000050932(Pfdn4)
GO:0061299	retina vasculature morphogenesis in camera-type eye	Biological Process	developmental process	7	-0.765448	-1.6334	0.00673854	0.176918	ENSRNOG00000002960(Ndp);ENSRNOG00000004566(Arhgef15);ENSRNOG00000010744(Nrp1);ENSRNOG00000015911(Lrp5);ENSRNOG00000016281(Col4a1);ENSRNOG00000016848(Fzd4);ENSRNOG00000017237(Lama1);ENSRNOG00000018109(Clic4);ENSRNOG00000021919(Rhoj);ENSRNOG00000040287(Cyp1b1);ENSRNOG00000046042(LOC100909913);ENSRNOG00000055204(AABR07034833.1);ENSRNOG00000057397(AABR07071701.1)
GO:0032689	negative regulation of interferon-gamma production	Biological Process	biological regulation	18	-0.622005	-1.63331	0.00832342	0.176308	ENSRNOG00000000569(Vsir);ENSRNOG00000002968(Tnfsf4);ENSRNOG00000004647(Il10);ENSRNOG00000005751(Il36rn);ENSRNOG00000006789(Ddit3);ENSRNOG00000006949(C1qbp);ENSRNOG00000007197(Nr1h4);ENSRNOG00000008416(Gimap5);ENSRNOG00000009131(Zc3h12a);ENSRNOG00000009972(Rara);ENSRNOG00000010522(Tlr4);ENSRNOG00000011054(Laptm5);ENSRNOG00000011702(Foxp3);ENSRNOG00000013395(Pglyrp1);ENSRNOG00000014124(Nod2);ENSRNO…
GO:1903557	positive regulation of tumor necrosis factor superfamily cytokine production	Biological Process	biological regulation	64	-0.498663	-1.63322	0	0.175713	ENSRNOG00000000439(Ager);ENSRNOG00000000604(Hdac2);ENSRNOG00000000777(RT1-S3);ENSRNOG00000001699(Setd4);ENSRNOG00000002735(Dhx9);ENSRNOG00000003254(Il23a);ENSRNOG00000003622(Cybb);ENSRNOG00000004380(Il12b);ENSRNOG00000004409(Sash3);ENSRNOG00000004726(Mapkapk2);ENSRNOG00000005404(Rasgrp1);ENSRNOG00000006227(Ifih1);ENSRNOG00000006384(Ddx58);ENSRNOG00000006997(App);ENSRNOG00000007159(Ccl2);ENSRNOG00…
GO:0045309	protein phosphorylated amino acid binding	Molecular Function	binding	42	-0.521555	-1.63314	0.00548246	0.17509	ENSRNOG00000000151(Ldlrap1);ENSRNOG00000001849(Mapk1);ENSRNOG00000001868(LOC100911248);ENSRNOG00000001982(Cblb);ENSRNOG00000002014(Stap1);ENSRNOG00000002104(Scaf4);ENSRNOG00000002946(Socs3);ENSRNOG00000003990(Grb2);ENSRNOG00000004305(Abl2);ENSRNOG00000004763(Sirpa);ENSRNOG00000005183(Rtf1);ENSRNOG00000005290(Ywhae);ENSRNOG00000007422(Vav2);ENSRNOG00000008444(Cbl);ENSRNOG00000009331(Hck);ENSRNOG00…
GO:0031944	negative regulation of glucocorticoid metabolic process	Biological Process	biological regulation	5	-0.8544	-1.63269	0.00140252	0.175385	ENSRNOG00000002074(Rest);ENSRNOG00000010917(Bmp5);ENSRNOG00000016343(Dkk3);ENSRNOG00000021276(Bmp2);ENSRNOG00000030019(Atp1a1)
GO:0098631	cell adhesion mediator activity	Molecular Function	binding	13	-0.66007	-1.63265	0.01375	0.174655	ENSRNOG00000001964(Cd47);ENSRNOG00000004067(Nrcam);ENSRNOG00000005652(Cntn4);ENSRNOG00000006723(Itga11);ENSRNOG00000008054(Igsf9);ENSRNOG00000008217(Madcam1);ENSRNOG00000008246(Emilin1);ENSRNOG00000008414(Bsg);ENSRNOG00000009149(Jam3);ENSRNOG00000010966(Itgb1);ENSRNOG00000016502(Dscaml1);ENSRNOG00000018645(Rpsa);ENSRNOG00000018708(Ppp1ca);ENSRNOG00000021217(Itga10);ENSRNOG00000024082(Gldn);ENSRNO…
GO:0009620	response to fungus	Biological Process	multi-organism process	25	-0.577695	-1.63224	0.00232288	0.174758	ENSRNOG00000000322(Atg5);ENSRNOG00000000485(Bak1);ENSRNOG00000001809(LOC681544);ENSRNOG00000002802(Cxcl1);ENSRNOG00000005751(Il36rn);ENSRNOG00000008310(Mpo);ENSRNOG00000009175(Jagn1);ENSRNOG00000009822(Tlr2);ENSRNOG00000010057(Clec4n);ENSRNOG00000010278(Il6);ENSRNOG00000011153(Il17ra);ENSRNOG00000012160(Syk);ENSRNOG00000012172(Spi1);ENSRNOG00000012280(Ptx3);ENSRNOG00000012467(Il17a);ENSRNOG000000…
GO:1902745	positive regulation of lamellipodium organization	Biological Process	cellular component organization or biogenesis	24	-0.585268	-1.6322	0.00579374	0.174108	ENSRNOG00000000697(Coro1c);ENSRNOG00000001068(Rac1);ENSRNOG00000003206(Actr3);ENSRNOG00000004089(Enpp2);ENSRNOG00000004959(Actr2);ENSRNOG00000007350(Rac2);ENSRNOG00000007518(Nckap1);ENSRNOG00000009495(Src);ENSRNOG00000009615(Mtor);ENSRNOG00000009805(Wasf2);ENSRNOG00000010184(Brk1);ENSRNOG00000011648(Aqp1);ENSRNOG00000011945(Cyfip1);ENSRNOG00000013536(Cdc42);ENSRNOG00000014276(Plce1);ENSRNOG000000…
GO:0051117	ATPase binding	Molecular Function	binding	54	-0.512585	-1.63218	0	0.173365	ENSRNOG00000001033(Nufip1);ENSRNOG00000001573(Usp25);ENSRNOG00000001859(Sdf2l1);ENSRNOG00000002146(Pkd2);ENSRNOG00000002440(Ralb);ENSRNOG00000002934(Atp1b1);ENSRNOG00000003206(Actr3);ENSRNOG00000003946(Tor1aip1);ENSRNOG00000005108(Wfs1);ENSRNOG00000005355(Ncstn);ENSRNOG00000005470(Atxn3);ENSRNOG00000005551(Derl1);ENSRNOG00000005639(Ar);ENSRNOG00000006324(Trpc6);ENSRNOG00000006803(Dnajc10);ENSRNOG…
GO:1903672	positive regulation of sprouting angiogenesis	Biological Process	biological regulation	24	-0.590972	-1.63171	0.00463499	0.173694	ENSRNOG00000003095(Fgfbp1);ENSRNOG00000003715(Srpx2);ENSRNOG00000004158(Hdac9);ENSRNOG00000004647(Il10);ENSRNOG00000006136(Pdpk1);ENSRNOG00000009227(Aplnr);ENSRNOG00000009371(Abl1);ENSRNOG00000010349(Ghrl);ENSRNOG00000010744(Nrp1);ENSRNOG00000011077(Tjp1);ENSRNOG00000011157(Jak1);ENSRNOG00000011951(Plk2);ENSRNOG00000012347(Gata2);ENSRNOG00000012410(S100a1);ENSRNOG00000013867(Fgf1);ENSRNOG00000014…
GO:0070646	protein modification by small protein removal	Biological Process	cellular process	107	-0.478213	-1.6311	0	0.174271	ENSRNOG00000000702(Sart3);ENSRNOG00000000909(Uspl1);ENSRNOG00000001059(Usp42);ENSRNOG00000001346(Cops6);ENSRNOG00000001573(Usp25);ENSRNOG00000001598(Usp16);ENSRNOG00000001773(Senp2);ENSRNOG00000002106(Usp46);ENSRNOG00000002343(Uchl1);ENSRNOG00000002844(Usp27x);ENSRNOG00000003261(Usp9x);ENSRNOG00000003545(Uchl5);ENSRNOG00000003785(Usp43);ENSRNOG00000004681(Eny2);ENSRNOG00000005470(Atxn3);ENSRNOG00…
GO:0030155	regulation of cell adhesion	Biological Process	biological regulation	453	-0.446809	-1.63053	0	0.174741	ENSRNOG00000000097(Cd160);ENSRNOG00000000321(Cd24);ENSRNOG00000000439(Ager);ENSRNOG00000000442(Notch4);ENSRNOG00000000451(RT1-Ba);ENSRNOG00000000513(Mapk14);ENSRNOG00000000536(Mdga1);ENSRNOG00000000556(Nodal);ENSRNOG00000000569(Vsir);ENSRNOG00000000599(Lama4);ENSRNOG00000000655(Ptprc);ENSRNOG00000000697(Coro1c);ENSRNOG00000000777(RT1-S3);ENSRNOG00000000826(Flot1);ENSRNOG00000000853(Aif1);ENSRNOG0…
GO:0090068	positive regulation of cell cycle process	Biological Process	biological regulation	145	-0.464071	-1.63038	0	0.174334	ENSRNOG00000000257(Smpd3);ENSRNOG00000000417(Numa1);ENSRNOG00000000521(Cdkn1a);ENSRNOG00000000632(Cdk1);ENSRNOG00000000853(Aif1);ENSRNOG00000001283(Anapc7);ENSRNOG00000001387(LOC100910540);ENSRNOG00000001515(Map3k20);ENSRNOG00000001607(Adamts1);ENSRNOG00000001738(Eif4g1);ENSRNOG00000001884(Ranbp1);ENSRNOG00000002105(Cdc7);ENSRNOG00000002146(Pkd2);ENSRNOG00000002364(Rnf112);ENSRNOG00000002394(Tpr)…
GO:0070423	nucleotide-binding oligomerization domain containing signaling pathway	Biological Process	biological regulation	13	-0.664094	-1.62985	0.0151133	0.174708	ENSRNOG00000000962(Slc15a4);ENSRNOG00000007390(Nfkbia);ENSRNOG00000009389(Ripk2);ENSRNOG00000010522(Tlr4);ENSRNOG00000012017(Otulin);ENSRNOG00000014124(Nod2);ENSRNOG00000017324(Slc46a2);ENSRNOG00000019614(Ptpn22);ENSRNOG00000019950(Peli3);ENSRNOG00000021644(Slc15a3);ENSRNOG00000025948(Inava);ENSRNOG00000030888(Rela);ENSRNOG00000031138(Irgm);ENSRNOG00000049517(Tnfaip3)
GO:0045019	negative regulation of nitric oxide biosynthetic process	Biological Process	biological regulation	8	-0.746451	-1.62954	0.00519481	0.174669	ENSRNOG00000003031(Atp2b4);ENSRNOG00000004496(Rock2);ENSRNOG00000004647(Il10);ENSRNOG00000004763(Sirpa);ENSRNOG00000007624(Il4);ENSRNOG00000008416(Gimap5);ENSRNOG00000009131(Zc3h12a);ENSRNOG00000045558(Cd34);ENSRNOG00000046261(Acp5);ENSRNOG00000056836(Cav1)
GO:0071706	tumor necrosis factor superfamily cytokine production	Biological Process	multicellular organismal process	103	-0.475647	-1.62951	0	0.173974	ENSRNOG00000000321(Cd24);ENSRNOG00000000439(Ager);ENSRNOG00000000569(Vsir);ENSRNOG00000000604(Hdac2);ENSRNOG00000000777(RT1-S3);ENSRNOG00000000839(Nfkbil1);ENSRNOG00000001642(Tbc1d23);ENSRNOG00000001699(Setd4);ENSRNOG00000001821(Adipoq);ENSRNOG00000001964(Cd47);ENSRNOG00000002161(Tlr6);ENSRNOG00000002735(Dhx9);ENSRNOG00000003254(Il23a);ENSRNOG00000003622(Cybb);ENSRNOG00000004226(Irak3);ENSRNOG000…
GO:0006940	regulation of smooth muscle contraction	Biological Process	biological regulation	24	-0.571462	-1.62951	0.0119332	0.173231	ENSRNOG00000001287(Gper1);ENSRNOG00000002115(Sod1);ENSRNOG00000002164(Nmu);ENSRNOG00000002227(Kit);ENSRNOG00000002636(Abat);ENSRNOG00000002922(Adora2b);ENSRNOG00000003442(Adora1);ENSRNOG00000003669(Myocd);ENSRNOG00000003687(Rgs2);ENSRNOG00000004026(Atp2b1);ENSRNOG00000004823(Dock4);ENSRNOG00000005985(Kcnma1);ENSRNOG00000007290(Atp1a2);ENSRNOG00000009299(Adra2c);ENSRNOG00000009390(Edn2);ENSRNOG000…
GO:1903038	negative regulation of leukocyte cell-cell adhesion	Biological Process	biological regulation	81	-0.484396	-1.62926	0	0.173046	ENSRNOG00000000321(Cd24);ENSRNOG00000000569(Vsir);ENSRNOG00000001265(Mad1l1);ENSRNOG00000001302(Adora2a);ENSRNOG00000001527(Cd80);ENSRNOG00000001843(Bcl6);ENSRNOG00000001982(Cblb);ENSRNOG00000002054(Glmn);ENSRNOG00000002309(Hlx);ENSRNOG00000002568(Socs1);ENSRNOG00000002968(Tnfsf4);ENSRNOG00000003520(Prdx2);ENSRNOG00000005783(Dlg5);ENSRNOG00000005917(Pawr);ENSRNOG00000006120(Shh);ENSRNOG0000000624…
GO:0002753	cytoplasmic pattern recognition receptor signaling pathway	Biological Process	biological regulation	37	-0.537253	-1.62815	0.00991189	0.174791	ENSRNOG00000000962(Slc15a4);ENSRNOG00000001187(Oasl);ENSRNOG00000002722(Sec14l1);ENSRNOG00000002940(Ankrd17);ENSRNOG00000003786(Tspan6);ENSRNOG00000006180(Pum2);ENSRNOG00000006227(Ifih1);ENSRNOG00000006384(Ddx58);ENSRNOG00000006949(C1qbp);ENSRNOG00000007097(Gpatch3);ENSRNOG00000007390(Nfkbia);ENSRNOG00000007520(Zcchc3);ENSRNOG00000009389(Ripk2);ENSRNOG00000010522(Tlr4);ENSRNOG00000011709(Pum1);EN…
GO:0032680	regulation of tumor necrosis factor production	Biological Process	biological regulation	101	-0.475291	-1.62769	0.00102669	0.175229	ENSRNOG00000000321(Cd24);ENSRNOG00000000439(Ager);ENSRNOG00000000569(Vsir);ENSRNOG00000000604(Hdac2);ENSRNOG00000000777(RT1-S3);ENSRNOG00000000839(Nfkbil1);ENSRNOG00000001642(Tbc1d23);ENSRNOG00000001699(Setd4);ENSRNOG00000001821(Adipoq);ENSRNOG00000001964(Cd47);ENSRNOG00000002161(Tlr6);ENSRNOG00000002735(Dhx9);ENSRNOG00000003254(Il23a);ENSRNOG00000003622(Cybb);ENSRNOG00000004226(Irak3);ENSRNOG000…
GO:0015278	calcium-release channel activity	Molecular Function	transporter activity	11	-0.689122	-1.62727	0.0115533	0.175375	ENSRNOG00000000975(Mcoln1);ENSRNOG00000001216(Trpm2);ENSRNOG00000001804(Itpr2);ENSRNOG00000002146(Pkd2);ENSRNOG00000006645(Ryr3);ENSRNOG00000007104(Itpr1);ENSRNOG00000007354(Trpa1);ENSRNOG00000013387(Tpcn2);ENSRNOG00000015024(Mcoln3);ENSRNOG00000015089(Mcoln2);ENSRNOG00000017060(Ryr2);ENSRNOG00000017671(Rasa3);ENSRNOG00000020557(Ryr1);ENSRNOG00000052795(Itpr3);ENSRNOG00000053339(AABR07062512.1);E…
GO:0071347	cellular response to interleukin-1	Biological Process	response to stimulus	59	-0.506596	-1.62712	0.00215983	0.174937	ENSRNOG00000000239(Ccl7);ENSRNOG00000000515(Mapk13);ENSRNOG00000001444(Ccl26);ENSRNOG00000001964(Cd47);ENSRNOG00000002607(Sox9);ENSRNOG00000002792(Cxcl2);ENSRNOG00000003206(Actr3);ENSRNOG00000004226(Irak3);ENSRNOG00000004339(Yy1);ENSRNOG00000004362(Rps6ka5);ENSRNOG00000004639(Traf6);ENSRNOG00000004649(Il1b);ENSRNOG00000004810(Plcb1);ENSRNOG00000004854(Has2);ENSRNOG00000005871(Il1rn);ENSRNOG000000…
GO:0002643	regulation of tolerance induction	Biological Process	biological regulation	10	-0.711851	-1.62663	0.0104302	0.175233	ENSRNOG00000001982(Cblb);ENSRNOG00000002821(Phlpp1);ENSRNOG00000004226(Irak3);ENSRNOG00000006241(Marchf7);ENSRNOG00000011702(Foxp3);ENSRNOG00000013265(Tgfbr2);ENSRNOG00000016069(Cd3e);ENSRNOG00000016112(Cd274);ENSRNOG00000019043(Pdcd1);ENSRNOG00000027811(Lilrb4);ENSRNOG00000031443(Havcr2);ENSRNOG00000038835(Cd86);ENSRNOG00000038999(RT1-A1);ENSRNOG00000047647(Il2ra);ENSRNOG00000049797(NEWGENE_1311…
GO:0051574	positive regulation of histone H3-K9 methylation	Biological Process	cellular component organization or biogenesis	6	-0.814041	-1.62574	0.00416667	0.176647	ENSRNOG00000009218(Prdm12);ENSRNOG00000011353(Gfi1b);ENSRNOG00000019638(Lmna);ENSRNOG00000020109(LOC100910371);ENSRNOG00000020701(Brca1);ENSRNOG00000045918(Jarid2);ENSRNOG00000046142(Dmrtc2);ENSRNOG00000051592(AABR07044925.1);ENSRNOG00000054901(Rif1);ENSRNOG00000055858(Myb);ENSRNOG00000056659(Mecp2);ENSRNOG00000060355(H1f5)
GO:0032640	tumor necrosis factor production	Biological Process	multicellular organismal process	101	-0.475291	-1.62551	0.00102564	0.176454	ENSRNOG00000000321(Cd24);ENSRNOG00000000439(Ager);ENSRNOG00000000569(Vsir);ENSRNOG00000000604(Hdac2);ENSRNOG00000000777(RT1-S3);ENSRNOG00000000839(Nfkbil1);ENSRNOG00000001642(Tbc1d23);ENSRNOG00000001699(Setd4);ENSRNOG00000001821(Adipoq);ENSRNOG00000001964(Cd47);ENSRNOG00000002161(Tlr6);ENSRNOG00000002735(Dhx9);ENSRNOG00000003254(Il23a);ENSRNOG00000003622(Cybb);ENSRNOG00000004226(Irak3);ENSRNOG000…
GO:1901841	regulation of high voltage-gated calcium channel activity	Biological Process	biological regulation	8	-0.76119	-1.62508	0.00943396	0.176605	ENSRNOG00000004060(Calm1);ENSRNOG00000005905(Pde4b);ENSRNOG00000007567(Rem1);ENSRNOG00000008176(Nppa);ENSRNOG00000009288(Fgf14);ENSRNOG00000011901(Rrad);ENSRNOG00000016770(Calm2);ENSRNOG00000023919(Nipsnap2);ENSRNOG00000032788(Dysf);ENSRNOG00000049780(Sri);ENSRNOG00000054274(Cacnb3)
GO:0002820	negative regulation of adaptive immune response	Biological Process	biological regulation	31	-0.552234	-1.624	0.00568182	0.178347	ENSRNOG00000000097(Cd160);ENSRNOG00000000569(Vsir);ENSRNOG00000000723(RT1-CE5);ENSRNOG00000001843(Bcl6);ENSRNOG00000002968(Tnfsf4);ENSRNOG00000003562(Susd4);ENSRNOG00000004062(C4bpa);ENSRNOG00000004125(C4bpb);ENSRNOG00000005747(Il27ra);ENSRNOG00000007624(Il4);ENSRNOG00000009131(Zc3h12a);ENSRNOG00000009196(Rc3h2);ENSRNOG00000009427(Tbx21);ENSRNOG00000011702(Foxp3);ENSRNOG00000012865(Parp3);ENSRNOG…
GO:0070431	nucleotide-binding oligomerization domain containing 2 signaling pathway	Biological Process	biological regulation	13	-0.664094	-1.62398	0.00375	0.177649	ENSRNOG00000000962(Slc15a4);ENSRNOG00000007390(Nfkbia);ENSRNOG00000009389(Ripk2);ENSRNOG00000010522(Tlr4);ENSRNOG00000012017(Otulin);ENSRNOG00000014124(Nod2);ENSRNOG00000019614(Ptpn22);ENSRNOG00000019950(Peli3);ENSRNOG00000021644(Slc15a3);ENSRNOG00000025948(Inava);ENSRNOG00000030888(Rela);ENSRNOG00000031138(Irgm);ENSRNOG00000049517(Tnfaip3)
GO:0032943	mononuclear cell proliferation	Biological Process	cell proliferation	172	-0.458203	-1.62357	0	0.177807	ENSRNOG00000000053(Crp);ENSRNOG00000000321(Cd24);ENSRNOG00000000323(Prdm1);ENSRNOG00000000439(Ager);ENSRNOG00000000521(Cdkn1a);ENSRNOG00000000569(Vsir);ENSRNOG00000000596(Fyn);ENSRNOG00000000655(Ptprc);ENSRNOG00000000777(RT1-S3);ENSRNOG00000000805(Gja1);ENSRNOG00000000853(Aif1);ENSRNOG00000000855(Lst1);ENSRNOG00000000871(Cd40lg);ENSRNOG00000000924(Slc7a1);ENSRNOG00000001017(Cd209);ENSRNOG00000001…
GO:0005938	cell cortex	Cellular Component	cell part	178	-0.453708	-1.62309	0	0.178109	ENSRNOG00000000007(Gad1);ENSRNOG00000000040(RGD1304622);ENSRNOG00000000417(Numa1);ENSRNOG00000000579(Marcks);ENSRNOG00000000633(Rhobtb1);ENSRNOG00000000826(Flot1);ENSRNOG00000000894(Fry);ENSRNOG00000001091(Hip1r);ENSRNOG00000001149(Pxn);ENSRNOG00000001448(Hip1);ENSRNOG00000002144(Exoc1);ENSRNOG00000002146(Pkd2);ENSRNOG00000002171(Phldb2);ENSRNOG00000002182(Septin11);ENSRNOG00000002208(Shroom3);EN…
GO:0035282	segmentation	Biological Process	developmental process	56	-0.504967	-1.62194	0	0.179995	ENSRNOG00000000012(Tcf15);ENSRNOG00000000075(Mtf2);ENSRNOG00000000190(Ep300);ENSRNOG00000000640(Egr2);ENSRNOG00000001053(Tmed2);ENSRNOG00000001250(Lfng);ENSRNOG00000002538(Epb41l5);ENSRNOG00000002812(Lhx1);ENSRNOG00000002979(Tbx19);ENSRNOG00000003014(Poglut1);ENSRNOG00000003039(Wnt3a);ENSRNOG00000003848(Med12);ENSRNOG00000004018(Tdrd5);ENSRNOG00000004210(Osr1);ENSRNOG00000004281(Cobl);ENSRNOG0000…
GO:0034113	heterotypic cell-cell adhesion	Biological Process	biological adhesion	34	-0.54489	-1.62185	0.00671892	0.179471	ENSRNOG00000000439(Ager);ENSRNOG00000000826(Flot1);ENSRNOG00000001224(Itgb2);ENSRNOG00000001557(Cxadr);ENSRNOG00000001821(Adipoq);ENSRNOG00000001825(AABR07034767.1);ENSRNOG00000001964(Cd47);ENSRNOG00000002141(Cd200);ENSRNOG00000004647(Il10);ENSRNOG00000004649(Il1b);ENSRNOG00000004861(Itga4);ENSRNOG00000004912(Itgav);ENSRNOG00000005871(Il1rn);ENSRNOG00000006094(Cd44);ENSRNOG00000006604(Thy1);ENSRN…
GO:0060047	heart contraction	Biological Process	multicellular organismal process	92	-0.477654	-1.62178	0	0.178943	ENSRNOG00000000322(Atg5);ENSRNOG00000000413(Pln);ENSRNOG00000000805(Gja1);ENSRNOG00000001152(Glp1r);ENSRNOG00000001285(Atp2a2);ENSRNOG00000001300(P2rx4);ENSRNOG00000001399(Tbx5);ENSRNOG00000001551(Atp5pf);ENSRNOG00000001557(Cxadr);ENSRNOG00000001813(Dnm1l);ENSRNOG00000001825(AABR07034767.1);ENSRNOG00000001984(Kcne1);ENSRNOG00000002115(Sod1);ENSRNOG00000002372(Sgcd);ENSRNOG00000002418(Tgfb2);ENSRN…
GO:0090092	regulation of transmembrane receptor protein serine/threonine kinase signaling pathway	Biological Process	biological regulation	142	-0.457041	-1.6204	0	0.181347	ENSRNOG00000000184(Tmprss6);ENSRNOG00000000190(Ep300);ENSRNOG00000000386(Pbld1);ENSRNOG00000000410(Nepn);ENSRNOG00000000417(Numa1);ENSRNOG00000000556(Nodal);ENSRNOG00000000569(Vsir);ENSRNOG00000000847(Csnk2b);ENSRNOG00000000999(Smurf1);ENSRNOG00000001520(Dlx1);ENSRNOG00000001720(Hes1);ENSRNOG00000001750(Chrd);ENSRNOG00000001752(Nrros);ENSRNOG00000002097(Rasl11b);ENSRNOG00000002418(Tgfb2);ENSRNOG0…
GO:0006939	smooth muscle contraction	Biological Process	multicellular organismal process	43	-0.524851	-1.62033	0.00545851	0.180795	ENSRNOG00000001287(Gper1);ENSRNOG00000002115(Sod1);ENSRNOG00000002164(Nmu);ENSRNOG00000002215(Mylk);ENSRNOG00000002227(Kit);ENSRNOG00000002636(Abat);ENSRNOG00000002922(Adora2b);ENSRNOG00000003031(Atp2b4);ENSRNOG00000003069(Cd38);ENSRNOG00000003442(Adora1);ENSRNOG00000003517(Tbx2);ENSRNOG00000003669(Myocd);ENSRNOG00000003687(Rgs2);ENSRNOG00000004026(Atp2b1);ENSRNOG00000004496(Rock2);ENSRNOG0000000…
GO:0033631	cell-cell adhesion mediated by integrin	Biological Process	biological adhesion	11	-0.681819	-1.62026	0.00763359	0.180243	ENSRNOG00000000321(Cd24);ENSRNOG00000004861(Itga4);ENSRNOG00000009910(Swap70);ENSRNOG00000009956(Wnk1);ENSRNOG00000010265(Ada);ENSRNOG00000010966(Itgb1);ENSRNOG00000016069(Cd3e);ENSRNOG00000017231(Adam9);ENSRNOG00000021161(Fermt3);ENSRNOG00000023881(Skap1);ENSRNOG00000024899(Cxcl13);ENSRNOG00000052873(Npnt);ENSRNOG00000056786(Piezo1);ENSRNOG00000057451(Itga5)
GO:0021554	optic nerve development	Biological Process	developmental process	5	-0.851989	-1.62012	0.00294118	0.179932	ENSRNOG00000000384(Atoh7);ENSRNOG00000007865(Ephb1);ENSRNOG00000012531(Ephb2);ENSRNOG00000014253(Pax2);ENSRNOG00000014395(Gli3);ENSRNOG00000014530(Nav2);ENSRNOG00000017091(Slc25a46);ENSRNOG00000017220(Tcirg1);ENSRNOG00000018285(Kcna2);ENSRNOG00000020778(Chrnb2);ENSRNOG00000022748(Tmem126a);ENSRNOG00000024886(Ext1)
GO:1900272	negative regulation of long-term synaptic potentiation	Biological Process	biological regulation	7	-0.771311	-1.61976	0.00925926	0.1801	ENSRNOG00000000439(Ager);ENSRNOG00000003442(Adora1);ENSRNOG00000006997(App);ENSRNOG00000009371(Abl1);ENSRNOG00000011946(Ptn);ENSRNOG00000013213(Epha4);ENSRNOG00000018454(Apoe);ENSRNOG00000018509(Cx3cr1);ENSRNOG00000047356(LOC100909750)
GO:0035630	bone mineralization involved in bone maturation	Biological Process	developmental process	7	-0.77549	-1.6194	0.00549451	0.180151	ENSRNOG00000001011(Rflna);ENSRNOG00000004517(Igf1);ENSRNOG00000005569(Phospho1);ENSRNOG00000006674(Rflnb);ENSRNOG00000006995(Ano6);ENSRNOG00000009808(Ift80);ENSRNOG00000011908(Asxl2);ENSRNOG00000011944(Snx10);ENSRNOG00000019745(Actn3);ENSRNOG00000021276(Bmp2);ENSRNOG00000026053(Grem1);ENSRNOG00000030541(Ccdc154)
GO:0006349	regulation of gene expression by genetic imprinting	Biological Process	biological regulation	12	-0.66733	-1.61924	0.0112782	0.179856	ENSRNOG00000000062(Pcgf3);ENSRNOG00000000258(Prmt7);ENSRNOG00000010625(Dnmt3b);ENSRNOG00000016519(Kdm1b);ENSRNOG00000017509(Eed);ENSRNOG00000017674(Ctcf);ENSRNOG00000018532(Pcgf5);ENSRNOG00000020417(Gsk3a);ENSRNOG00000020532(Kcnq1);ENSRNOG00000020701(Brca1);ENSRNOG00000026239(Arid4a);ENSRNOG00000026649(Dnmt3a);ENSRNOG00000028661(Ctcfl);ENSRNOG00000056659(Mecp2)
GO:0050868	negative regulation of T cell activation	Biological Process	biological regulation	73	-0.487954	-1.61869	0.00208768	0.180365	ENSRNOG00000000321(Cd24);ENSRNOG00000000569(Vsir);ENSRNOG00000001265(Mad1l1);ENSRNOG00000001302(Adora2a);ENSRNOG00000001527(Cd80);ENSRNOG00000001843(Bcl6);ENSRNOG00000001982(Cblb);ENSRNOG00000002054(Glmn);ENSRNOG00000002309(Hlx);ENSRNOG00000002568(Socs1);ENSRNOG00000002968(Tnfsf4);ENSRNOG00000003520(Prdx2);ENSRNOG00000005783(Dlg5);ENSRNOG00000005917(Pawr);ENSRNOG00000006120(Shh);ENSRNOG0000000624…
GO:0034093	positive regulation of maintenance of sister chromatid cohesion	Biological Process	cellular component organization or biogenesis	5	-0.856636	-1.61835	0.00570613	0.180488	ENSRNOG00000003964(Nsmce2);ENSRNOG00000011523(Macroh2a1);ENSRNOG00000014482(Slf2);ENSRNOG00000030572(Smc5);ENSRNOG00000040279(Slf1)
GO:0002792	negative regulation of peptide secretion	Biological Process	biological regulation	34	-0.541284	-1.6177	0.00679502	0.181224	ENSRNOG00000001151(Sirt4);ENSRNOG00000001214(Pfkl);ENSRNOG00000001348(Erp29);ENSRNOG00000001706(Kalrn);ENSRNOG00000002074(Rest);ENSRNOG00000002141(Cd200);ENSRNOG00000002496(Stxbp5l);ENSRNOG00000003463(Srebf1);ENSRNOG00000003526(Sytl4);ENSRNOG00000003821(Rptor);ENSRNOG00000004380(Il12b);ENSRNOG00000004649(Il1b);ENSRNOG00000004681(Eny2);ENSRNOG00000004828(Acvr1c);ENSRNOG00000005345(Vsnl1);ENSRNOG00…
GO:0072574	hepatocyte proliferation	Biological Process	developmental process	19	-0.59975	-1.61671	0.0152047	0.182948	ENSRNOG00000003039(Wnt3a);ENSRNOG00000003694(Prox1);ENSRNOG00000004621(Rtn4);ENSRNOG00000005606(Med1);ENSRNOG00000006052(Sulf2);ENSRNOG00000010278(Il6);ENSRNOG00000010714(Fgl1);ENSRNOG00000010935(Cpb2);ENSRNOG00000011946(Ptn);ENSRNOG00000012473(Cflar);ENSRNOG00000013867(Fgf1);ENSRNOG00000016021(Lims2);ENSRNOG00000016182(Tgfa);ENSRNOG00000017560(Mdk);ENSRNOG00000018835(Notch2);ENSRNOG00000020578(C…
GO:0005911	cell-cell junction	Cellular Component	cell junction	225	-0.451849	-1.61668	0	0.182306	ENSRNOG00000000373(AABR07044900.1);ENSRNOG00000000378(AABR07044914.1);ENSRNOG00000000502(Def6);ENSRNOG00000000552(Col13a1);ENSRNOG00000000805(Gja1);ENSRNOG00000000814(Fabp7);ENSRNOG00000000826(Flot1);ENSRNOG00000000986(Camsap3);ENSRNOG00000001065(Cyth3);ENSRNOG00000001191(Tchp);ENSRNOG00000001285(Atp2a2);ENSRNOG00000001303(Specc1l);ENSRNOG00000001329(Gjc3);ENSRNOG00000001419(Cldn15);ENSRNOG000000…
GO:1904949	ATPase complex	Cellular Component	protein-containing complex	84	-0.476286	-1.61571	0.00103306	0.18374	ENSRNOG00000000413(Pln);ENSRNOG00000000604(Hdac2);ENSRNOG00000001408(Actl6b);ENSRNOG00000001418(Znhit1);ENSRNOG00000001816(Rfc4);ENSRNOG00000002312(Atp10d);ENSRNOG00000002855(Rfc1);ENSRNOG00000002934(Atp1b1);ENSRNOG00000003545(Uchl5);ENSRNOG00000003762(Smarca1);ENSRNOG00000003781(Atp10b);ENSRNOG00000004339(Yy1);ENSRNOG00000004685(Mta3);ENSRNOG00000004711(Mta1);ENSRNOG00000005157(Rbbp7);ENSRNOG000…
GO:0032727	positive regulation of interferon-alpha production	Biological Process	biological regulation	18	-0.618186	-1.61555	0.00733496	0.183431	ENSRNOG00000002735(Dhx9);ENSRNOG00000004249(Tlr7);ENSRNOG00000005528(Tbk1);ENSRNOG00000006227(Ifih1);ENSRNOG00000006384(Ddx58);ENSRNOG00000010522(Tlr4);ENSRNOG00000014079(Stat1);ENSRNOG00000014525(Hspd1);ENSRNOG00000014599(Dhx36);ENSRNOG00000017414(Irf7);ENSRNOG00000019614(Ptpn22);ENSRNOG00000020915(Setd2);ENSRNOG00000021726(Tlr3);ENSRNOG00000022485(Chuk);ENSRNOG00000023383(Ddx3x);ENSRNOG00000030…
GO:1900746	regulation of vascular endothelial growth factor signaling pathway	Biological Process	biological regulation	15	-0.63877	-1.61514	0.00877193	0.183679	ENSRNOG00000001809(LOC681544);ENSRNOG00000004033(Sema6a);ENSRNOG00000004072(Myo1c);ENSRNOG00000004380(Il12b);ENSRNOG00000004554(Dcn);ENSRNOG00000007081(Xdh);ENSRNOG00000007628(Ptp4a3);ENSRNOG00000007650(Cd63);ENSRNOG00000009468(Il12a);ENSRNOG00000010058(Spry2);ENSRNOG00000012991(Adgra2);ENSRNOG00000014166(Smoc2);ENSRNOG00000016384(Pik3cb);ENSRNOG00000024243(Cadm4);ENSRNOG00000024536(AABR07032338.…
GO:0070851	growth factor receptor binding	Molecular Function	binding	68	-0.491784	-1.61503	0.00420168	0.183215	ENSRNOG00000000109(Fgf20);ENSRNOG00000000596(Fyn);ENSRNOG00000001092(Kl);ENSRNOG00000001256(Atxn2);ENSRNOG00000001312(Pdgfa);ENSRNOG00000001786(Snx4);ENSRNOG00000002054(Glmn);ENSRNOG00000002244(Pdgfra);ENSRNOG00000002728(Btc);ENSRNOG00000002754(Areg);ENSRNOG00000002771(Ereg);ENSRNOG00000002782(Epgn);ENSRNOG00000003232(Slc9a3r1);ENSRNOG00000003553(Efemp1);ENSRNOG00000003587(Vegfd);ENSRNOG000000037…
GO:0015801	aromatic amino acid transport	Biological Process	localization	8	-0.754911	-1.61397	0.00951087	0.184956	ENSRNOG00000000588(Slc16a10);ENSRNOG00000000924(Slc7a1);ENSRNOG00000000962(Slc15a4);ENSRNOG00000004351(Slc25a29);ENSRNOG00000011455(Slc36a4);ENSRNOG00000014311(Slc7a8);ENSRNOG00000016827(Slc38a3);ENSRNOG00000018487(Slc3a2);ENSRNOG00000018824(Slc7a5);ENSRNOG00000027767(Slc38a5);ENSRNOG00000031665(Ace2)
GO:0071560	cellular response to transforming growth factor beta stimulus	Biological Process	response to stimulus	155	-0.461928	-1.61381	0	0.184609	ENSRNOG00000000091(Smad9);ENSRNOG00000000190(Ep300);ENSRNOG00000000386(Pbld1);ENSRNOG00000000410(Nepn);ENSRNOG00000000556(Nodal);ENSRNOG00000000596(Fyn);ENSRNOG00000000604(Hdac2);ENSRNOG00000000999(Smurf1);ENSRNOG00000001312(Pdgfa);ENSRNOG00000001520(Dlx1);ENSRNOG00000001752(Nrros);ENSRNOG00000001868(LOC100911248);ENSRNOG00000001926(Cldn1);ENSRNOG00000002093(Tgfbr3);ENSRNOG00000002097(Rasl11b);EN…
GO:0098609	cell-cell adhesion	Biological Process	biological adhesion	413	-0.443331	-1.61378	0	0.183989	ENSRNOG00000000010(Cbln1);ENSRNOG00000000097(Cd160);ENSRNOG00000000288(Scarf2);ENSRNOG00000000304(Cd164);ENSRNOG00000000321(Cd24);ENSRNOG00000000373(AABR07044900.1);ENSRNOG00000000378(AABR07044914.1);ENSRNOG00000000439(Ager);ENSRNOG00000000442(Notch4);ENSRNOG00000000451(RT1-Ba);ENSRNOG00000000513(Mapk14);ENSRNOG00000000536(Mdga1);ENSRNOG00000000552(Col13a1);ENSRNOG00000000556(Nodal);ENSRNOG000000…
GO:0002040	sprouting angiogenesis	Biological Process	developmental process	73	-0.479362	-1.61342	0	0.184086	ENSRNOG00000000250(Jmjd6);ENSRNOG00000001090(Stard13);ENSRNOG00000002511(Flt4);ENSRNOG00000003095(Fgfbp1);ENSRNOG00000003715(Srpx2);ENSRNOG00000003840(Slit2);ENSRNOG00000004033(Sema6a);ENSRNOG00000004158(Hdac9);ENSRNOG00000004380(Il12b);ENSRNOG00000004647(Il10);ENSRNOG00000005209(Spred1);ENSRNOG00000005392(Ngfr);ENSRNOG00000005413(Creb3l1);ENSRNOG00000005854(Angpt1);ENSRNOG00000006136(Pdpk1);ENSR…
GO:1904754	positive regulation of vascular associated smooth muscle cell migration	Biological Process	biological regulation	11	-0.689121	-1.61322	0.00774194	0.183882	ENSRNOG00000001607(Adamts1);ENSRNOG00000004823(Dock4);ENSRNOG00000005964(Nr4a3);ENSRNOG00000006304(Mdm2);ENSRNOG00000008298(Dock7);ENSRNOG00000011471(Fgf9);ENSRNOG00000012002(Iqgap1);ENSRNOG00000012036(Pcsk5);ENSRNOG00000017197(Pdgfb);ENSRNOG00000017206(Igfbp5);ENSRNOG00000018445(Agt);ENSRNOG00000024703(Dock5);ENSRNOG00000025053(Lrp1);ENSRNOG00000061367(Atp7a)
GO:0035246	peptidyl-arginine N-methylation	Biological Process	cellular process	8	-0.750385	-1.61285	0.0136986	0.184033	ENSRNOG00000000258(Prmt7);ENSRNOG00000001297(Prmt2);ENSRNOG00000005279(Ndufaf7);ENSRNOG00000012046(Prmt5);ENSRNOG00000014829(Prmt3);ENSRNOG00000016396(Fbxo11);ENSRNOG00000017187(Prmt6);ENSRNOG00000026109(Prmt1);ENSRNOG00000031129(Carm1);ENSRNOG00000048996(LOC108348173);ENSRNOG00000053804(Prmt8)
GO:0004697	protein kinase C activity	Molecular Function	catalytic activity	10	-0.697967	-1.61242	0.0139594	0.184344	ENSRNOG00000003491(Prkca);ENSRNOG00000004165(Prkd1);ENSRNOG00000004873(Prkch);ENSRNOG00000005289(Prkd3);ENSRNOG00000009652(Prkci);ENSRNOG00000011205(Ccl3);ENSRNOG00000011317(Pkn2);ENSRNOG00000012061(Prkcb);ENSRNOG00000015603(Prkce);ENSRNOG00000016346(Prkcd);ENSRNOG00000019057(Prkcq);ENSRNOG00000025892(Set);ENSRNOG00000054371(Prkcg)
GO:0032369	negative regulation of lipid transport	Biological Process	biological regulation	23	-0.583002	-1.61241	0.00347625	0.18371	ENSRNOG00000001420(Fis1);ENSRNOG00000001551(Atp5pf);ENSRNOG00000003164(Pla2g10);ENSRNOG00000003500(Apoa2);ENSRNOG00000004912(Itgav);ENSRNOG00000005250(Abcg5);ENSRNOG00000005420(Abcg8);ENSRNOG00000006120(Shh);ENSRNOG00000006280(Pcsk9);ENSRNOG00000006622(Cry1);ENSRNOG00000007400(Srebf2);ENSRNOG00000007478(Cry2);ENSRNOG00000008129(Pla2r1);ENSRNOG00000013172(Nr1h3);ENSRNOG00000014268(Abca2);ENSRNOG00…
GO:0031947	negative regulation of glucocorticoid biosynthetic process	Biological Process	biological regulation	5	-0.8544	-1.6121	0.0056101	0.183783	ENSRNOG00000002074(Rest);ENSRNOG00000010917(Bmp5);ENSRNOG00000016343(Dkk3);ENSRNOG00000021276(Bmp2);ENSRNOG00000030019(Atp1a1)
GO:0070672	response to interleukin-15	Biological Process	response to stimulus	8	-0.746816	-1.61151	0.00402145	0.184344	ENSRNOG00000003439(Il15);ENSRNOG00000003954(Il2rg);ENSRNOG00000004810(Plcb1);ENSRNOG00000016294(Cd4);ENSRNOG00000018706(Il15ra);ENSRNOG00000019075(Stat5b);ENSRNOG00000019180(Acsl4);ENSRNOG00000048636(Il2rb)
GO:0071559	response to transforming growth factor beta	Biological Process	response to stimulus	157	-0.46144	-1.6115	0	0.183705	ENSRNOG00000000091(Smad9);ENSRNOG00000000190(Ep300);ENSRNOG00000000386(Pbld1);ENSRNOG00000000410(Nepn);ENSRNOG00000000556(Nodal);ENSRNOG00000000596(Fyn);ENSRNOG00000000604(Hdac2);ENSRNOG00000000999(Smurf1);ENSRNOG00000001312(Pdgfa);ENSRNOG00000001520(Dlx1);ENSRNOG00000001752(Nrros);ENSRNOG00000001868(LOC100911248);ENSRNOG00000001926(Cldn1);ENSRNOG00000002093(Tgfbr3);ENSRNOG00000002097(Rasl11b);EN…
GO:0032069	regulation of nuclease activity	Biological Process	biological regulation	12	-0.668822	-1.61137	0.00520833	0.183299	ENSRNOG00000007291(Terf1);ENSRNOG00000010603(Gzma);ENSRNOG00000013603(Dffa);ENSRNOG00000016346(Prkcd);ENSRNOG00000018345(Abce1);ENSRNOG00000018577(Neil1);ENSRNOG00000020435(Terf2);ENSRNOG00000021264(Pcna);ENSRNOG00000024462(Oas1d);ENSRNOG00000028629(Akt1);ENSRNOG00000031726(Oas1e);ENSRNOG00000037744(Oas1i);ENSRNOG00000047076(Oas1g);ENSRNOG00000048485(LOC103689988);ENSRNOG00000051528(Ddx11);ENSRNO…
GO:0048872	homeostasis of number of cells	Biological Process	biological regulation	199	-0.451075	-1.61083	0	0.18386	ENSRNOG00000000167(Alas2);ENSRNOG00000000250(Jmjd6);ENSRNOG00000000299(Foxo3);ENSRNOG00000000321(Cd24);ENSRNOG00000000485(Bak1);ENSRNOG00000000513(Mapk14);ENSRNOG00000000595(Traf3ip2);ENSRNOG00000000702(Sart3);ENSRNOG00000000782(Trim10);ENSRNOG00000000962(Slc15a4);ENSRNOG00000001184(Pknox1);ENSRNOG00000001256(Atxn2);ENSRNOG00000001304(Bcr);ENSRNOG00000001412(Epo);ENSRNOG00000001425(Sh2b2);ENSRNOG…
GO:0035325	Toll-like receptor binding	Molecular Function	binding	9	-0.715553	-1.61066	0.00970874	0.183618	ENSRNOG00000002161(Tlr6);ENSRNOG00000009822(Tlr2);ENSRNOG00000011557(S100a8);ENSRNOG00000012160(Syk);ENSRNOG00000013634(Myd88);ENSRNOG00000017703(Unc93b1);ENSRNOG00000019861(Tollip);ENSRNOG00000020578(Ceacam1);ENSRNOG00000021420(Tirap);ENSRNOG00000038722(Tlr1)
GO:0042538	hyperosmotic salinity response	Biological Process	response to stimulus	12	-0.663787	-1.60831	0.0101911	0.188423	ENSRNOG00000001195(Trpv4);ENSRNOG00000001926(Cldn1);ENSRNOG00000006392(Xrcc6);ENSRNOG00000008012(Abcb4);ENSRNOG00000009513(Akr1b1);ENSRNOG00000011648(Aqp1);ENSRNOG00000015596(Efhd1);ENSRNOG00000016043(Aqp4);ENSRNOG00000016105(Xrcc5);ENSRNOG00000016427(Letm1);ENSRNOG00000016469(Fxyd2);ENSRNOG00000031766(Mt-cyb);ENSRNOG00000043436(Micu1);ENSRNOG00000047781(Slc25a23)
GO:0022612	gland morphogenesis	Biological Process	developmental process	87	-0.479376	-1.60803	0	0.188354	ENSRNOG00000001312(Pdgfa);ENSRNOG00000001323(Zfp157);ENSRNOG00000001588(Hoxd13);ENSRNOG00000001785(Etv5);ENSRNOG00000001924(Tp63);ENSRNOG00000002418(Tgfb2);ENSRNOG00000002607(Sox9);ENSRNOG00000002640(Serpinb5);ENSRNOG00000002754(Areg);ENSRNOG00000002791(Bcl2);ENSRNOG00000003039(Wnt3a);ENSRNOG00000003232(Slc9a3r1);ENSRNOG00000003517(Tbx2);ENSRNOG00000003671(Prop1);ENSRNOG00000003694(Prox1);ENSRNOG…
GO:1903037	regulation of leukocyte cell-cell adhesion	Biological Process	biological regulation	185	-0.454985	-1.60797	0	0.187871	ENSRNOG00000000097(Cd160);ENSRNOG00000000321(Cd24);ENSRNOG00000000439(Ager);ENSRNOG00000000451(RT1-Ba);ENSRNOG00000000569(Vsir);ENSRNOG00000000777(RT1-S3);ENSRNOG00000000853(Aif1);ENSRNOG00000000871(Cd40lg);ENSRNOG00000000924(Slc7a1);ENSRNOG00000001017(Cd209);ENSRNOG00000001224(Itgb2);ENSRNOG00000001265(Mad1l1);ENSRNOG00000001302(Adora2a);ENSRNOG00000001434(Zp3);ENSRNOG00000001527(Cd80);ENSRNOG00…
GO:0032647	regulation of interferon-alpha production	Biological Process	biological regulation	19	-0.610569	-1.60714	0.0059453	0.189008	ENSRNOG00000002735(Dhx9);ENSRNOG00000004249(Tlr7);ENSRNOG00000005528(Tbk1);ENSRNOG00000006227(Ifih1);ENSRNOG00000006384(Ddx58);ENSRNOG00000010522(Tlr4);ENSRNOG00000014079(Stat1);ENSRNOG00000014525(Hspd1);ENSRNOG00000014599(Dhx36);ENSRNOG00000017414(Irf7);ENSRNOG00000019614(Ptpn22);ENSRNOG00000020915(Setd2);ENSRNOG00000021726(Tlr3);ENSRNOG00000022485(Chuk);ENSRNOG00000023383(Ddx3x);ENSRNOG00000030…
GO:1905634	regulation of protein localization to chromatin	Biological Process	biological regulation	6	-0.794838	-1.60704	0.0112518	0.188619	ENSRNOG00000006980(Vcpip1);ENSRNOG00000012172(Spi1);ENSRNOG00000016029(Rb1);ENSRNOG00000020915(Setd2);ENSRNOG00000034242(Vcp);ENSRNOG00000046635(Cdca5);ENSRNOG00000052513(Wapl)
GO:0015749	monosaccharide transmembrane transport	Biological Process	localization	61	-0.495554	-1.60549	0.00214362	0.191433	ENSRNOG00000000513(Mapk14);ENSRNOG00000001183(Hnf1a);ENSRNOG00000001298(Slc5a4b);ENSRNOG00000001548(Nfe2l2);ENSRNOG00000001821(Adipoq);ENSRNOG00000002616(Slc5a10);ENSRNOG00000003778(Opn3);ENSRNOG00000003870(C1qtnf2);ENSRNOG00000004290(Grb10);ENSRNOG00000004517(Igf1);ENSRNOG00000004649(Il1b);ENSRNOG00000004678(Itln1);ENSRNOG00000005302(Slc2a9);ENSRNOG00000005900(Slc2a6);ENSRNOG00000005964(Nr4a3);E…
GO:0044448	cell cortex part	Cellular Component	cell part	115	-0.465505	-1.60549	0	0.190777	ENSRNOG00000000417(Numa1);ENSRNOG00000000826(Flot1);ENSRNOG00000001448(Hip1);ENSRNOG00000002144(Exoc1);ENSRNOG00000002146(Pkd2);ENSRNOG00000002171(Phldb2);ENSRNOG00000002182(Septin11);ENSRNOG00000002208(Shroom3);ENSRNOG00000002376(Clasp1);ENSRNOG00000002723(Sele);ENSRNOG00000002807(Septin9);ENSRNOG00000002959(Shroom4);ENSRNOG00000003137(Septin12);ENSRNOG00000003206(Actr3);ENSRNOG00000003537(Spta1…
GO:0032607	interferon-alpha production	Biological Process	multicellular organismal process	19	-0.610569	-1.60522	0.00361446	0.190767	ENSRNOG00000002735(Dhx9);ENSRNOG00000004249(Tlr7);ENSRNOG00000005528(Tbk1);ENSRNOG00000006227(Ifih1);ENSRNOG00000006384(Ddx58);ENSRNOG00000010522(Tlr4);ENSRNOG00000014079(Stat1);ENSRNOG00000014525(Hspd1);ENSRNOG00000014599(Dhx36);ENSRNOG00000017414(Irf7);ENSRNOG00000019614(Ptpn22);ENSRNOG00000020915(Setd2);ENSRNOG00000021726(Tlr3);ENSRNOG00000022485(Chuk);ENSRNOG00000023383(Ddx3x);ENSRNOG00000030…
GO:0061014	positive regulation of mRNA catabolic process	Biological Process	biological regulation	37	-0.535456	-1.60508	0	0.190428	ENSRNOG00000002075(Cnot6l);ENSRNOG00000002630(Cnot8);ENSRNOG00000002764(Mettl16);ENSRNOG00000002828(Tob1);ENSRNOG00000003300(Btg2);ENSRNOG00000003600(Pnpt1);ENSRNOG00000004666(Prr5l);ENSRNOG00000005067(Zfp36l2);ENSRNOG00000005437(Rida);ENSRNOG00000008533(Ago2);ENSRNOG00000008639(Pabpc1);ENSRNOG00000009131(Zc3h12a);ENSRNOG00000010084(Ythdf3);ENSRNOG00000010379(Celf1);ENSRNOG00000010892(Ythdf2);ENS…
GO:0072575	epithelial cell proliferation involved in liver morphogenesis	Biological Process	developmental process	19	-0.59975	-1.60501	0.0155875	0.189939	ENSRNOG00000003039(Wnt3a);ENSRNOG00000003694(Prox1);ENSRNOG00000004621(Rtn4);ENSRNOG00000005606(Med1);ENSRNOG00000006052(Sulf2);ENSRNOG00000010278(Il6);ENSRNOG00000010714(Fgl1);ENSRNOG00000010935(Cpb2);ENSRNOG00000011946(Ptn);ENSRNOG00000012473(Cflar);ENSRNOG00000013867(Fgf1);ENSRNOG00000016021(Lims2);ENSRNOG00000016182(Tgfa);ENSRNOG00000017560(Mdk);ENSRNOG00000018835(Notch2);ENSRNOG00000020578(C…
GO:0004698	calcium-dependent protein kinase C activity	Molecular Function	catalytic activity	5	-0.832798	-1.60489	0.00554017	0.189522	ENSRNOG00000004165(Prkd1);ENSRNOG00000005289(Prkd3);ENSRNOG00000011205(Ccl3);ENSRNOG00000011317(Pkn2);ENSRNOG00000012061(Prkcb);ENSRNOG00000016346(Prkcd);ENSRNOG00000019057(Prkcq);ENSRNOG00000025892(Set)
GO:1902904	negative regulation of supramolecular fiber organization	Biological Process	cellular component organization or biogenesis	98	-0.473034	-1.60487	0	0.188924	ENSRNOG00000000473(Pfdn6);ENSRNOG00000000695(Ssh1);ENSRNOG00000000986(Camsap3);ENSRNOG00000001091(Hip1r);ENSRNOG00000001303(Specc1l);ENSRNOG00000001662(Dyrk1a);ENSRNOG00000001911(Map6d1);ENSRNOG00000002139(Cracd);ENSRNOG00000002171(Phldb2);ENSRNOG00000002376(Clasp1);ENSRNOG00000003198(Bmerb1);ENSRNOG00000003221(Myoc);ENSRNOG00000003228(Mid1ip1);ENSRNOG00000003537(Spta1);ENSRNOG00000003613(Mid1);E…
GO:0140052	cellular response to oxidised low-density lipoprotein particle stimulus	Biological Process	response to stimulus	7	-0.758969	-1.60456	0.0106525	0.189061	ENSRNOG00000000257(Smpd3);ENSRNOG00000002161(Tlr6);ENSRNOG00000010522(Tlr4);ENSRNOG00000013634(Myd88);ENSRNOG00000014481(Adtrp);ENSRNOG00000028629(Akt1);ENSRNOG00000037563(Cd68)
GO:2000191	regulation of fatty acid transport	Biological Process	biological regulation	13	-0.654387	-1.60335	0.0113208	0.191117	ENSRNOG00000001420(Fis1);ENSRNOG00000001551(Atp5pf);ENSRNOG00000002393(Eprs);ENSRNOG00000002657(Pla2g4a);ENSRNOG00000003164(Pla2g10);ENSRNOG00000004437(Map2k6);ENSRNOG00000004649(Il1b);ENSRNOG00000006320(Ptges);ENSRNOG00000008129(Pla2r1);ENSRNOG00000010633(Acsl1);ENSRNOG00000012160(Syk);ENSRNOG00000012879(Fabp3);ENSRNOG00000015615(Tnfrsf11a);ENSRNOG00000018677(Akt2);ENSRNOG00000023509(Irs2);ENSRN…
GO:0007162	negative regulation of cell adhesion	Biological Process	biological regulation	174	-0.453669	-1.60334	0	0.190491	ENSRNOG00000000321(Cd24);ENSRNOG00000000442(Notch4);ENSRNOG00000000569(Vsir);ENSRNOG00000000655(Ptprc);ENSRNOG00000000697(Coro1c);ENSRNOG00000001195(Trpv4);ENSRNOG00000001265(Mad1l1);ENSRNOG00000001302(Adora2a);ENSRNOG00000001303(Specc1l);ENSRNOG00000001414(Serpine1);ENSRNOG00000001527(Cd80);ENSRNOG00000001739(Meltf);ENSRNOG00000001809(LOC681544);ENSRNOG00000001821(Adipoq);ENSRNOG00000001843(Bcl6…
GO:0055117	regulation of cardiac muscle contraction	Biological Process	biological regulation	37	-0.523843	-1.603	0.00560538	0.190717	ENSRNOG00000000413(Pln);ENSRNOG00000001285(Atp2a2);ENSRNOG00000001300(P2rx4);ENSRNOG00000001825(AABR07034767.1);ENSRNOG00000002934(Atp1b1);ENSRNOG00000003442(Adora1);ENSRNOG00000003687(Rgs2);ENSRNOG00000004060(Calm1);ENSRNOG00000004980(Rangrf);ENSRNOG00000005798(Cav3);ENSRNOG00000005905(Pde4b);ENSRNOG00000006365(Asb15);ENSRNOG00000007090(Cacna1c);ENSRNOG00000007290(Atp1a2);ENSRNOG00000007744(Ehd3…
GO:0050670	regulation of lymphocyte proliferation	Biological Process	biological regulation	130	-0.464359	-1.60292	0	0.190274	ENSRNOG00000000321(Cd24);ENSRNOG00000000323(Prdm1);ENSRNOG00000000439(Ager);ENSRNOG00000000521(Cdkn1a);ENSRNOG00000000569(Vsir);ENSRNOG00000000655(Ptprc);ENSRNOG00000000777(RT1-S3);ENSRNOG00000000853(Aif1);ENSRNOG00000000855(Lst1);ENSRNOG00000000871(Cd40lg);ENSRNOG00000000924(Slc7a1);ENSRNOG00000001017(Cd209);ENSRNOG00000001265(Mad1l1);ENSRNOG00000001418(Znhit1);ENSRNOG00000001434(Zp3);ENSRNOG000…
GO:0032757	positive regulation of interleukin-8 production	Biological Process	biological regulation	38	-0.534109	-1.60291	0.00338983	0.189653	ENSRNOG00000001414(Serpine1);ENSRNOG00000001821(Adipoq);ENSRNOG00000003500(Apoa2);ENSRNOG00000004249(Tlr7);ENSRNOG00000004649(Il1b);ENSRNOG00000006384(Ddx58);ENSRNOG00000006789(Ddit3);ENSRNOG00000009342(Fcnb);ENSRNOG00000009822(Tlr2);ENSRNOG00000010278(Il6);ENSRNOG00000010522(Tlr4);ENSRNOG00000010629(Nod1);ENSRNOG00000011800(F3);ENSRNOG00000012160(Syk);ENSRNOG00000013634(Myd88);ENSRNOG00000014124…
GO:0031946	regulation of glucocorticoid biosynthetic process	Biological Process	biological regulation	8	-0.732966	-1.60278	0.0135501	0.18933	ENSRNOG00000002074(Rest);ENSRNOG00000010917(Bmp5);ENSRNOG00000013166(Wnt4);ENSRNOG00000016343(Dkk3);ENSRNOG00000017523(H6pd);ENSRNOG00000021276(Bmp2);ENSRNOG00000024112(Dgkq);ENSRNOG00000030019(Atp1a1)
GO:0010596	negative regulation of endothelial cell migration	Biological Process	biological regulation	35	-0.534135	-1.60227	0.00661521	0.189941	ENSRNOG00000000847(Csnk2b);ENSRNOG00000001090(Stard13);ENSRNOG00000001809(LOC681544);ENSRNOG00000003031(Atp2b4);ENSRNOG00000003172(Serpinf1);ENSRNOG00000003566(Apoh);ENSRNOG00000003840(Slit2);ENSRNOG00000004554(Dcn);ENSRNOG00000005008(Angpt4);ENSRNOG00000005209(Spred1);ENSRNOG00000005615(Gadd45a);ENSRNOG00000006588(Meox2);ENSRNOG00000007937(Krit1);ENSRNOG00000008401(Card10);ENSRNOG00000009316(Bmp…
GO:0060347	heart trabecula formation	Biological Process	developmental process	6	-0.807436	-1.60221	0.00984529	0.189432	ENSRNOG00000001607(Adamts1);ENSRNOG00000005798(Cav3);ENSRNOG00000006850(Ovol2);ENSRNOG00000008587(Tek);ENSRNOG00000008822(Fkbp1a);ENSRNOG00000009316(Bmp10);ENSRNOG00000013364(Hey2);ENSRNOG00000016866(Fhl2);ENSRNOG00000018232(Srf);ENSRNOG00000020747(Nkx2-5)
GO:0010586	miRNA metabolic process	Biological Process	cellular process	22	-0.584528	-1.60189	0.00824499	0.189546	ENSRNOG00000000190(Ep300);ENSRNOG00000002912(Parn);ENSRNOG00000003600(Pnpt1);ENSRNOG00000008533(Ago2);ENSRNOG00000009131(Zc3h12a);ENSRNOG00000009196(Rc3h2);ENSRNOG00000010711(Dicer1);ENSRNOG00000012099(Tent2);ENSRNOG00000013451(Drosha);ENSRNOG00000016611(Hras);ENSRNOG00000016629(Tut7);ENSRNOG00000018931(Dis3l2);ENSRNOG00000023258(Nfkb1);ENSRNOG00000024212(Tent4b);ENSRNOG00000025596(Ago4);ENSRNOG0…
GO:0098533	ATPase dependent transmembrane transport complex	Cellular Component	membrane part	10	-0.697073	-1.60093	0.00527009	0.191057	ENSRNOG00000000413(Pln);ENSRNOG00000002934(Atp1b1);ENSRNOG00000005250(Abcg5);ENSRNOG00000005420(Abcg8);ENSRNOG00000007059(Atp1b4);ENSRNOG00000007290(Atp1a2);ENSRNOG00000007982(Slc9a1);ENSRNOG00000011227(Atp1b2);ENSRNOG00000011501(Atp1b3);ENSRNOG00000014578(Fxyd4);ENSRNOG00000016469(Fxyd2);ENSRNOG00000018543(Atp4b);ENSRNOG00000020263(Atp1a3);ENSRNOG00000021130(Abcc8);ENSRNOG00000030019(Atp1a1);ENS…
GO:0001935	endothelial cell proliferation	Biological Process	cell proliferation	87	-0.468106	-1.60017	0	0.192154	ENSRNOG00000000805(Gja1);ENSRNOG00000000940(Flt1);ENSRNOG00000000981(Scarb1);ENSRNOG00000001444(Ccl26);ENSRNOG00000002511(Flt4);ENSRNOG00000003095(Fgfbp1);ENSRNOG00000003491(Prkca);ENSRNOG00000003566(Apoh);ENSRNOG00000003694(Prox1);ENSRNOG00000003821(Rptor);ENSRNOG00000003832(Vash2);ENSRNOG00000003984(Apln);ENSRNOG00000004165(Prkd1);ENSRNOG00000004380(Il12b);ENSRNOG00000004647(Il10);ENSRNOG000000…
GO:0071229	cellular response to acid chemical	Biological Process	response to stimulus	120	-0.460076	-1.60001	0.0010142	0.191874	ENSRNOG00000000190(Ep300);ENSRNOG00000000302(Sesn1);ENSRNOG00000000596(Fyn);ENSRNOG00000000604(Hdac2);ENSRNOG00000001128(Tesc);ENSRNOG00000001249(Col6a1);ENSRNOG00000001484(Castor2);ENSRNOG00000001878(Klhl22);ENSRNOG00000001884(Ranbp1);ENSRNOG00000001892(Tbx1);ENSRNOG00000001926(Cldn1);ENSRNOG00000002146(Pkd2);ENSRNOG00000002244(Pdgfra);ENSRNOG00000002568(Socs1);ENSRNOG00000002607(Sox9);ENSRNOG00…
GO:0061298	retina vasculature development in camera-type eye	Biological Process	developmental process	12	-0.666902	-1.59951	0.00760456	0.192326	ENSRNOG00000002244(Pdgfra);ENSRNOG00000002960(Ndp);ENSRNOG00000004566(Arhgef15);ENSRNOG00000008292(Hif1a);ENSRNOG00000010744(Nrp1);ENSRNOG00000014477(Acvr2b);ENSRNOG00000015911(Lrp5);ENSRNOG00000016281(Col4a1);ENSRNOG00000016848(Fzd4);ENSRNOG00000017237(Lama1);ENSRNOG00000018109(Clic4);ENSRNOG00000019858(Rom1);ENSRNOG00000021919(Rhoj);ENSRNOG00000022196(Bmpr2);ENSRNOG00000028713(Acvrl1);ENSRNOG00…
GO:0001936	regulation of endothelial cell proliferation	Biological Process	biological regulation	76	-0.479566	-1.59921	0	0.192412	ENSRNOG00000000805(Gja1);ENSRNOG00000000940(Flt1);ENSRNOG00000001444(Ccl26);ENSRNOG00000002511(Flt4);ENSRNOG00000003095(Fgfbp1);ENSRNOG00000003491(Prkca);ENSRNOG00000003566(Apoh);ENSRNOG00000003694(Prox1);ENSRNOG00000003821(Rptor);ENSRNOG00000003832(Vash2);ENSRNOG00000003984(Apln);ENSRNOG00000004165(Prkd1);ENSRNOG00000004380(Il12b);ENSRNOG00000004647(Il10);ENSRNOG00000004861(Itga4);ENSRNOG0000000…
GO:0050839	cell adhesion molecule binding	Molecular Function	binding	129	-0.456081	-1.59771	0	0.195382	ENSRNOG00000000373(AABR07044900.1);ENSRNOG00000000378(AABR07044914.1);ENSRNOG00000000871(Cd40lg);ENSRNOG00000001224(Itgb2);ENSRNOG00000001300(P2rx4);ENSRNOG00000001518(Itga6);ENSRNOG00000001557(Cxadr);ENSRNOG00000001825(AABR07034767.1);ENSRNOG00000001888(Arvcf);ENSRNOG00000002158(Ibsp);ENSRNOG00000002176(Nectin3);ENSRNOG00000002265(Casr);ENSRNOG00000002548(Tnn);ENSRNOG00000002664(Emp2);ENSRNOG000…
GO:0001771	immunological synapse formation	Biological Process	cellular process	8	-0.744516	-1.59733	0.00412655	0.195699	ENSRNOG00000000562(Prf1);ENSRNOG00000010665(Ccr7);ENSRNOG00000015668(Ccl19);ENSRNOG00000015894(Dock8);ENSRNOG00000017155(Nck2);ENSRNOG00000020451(Cd81);ENSRNOG00000020884(Cd6);ENSRNOG00000030118(Msn);ENSRNOG00000031443(Havcr2);ENSRNOG00000034290(Ccl21);ENSRNOG00000038597(Dlg1)
GO:0016358	dendrite development	Biological Process	cellular component organization or biogenesis	145	-0.457031	-1.59726	0	0.195296	ENSRNOG00000000053(Crp);ENSRNOG00000000279(Rtn4ip1);ENSRNOG00000000483(Syngap1);ENSRNOG00000000507(Tulp1);ENSRNOG00000000596(Fyn);ENSRNOG00000000604(Hdac2);ENSRNOG00000000638(Zfp365);ENSRNOG00000000855(Lst1);ENSRNOG00000000879(Slc9a6);ENSRNOG00000001126(Fbxw8);ENSRNOG00000001247(Clip1);ENSRNOG00000001259(Cux2);ENSRNOG00000001345(Mapkapk5);ENSRNOG00000001408(Actl6b);ENSRNOG00000001424(Cux1);ENSRNO…
GO:0031529	ruffle organization	Biological Process	cellular component organization or biogenesis	39	-0.520854	-1.59719	0.00790068	0.194791	ENSRNOG00000000264(Def8);ENSRNOG00000000697(Coro1c);ENSRNOG00000000853(Aif1);ENSRNOG00000001068(Rac1);ENSRNOG00000002014(Stap1);ENSRNOG00000004139(Ndel1);ENSRNOG00000004281(Cobl);ENSRNOG00000004377(Lpin1);ENSRNOG00000004791(Arf6);ENSRNOG00000005214(Plek);ENSRNOG00000005522(Sh3yl1);ENSRNOG00000006327(Rcc2);ENSRNOG00000007740(Tacstd2);ENSRNOG00000009360(Sh3bp1);ENSRNOG00000009615(Mtor);ENSRNOG00000…
GO:0099699	integral component of synaptic membrane	Cellular Component	synapse	37	-0.532476	-1.59719	0.00221729	0.194166	ENSRNOG00000000774(Gabbr1);ENSRNOG00000001302(Adora2a);ENSRNOG00000002176(Nectin3);ENSRNOG00000002336(Gabra4);ENSRNOG00000002349(Gabra2);ENSRNOG00000002391(Glra4);ENSRNOG00000002484(Chrna9);ENSRNOG00000003031(Atp2b4);ENSRNOG00000003241(Gabrg2);ENSRNOG00000003262(Cacng4);ENSRNOG00000003288(Cacng5);ENSRNOG00000003343(Canx);ENSRNOG00000003365(Cadm3);ENSRNOG00000003442(Adora1);ENSRNOG00000003512(Gabr…
GO:0010878	cholesterol storage	Biological Process	biological regulation	12	-0.665338	-1.59646	0.0122399	0.19514	ENSRNOG00000000503(Ppard);ENSRNOG00000000981(Scarb1);ENSRNOG00000004111(Soat1);ENSRNOG00000005542(Apob);ENSRNOG00000007400(Srebf2);ENSRNOG00000012181(Lpl);ENSRNOG00000013172(Nr1h3);ENSRNOG00000019812(Nr1h2);ENSRNOG00000020468(Stard4);ENSRNOG00000021463(Ppara);ENSRNOG00000027343(Ttc39d);ENSRNOG00000042603(Ttc39b);ENSRNOG00000043503(Ehd1)
GO:0070885	negative regulation of calcineurin-NFAT signaling cascade	Biological Process	biological regulation	9	-0.716995	-1.5964	0.015852	0.194718	ENSRNOG00000002833(Gsk3b);ENSRNOG00000003031(Atp2b4);ENSRNOG00000004742(Chp1);ENSRNOG00000007821(Dyrk2);ENSRNOG00000009615(Mtor);ENSRNOG00000014815(Myoz2);ENSRNOG00000016866(Fhl2);ENSRNOG00000019745(Actn3);ENSRNOG00000021259(Prnp);ENSRNOG00000021510(Tbc1d10c);ENSRNOG00000040122(Myoz1);ENSRNOG00000061450(Homer2)
GO:1903801	L-leucine import across plasma membrane	Biological Process	localization	5	-0.83434	-1.59627	0.00585652	0.194428	ENSRNOG00000003835(Slc43a2);ENSRNOG00000008243(Slc43a1);ENSRNOG00000014311(Slc7a8);ENSRNOG00000018487(Slc3a2);ENSRNOG00000018824(Slc7a5)
GO:1901881	positive regulation of protein depolymerization	Biological Process	cellular component organization or biogenesis	11	-0.671706	-1.59594	0.0130039	0.194654	ENSRNOG00000002139(Cracd);ENSRNOG00000005214(Plek);ENSRNOG00000005924(Dstn);ENSRNOG00000009570(Pdxp);ENSRNOG00000011705(Stmn2);ENSRNOG00000014626(Katnb1);ENSRNOG00000015408(Vil1);ENSRNOG00000016576(Carmil1);ENSRNOG00000017833(Actn2);ENSRNOG00000018003(F2rl1);ENSRNOG00000020660(Cfl1);ENSRNOG00000024452(Carmil2);ENSRNOG00000026891(AC093995.1);ENSRNOG00000027136(Spast);ENSRNOG00000028498(Wdr1);ENSRN…
GO:0032944	regulation of mononuclear cell proliferation	Biological Process	biological regulation	132	-0.458766	-1.59567	0	0.194639	ENSRNOG00000000053(Crp);ENSRNOG00000000321(Cd24);ENSRNOG00000000323(Prdm1);ENSRNOG00000000439(Ager);ENSRNOG00000000521(Cdkn1a);ENSRNOG00000000569(Vsir);ENSRNOG00000000655(Ptprc);ENSRNOG00000000777(RT1-S3);ENSRNOG00000000853(Aif1);ENSRNOG00000000855(Lst1);ENSRNOG00000000871(Cd40lg);ENSRNOG00000000924(Slc7a1);ENSRNOG00000001017(Cd209);ENSRNOG00000001265(Mad1l1);ENSRNOG00000001418(Znhit1);ENSRNOG000…
GO:1904406	negative regulation of nitric oxide metabolic process	Biological Process	biological regulation	8	-0.746451	-1.59562	0.0105541	0.194137	ENSRNOG00000003031(Atp2b4);ENSRNOG00000004496(Rock2);ENSRNOG00000004647(Il10);ENSRNOG00000004763(Sirpa);ENSRNOG00000007624(Il4);ENSRNOG00000008416(Gimap5);ENSRNOG00000009131(Zc3h12a);ENSRNOG00000045558(Cd34);ENSRNOG00000046261(Acp5);ENSRNOG00000056836(Cav1)
GO:0072576	liver morphogenesis	Biological Process	developmental process	20	-0.593272	-1.59554	0.0117371	0.193667	ENSRNOG00000003039(Wnt3a);ENSRNOG00000003694(Prox1);ENSRNOG00000004621(Rtn4);ENSRNOG00000005606(Med1);ENSRNOG00000006052(Sulf2);ENSRNOG00000010278(Il6);ENSRNOG00000010714(Fgl1);ENSRNOG00000010935(Cpb2);ENSRNOG00000011946(Ptn);ENSRNOG00000012473(Cflar);ENSRNOG00000013867(Fgf1);ENSRNOG00000015633(Cul3);ENSRNOG00000016021(Lims2);ENSRNOG00000016182(Tgfa);ENSRNOG00000017560(Mdk);ENSRNOG00000018835(Not…
GO:0016327	apicolateral plasma membrane	Cellular Component	cell part	14	-0.643346	-1.59496	0.00760456	0.194428	ENSRNOG00000001476(Cldn4);ENSRNOG00000001557(Cxadr);ENSRNOG00000001571(Cldn8);ENSRNOG00000002768(Tmem114);ENSRNOG00000003648(Cldn6);ENSRNOG00000004660(Fzd6);ENSRNOG00000004687(Thbd);ENSRNOG00000007894(Mpdz);ENSRNOG00000009779(Krt8);ENSRNOG00000011077(Tjp1);ENSRNOG00000012364(Prickle2);ENSRNOG00000014233(Krt19);ENSRNOG00000015602(Cdh2);ENSRNOG00000017325(Cldn7);ENSRNOG00000018297(Ocln);ENSRNOG0000…
GO:0071219	cellular response to molecule of bacterial origin	Biological Process	multi-organism process	129	-0.461574	-1.59466	0.00101729	0.194533	ENSRNOG00000000137(Ly86);ENSRNOG00000000323(Prdm1);ENSRNOG00000000503(Ppard);ENSRNOG00000000513(Mapk14);ENSRNOG00000000583(Cdk19);ENSRNOG00000000839(Nfkbil1);ENSRNOG00000001304(Bcr);ENSRNOG00000001414(Serpine1);ENSRNOG00000001527(Cd80);ENSRNOG00000001849(Mapk1);ENSRNOG00000002014(Stap1);ENSRNOG00000002042(Gfi1);ENSRNOG00000002161(Tlr6);ENSRNOG00000002388(Trim41);ENSRNOG00000002520(Litaf);ENSRNOG0…
GO:0032760	positive regulation of tumor necrosis factor production	Biological Process	biological regulation	63	-0.492545	-1.59466	0.00320171	0.193942	ENSRNOG00000000439(Ager);ENSRNOG00000000604(Hdac2);ENSRNOG00000000777(RT1-S3);ENSRNOG00000001699(Setd4);ENSRNOG00000002735(Dhx9);ENSRNOG00000003254(Il23a);ENSRNOG00000003622(Cybb);ENSRNOG00000004380(Il12b);ENSRNOG00000004409(Sash3);ENSRNOG00000004726(Mapkapk2);ENSRNOG00000005404(Rasgrp1);ENSRNOG00000006227(Ifih1);ENSRNOG00000006384(Ddx58);ENSRNOG00000006997(App);ENSRNOG00000007159(Ccl2);ENSRNOG00…
GO:0090148	membrane fission	Biological Process	cellular component organization or biogenesis	7	-0.765206	-1.59403	0.00847458	0.194831	ENSRNOG00000000697(Coro1c);ENSRNOG00000001813(Dnm1l);ENSRNOG00000011614(Tmcc1);ENSRNOG00000012957(Sh3glb1);ENSRNOG00000017091(Slc25a46);ENSRNOG00000027136(Spast);ENSRNOG00000028208(Mief2)
GO:0001825	blastocyst formation	Biological Process	developmental process	43	-0.509067	-1.59385	0.00654307	0.194621	ENSRNOG00000000556(Nodal);ENSRNOG00000000909(Uspl1);ENSRNOG00000001434(Zp3);ENSRNOG00000002582(Hand1);ENSRNOG00000002598(Hnf1b);ENSRNOG00000004621(Rtn4);ENSRNOG00000004909(Cnot2);ENSRNOG00000005246(Tfap2c);ENSRNOG00000005608(Tead4);ENSRNOG00000005933(Yap1);ENSRNOG00000006644(Kdm4c);ENSRNOG00000008133(Mfng);ENSRNOG00000008287(Nle1);ENSRNOG00000009899(Skil);ENSRNOG00000010265(Ada);ENSRNOG0000001107…
GO:0070486	leukocyte aggregation	Biological Process	biological adhesion	12	-0.657241	-1.59381	0.0179257	0.1941	ENSRNOG00000001964(Cd47);ENSRNOG00000004217(Stk10);ENSRNOG00000004649(Il1b);ENSRNOG00000004854(Has2);ENSRNOG00000005964(Nr4a3);ENSRNOG00000006094(Cd44);ENSRNOG00000007350(Rac2);ENSRNOG00000011483(S100a9);ENSRNOG00000011557(S100a8);ENSRNOG00000013679(Sema4d);ENSRNOG00000028310(S100vp);ENSRNOG00000030118(Msn);ENSRNOG00000030715(Cfh);ENSRNOG00000042848(Jam2);ENSRNOG00000043325(S100a7l2);ENSRNOG00000…
GO:0018216	peptidyl-arginine methylation	Biological Process	cellular process	12	-0.653413	-1.59339	0.0138714	0.194417	ENSRNOG00000000111(Coprs);ENSRNOG00000000258(Prmt7);ENSRNOG00000001297(Prmt2);ENSRNOG00000004090(LOC100361025);ENSRNOG00000005279(Ndufaf7);ENSRNOG00000007197(Nr1h4);ENSRNOG00000012046(Prmt5);ENSRNOG00000012928(Prmt9);ENSRNOG00000014829(Prmt3);ENSRNOG00000016396(Fbxo11);ENSRNOG00000017187(Prmt6);ENSRNOG00000021792(Prdm14);ENSRNOG00000026109(Prmt1);ENSRNOG00000031129(Carm1);ENSRNOG00000048996(LOC10…
GO:0046460	neutral lipid biosynthetic process	Biological Process	cellular process	29	-0.545029	-1.59326	0.0148912	0.194146	ENSRNOG00000000981(Scarb1);ENSRNOG00000001189(Sik1);ENSRNOG00000002159(Gpat3);ENSRNOG00000002657(Pla2g4a);ENSRNOG00000003030(Awat2);ENSRNOG00000003463(Srebf1);ENSRNOG00000004377(Lpin1);ENSRNOG00000004402(Lpgat1);ENSRNOG00000009946(Ldlr);ENSRNOG00000010633(Acsl1);ENSRNOG00000012404(Thrsp);ENSRNOG00000013172(Nr1h3);ENSRNOG00000013906(Gpat2);ENSRNOG00000014008(Mfsd2a);ENSRNOG00000014276(Plce1);ENSRN…
GO:0043951	negative regulation of cAMP-mediated signaling	Biological Process	biological regulation	10	-0.685425	-1.59268	0.013089	0.194938	ENSRNOG00000003031(Atp2b4);ENSRNOG00000003234(Mgrn1);ENSRNOG00000003687(Rgs2);ENSRNOG00000005905(Pde4b);ENSRNOG00000009227(Aplnr);ENSRNOG00000010545(Mrap2);ENSRNOG00000011145(Crhr2);ENSRNOG00000011975(Crtc3);ENSRNOG00000019560(Pde2a);ENSRNOG00000020851(Aplp1);ENSRNOG00000021524(Mrap);ENSRNOG00000025042(Pde3a);ENSRNOG00000042536(Pde4d);ENSRNOG00000045649(Arrdc3);ENSRNOG00000049213(Npy2r);ENSRNOG00…
GO:1900006	positive regulation of dendrite development	Biological Process	cellular component organization or biogenesis	53	-0.49638	-1.59263	0.00320171	0.194435	ENSRNOG00000000053(Crp);ENSRNOG00000001126(Fbxw8);ENSRNOG00000001247(Clip1);ENSRNOG00000001259(Cux2);ENSRNOG00000001345(Mapkapk5);ENSRNOG00000001424(Cux1);ENSRNOG00000001554(RGD1563888);ENSRNOG00000001706(Kalrn);ENSRNOG00000002755(Pafah1b1);ENSRNOG00000003191(Bhlhb9);ENSRNOG00000003206(Actr3);ENSRNOG00000003742(Cdkl5);ENSRNOG00000003923(Rab21);ENSRNOG00000004049(Baiap2);ENSRNOG00000004281(Cobl);E…
GO:0089718	amino acid import across plasma membrane	Biological Process	localization	21	-0.5857	-1.59193	0.0141844	0.195353	ENSRNOG00000000924(Slc7a1);ENSRNOG00000002832(Slc16a2);ENSRNOG00000002919(Gfap);ENSRNOG00000003835(Slc43a2);ENSRNOG00000003960(Cltrn);ENSRNOG00000004133(Slc7a3);ENSRNOG00000005248(Slc1a4);ENSRNOG00000005687(Slc6a14);ENSRNOG00000006010(Slc6a20);ENSRNOG00000006818(Arl6ip5);ENSRNOG00000007705(Kcnj10);ENSRNOG00000008243(Slc43a1);ENSRNOG00000009019(Slc6a6);ENSRNOG00000009110(Psen1);ENSRNOG00000010210(…
GO:0071320	cellular response to cAMP	Biological Process	response to stimulus	30	-0.549779	-1.59179	0.00902935	0.195027	ENSRNOG00000000190(Ep300);ENSRNOG00000001821(Adipoq);ENSRNOG00000001991(Atp5po);ENSRNOG00000002146(Pkd2);ENSRNOG00000004841(Akap6);ENSRNOG00000006878(Slc26a3);ENSRNOG00000006997(App);ENSRNOG00000007048(Rap1b);ENSRNOG00000007946(Bcl2l1);ENSRNOG00000008831(Hcn2);ENSRNOG00000008837(Ass1);ENSRNOG00000009385(Pik3cg);ENSRNOG00000009450(Hcn4);ENSRNOG00000009663(Apex1);ENSRNOG00000011182(Aanat);ENSRNOG00…
GO:0006814	sodium ion transport	Biological Process	localization	65	-0.489662	-1.59167	0.00210526	0.194739	ENSRNOG00000000879(Slc9a6);ENSRNOG00000001128(Tesc);ENSRNOG00000001298(Slc5a4b);ENSRNOG00000001383(Slc8b1);ENSRNOG00000001492(Slc8a2);ENSRNOG00000001931(Fgf12);ENSRNOG00000002146(Pkd2);ENSRNOG00000002449(Maged2);ENSRNOG00000002537(Wnk3);ENSRNOG00000002616(Slc5a10);ENSRNOG00000002934(Atp1b1);ENSRNOG00000003134(Slc4a4);ENSRNOG00000003232(Slc9a3r1);ENSRNOG00000004150(Slc9a7);ENSRNOG00000004210(Osr1)…
GO:0045638	negative regulation of myeloid cell differentiation	Biological Process	biological regulation	58	-0.495347	-1.5916	0.00105708	0.194316	ENSRNOG00000001821(Adipoq);ENSRNOG00000002480(Gpr137b);ENSRNOG00000002969(Itpkb);ENSRNOG00000003258(Cdc73);ENSRNOG00000004100(Trib1);ENSRNOG00000004606(Meis1);ENSRNOG00000004730(Meis2);ENSRNOG00000007302(Fbn1);ENSRNOG00000007390(Nfkbia);ENSRNOG00000007468(Ifng);ENSRNOG00000007585(Hoxb8);ENSRNOG00000007624(Il4);ENSRNOG00000007907(Tmem178a);ENSRNOG00000008180(Lyn);ENSRNOG00000008187(Ubash3b);ENSRNO…
GO:0031663	lipopolysaccharide-mediated signaling pathway	Biological Process	biological regulation	41	-0.522329	-1.59151	0.00218103	0.193999	ENSRNOG00000000137(Ly86);ENSRNOG00000000323(Prdm1);ENSRNOG00000000513(Mapk14);ENSRNOG00000000839(Nfkbil1);ENSRNOG00000001849(Mapk1);ENSRNOG00000003491(Prkca);ENSRNOG00000003520(Prdx2);ENSRNOG00000003927(Cd55);ENSRNOG00000004100(Trib1);ENSRNOG00000004639(Traf6);ENSRNOG00000004649(Il1b);ENSRNOG00000006870(Mtdh);ENSRNOG00000007159(Ccl2);ENSRNOG00000007390(Nfkbia);ENSRNOG00000008180(Lyn);ENSRNOG00000…
GO:0007050	cell cycle arrest	Biological Process	biological regulation	78	-0.47899	-1.59139	0.0010352	0.193644	ENSRNOG00000000521(Cdkn1a);ENSRNOG00000000917(Nupr2);ENSRNOG00000001287(Gper1);ENSRNOG00000001452(Fzd9);ENSRNOG00000001515(Map3k20);ENSRNOG00000002146(Pkd2);ENSRNOG00000002364(Rnf112);ENSRNOG00000002418(Tgfb2);ENSRNOG00000002811(Brinp3);ENSRNOG00000003011(Gadd45gip1);ENSRNOG00000003029(Calr);ENSRNOG00000003247(Sde2);ENSRNOG00000003600(Pnpt1);ENSRNOG00000004107(Rpl23);ENSRNOG00000004380(Il12b);ENS…
GO:2000064	regulation of cortisol biosynthetic process	Biological Process	biological regulation	7	-0.752205	-1.59124	0.0182073	0.193429	ENSRNOG00000002074(Rest);ENSRNOG00000010917(Bmp5);ENSRNOG00000013166(Wnt4);ENSRNOG00000016343(Dkk3);ENSRNOG00000017523(H6pd);ENSRNOG00000021276(Bmp2);ENSRNOG00000024112(Dgkq)
GO:0098713	leucine import across plasma membrane	Biological Process	localization	5	-0.83434	-1.59107	0.00439239	0.193171	ENSRNOG00000003835(Slc43a2);ENSRNOG00000008243(Slc43a1);ENSRNOG00000014311(Slc7a8);ENSRNOG00000018487(Slc3a2);ENSRNOG00000018824(Slc7a5)
GO:0007252	I-kappaB phosphorylation	Biological Process	biological regulation	14	-0.637879	-1.59054	0.0169287	0.193796	ENSRNOG00000004249(Tlr7);ENSRNOG00000004763(Sirpa);ENSRNOG00000006238(Traf2);ENSRNOG00000009264(Erc1);ENSRNOG00000009822(Tlr2);ENSRNOG00000010522(Tlr4);ENSRNOG00000016326(Cx3cl1);ENSRNOG00000018509(Cx3cr1);ENSRNOG00000019073(Ikbkb);ENSRNOG00000021232(Ddrgk1);ENSRNOG00000021726(Tlr3);ENSRNOG00000022485(Chuk);ENSRNOG00000025100(Ikbke);ENSRNOG00000028629(Akt1);ENSRNOG00000048161(Tlr9);ENSRNOG0000005…
GO:0002695	negative regulation of leukocyte activation	Biological Process	biological regulation	115	-0.46333	-1.59013	0	0.194199	ENSRNOG00000000321(Cd24);ENSRNOG00000000323(Prdm1);ENSRNOG00000000569(Vsir);ENSRNOG00000000723(RT1-CE5);ENSRNOG00000000855(Lst1);ENSRNOG00000000895(Rabgef1);ENSRNOG00000001265(Mad1l1);ENSRNOG00000001287(Gper1);ENSRNOG00000001302(Adora2a);ENSRNOG00000001304(Bcr);ENSRNOG00000001527(Cd80);ENSRNOG00000001843(Bcl6);ENSRNOG00000001982(Cblb);ENSRNOG00000002054(Glmn);ENSRNOG00000002141(Cd200);ENSRNOG0000…
GO:0062023	collagen-containing extracellular matrix	Cellular Component	extracellular region part	107	-0.466618	-1.59005	0.00102775	0.193817	ENSRNOG00000000341(Nid2);ENSRNOG00000000410(Nepn);ENSRNOG00000000599(Lama4);ENSRNOG00000001229(Col18a1);ENSRNOG00000001249(Col6a1);ENSRNOG00000001254(Col6a2);ENSRNOG00000001367(Gpc2);ENSRNOG00000001414(Serpine1);ENSRNOG00000001417(Plod3);ENSRNOG00000001434(Zp3);ENSRNOG00000001469(Eln);ENSRNOG00000001518(Itga6);ENSRNOG00000001607(Adamts1);ENSRNOG00000001622(Impg2);ENSRNOG00000001627(Abi3bp);ENSRNO…
GO:0071158	positive regulation of cell cycle arrest	Biological Process	biological regulation	23	-0.564845	-1.58824	0.00719425	0.197481	ENSRNOG00000000521(Cdkn1a);ENSRNOG00000002146(Pkd2);ENSRNOG00000002364(Rnf112);ENSRNOG00000004107(Rpl23);ENSRNOG00000005257(Prkaca);ENSRNOG00000005679(Fap);ENSRNOG00000006304(Mdm2);ENSRNOG00000008400(Pml);ENSRNOG00000008507(Cradd);ENSRNOG00000010379(Celf1);ENSRNOG00000010436(Zbtb17);ENSRNOG00000010756(Tp53);ENSRNOG00000011308(Uhrf2);ENSRNOG00000015236(Mybbp1a);ENSRNOG00000016707(Casp2);ENSRNOG000…
GO:1901976	regulation of cell cycle checkpoint	Biological Process	biological regulation	25	-0.557613	-1.58675	0.0188457	0.200468	ENSRNOG00000000841(Ddx39b);ENSRNOG00000001515(Map3k20);ENSRNOG00000002394(Tpr);ENSRNOG00000003694(Prox1);ENSRNOG00000004667(Gen1);ENSRNOG00000005376(Mad2l1);ENSRNOG00000005637(Usp44);ENSRNOG00000005788(Cdk5rap2);ENSRNOG00000006185(Etaa1);ENSRNOG00000006622(Cry1);ENSRNOG00000007077(Fem1b);ENSRNOG00000008456(Thoc5);ENSRNOG00000009192(Rnaseh2b);ENSRNOG00000010434(Dync1li1);ENSRNOG00000012141(Xrcc3);…
GO:0007528	neuromuscular junction development	Biological Process	cellular component organization or biogenesis	26	-0.556551	-1.58636	0.00922722	0.200785	ENSRNOG00000001452(Fzd9);ENSRNOG00000001706(Kalrn);ENSRNOG00000001785(Etv5);ENSRNOG00000001868(LOC100911248);ENSRNOG00000003855(Dnaja3);ENSRNOG00000004048(Lrrk2);ENSRNOG00000006226(Cacng2);ENSRNOG00000006997(App);ENSRNOG00000007250(Six4);ENSRNOG00000007666(Cacnb4);ENSRNOG00000008210(Ky);ENSRNOG00000011058(Utrn);ENSRNOG00000012366(Mesd);ENSRNOG00000014270(Rer1);ENSRNOG00000014462(Fnta);ENSRNOG0000…
GO:0034214	protein hexamerization	Biological Process	cellular component organization or biogenesis	8	-0.725066	-1.58603	0.0132626	0.200953	ENSRNOG00000002121(Lrrc8d);ENSRNOG00000002122(Lrrc8c);ENSRNOG00000002643(Ugdh);ENSRNOG00000013520(Mat2a);ENSRNOG00000014935(Twnk);ENSRNOG00000016427(Letm1);ENSRNOG00000025296(Lrrc8a);ENSRNOG00000027136(Spast)
GO:0045779	negative regulation of bone resorption	Biological Process	biological regulation	6	-0.793214	-1.58602	0.014245	0.200389	ENSRNOG00000000700(Tmem119);ENSRNOG00000002480(Gpr137b);ENSRNOG00000003069(Cd38);ENSRNOG00000008187(Ubash3b);ENSRNOG00000010278(Il6);ENSRNOG00000011130(Calca);ENSRNOG00000012417(Iapp);ENSRNOG00000016783(Fshr);ENSRNOG00000017020(Inpp5d);ENSRNOG00000017712(Cartpt);ENSRNOG00000019374(Csk);ENSRNOG00000020578(Ceacam1);ENSRNOG00000021145(Gpr137);ENSRNOG00000030386(Cldn18)
GO:0050863	regulation of T cell activation	Biological Process	biological regulation	195	-0.446574	-1.5849	0	0.202449	ENSRNOG00000000097(Cd160);ENSRNOG00000000321(Cd24);ENSRNOG00000000323(Prdm1);ENSRNOG00000000439(Ager);ENSRNOG00000000451(RT1-Ba);ENSRNOG00000000569(Vsir);ENSRNOG00000000777(RT1-S3);ENSRNOG00000000853(Aif1);ENSRNOG00000000871(Cd40lg);ENSRNOG00000000924(Slc7a1);ENSRNOG00000001017(Cd209);ENSRNOG00000001265(Mad1l1);ENSRNOG00000001302(Adora2a);ENSRNOG00000001418(Znhit1);ENSRNOG00000001434(Zp3);ENSRNOG…
GO:2000001	regulation of DNA damage checkpoint	Biological Process	biological regulation	14	-0.639631	-1.5849	0.00985222	0.201872	ENSRNOG00000000841(Ddx39b);ENSRNOG00000001515(Map3k20);ENSRNOG00000006185(Etaa1);ENSRNOG00000006622(Cry1);ENSRNOG00000007077(Fem1b);ENSRNOG00000008456(Thoc5);ENSRNOG00000009192(Rnaseh2b);ENSRNOG00000013005(Rpa2);ENSRNOG00000015622(Fbxo4);ENSRNOG00000018295(Ccar2);ENSRNOG00000019649(Cul4a);ENSRNOG00000022182(Rint1);ENSRNOG00000037509(Chek2);ENSRNOG00000059268(Ppp1r10)
GO:0048671	negative regulation of collateral sprouting	Biological Process	cellular component organization or biogenesis	6	-0.782392	-1.58487	0.0198864	0.201386	ENSRNOG00000002763(Ulk2);ENSRNOG00000006565(Fstl4);ENSRNOG00000007030(Epha7);ENSRNOG00000012874(Rgma);ENSRNOG00000014155(Spart);ENSRNOG00000037505(Ulk1);ENSRNOG00000042753(Fgf13);ENSRNOG00000047247(Ptprs);ENSRNOG00000050997(Ifrd1)
GO:0050709	negative regulation of protein secretion	Biological Process	biological regulation	32	-0.53469	-1.58459	0.0132743	0.201519	ENSRNOG00000001151(Sirt4);ENSRNOG00000001214(Pfkl);ENSRNOG00000001348(Erp29);ENSRNOG00000002074(Rest);ENSRNOG00000002141(Cd200);ENSRNOG00000002496(Stxbp5l);ENSRNOG00000003463(Srebf1);ENSRNOG00000003526(Sytl4);ENSRNOG00000003821(Rptor);ENSRNOG00000004380(Il12b);ENSRNOG00000004649(Il1b);ENSRNOG00000004681(Eny2);ENSRNOG00000004828(Acvr1c);ENSRNOG00000005345(Vsnl1);ENSRNOG00000007234(Cyp51);ENSRNOG00…
GO:0022407	regulation of cell-cell adhesion	Biological Process	biological regulation	254	-0.439818	-1.58445	0	0.201267	ENSRNOG00000000097(Cd160);ENSRNOG00000000321(Cd24);ENSRNOG00000000439(Ager);ENSRNOG00000000442(Notch4);ENSRNOG00000000451(RT1-Ba);ENSRNOG00000000513(Mapk14);ENSRNOG00000000536(Mdga1);ENSRNOG00000000556(Nodal);ENSRNOG00000000569(Vsir);ENSRNOG00000000777(RT1-S3);ENSRNOG00000000826(Flot1);ENSRNOG00000000853(Aif1);ENSRNOG00000000871(Cd40lg);ENSRNOG00000000924(Slc7a1);ENSRNOG00000001017(Cd209);ENSRNOG…
GO:0030863	cortical cytoskeleton	Cellular Component	cell part	68	-0.484671	-1.58428	0.00106045	0.201081	ENSRNOG00000000417(Numa1);ENSRNOG00000000826(Flot1);ENSRNOG00000001448(Hip1);ENSRNOG00000002208(Shroom3);ENSRNOG00000002376(Clasp1);ENSRNOG00000002723(Sele);ENSRNOG00000002959(Shroom4);ENSRNOG00000003206(Actr3);ENSRNOG00000003537(Spta1);ENSRNOG00000003592(Med28);ENSRNOG00000003948(Llgl1);ENSRNOG00000004177(Myo1a);ENSRNOG00000004201(Rims2);ENSRNOG00000004281(Cobl);ENSRNOG00000004834(Llgl2);ENSRNOG…
GO:0050434	positive regulation of viral transcription	Biological Process	biological regulation	15	-0.631303	-1.58297	0.0163317	0.203683	ENSRNOG00000000190(Ep300);ENSRNOG00000001194(Rrp1b);ENSRNOG00000002735(Dhx9);ENSRNOG00000005227(Tfap4);ENSRNOG00000009271(Smarca4);ENSRNOG00000010121(Lef1);ENSRNOG00000014084(Sp1);ENSRNOG00000014434(Chd1);ENSRNOG00000021097(Hpn);ENSRNOG00000024194(Rsf1);ENSRNOG00000026293(Jun);ENSRNOG00000028302(Smarcb1);ENSRNOG00000037998(Snw1);ENSRNOG00000043053(Zfp639);ENSRNOG00000047287(Nucks1);ENSRNOG0000005…
GO:0070661	leukocyte proliferation	Biological Process	cell proliferation	186	-0.445315	-1.58226	0	0.204718	ENSRNOG00000000053(Crp);ENSRNOG00000000321(Cd24);ENSRNOG00000000323(Prdm1);ENSRNOG00000000439(Ager);ENSRNOG00000000521(Cdkn1a);ENSRNOG00000000569(Vsir);ENSRNOG00000000596(Fyn);ENSRNOG00000000655(Ptprc);ENSRNOG00000000777(RT1-S3);ENSRNOG00000000805(Gja1);ENSRNOG00000000853(Aif1);ENSRNOG00000000855(Lst1);ENSRNOG00000000871(Cd40lg);ENSRNOG00000000924(Slc7a1);ENSRNOG00000001017(Cd209);ENSRNOG00000001…
GO:0071222	cellular response to lipopolysaccharide	Biological Process	multi-organism process	123	-0.455224	-1.58207	0	0.204569	ENSRNOG00000000137(Ly86);ENSRNOG00000000323(Prdm1);ENSRNOG00000000503(Ppard);ENSRNOG00000000513(Mapk14);ENSRNOG00000000583(Cdk19);ENSRNOG00000000839(Nfkbil1);ENSRNOG00000001304(Bcr);ENSRNOG00000001414(Serpine1);ENSRNOG00000001527(Cd80);ENSRNOG00000001849(Mapk1);ENSRNOG00000002014(Stap1);ENSRNOG00000002042(Gfi1);ENSRNOG00000002388(Trim41);ENSRNOG00000002520(Litaf);ENSRNOG00000002792(Cxcl2);ENSRNOG…
GO:0099188	postsynaptic cytoskeleton organization	Biological Process	cellular component organization or biogenesis	10	-0.685762	-1.5819	0.0129032	0.204439	ENSRNOG00000003206(Actr3);ENSRNOG00000004118(Frmpd4);ENSRNOG00000009805(Wasf2);ENSRNOG00000011203(Farp1);ENSRNOG00000012378(Dbnl);ENSRNOG00000012934(Arhgef7);ENSRNOG00000014170(Dbn1);ENSRNOG00000020248(Ina);ENSRNOG00000034254(Actb);ENSRNOG00000036701(Actg1);ENSRNOG00000043292(Actbl2);ENSRNOG00000053452(LOC100361457);ENSRNOG00000060229(Arf1)
GO:0070427	nucleotide-binding oligomerization domain containing 1 signaling pathway	Biological Process	biological regulation	6	-0.788736	-1.58184	0.0168303	0.204033	ENSRNOG00000000962(Slc15a4);ENSRNOG00000007390(Nfkbia);ENSRNOG00000009389(Ripk2);ENSRNOG00000010522(Tlr4);ENSRNOG00000017324(Slc46a2);ENSRNOG00000019950(Peli3);ENSRNOG00000049517(Tnfaip3)
GO:1903524	positive regulation of blood circulation	Biological Process	biological regulation	24	-0.562448	-1.58168	0.011655	0.20379	ENSRNOG00000000805(Gja1);ENSRNOG00000001551(Atp5pf);ENSRNOG00000002265(Casr);ENSRNOG00000002418(Tgfb2);ENSRNOG00000003069(Cd38);ENSRNOG00000003687(Rgs2);ENSRNOG00000003984(Apln);ENSRNOG00000004332(Egfr);ENSRNOG00000006641(Dbh);ENSRNOG00000007092(Fgb);ENSRNOG00000007420(Hrh1);ENSRNOG00000007516(Smtnl1);ENSRNOG00000008176(Nppa);ENSRNOG00000009299(Adra2c);ENSRNOG00000009371(Abl1);ENSRNOG00000009390(…
GO:0098974	postsynaptic actin cytoskeleton organization	Biological Process	cellular component organization or biogenesis	10	-0.685762	-1.58162	0.0194553	0.203386	ENSRNOG00000003206(Actr3);ENSRNOG00000004118(Frmpd4);ENSRNOG00000009805(Wasf2);ENSRNOG00000011203(Farp1);ENSRNOG00000012378(Dbnl);ENSRNOG00000012934(Arhgef7);ENSRNOG00000014170(Dbn1);ENSRNOG00000020248(Ina);ENSRNOG00000034254(Actb);ENSRNOG00000036701(Actg1);ENSRNOG00000043292(Actbl2);ENSRNOG00000053452(LOC100361457);ENSRNOG00000060229(Arf1)
GO:0043274	phospholipase binding	Molecular Function	binding	13	-0.640702	-1.58129	0.0160494	0.203628	ENSRNOG00000000520(Srsf3);ENSRNOG00000000596(Fyn);ENSRNOG00000002723(Sele);ENSRNOG00000006136(Pdpk1);ENSRNOG00000008129(Pla2r1);ENSRNOG00000009495(Src);ENSRNOG00000009705(Lck);ENSRNOG00000012160(Syk);ENSRNOG00000013774(Lmnb1);ENSRNOG00000013967(Blnk);ENSRNOG00000018402(Apoc2);ENSRNOG00000024112(Dgkq);ENSRNOG00000031058(Was);ENSRNOG00000052407(Btk)
GO:0050866	negative regulation of cell activation	Biological Process	biological regulation	130	-0.456523	-1.5807	0	0.204358	ENSRNOG00000000321(Cd24);ENSRNOG00000000323(Prdm1);ENSRNOG00000000569(Vsir);ENSRNOG00000000723(RT1-CE5);ENSRNOG00000000855(Lst1);ENSRNOG00000000895(Rabgef1);ENSRNOG00000001265(Mad1l1);ENSRNOG00000001287(Gper1);ENSRNOG00000001302(Adora2a);ENSRNOG00000001304(Bcr);ENSRNOG00000001312(Pdgfa);ENSRNOG00000001527(Cd80);ENSRNOG00000001843(Bcl6);ENSRNOG00000001982(Cblb);ENSRNOG00000002054(Glmn);ENSRNOG0000…
GO:0022602	ovulation cycle process	Biological Process	rhythmic process	24	-0.564803	-1.58007	0.0116279	0.205386	ENSRNOG00000000299(Foxo3);ENSRNOG00000000565(Sgpl1);ENSRNOG00000001001(Retn);ENSRNOG00000001434(Zp3);ENSRNOG00000001585(Nrip1);ENSRNOG00000001607(Adamts1);ENSRNOG00000002244(Pdgfra);ENSRNOG00000002889(Afp);ENSRNOG00000003840(Slit2);ENSRNOG00000004437(Map2k6);ENSRNOG00000004898(Fshb);ENSRNOG00000006778(Mmp19);ENSRNOG00000006831(Pgr);ENSRNOG00000007301(Gdf9);ENSRNOG00000007377(Slit3);ENSRNOG0000000…
GO:0034764	positive regulation of transmembrane transport	Biological Process	biological regulation	105	-0.460219	-1.57978	0.00102459	0.205469	ENSRNOG00000000096(Pdzk1);ENSRNOG00000000513(Mapk14);ENSRNOG00000001128(Tesc);ENSRNOG00000001287(Gper1);ENSRNOG00000001296(P2rx7);ENSRNOG00000001548(Nfe2l2);ENSRNOG00000001821(Adipoq);ENSRNOG00000002032(Ifngr2);ENSRNOG00000002146(Pkd2);ENSRNOG00000002537(Wnk3);ENSRNOG00000002934(Atp1b1);ENSRNOG00000002956(Stim2);ENSRNOG00000003262(Cacng4);ENSRNOG00000003305(Cxcr3);ENSRNOG00000003778(Opn3);ENSRNOG…
GO:0030510	regulation of BMP signaling pathway	Biological Process	biological regulation	55	-0.492702	-1.57925	0.00425532	0.206208	ENSRNOG00000000184(Tmprss6);ENSRNOG00000000417(Numa1);ENSRNOG00000000569(Vsir);ENSRNOG00000000999(Smurf1);ENSRNOG00000001520(Dlx1);ENSRNOG00000001720(Hes1);ENSRNOG00000001750(Chrd);ENSRNOG00000002746(Fstl1);ENSRNOG00000002828(Tob1);ENSRNOG00000003616(Grem2);ENSRNOG00000004208(Crim1);ENSRNOG00000004276(Itga3);ENSRNOG00000004330(Chrdl1);ENSRNOG00000005770(Sostdc1);ENSRNOG00000005818(RGD1563349);ENS…
GO:0030864	cortical actin cytoskeleton	Cellular Component	cell part	54	-0.495517	-1.57912	0.00434311	0.205894	ENSRNOG00000000826(Flot1);ENSRNOG00000001448(Hip1);ENSRNOG00000002208(Shroom3);ENSRNOG00000002959(Shroom4);ENSRNOG00000003206(Actr3);ENSRNOG00000003537(Spta1);ENSRNOG00000003592(Med28);ENSRNOG00000003948(Llgl1);ENSRNOG00000004177(Myo1a);ENSRNOG00000004281(Cobl);ENSRNOG00000004834(Llgl2);ENSRNOG00000004959(Actr2);ENSRNOG00000005124(Plekhh2);ENSRNOG00000005397(Maea);ENSRNOG00000005434(Sptbn1);ENSRN…
GO:0030837	negative regulation of actin filament polymerization	Biological Process	cellular component organization or biogenesis	35	-0.530117	-1.57852	0.00560538	0.206825	ENSRNOG00000000695(Ssh1);ENSRNOG00000001091(Hip1r);ENSRNOG00000002139(Cracd);ENSRNOG00000003537(Spta1);ENSRNOG00000003688(4933400A11Rik);ENSRNOG00000003840(Slit2);ENSRNOG00000004159(Flii);ENSRNOG00000004498(Scin);ENSRNOG00000005434(Sptbn1);ENSRNOG00000005703(Arfgef1);ENSRNOG00000006705(Mkks);ENSRNOG00000006911(Sptb);ENSRNOG00000007047(Eps8);ENSRNOG00000007230(Kank3);ENSRNOG00000007330(Capzb);ENSR…
GO:0031342	negative regulation of cell killing	Biological Process	biological regulation	12	-0.655368	-1.57812	0.0190114	0.207188	ENSRNOG00000000723(RT1-CE5);ENSRNOG00000000777(RT1-S3);ENSRNOG00000002578(Serpinb3a);ENSRNOG00000007624(Il4);ENSRNOG00000007652(Il13);ENSRNOG00000013370(Gfer);ENSRNOG00000019308(Arrb2);ENSRNOG00000020578(Ceacam1);ENSRNOG00000025792(Crk);ENSRNOG00000031443(Havcr2);ENSRNOG00000033772(Serpinb9);ENSRNOG00000038432(Sh2d1b2);ENSRNOG00000038999(RT1-A1);ENSRNOG00000042821(Cd59);ENSRNOG00000048951(LOC1003…
GO:0042119	neutrophil activation	Biological Process	cellular process	22	-0.579459	-1.5781	0.016568	0.206696	ENSRNOG00000000595(Traf3ip2);ENSRNOG00000000994(Stxbp2);ENSRNOG00000001224(Itgb2);ENSRNOG00000001304(Bcr);ENSRNOG00000002045(Anxa3);ENSRNOG00000002843(Cxcl6);ENSRNOG00000003439(Il15);ENSRNOG00000006873(Dnase1);ENSRNOG00000008372(Vamp7);ENSRNOG00000008409(Myo1f);ENSRNOG00000009291(Dnase1l3);ENSRNOG00000009848(Il18);ENSRNOG00000012160(Syk);ENSRNOG00000012172(Spi1);ENSRNOG00000013634(Myd88);ENSRNOG0…
GO:0033962	cytoplasmic mRNA processing body assembly	Biological Process	cellular component organization or biogenesis	17	-0.612173	-1.57772	0.0145455	0.206986	ENSRNOG00000001256(Atxn2);ENSRNOG00000002075(Cnot6l);ENSRNOG00000004837(Limd1);ENSRNOG00000004909(Cnot2);ENSRNOG00000006178(Dync1h1);ENSRNOG00000008733(Lsm3);ENSRNOG00000010799(Noct);ENSRNOG00000012263(Cnot7);ENSRNOG00000012271(Cnot1);ENSRNOG00000017061(Patl2);ENSRNOG00000018475(Eif4enif1);ENSRNOG00000018686(Atxn2l);ENSRNOG00000019572(Lsm4);ENSRNOG00000021052(Patl1);ENSRNOG00000021133(Lsm14a);ENS…
GO:0043304	regulation of mast cell degranulation	Biological Process	biological regulation	18	-0.588753	-1.57762	0.00962696	0.206663	ENSRNOG00000000895(Rabgef1);ENSRNOG00000001786(Snx4);ENSRNOG00000002922(Adora2b);ENSRNOG00000004900(Crhr1);ENSRNOG00000006136(Pdpk1);ENSRNOG00000007350(Rac2);ENSRNOG00000007439(Unc13d);ENSRNOG00000007624(Il4);ENSRNOG00000007652(Il13);ENSRNOG00000008176(Nppa);ENSRNOG00000008180(Lyn);ENSRNOG00000008372(Vamp7);ENSRNOG00000009912(Fgr);ENSRNOG00000010798(Blk);ENSRNOG00000011683(Fes);ENSRNOG00000012160…
GO:1903428	positive regulation of reactive oxygen species biosynthetic process	Biological Process	biological regulation	29	-0.547862	-1.57735	0.00898876	0.206729	ENSRNOG00000000053(Crp);ENSRNOG00000000299(Foxo3);ENSRNOG00000000763(RT1-M3-1);ENSRNOG00000000842(Ddah2);ENSRNOG00000000853(Aif1);ENSRNOG00000001224(Itgb2);ENSRNOG00000002146(Pkd2);ENSRNOG00000002161(Tlr6);ENSRNOG00000003455(Zfp13);ENSRNOG00000004649(Il1b);ENSRNOG00000007468(Ifng);ENSRNOG00000007624(Il4);ENSRNOG00000008620(Smad3);ENSRNOG00000008837(Ass1);ENSRNOG00000009822(Tlr2);ENSRNOG0000000990…
GO:0030834	regulation of actin filament depolymerization	Biological Process	cellular component organization or biogenesis	32	-0.530713	-1.57714	0.00668896	0.206621	ENSRNOG00000001303(Specc1l);ENSRNOG00000002139(Cracd);ENSRNOG00000003537(Spta1);ENSRNOG00000003688(4933400A11Rik);ENSRNOG00000004159(Flii);ENSRNOG00000004498(Scin);ENSRNOG00000005124(Plekhh2);ENSRNOG00000005214(Plek);ENSRNOG00000005434(Sptbn1);ENSRNOG00000005924(Dstn);ENSRNOG00000006911(Sptb);ENSRNOG00000007047(Eps8);ENSRNOG00000007330(Capzb);ENSRNOG00000008727(Capza3);ENSRNOG00000009360(Sh3bp1);…
GO:0097067	cellular response to thyroid hormone stimulus	Biological Process	response to stimulus	12	-0.647957	-1.57701	0.0275344	0.206392	ENSRNOG00000002227(Kit);ENSRNOG00000005606(Med1);ENSRNOG00000006649(Thrb);ENSRNOG00000009040(Gas2l1);ENSRNOG00000009401(Lmo2);ENSRNOG00000010331(Ctsb);ENSRNOG00000012237(Rdx);ENSRNOG00000014064(Ctsh);ENSRNOG00000014215(Klf9);ENSRNOG00000018566(Ctsl);ENSRNOG00000020263(Atp1a3);ENSRNOG00000020340(Brd8);ENSRNOG00000021157(Ctss);ENSRNOG00000022777(Six1);ENSRNOG00000024119(Ghsr);ENSRNOG00000025534(LOC…
GO:0071715	icosanoid transport	Biological Process	localization	19	-0.583393	-1.57694	0.0107143	0.205989	ENSRNOG00000001153(Pla2g1b);ENSRNOG00000001551(Atp5pf);ENSRNOG00000002657(Pla2g4a);ENSRNOG00000002948(Abcc3);ENSRNOG00000003164(Pla2g10);ENSRNOG00000004437(Map2k6);ENSRNOG00000004649(Il1b);ENSRNOG00000006320(Ptges);ENSRNOG00000008129(Pla2r1);ENSRNOG00000008428(Drd2);ENSRNOG00000009005(Slco2a1);ENSRNOG00000010064(Abcc4);ENSRNOG00000011011(Nmb);ENSRNOG00000012160(Syk);ENSRNOG00000014081(Nmur2);ENSR…
GO:0060219	camera-type eye photoreceptor cell differentiation	Biological Process	developmental process	6	-0.788955	-1.57648	0.0166667	0.206548	ENSRNOG00000002607(Sox9);ENSRNOG00000003098(Prom1);ENSRNOG00000004542(Ttc8);ENSRNOG00000006604(Thy1);ENSRNOG00000006649(Thrb);ENSRNOG00000008807(Rp1);ENSRNOG00000013413(Rorb);ENSRNOG00000013474(Casz1);ENSRNOG00000016593(Pde6c);ENSRNOG00000018059(Ihh);ENSRNOG00000018841(Sox8);ENSRNOG00000019296(Gnat2);ENSRNOG00000019858(Rom1);ENSRNOG00000021149(Ush1c);ENSRNOG00000022044(Cabp4);ENSRNOG00000024711(S…
GO:0010633	negative regulation of epithelial cell migration	Biological Process	biological regulation	45	-0.500848	-1.57609	0.0054407	0.206971	ENSRNOG00000000386(Pbld1);ENSRNOG00000000697(Coro1c);ENSRNOG00000000847(Csnk2b);ENSRNOG00000001090(Stard13);ENSRNOG00000001809(LOC681544);ENSRNOG00000003031(Atp2b4);ENSRNOG00000003172(Serpinf1);ENSRNOG00000003566(Apoh);ENSRNOG00000003840(Slit2);ENSRNOG00000004003(Dusp10);ENSRNOG00000004143(Adipor1);ENSRNOG00000004483(Ptprr);ENSRNOG00000004554(Dcn);ENSRNOG00000005008(Angpt4);ENSRNOG00000005209(Spr…
GO:0071514	genetic imprinting	Biological Process	biological regulation	16	-0.619172	-1.57592	0.00729927	0.206817	ENSRNOG00000000062(Pcgf3);ENSRNOG00000000258(Prmt7);ENSRNOG00000001212(Dnmt3l);ENSRNOG00000010146(Ndn);ENSRNOG00000010625(Dnmt3b);ENSRNOG00000016519(Kdm1b);ENSRNOG00000017195(Ctr9);ENSRNOG00000017509(Eed);ENSRNOG00000017674(Ctcf);ENSRNOG00000018532(Pcgf5);ENSRNOG00000020417(Gsk3a);ENSRNOG00000020532(Kcnq1);ENSRNOG00000020701(Brca1);ENSRNOG00000025554(Zfp445);ENSRNOG00000026239(Arid4a);ENSRNOG0000…
GO:0061439	kidney vasculature morphogenesis	Biological Process	developmental process	7	-0.761888	-1.57576	0.00282885	0.206646	ENSRNOG00000002146(Pkd2);ENSRNOG00000002244(Pdgfra);ENSRNOG00000004346(Notch3);ENSRNOG00000009694(Bmp4);ENSRNOG00000010744(Nrp1);ENSRNOG00000016700(Tcf21);ENSRNOG00000018835(Notch2)
GO:0006991	response to sterol depletion	Biological Process	response to stimulus	16	-0.617409	-1.57529	0.0229746	0.207284	ENSRNOG00000001053(Tmed2);ENSRNOG00000001123(RGD1562310);ENSRNOG00000002478(Insig2);ENSRNOG00000003463(Srebf1);ENSRNOG00000006859(Insig1);ENSRNOG00000007400(Srebf2);ENSRNOG00000009948(Pip4p1);ENSRNOG00000012269(Lpcat3);ENSRNOG00000012911(Erlin1);ENSRNOG00000013393(Eif2a);ENSRNOG00000013763(Erlin2);ENSRNOG00000020640(Zbtb7b);ENSRNOG00000020853(Scap);ENSRNOG00000027445(AABR07060293.1);ENSRNOG000000…
GO:0007623	circadian rhythm	Biological Process	rhythmic process	133	-0.453792	-1.57527	0	0.20677	ENSRNOG00000000065(Pde6b);ENSRNOG00000000190(Ep300);ENSRNOG00000000384(Atoh7);ENSRNOG00000000540(Btbd9);ENSRNOG00000000604(Hdac2);ENSRNOG00000000632(Cdk1);ENSRNOG00000000662(Srrd);ENSRNOG00000001189(Sik1);ENSRNOG00000001269(Ppp1cc);ENSRNOG00000001302(Adora2a);ENSRNOG00000001476(Cldn4);ENSRNOG00000001585(Nrip1);ENSRNOG00000001662(Dyrk1a);ENSRNOG00000001821(Adipoq);ENSRNOG00000001830(Arntl2);ENSRNO…
GO:1900026	positive regulation of substrate adhesion-dependent cell spreading	Biological Process	cellular component organization or biogenesis	33	-0.529757	-1.57475	0.00917431	0.207506	ENSRNOG00000001068(Rac1);ENSRNOG00000001868(LOC100911248);ENSRNOG00000003029(Calr);ENSRNOG00000003221(Myoc);ENSRNOG00000006949(C1qbp);ENSRNOG00000006952(Prex1);ENSRNOG00000007439(Unc13d);ENSRNOG00000009102(Fermt2);ENSRNOG00000009371(Abl1);ENSRNOG00000010744(Nrp1);ENSRNOG00000010957(Braf);ENSRNOG00000012273(Dmtn);ENSRNOG00000013280(Olfm4);ENSRNOG00000013536(Cdc42);ENSRNOG00000014170(Dbn1);ENSRNOG0…
GO:1902645	tertiary alcohol biosynthetic process	Biological Process	metabolic process	7	-0.752205	-1.57457	0.0108844	0.207441	ENSRNOG00000002074(Rest);ENSRNOG00000010917(Bmp5);ENSRNOG00000013166(Wnt4);ENSRNOG00000016343(Dkk3);ENSRNOG00000017523(H6pd);ENSRNOG00000021276(Bmp2);ENSRNOG00000024112(Dgkq);ENSRNOG00000033893(Cacna1h)
GO:0050851	antigen receptor-mediated signaling pathway	Biological Process	biological regulation	101	-0.465468	-1.57433	0.00204918	0.207497	ENSRNOG00000000097(Cd160);ENSRNOG00000000335(Ermap);ENSRNOG00000000446(LOC100911938);ENSRNOG00000000596(Fyn);ENSRNOG00000000655(Ptprc);ENSRNOG00000001039(Eif2b1);ENSRNOG00000001167(Ubash3a);ENSRNOG00000001178(Sppl3);ENSRNOG00000001425(Sh2b2);ENSRNOG00000001849(Mapk1);ENSRNOG00000001868(LOC100911248);ENSRNOG00000001908(Klhl6);ENSRNOG00000001982(Cblb);ENSRNOG00000002014(Stap1);ENSRNOG00000002278(Te…
GO:1990874	vascular smooth muscle cell proliferation	Biological Process	cell proliferation	30	-0.536334	-1.57424	0.014977	0.207137	ENSRNOG00000000151(Ldlrap1);ENSRNOG00000000521(Cdkn1a);ENSRNOG00000000805(Gja1);ENSRNOG00000001287(Gper1);ENSRNOG00000001607(Adamts1);ENSRNOG00000001821(Adipoq);ENSRNOG00000003669(Myocd);ENSRNOG00000003984(Apln);ENSRNOG00000004517(Igf1);ENSRNOG00000004647(Il10);ENSRNOG00000005642(Frs2);ENSRNOG00000005964(Nr4a3);ENSRNOG00000006304(Mdm2);ENSRNOG00000007249(Cdkn1b);ENSRNOG00000009000(Foxj2);ENSRNOG0…
GO:0099106	ion channel regulator activity	Molecular Function	molecular function regulator	42	-0.511531	-1.57403	0.00547645	0.207033	ENSRNOG00000001409(Gnb2);ENSRNOG00000001984(Kcne1);ENSRNOG00000002537(Wnk3);ENSRNOG00000002956(Stim2);ENSRNOG00000003262(Cacng4);ENSRNOG00000003849(Stx8);ENSRNOG00000004060(Calm1);ENSRNOG00000004356(Lrrc52);ENSRNOG00000004749(Slc30a1);ENSRNOG00000005046(Tspan13);ENSRNOG00000005290(Ywhae);ENSRNOG00000005365(Kcnip1);ENSRNOG00000005519(Grm3);ENSRNOG00000005798(Cav3);ENSRNOG00000006086(Lynx1);ENSRNOG…
GO:0030509	BMP signaling pathway	Biological Process	biological regulation	89	-0.460744	-1.57382	0.00103306	0.207046	ENSRNOG00000000184(Tmprss6);ENSRNOG00000000257(Smpd3);ENSRNOG00000000417(Numa1);ENSRNOG00000000556(Nodal);ENSRNOG00000000569(Vsir);ENSRNOG00000000999(Smurf1);ENSRNOG00000001520(Dlx1);ENSRNOG00000001720(Hes1);ENSRNOG00000001750(Chrd);ENSRNOG00000002093(Tgfbr3);ENSRNOG00000002418(Tgfb2);ENSRNOG00000002434(Tmem100);ENSRNOG00000002746(Fstl1);ENSRNOG00000002828(Tob1);ENSRNOG00000002984(Bmp15);ENSRNOG0…
GO:0002532	production of molecular mediator involved in inflammatory response	Biological Process	response to stimulus	47	-0.499469	-1.57314	0.00428265	0.207992	ENSRNOG00000000127(Kpna6);ENSRNOG00000000441(Gpsm3);ENSRNOG00000000513(Mapk14);ENSRNOG00000000907(Alox5ap);ENSRNOG00000001414(Serpine1);ENSRNOG00000001786(Snx4);ENSRNOG00000002161(Tlr6);ENSRNOG00000003164(Pla2g10);ENSRNOG00000003520(Prdx2);ENSRNOG00000004003(Dusp10);ENSRNOG00000004763(Sirpa);ENSRNOG00000008174(Appl2);ENSRNOG00000008176(Nppa);ENSRNOG00000008195(Ywhaz);ENSRNOG00000008292(Hif1a);ENS…
GO:0019229	regulation of vasoconstriction	Biological Process	biological regulation	23	-0.577937	-1.57286	0.0177096	0.208199	ENSRNOG00000000805(Gja1);ENSRNOG00000002265(Casr);ENSRNOG00000003069(Cd38);ENSRNOG00000003984(Apln);ENSRNOG00000004026(Atp2b1);ENSRNOG00000004332(Egfr);ENSRNOG00000004823(Dock4);ENSRNOG00000006641(Dbh);ENSRNOG00000007092(Fgb);ENSRNOG00000007290(Atp1a2);ENSRNOG00000007420(Hrh1);ENSRNOG00000007477(Edn3);ENSRNOG00000007516(Smtnl1);ENSRNOG00000009299(Adra2c);ENSRNOG00000009371(Abl1);ENSRNOG0000000939…
GO:0001784	phosphotyrosine residue binding	Molecular Function	binding	32	-0.535675	-1.5727	0.0102857	0.208032	ENSRNOG00000000151(Ldlrap1);ENSRNOG00000001849(Mapk1);ENSRNOG00000001868(LOC100911248);ENSRNOG00000001982(Cblb);ENSRNOG00000002014(Stap1);ENSRNOG00000002946(Socs3);ENSRNOG00000003990(Grb2);ENSRNOG00000004305(Abl2);ENSRNOG00000007422(Vav2);ENSRNOG00000008444(Cbl);ENSRNOG00000009331(Hck);ENSRNOG00000009371(Abl1);ENSRNOG00000009705(Lck);ENSRNOG00000009912(Fgr);ENSRNOG00000011425(Ptpn3);ENSRNOG000000…
GO:0007015	actin filament organization	Biological Process	cellular component organization or biogenesis	270	-0.436727	-1.5726	0	0.207785	ENSRNOG00000000307(Mical1);ENSRNOG00000000378(AABR07044914.1);ENSRNOG00000000579(Marcks);ENSRNOG00000000606(Pcdh15);ENSRNOG00000000633(Rhobtb1);ENSRNOG00000000695(Ssh1);ENSRNOG00000000697(Coro1c);ENSRNOG00000000853(Aif1);ENSRNOG00000000991(Arpc1b);ENSRNOG00000000996(Arpc1a);ENSRNOG00000001007(Baiap2l1);ENSRNOG00000001011(Rflna);ENSRNOG00000001068(Rac1);ENSRNOG00000001091(Hip1r);ENSRNOG00000001262…
GO:0050901	leukocyte tethering or rolling	Biological Process	localization	14	-0.633981	-1.57257	0.0223325	0.207288	ENSRNOG00000002723(Sele);ENSRNOG00000002776(Sell);ENSRNOG00000002794(Selp);ENSRNOG00000004861(Itga4);ENSRNOG00000008475(Fut9);ENSRNOG00000009157(Fut4);ENSRNOG00000009850(St3gal4);ENSRNOG00000010966(Itgb1);ENSRNOG00000012186(Golph3);ENSRNOG00000012208(Itgb7);ENSRNOG00000013589(Cxcl12);ENSRNOG00000014156(Fut7);ENSRNOG00000014333(Vcam1);ENSRNOG00000015903(Add2);ENSRNOG00000016255(Podxl2);ENSRNOG0000…
GO:0003333	amino acid transmembrane transport	Biological Process	localization	35	-0.524284	-1.57248	0.00331858	0.20693	ENSRNOG00000000924(Slc7a1);ENSRNOG00000000962(Slc15a4);ENSRNOG00000001874(Slc7a4);ENSRNOG00000002121(Lrrc8d);ENSRNOG00000002832(Slc16a2);ENSRNOG00000002919(Gfap);ENSRNOG00000003835(Slc43a2);ENSRNOG00000003960(Cltrn);ENSRNOG00000004133(Slc7a3);ENSRNOG00000004210(Osr1);ENSRNOG00000004351(Slc25a29);ENSRNOG00000005248(Slc1a4);ENSRNOG00000005687(Slc6a14);ENSRNOG00000006010(Slc6a20);ENSRNOG00000006119(…
GO:1900024	regulation of substrate adhesion-dependent cell spreading	Biological Process	cellular component organization or biogenesis	43	-0.506693	-1.57218	0.00887902	0.20711	ENSRNOG00000000697(Coro1c);ENSRNOG00000001068(Rac1);ENSRNOG00000001739(Meltf);ENSRNOG00000001868(LOC100911248);ENSRNOG00000003029(Calr);ENSRNOG00000003221(Myoc);ENSRNOG00000006327(Rcc2);ENSRNOG00000006949(C1qbp);ENSRNOG00000006952(Prex1);ENSRNOG00000007439(Unc13d);ENSRNOG00000007740(Tacstd2);ENSRNOG00000007916(Ptk2);ENSRNOG00000009102(Fermt2);ENSRNOG00000009371(Abl1);ENSRNOG00000010744(Nrp1);ENSR…
GO:0031341	regulation of cell killing	Biological Process	biological regulation	47	-0.50889	-1.57212	0.00756757	0.206763	ENSRNOG00000000097(Cd160);ENSRNOG00000000439(Ager);ENSRNOG00000000562(Prf1);ENSRNOG00000000723(RT1-CE5);ENSRNOG00000000763(RT1-M3-1);ENSRNOG00000000777(RT1-S3);ENSRNOG00000000854(Ncr3);ENSRNOG00000001005(Fcer2);ENSRNOG00000002014(Stap1);ENSRNOG00000002578(Serpinb3a);ENSRNOG00000002802(Cxcl1);ENSRNOG00000003254(Il23a);ENSRNOG00000003522(Mr1);ENSRNOG00000003927(Cd55);ENSRNOG00000003992(Pik3r6);ENSR…
GO:1902476	chloride transmembrane transport	Biological Process	localization	17	-0.596163	-1.57197	0.0180941	0.206555	ENSRNOG00000000041(Slc26a1);ENSRNOG00000000512(Slc26a8);ENSRNOG00000000728(Clic2);ENSRNOG00000001679(Gabrr3);ENSRNOG00000002265(Casr);ENSRNOG00000002327(Gabrb1);ENSRNOG00000002336(Gabra4);ENSRNOG00000002349(Gabra2);ENSRNOG00000002360(Gabrg1);ENSRNOG00000002391(Glra4);ENSRNOG00000003241(Gabrg2);ENSRNOG00000003313(Glra2);ENSRNOG00000003512(Gabra1);ENSRNOG00000003680(Gabrb2);ENSRNOG00000003737(Best2…
GO:1904645	response to amyloid-beta	Biological Process	response to stimulus	24	-0.564321	-1.57154	0.0150289	0.207194	ENSRNOG00000000299(Foxo3);ENSRNOG00000000439(Ager);ENSRNOG00000000596(Fyn);ENSRNOG00000000805(Gja1);ENSRNOG00000002161(Tlr6);ENSRNOG00000004517(Igf1);ENSRNOG00000004518(Cacnb1);ENSRNOG00000004560(Cacna1b);ENSRNOG00000004861(Itga4);ENSRNOG00000005249(Snx6);ENSRNOG00000005392(Ngfr);ENSRNOG00000006997(App);ENSRNOG00000007089(Lgmn);ENSRNOG00000008017(Cdk5);ENSRNOG00000009110(Psen1);ENSRNOG00000010522…
GO:1903523	negative regulation of blood circulation	Biological Process	biological regulation	18	-0.598065	-1.57128	0.0110429	0.207266	ENSRNOG00000000413(Pln);ENSRNOG00000000439(Ager);ENSRNOG00000001285(Atp2a2);ENSRNOG00000003442(Adora1);ENSRNOG00000003984(Apln);ENSRNOG00000004823(Dock4);ENSRNOG00000007290(Atp1a2);ENSRNOG00000009131(Zc3h12a);ENSRNOG00000009522(Adra1a);ENSRNOG00000012852(Bin1);ENSRNOG00000014443(Pde5a);ENSRNOG00000017054(Kcne3);ENSRNOG00000017348(Il2);ENSRNOG00000018985(Grk2);ENSRNOG00000020705(Rnls);ENSRNOG00000…
GO:0099601	regulation of neurotransmitter receptor activity	Biological Process	biological regulation	19	-0.588811	-1.57084	0.0144578	0.20782	ENSRNOG00000000433(Prrt1);ENSRNOG00000001006(Nptx2);ENSRNOG00000002032(Ifngr2);ENSRNOG00000003262(Cacng4);ENSRNOG00000003288(Cacng5);ENSRNOG00000003741(Nptx1);ENSRNOG00000004650(Begain);ENSRNOG00000006086(Lynx1);ENSRNOG00000006226(Cacng2);ENSRNOG00000007159(Ccl2);ENSRNOG00000012074(Ifngr1);ENSRNOG00000012362(Cacng3);ENSRNOG00000012531(Ephb2);ENSRNOG00000012703(Crh);ENSRNOG00000014006(Neto1);ENSRN…
GO:0031960	response to corticosteroid	Biological Process	response to stimulus	83	-0.463409	-1.57056	0	0.207972	ENSRNOG00000000158(Cdo1);ENSRNOG00000000165(Pfkfb1);ENSRNOG00000000190(Ep300);ENSRNOG00000000299(Foxo3);ENSRNOG00000000521(Cdkn1a);ENSRNOG00000000853(Aif1);ENSRNOG00000001821(Adipoq);ENSRNOG00000001862(Ube2l3);ENSRNOG00000001926(Cldn1);ENSRNOG00000002045(Anxa3);ENSRNOG00000002050(Igfbp7);ENSRNOG00000002074(Rest);ENSRNOG00000002331(Aldh3a1);ENSRNOG00000002754(Areg);ENSRNOG00000002791(Bcl2);ENSRNOG…
GO:1905952	regulation of lipid localization	Biological Process	biological regulation	99	-0.46168	-1.57019	0.00101523	0.2083	ENSRNOG00000000053(Crp);ENSRNOG00000000151(Ldlrap1);ENSRNOG00000000196(Cyp19a1);ENSRNOG00000000221(Abhd5);ENSRNOG00000000411(Nus1);ENSRNOG00000000503(Ppard);ENSRNOG00000000658(Acacb);ENSRNOG00000000981(Scarb1);ENSRNOG00000001001(Retn);ENSRNOG00000001158(Abcg1);ENSRNOG00000001160(Triap1);ENSRNOG00000001420(Fis1);ENSRNOG00000001551(Atp5pf);ENSRNOG00000001782(Osbpl11);ENSRNOG00000001821(Adipoq);ENSR…
GO:0060973	cell migration involved in heart development	Biological Process	localization	9	-0.708213	-1.56997	0.0130039	0.208288	ENSRNOG00000004874(Flrt3);ENSRNOG00000006526(Sema3c);ENSRNOG00000009694(Bmp4);ENSRNOG00000010681(Pitx2);ENSRNOG00000011101(Twist1);ENSRNOG00000012482(Ndrg4);ENSRNOG00000014951(Mesp1);ENSRNOG00000019322(Notch1);ENSRNOG00000019902(Folr1);ENSRNOG00000031643(Dchs1);ENSRNOG00000050190(Eng);ENSRNOG00000053384(Bmp7);ENSRNOG00000060448(Hand2)
GO:0031943	regulation of glucocorticoid metabolic process	Biological Process	biological regulation	9	-0.705272	-1.56991	0.00990099	0.207911	ENSRNOG00000002074(Rest);ENSRNOG00000010917(Bmp5);ENSRNOG00000013166(Wnt4);ENSRNOG00000015156(Gal);ENSRNOG00000016343(Dkk3);ENSRNOG00000017523(H6pd);ENSRNOG00000019798(Stub1);ENSRNOG00000021276(Bmp2);ENSRNOG00000024112(Dgkq);ENSRNOG00000030019(Atp1a1)
GO:0046463	acylglycerol biosynthetic process	Biological Process	cellular process	29	-0.545029	-1.5697	0.0174825	0.207905	ENSRNOG00000000981(Scarb1);ENSRNOG00000001189(Sik1);ENSRNOG00000002159(Gpat3);ENSRNOG00000002657(Pla2g4a);ENSRNOG00000003030(Awat2);ENSRNOG00000003463(Srebf1);ENSRNOG00000004377(Lpin1);ENSRNOG00000004402(Lpgat1);ENSRNOG00000009946(Ldlr);ENSRNOG00000010633(Acsl1);ENSRNOG00000012404(Thrsp);ENSRNOG00000013172(Nr1h3);ENSRNOG00000013906(Gpat2);ENSRNOG00000014008(Mfsd2a);ENSRNOG00000014276(Plce1);ENSRN…
GO:1902895	positive regulation of pri-miRNA transcription by RNA polymerase II	Biological Process	biological regulation	28	-0.547536	-1.56922	0.00823529	0.20855	ENSRNOG00000000299(Foxo3);ENSRNOG00000002418(Tgfb2);ENSRNOG00000003984(Apln);ENSRNOG00000004647(Il10);ENSRNOG00000005392(Ngfr);ENSRNOG00000007400(Srebf2);ENSRNOG00000008015(Fos);ENSRNOG00000008292(Hif1a);ENSRNOG00000008620(Smad3);ENSRNOG00000008785(Klf5);ENSRNOG00000008941(Ets1);ENSRNOG00000009173(Smad6);ENSRNOG00000009271(Smarca4);ENSRNOG00000009694(Bmp4);ENSRNOG00000010716(Atoh8);ENSRNOG0000001…
GO:0006704	glucocorticoid biosynthetic process	Biological Process	biological regulation	9	-0.709659	-1.56876	0.0122283	0.209073	ENSRNOG00000002074(Rest);ENSRNOG00000010917(Bmp5);ENSRNOG00000012703(Crh);ENSRNOG00000013166(Wnt4);ENSRNOG00000016343(Dkk3);ENSRNOG00000017523(H6pd);ENSRNOG00000020035(Cyp17a1);ENSRNOG00000021276(Bmp2);ENSRNOG00000024112(Dgkq);ENSRNOG00000030019(Atp1a1);ENSRNOG00000033893(Cacna1h)
GO:0061438	renal system vasculature morphogenesis	Biological Process	developmental process	7	-0.761888	-1.56866	0.0137931	0.208825	ENSRNOG00000002146(Pkd2);ENSRNOG00000002244(Pdgfra);ENSRNOG00000004346(Notch3);ENSRNOG00000009694(Bmp4);ENSRNOG00000010744(Nrp1);ENSRNOG00000016700(Tcf21);ENSRNOG00000018835(Notch2)
GO:0035520	monoubiquitinated protein deubiquitination	Biological Process	cellular process	9	-0.698957	-1.56817	0.0145695	0.20945	ENSRNOG00000001598(Usp16);ENSRNOG00000005470(Atxn3);ENSRNOG00000007890(Usp1);ENSRNOG00000019097(Bap1);ENSRNOG00000023202(Usp15);ENSRNOG00000025496(Usp7);ENSRNOG00000026299(Mysm1);ENSRNOG00000026754(Usp47);ENSRNOG00000061603(Asxl1)
GO:0046847	filopodium assembly	Biological Process	cellular component organization or biogenesis	36	-0.526429	-1.56768	0.0112486	0.210201	ENSRNOG00000001216(Trpm2);ENSRNOG00000001518(Itga6);ENSRNOG00000001528(Gap43);ENSRNOG00000003206(Actr3);ENSRNOG00000003603(Arhgap44);ENSRNOG00000004791(Arf6);ENSRNOG00000005580(Itgb4);ENSRNOG00000006733(Srgap2);ENSRNOG00000007227(Mien1);ENSRNOG00000007330(Capzb);ENSRNOG00000009360(Sh3bp1);ENSRNOG00000009760(Palm);ENSRNOG00000010161(Myo10);ENSRNOG00000010270(Espn);ENSRNOG00000010480(Vstm5);ENSRNOG…
GO:0045123	cellular extravasation	Biological Process	localization	38	-0.516683	-1.56753	0.00544662	0.210032	ENSRNOG00000000439(Ager);ENSRNOG00000001224(Itgb2);ENSRNOG00000001304(Bcr);ENSRNOG00000001868(LOC100911248);ENSRNOG00000001964(Cd47);ENSRNOG00000002723(Sele);ENSRNOG00000002776(Sell);ENSRNOG00000002794(Selp);ENSRNOG00000004414(F11r);ENSRNOG00000004810(Plcb1);ENSRNOG00000004861(Itga4);ENSRNOG00000005747(Il27ra);ENSRNOG00000006604(Thy1);ENSRNOG00000007159(Ccl2);ENSRNOG00000008475(Fut9);ENSRNOG00000…
GO:0007215	glutamate receptor signaling pathway	Biological Process	biological regulation	28	-0.539632	-1.56652	0.013809	0.211963	ENSRNOG00000000233(Grm6);ENSRNOG00000000368(Grik2);ENSRNOG00000000433(Prrt1);ENSRNOG00000000596(Fyn);ENSRNOG00000001575(Grik1);ENSRNOG00000001706(Kalrn);ENSRNOG00000002032(Ifngr2);ENSRNOG00000003262(Cacng4);ENSRNOG00000003280(Grin2c);ENSRNOG00000003288(Cacng5);ENSRNOG00000004810(Plcb1);ENSRNOG00000005355(Ncstn);ENSRNOG00000005662(Grm7);ENSRNOG00000006226(Cacng2);ENSRNOG00000006957(Gria4);ENSRNOG0…
GO:0097709	connective tissue replacement	Biological Process	multicellular organismal process	8	-0.714381	-1.56646	0.0182328	0.211605	ENSRNOG00000000439(Ager);ENSRNOG00000004575(Il1a);ENSRNOG00000008292(Hif1a);ENSRNOG00000009882(Ppp3ca);ENSRNOG00000010208(Timp1);ENSRNOG00000010708(Gata4);ENSRNOG00000015557(Umod);ENSRNOG00000031092(Rock1);ENSRNOG00000048043(F2r)
GO:0045121	membrane raft	Cellular Component	membrane part	164	-0.44232	-1.56646	0	0.211101	ENSRNOG00000000177(Plpp2);ENSRNOG00000000321(Cd24);ENSRNOG00000000596(Fyn);ENSRNOG00000000697(Coro1c);ENSRNOG00000000774(Gabbr1);ENSRNOG00000000805(Gja1);ENSRNOG00000000826(Flot1);ENSRNOG00000000981(Scarb1);ENSRNOG00000001224(Itgb2);ENSRNOG00000001336(Orai1);ENSRNOG00000001557(Cxadr);ENSRNOG00000002161(Tlr6);ENSRNOG00000002188(Hpse);ENSRNOG00000002468(Tnr);ENSRNOG00000002664(Emp2);ENSRNOG00000002…
GO:0008016	regulation of heart contraction	Biological Process	biological regulation	73	-0.476724	-1.56642	0.00206612	0.210658	ENSRNOG00000000413(Pln);ENSRNOG00000000805(Gja1);ENSRNOG00000001152(Glp1r);ENSRNOG00000001285(Atp2a2);ENSRNOG00000001300(P2rx4);ENSRNOG00000001399(Tbx5);ENSRNOG00000001551(Atp5pf);ENSRNOG00000001557(Cxadr);ENSRNOG00000001825(AABR07034767.1);ENSRNOG00000001984(Kcne1);ENSRNOG00000002418(Tgfb2);ENSRNOG00000002934(Atp1b1);ENSRNOG00000003031(Atp2b4);ENSRNOG00000003442(Adora1);ENSRNOG00000003463(Srebf1…
GO:0046966	thyroid hormone receptor binding	Molecular Function	binding	19	-0.582208	-1.5662	0.0179211	0.210707	ENSRNOG00000001297(Prmt2);ENSRNOG00000003679(Med13);ENSRNOG00000003848(Med12);ENSRNOG00000004844(Med30);ENSRNOG00000005606(Med1);ENSRNOG00000008711(Med24);ENSRNOG00000009040(Gas2l1);ENSRNOG00000009977(Thrap3);ENSRNOG00000011135(Gtf2b);ENSRNOG00000011315(Med16);ENSRNOG00000012360(Gtf2h1);ENSRNOG00000015382(Arid5a);ENSRNOG00000016423(Tacc1);ENSRNOG00000016680(Nsd1);ENSRNOG00000017170(Med4);ENSRNOG0…
GO:0035257	nuclear hormone receptor binding	Molecular Function	binding	99	-0.463181	-1.56617	0.00102459	0.210252	ENSRNOG00000000190(Ep300);ENSRNOG00000000477(Daxx);ENSRNOG00000000968(Rnf6);ENSRNOG00000000989(Bud31);ENSRNOG00000001004(Ncor2);ENSRNOG00000001297(Prmt2);ENSRNOG00000001377(Ddx54);ENSRNOG00000001585(Nrip1);ENSRNOG00000001647(Ets2);ENSRNOG00000002246(Slc30a9);ENSRNOG00000003029(Calr);ENSRNOG00000003679(Med13);ENSRNOG00000003694(Prox1);ENSRNOG00000003765(Nr0b1);ENSRNOG00000003827(Wipi1);ENSRNOG0000…
GO:0001938	positive regulation of endothelial cell proliferation	Biological Process	biological regulation	55	-0.490211	-1.56601	0.00320856	0.210147	ENSRNOG00000001444(Ccl26);ENSRNOG00000002511(Flt4);ENSRNOG00000003095(Fgfbp1);ENSRNOG00000003491(Prkca);ENSRNOG00000003694(Prox1);ENSRNOG00000003821(Rptor);ENSRNOG00000003832(Vash2);ENSRNOG00000003984(Apln);ENSRNOG00000004165(Prkd1);ENSRNOG00000004647(Il10);ENSRNOG00000004861(Itga4);ENSRNOG00000006136(Pdpk1);ENSRNOG00000006393(Sirt6);ENSRNOG00000006736(Ccr3);ENSRNOG00000007036(Tgfbr1);ENSRNOG0000…
GO:0050848	regulation of calcium-mediated signaling	Biological Process	biological regulation	48	-0.491252	-1.56576	0.00436205	0.210263	ENSRNOG00000000321(Cd24);ENSRNOG00000000413(Pln);ENSRNOG00000000704(Cmklr1);ENSRNOG00000000728(Clic2);ENSRNOG00000001178(Sppl3);ENSRNOG00000001300(P2rx4);ENSRNOG00000001492(Slc8a2);ENSRNOG00000002146(Pkd2);ENSRNOG00000002434(Tmem100);ENSRNOG00000002833(Gsk3b);ENSRNOG00000003031(Atp2b4);ENSRNOG00000003064(Bst1);ENSRNOG00000003543(Gpr143);ENSRNOG00000004048(Lrrk2);ENSRNOG00000004060(Calm1);ENSRNOG0…
GO:0002313	mature B cell differentiation involved in immune response	Biological Process	response to stimulus	15	-0.620087	-1.56569	0.0175439	0.209921	ENSRNOG00000001250(Lfng);ENSRNOG00000002365(Itm2a);ENSRNOG00000004647(Il10);ENSRNOG00000006264(Itfg2);ENSRNOG00000008133(Mfng);ENSRNOG00000008209(St3gal1);ENSRNOG00000009884(Lgals1);ENSRNOG00000010265(Ada);ENSRNOG00000010278(Il6);ENSRNOG00000010298(Xbp1);ENSRNOG00000011500(Pou2af1);ENSRNOG00000012172(Spi1);ENSRNOG00000013321(Dock11);ENSRNOG00000015562(Cdh17);ENSRNOG00000016656(Nkx2-3);ENSRNOG0000…
GO:0051639	actin filament network formation	Biological Process	cellular component organization or biogenesis	7	-0.758162	-1.56555	0.011396	0.20977	ENSRNOG00000004281(Cobl);ENSRNOG00000010319(Lcp1);ENSRNOG00000016576(Carmil1);ENSRNOG00000016920(Spire2);ENSRNOG00000024452(Carmil2);ENSRNOG00000025324(Spire1);ENSRNOG00000027230(Fhod3);ENSRNOG00000028062(Arpc5);ENSRNOG00000056756(Actn1)
GO:0002315	marginal zone B cell differentiation	Biological Process	response to stimulus	6	-0.78324	-1.56456	0.0143266	0.21166	ENSRNOG00000001250(Lfng);ENSRNOG00000008133(Mfng);ENSRNOG00000013321(Dock11);ENSRNOG00000015562(Cdh17);ENSRNOG00000018835(Notch2);ENSRNOG00000027839(Ptk2b);ENSRNOG00000059984(Dll1)
GO:0070229	negative regulation of lymphocyte apoptotic process	Biological Process	biological regulation	18	-0.588205	-1.56418	0.0202622	0.212111	ENSRNOG00000004630(Rag1);ENSRNOG00000005659(Aurkb);ENSRNOG00000008209(St3gal1);ENSRNOG00000008292(Hif1a);ENSRNOG00000009184(Foxp1);ENSRNOG00000009694(Bmp4);ENSRNOG00000010258(Vhl);ENSRNOG00000010265(Ada);ENSRNOG00000011677(Slc39a10);ENSRNOG00000015124(Gpam);ENSRNOG00000015894(Dock8);ENSRNOG00000017324(Slc46a2);ENSRNOG00000017348(Il2);ENSRNOG00000018735(Cd74);ENSRNOG00000019057(Prkcq);ENSRNOG00000…
GO:0038092	nodal signaling pathway	Biological Process	biological regulation	8	-0.725067	-1.56385	0.0126761	0.212479	ENSRNOG00000000556(Nodal);ENSRNOG00000003263(Lefty1);ENSRNOG00000004828(Acvr1c);ENSRNOG00000006934(Acvr1b);ENSRNOG00000008620(Smad3);ENSRNOG00000010518(Cer1);ENSRNOG00000015906(Tgif1);ENSRNOG00000016075(Dmrt1);ENSRNOG00000018140(Smad2);ENSRNOG00000022921(Dact2);ENSRNOG00000033368(Dand5);ENSRNOG00000042374(Tgif2);ENSRNOG00000042646(Cfc1);ENSRNOG00000054879(Zic2);ENSRNOG00000056940(Cited2)
GO:0014812	muscle cell migration	Biological Process	localization	53	-0.49242	-1.56379	0.00534759	0.21213	ENSRNOG00000000503(Ppard);ENSRNOG00000000853(Aif1);ENSRNOG00000001312(Pdgfa);ENSRNOG00000001414(Serpine1);ENSRNOG00000001548(Nfe2l2);ENSRNOG00000001607(Adamts1);ENSRNOG00000001706(Kalrn);ENSRNOG00000001821(Adipoq);ENSRNOG00000002632(Naca);ENSRNOG00000002791(Bcl2);ENSRNOG00000003669(Myocd);ENSRNOG00000003840(Slit2);ENSRNOG00000004100(Trib1);ENSRNOG00000004290(Grb10);ENSRNOG00000004517(Igf1);ENSRNO…
GO:0034650	cortisol metabolic process	Biological Process	biological regulation	7	-0.752205	-1.56321	0.00409277	0.212961	ENSRNOG00000002074(Rest);ENSRNOG00000010917(Bmp5);ENSRNOG00000013166(Wnt4);ENSRNOG00000016343(Dkk3);ENSRNOG00000017523(H6pd);ENSRNOG00000021276(Bmp2);ENSRNOG00000024112(Dgkq);ENSRNOG00000033893(Cacna1h)
GO:0051219	phosphoprotein binding	Molecular Function	binding	67	-0.476375	-1.56316	0.00104932	0.212564	ENSRNOG00000000151(Ldlrap1);ENSRNOG00000001849(Mapk1);ENSRNOG00000001868(LOC100911248);ENSRNOG00000001982(Cblb);ENSRNOG00000002014(Stap1);ENSRNOG00000002104(Scaf4);ENSRNOG00000002146(Pkd2);ENSRNOG00000002276(LOC103690175);ENSRNOG00000002755(Pafah1b1);ENSRNOG00000002904(Arr3);ENSRNOG00000002946(Socs3);ENSRNOG00000003613(Mid1);ENSRNOG00000003990(Grb2);ENSRNOG00000004298(Dpys);ENSRNOG00000004305(Abl…
GO:0048286	lung alveolus development	Biological Process	developmental process	36	-0.517614	-1.56309	0.00677201	0.212198	ENSRNOG00000000257(Smpd3);ENSRNOG00000001312(Pdgfa);ENSRNOG00000001323(Zfp157);ENSRNOG00000002511(Flt4);ENSRNOG00000002642(Ptges3);ENSRNOG00000003669(Myocd);ENSRNOG00000004205(Pkdcc);ENSRNOG00000005775(Phf14);ENSRNOG00000006749(Tmtc3);ENSRNOG00000006831(Pgr);ENSRNOG00000007002(Lif);ENSRNOG00000008312(Stra6);ENSRNOG00000008346(Itgb6);ENSRNOG00000008644(Nkx2-1);ENSRNOG00000009196(Rc3h2);ENSRNOG0000…
GO:0022408	negative regulation of cell-cell adhesion	Biological Process	biological regulation	118	-0.451911	-1.56298	0.00101317	0.211957	ENSRNOG00000000321(Cd24);ENSRNOG00000000442(Notch4);ENSRNOG00000000569(Vsir);ENSRNOG00000001195(Trpv4);ENSRNOG00000001265(Mad1l1);ENSRNOG00000001302(Adora2a);ENSRNOG00000001303(Specc1l);ENSRNOG00000001527(Cd80);ENSRNOG00000001821(Adipoq);ENSRNOG00000001843(Bcl6);ENSRNOG00000001982(Cblb);ENSRNOG00000002054(Glmn);ENSRNOG00000002309(Hlx);ENSRNOG00000002468(Tnr);ENSRNOG00000002538(Epb41l5);ENSRNOG000…
GO:0001910	regulation of leukocyte mediated cytotoxicity	Biological Process	biological regulation	39	-0.512719	-1.56226	0.0133929	0.213214	ENSRNOG00000000097(Cd160);ENSRNOG00000000439(Ager);ENSRNOG00000000723(RT1-CE5);ENSRNOG00000000763(RT1-M3-1);ENSRNOG00000000777(RT1-S3);ENSRNOG00000000854(Ncr3);ENSRNOG00000002014(Stap1);ENSRNOG00000002578(Serpinb3a);ENSRNOG00000002802(Cxcl1);ENSRNOG00000003254(Il23a);ENSRNOG00000003522(Mr1);ENSRNOG00000003992(Pik3r6);ENSRNOG00000004380(Il12b);ENSRNOG00000005404(Rasgrp1);ENSRNOG00000006263(Sh2d1a)…
GO:0004112	cyclic-nucleotide phosphodiesterase activity	Molecular Function	catalytic activity	13	-0.63122	-1.56221	0.0236318	0.212804	ENSRNOG00000000065(Pde6b);ENSRNOG00000001174(Pde9a);ENSRNOG00000003397(Adprm);ENSRNOG00000005905(Pde4b);ENSRNOG00000005947(Pde6h);ENSRNOG00000010280(Pde8b);ENSRNOG00000011310(Pde10a);ENSRNOG00000011417(Pde3b);ENSRNOG00000012337(Pde1c);ENSRNOG00000013048(Pde7a);ENSRNOG00000013436(Pde7b);ENSRNOG00000014443(Pde5a);ENSRNOG00000016593(Pde6c);ENSRNOG00000017496(Cnp);ENSRNOG00000017816(Pde6a);ENSRNOG000…
GO:0006700	C21-steroid hormone biosynthetic process	Biological Process	biological regulation	9	-0.696651	-1.56216	0.0122951	0.212397	ENSRNOG00000001742(Clcn2);ENSRNOG00000002074(Rest);ENSRNOG00000008074(Cyp11a1);ENSRNOG00000010917(Bmp5);ENSRNOG00000013166(Wnt4);ENSRNOG00000013717(Bmp6);ENSRNOG00000016343(Dkk3);ENSRNOG00000019422(Egr1);ENSRNOG00000019441(Hsd3b2);ENSRNOG00000021276(Bmp2);ENSRNOG00000024112(Dgkq);ENSRNOG00000033893(Cacna1h);ENSRNOG00000042044(Stard3);ENSRNOG00000050854(LOC108348101)
GO:0071474	cellular hyperosmotic response	Biological Process	response to stimulus	12	-0.637943	-1.56172	0.0184957	0.21298	ENSRNOG00000001412(Epo);ENSRNOG00000002079(Mapk10);ENSRNOG00000003283(Rcsd1);ENSRNOG00000005480(Ybx3);ENSRNOG00000006392(Xrcc6);ENSRNOG00000008012(Abcb4);ENSRNOG00000009513(Akr1b1);ENSRNOG00000011648(Aqp1);ENSRNOG00000015596(Efhd1);ENSRNOG00000016105(Xrcc5);ENSRNOG00000016427(Letm1);ENSRNOG00000016469(Fxyd2);ENSRNOG00000043436(Micu1);ENSRNOG00000047781(Slc25a23)
GO:1901571	fatty acid derivative transport	Biological Process	localization	19	-0.583393	-1.56123	0.0180288	0.213731	ENSRNOG00000001153(Pla2g1b);ENSRNOG00000001551(Atp5pf);ENSRNOG00000002657(Pla2g4a);ENSRNOG00000002948(Abcc3);ENSRNOG00000003164(Pla2g10);ENSRNOG00000004437(Map2k6);ENSRNOG00000004649(Il1b);ENSRNOG00000006320(Ptges);ENSRNOG00000008129(Pla2r1);ENSRNOG00000008428(Drd2);ENSRNOG00000009005(Slco2a1);ENSRNOG00000010064(Abcc4);ENSRNOG00000011011(Nmb);ENSRNOG00000012160(Syk);ENSRNOG00000014081(Nmur2);ENSR…
GO:1903707	negative regulation of hemopoiesis	Biological Process	biological regulation	91	-0.467659	-1.56121	0.00102145	0.213302	ENSRNOG00000000012(Tcf15);ENSRNOG00000001108(N4bp2l2);ENSRNOG00000001548(Nfe2l2);ENSRNOG00000001720(Hes1);ENSRNOG00000001821(Adipoq);ENSRNOG00000001843(Bcl6);ENSRNOG00000002309(Hlx);ENSRNOG00000002480(Gpr137b);ENSRNOG00000002568(Socs1);ENSRNOG00000002968(Tnfsf4);ENSRNOG00000002969(Itpkb);ENSRNOG00000003176(Mixl1);ENSRNOG00000003258(Cdc73);ENSRNOG00000003520(Prdx2);ENSRNOG00000004100(Trib1);ENSRNO…
GO:0006936	muscle contraction	Biological Process	multicellular organismal process	113	-0.447728	-1.56076	0.00102881	0.213836	ENSRNOG00000000413(Pln);ENSRNOG00000001285(Atp2a2);ENSRNOG00000001287(Gper1);ENSRNOG00000001300(P2rx4);ENSRNOG00000001825(AABR07034767.1);ENSRNOG00000002115(Sod1);ENSRNOG00000002164(Nmu);ENSRNOG00000002215(Mylk);ENSRNOG00000002227(Kit);ENSRNOG00000002372(Sgcd);ENSRNOG00000002636(Abat);ENSRNOG00000002922(Adora2b);ENSRNOG00000002934(Atp1b1);ENSRNOG00000003031(Atp2b4);ENSRNOG00000003069(Cd38);ENSRNO…
GO:0002758	innate immune response-activating signal transduction	Biological Process	biological regulation	117	-0.455453	-1.5607	0	0.213513	ENSRNOG00000000826(Flot1);ENSRNOG00000000839(Nfkbil1);ENSRNOG00000000962(Slc15a4);ENSRNOG00000001187(Oasl);ENSRNOG00000002042(Gfi1);ENSRNOG00000002161(Tlr6);ENSRNOG00000002722(Sec14l1);ENSRNOG00000002940(Ankrd17);ENSRNOG00000003748(RGD1565785);ENSRNOG00000003786(Tspan6);ENSRNOG00000004226(Irak3);ENSRNOG00000004249(Tlr7);ENSRNOG00000004621(Rtn4);ENSRNOG00000004726(Mapkapk2);ENSRNOG00000005715(Lgr4…
GO:0098857	membrane microdomain	Cellular Component	membrane part	165	-0.441398	-1.56023	0.00100806	0.214214	ENSRNOG00000000177(Plpp2);ENSRNOG00000000321(Cd24);ENSRNOG00000000596(Fyn);ENSRNOG00000000697(Coro1c);ENSRNOG00000000774(Gabbr1);ENSRNOG00000000805(Gja1);ENSRNOG00000000826(Flot1);ENSRNOG00000000981(Scarb1);ENSRNOG00000001224(Itgb2);ENSRNOG00000001336(Orai1);ENSRNOG00000001557(Cxadr);ENSRNOG00000002161(Tlr6);ENSRNOG00000002188(Hpse);ENSRNOG00000002468(Tnr);ENSRNOG00000002664(Emp2);ENSRNOG00000002…
GO:0060745	mammary gland branching involved in pregnancy	Biological Process	multi-organism process	5	-0.828974	-1.56	0.0074184	0.214267	ENSRNOG00000005606(Med1);ENSRNOG00000005639(Ar);ENSRNOG00000006831(Pgr);ENSRNOG00000013166(Wnt4);ENSRNOG00000019358(Esr1);ENSRNOG00000030719(Csmd1);ENSRNOG00000054420(Vdr)
GO:0034111	negative regulation of homotypic cell-cell adhesion	Biological Process	biological regulation	13	-0.643799	-1.55984	0.0153257	0.214175	ENSRNOG00000000321(Cd24);ENSRNOG00000002636(Abat);ENSRNOG00000003259(C1qtnf1);ENSRNOG00000008187(Ubash3b);ENSRNOG00000012237(Rdx);ENSRNOG00000014199(Zfp703);ENSRNOG00000015461(Serpine2);ENSRNOG00000016346(Prkcd);ENSRNOG00000019556(Cd9);ENSRNOG00000020578(Ceacam1);ENSRNOG00000025074(Fgg);ENSRNOG00000027037(Alox12);ENSRNOG00000028198(Sh2b3)
GO:0098589	membrane region	Cellular Component	membrane part	171	-0.441636	-1.55976	0	0.213853	ENSRNOG00000000177(Plpp2);ENSRNOG00000000321(Cd24);ENSRNOG00000000596(Fyn);ENSRNOG00000000697(Coro1c);ENSRNOG00000000774(Gabbr1);ENSRNOG00000000796(Ranbp2);ENSRNOG00000000805(Gja1);ENSRNOG00000000826(Flot1);ENSRNOG00000000981(Scarb1);ENSRNOG00000001224(Itgb2);ENSRNOG00000001336(Orai1);ENSRNOG00000001557(Cxadr);ENSRNOG00000002161(Tlr6);ENSRNOG00000002188(Hpse);ENSRNOG00000002468(Tnr);ENSRNOG000000…
GO:0071773	cellular response to BMP stimulus	Biological Process	response to stimulus	95	-0.45735	-1.55974	0	0.213421	ENSRNOG00000000184(Tmprss6);ENSRNOG00000000257(Smpd3);ENSRNOG00000000417(Numa1);ENSRNOG00000000556(Nodal);ENSRNOG00000000569(Vsir);ENSRNOG00000000999(Smurf1);ENSRNOG00000001520(Dlx1);ENSRNOG00000001720(Hes1);ENSRNOG00000001750(Chrd);ENSRNOG00000002093(Tgfbr3);ENSRNOG00000002418(Tgfb2);ENSRNOG00000002434(Tmem100);ENSRNOG00000002746(Fstl1);ENSRNOG00000002828(Tob1);ENSRNOG00000002984(Bmp15);ENSRNOG0…
GO:0032196	transposition	Biological Process	cellular process	6	-0.783435	-1.55959	0.0137741	0.213231	ENSRNOG00000000934(Piwil1);ENSRNOG00000001212(Dnmt3l);ENSRNOG00000009871(Piwil2);ENSRNOG00000012088(LOC100364265);ENSRNOG00000012946(Mov10);ENSRNOG00000015478(Aicda);ENSRNOG00000015813(Ubr2);ENSRNOG00000016629(Tut7);ENSRNOG00000022540(Trex1);ENSRNOG00000026791(Pgbd5);ENSRNOG00000031060(LOC498826);ENSRNOG00000032101(Morc1);ENSRNOG00000032548(AABR07045337.1);ENSRNOG00000036671(Tex19.2);ENSRNOG00000…
GO:0015747	urate transport	Biological Process	localization	5	-0.835126	-1.55955	0.00282885	0.212831	ENSRNOG00000005302(Slc2a9);ENSRNOG00000007041(Abcg2);ENSRNOG00000010064(Abcc4);ENSRNOG00000021108(Slc22a12);ENSRNOG00000032745(Slc17a3);ENSRNOG00000042660(LOC685081);ENSRNOG00000042692(AABR07027750.1)
GO:0050810	regulation of steroid biosynthetic process	Biological Process	biological regulation	39	-0.510975	-1.5591	0.00667408	0.213427	ENSRNOG00000001158(Abcg1);ENSRNOG00000001742(Clcn2);ENSRNOG00000002042(Gfi1);ENSRNOG00000002050(Igfbp7);ENSRNOG00000002074(Rest);ENSRNOG00000002115(Sod1);ENSRNOG00000002478(Insig2);ENSRNOG00000003463(Srebf1);ENSRNOG00000003694(Prox1);ENSRNOG00000003765(Nr0b1);ENSRNOG00000004649(Il1b);ENSRNOG00000004898(Fshb);ENSRNOG00000005542(Apob);ENSRNOG00000006859(Insig1);ENSRNOG00000007234(Cyp51);ENSRNOG0000…
GO:0071772	response to BMP	Biological Process	response to stimulus	95	-0.45735	-1.55887	0.00309598	0.213541	ENSRNOG00000000184(Tmprss6);ENSRNOG00000000257(Smpd3);ENSRNOG00000000417(Numa1);ENSRNOG00000000556(Nodal);ENSRNOG00000000569(Vsir);ENSRNOG00000000999(Smurf1);ENSRNOG00000001520(Dlx1);ENSRNOG00000001720(Hes1);ENSRNOG00000001750(Chrd);ENSRNOG00000002093(Tgfbr3);ENSRNOG00000002418(Tgfb2);ENSRNOG00000002434(Tmem100);ENSRNOG00000002746(Fstl1);ENSRNOG00000002828(Tob1);ENSRNOG00000002984(Bmp15);ENSRNOG0…
GO:0015658	branched-chain amino acid transmembrane transporter activity	Molecular Function	transporter activity	6	-0.765518	-1.55842	0.0163711	0.214125	ENSRNOG00000009851(Slc38a9);ENSRNOG00000012007(Slc38a7);ENSRNOG00000014311(Slc7a8);ENSRNOG00000018487(Slc3a2);ENSRNOG00000018824(Slc7a5);ENSRNOG00000025269(Slc25a44)
GO:0032342	aldosterone biosynthetic process	Biological Process	biological regulation	6	-0.769313	-1.55802	0.0232877	0.214495	ENSRNOG00000001742(Clcn2);ENSRNOG00000002074(Rest);ENSRNOG00000010917(Bmp5);ENSRNOG00000013166(Wnt4);ENSRNOG00000013717(Bmp6);ENSRNOG00000016343(Dkk3);ENSRNOG00000021276(Bmp2);ENSRNOG00000033893(Cacna1h);ENSRNOG00000050854(LOC108348101)
GO:0005902	microvillus	Cellular Component	cell part	52	-0.485263	-1.55763	0.00425532	0.214935	ENSRNOG00000000321(Cd24);ENSRNOG00000001312(Pdgfa);ENSRNOG00000001992(Atp6v1a);ENSRNOG00000002244(Pdgfra);ENSRNOG00000003098(Prom1);ENSRNOG00000003232(Slc9a3r1);ENSRNOG00000004048(Lrrk2);ENSRNOG00000004072(Myo1c);ENSRNOG00000004177(Myo1a);ENSRNOG00000004912(Itgav);ENSRNOG00000005854(Angpt1);ENSRNOG00000006094(Cd44);ENSRNOG00000007942(Fscn3);ENSRNOG00000008409(Myo1f);ENSRNOG00000008587(Tek);ENSRNO…
GO:0007492	endoderm development	Biological Process	developmental process	49	-0.499002	-1.55762	0.0075431	0.214459	ENSRNOG00000000556(Nodal);ENSRNOG00000001224(Itgb2);ENSRNOG00000001249(Col6a1);ENSRNOG00000002538(Epb41l5);ENSRNOG00000002598(Hnf1b);ENSRNOG00000002812(Lhx1);ENSRNOG00000003176(Mixl1);ENSRNOG00000003258(Cdc73);ENSRNOG00000003736(Col5a2);ENSRNOG00000003848(Med12);ENSRNOG00000004861(Itga4);ENSRNOG00000004912(Itgav);ENSRNOG00000005183(Rtf1);ENSRNOG00000005678(Lamb1);ENSRNOG00000006025(Lamb3);ENSRNOG…
GO:0061383	trabecula morphogenesis	Biological Process	developmental process	31	-0.521475	-1.55759	0.0156951	0.214084	ENSRNOG00000001607(Adamts1);ENSRNOG00000002418(Tgfb2);ENSRNOG00000002632(Naca);ENSRNOG00000003304(Chad);ENSRNOG00000003897(Col1a1);ENSRNOG00000005606(Med1);ENSRNOG00000005798(Cav3);ENSRNOG00000006689(Chd7);ENSRNOG00000006850(Ovol2);ENSRNOG00000007106(Sos1);ENSRNOG00000008587(Tek);ENSRNOG00000008822(Fkbp1a);ENSRNOG00000009316(Bmp10);ENSRNOG00000010392(Nrg1);ENSRNOG00000010917(Bmp5);ENSRNOG00000011…
GO:0002224	toll-like receptor signaling pathway	Biological Process	biological regulation	81	-0.466411	-1.55749	0.00412371	0.213912	ENSRNOG00000000826(Flot1);ENSRNOG00000000839(Nfkbil1);ENSRNOG00000000962(Slc15a4);ENSRNOG00000002042(Gfi1);ENSRNOG00000002161(Tlr6);ENSRNOG00000003748(RGD1565785);ENSRNOG00000004226(Irak3);ENSRNOG00000004249(Tlr7);ENSRNOG00000004621(Rtn4);ENSRNOG00000004726(Mapkapk2);ENSRNOG00000005715(Lgr4);ENSRNOG00000006136(Pdpk1);ENSRNOG00000006329(Peli1);ENSRNOG00000006579(Reg3g);ENSRNOG00000006632(Rps6ka3);…
GO:0070227	lymphocyte apoptotic process	Biological Process	cellular process	48	-0.496829	-1.55733	0.00975081	0.21377	ENSRNOG00000000321(Cd24);ENSRNOG00000000485(Bak1);ENSRNOG00000000595(Traf3ip2);ENSRNOG00000001868(LOC100911248);ENSRNOG00000002418(Tgfb2);ENSRNOG00000002978(Faslg);ENSRNOG00000003855(Dnaja3);ENSRNOG00000004131(Pkn1);ENSRNOG00000004630(Rag1);ENSRNOG00000004647(Il10);ENSRNOG00000005659(Aurkb);ENSRNOG00000008180(Lyn);ENSRNOG00000008209(St3gal1);ENSRNOG00000008292(Hif1a);ENSRNOG00000009104(AABR070296…
GO:0036230	granulocyte activation	Biological Process	cellular process	26	-0.552871	-1.55709	0.0116822	0.213818	ENSRNOG00000000595(Traf3ip2);ENSRNOG00000000994(Stxbp2);ENSRNOG00000001224(Itgb2);ENSRNOG00000001304(Bcr);ENSRNOG00000002045(Anxa3);ENSRNOG00000002843(Cxcl6);ENSRNOG00000003439(Il15);ENSRNOG00000006873(Dnase1);ENSRNOG00000006989(Vamp2);ENSRNOG00000008372(Vamp7);ENSRNOG00000008409(Myo1f);ENSRNOG00000009291(Dnase1l3);ENSRNOG00000009848(Il18);ENSRNOG00000011205(Ccl3);ENSRNOG00000012160(Syk);ENSRNOG0…
GO:0001756	somitogenesis	Biological Process	developmental process	36	-0.516705	-1.55686	0.0122087	0.213943	ENSRNOG00000000012(Tcf15);ENSRNOG00000000190(Ep300);ENSRNOG00000001053(Tmed2);ENSRNOG00000001250(Lfng);ENSRNOG00000002538(Epb41l5);ENSRNOG00000002812(Lhx1);ENSRNOG00000002979(Tbx19);ENSRNOG00000003014(Poglut1);ENSRNOG00000003039(Wnt3a);ENSRNOG00000003848(Med12);ENSRNOG00000004281(Cobl);ENSRNOG00000004677(Zeb2);ENSRNOG00000004768(Myf5);ENSRNOG00000004878(Myf6);ENSRNOG00000006338(Lrp6);ENSRNOG00000…
GO:0017001	antibiotic catabolic process	Biological Process	cellular process	20	-0.575546	-1.55673	0.0107143	0.21375	ENSRNOG00000001967(Sult1b1);ENSRNOG00000002177(Gnpda2);ENSRNOG00000003520(Prdx2);ENSRNOG00000004646(Tpo);ENSRNOG00000008310(Mpo);ENSRNOG00000008364(Cat);ENSRNOG00000008656(Snca);ENSRNOG00000009512(Esd);ENSRNOG00000009734(Akr1b8);ENSRNOG00000010958(Prdx3);ENSRNOG00000012436(Adh6);ENSRNOG00000017512(Aldh3b1);ENSRNOG00000017531(Akr1c3);ENSRNOG00000020536(Hbz);ENSRNOG00000026842(Nnt);ENSRNOG000000292…
GO:0038089	positive regulation of cell migration by vascular endothelial growth factor signaling pathway	Biological Process	biological regulation	6	-0.792216	-1.5567	0.00289855	0.213354	ENSRNOG00000004072(Myo1c);ENSRNOG00000004165(Prkd1);ENSRNOG00000016434(Prkd2);ENSRNOG00000016846(Pik3cd);ENSRNOG00000017879(Gab1);ENSRNOG00000023546(Hspb1);ENSRNOG00000046829(Kdr)
GO:0071233	cellular response to leucine	Biological Process	response to stimulus	9	-0.684576	-1.55624	0.0222805	0.213952	ENSRNOG00000000302(Sesn1);ENSRNOG00000001878(Klhl22);ENSRNOG00000003821(Rptor);ENSRNOG00000007331(Rragd);ENSRNOG00000008173(Sesn3);ENSRNOG00000009615(Mtor);ENSRNOG00000015813(Ubr2);ENSRNOG00000018304(Lars1);ENSRNOG00000037207(Ubr1);ENSRNOG00000042785(Sesn2)
GO:0016274	protein-arginine N-methyltransferase activity	Molecular Function	catalytic activity	10	-0.673942	-1.55584	0.0181818	0.214521	ENSRNOG00000000258(Prmt7);ENSRNOG00000001297(Prmt2);ENSRNOG00000004090(LOC100361025);ENSRNOG00000005279(Ndufaf7);ENSRNOG00000012046(Prmt5);ENSRNOG00000012928(Prmt9);ENSRNOG00000014829(Prmt3);ENSRNOG00000016396(Fbxo11);ENSRNOG00000017187(Prmt6);ENSRNOG00000026109(Prmt1);ENSRNOG00000031129(Carm1);ENSRNOG00000048996(LOC108348173);ENSRNOG00000053804(Prmt8)
GO:0015732	prostaglandin transport	Biological Process	localization	7	-0.748415	-1.55575	0.0131234	0.214283	ENSRNOG00000001551(Atp5pf);ENSRNOG00000002657(Pla2g4a);ENSRNOG00000003164(Pla2g10);ENSRNOG00000004437(Map2k6);ENSRNOG00000004649(Il1b);ENSRNOG00000006320(Ptges);ENSRNOG00000009005(Slco2a1);ENSRNOG00000010064(Abcc4);ENSRNOG00000015615(Tnfrsf11a);ENSRNOG00000025121(Pla2g3);ENSRNOG00000032798(Slco3a1);ENSRNOG00000045797(Lep);ENSRNOG00000057443(Nos2)
GO:0005225	volume-sensitive anion channel activity	Molecular Function	transporter activity	6	-0.779619	-1.5557	0.0122951	0.213909	ENSRNOG00000002121(Lrrc8d);ENSRNOG00000002122(Lrrc8c);ENSRNOG00000002129(Lrrc8b);ENSRNOG00000010682(Clcn3);ENSRNOG00000025296(Lrrc8a);ENSRNOG00000028460(Lrrc8e);ENSRNOG00000055583(Ttyh3)
GO:0002221	pattern recognition receptor signaling pathway	Biological Process	biological regulation	113	-0.454232	-1.55512	0	0.214788	ENSRNOG00000000826(Flot1);ENSRNOG00000000839(Nfkbil1);ENSRNOG00000000962(Slc15a4);ENSRNOG00000001187(Oasl);ENSRNOG00000002042(Gfi1);ENSRNOG00000002161(Tlr6);ENSRNOG00000002722(Sec14l1);ENSRNOG00000002940(Ankrd17);ENSRNOG00000003748(RGD1565785);ENSRNOG00000003786(Tspan6);ENSRNOG00000004226(Irak3);ENSRNOG00000004249(Tlr7);ENSRNOG00000004621(Rtn4);ENSRNOG00000004726(Mapkapk2);ENSRNOG00000005715(Lgr4…
GO:1900151	regulation of nuclear-transcribed mRNA catabolic process, deadenylation-dependent decay	Biological Process	biological regulation	15	-0.616285	-1.55482	0.0295203	0.215051	ENSRNOG00000002828(Tob1);ENSRNOG00000003300(Btg2);ENSRNOG00000005067(Zfp36l2);ENSRNOG00000008533(Ago2);ENSRNOG00000008639(Pabpc1);ENSRNOG00000012263(Cnot7);ENSRNOG00000012271(Cnot1);ENSRNOG00000014599(Dhx36);ENSRNOG00000017613(Tent4a);ENSRNOG00000018475(Eif4enif1);ENSRNOG00000020689(Cpeb3);ENSRNOG00000022395(Tnrc6c);ENSRNOG00000024212(Tent4b);ENSRNOG00000024737(Tnrc6a);ENSRNOG00000024907(Tnrc6b);…
GO:0060211	regulation of nuclear-transcribed mRNA poly(A) tail shortening	Biological Process	biological regulation	14	-0.619343	-1.5547	0.0125471	0.214857	ENSRNOG00000002828(Tob1);ENSRNOG00000003300(Btg2);ENSRNOG00000008533(Ago2);ENSRNOG00000008639(Pabpc1);ENSRNOG00000012263(Cnot7);ENSRNOG00000012271(Cnot1);ENSRNOG00000017613(Tent4a);ENSRNOG00000018475(Eif4enif1);ENSRNOG00000020689(Cpeb3);ENSRNOG00000022395(Tnrc6c);ENSRNOG00000024212(Tent4b);ENSRNOG00000024737(Tnrc6a);ENSRNOG00000024907(Tnrc6b);ENSRNOG00000058388(Zfp36)
GO:0032729	positive regulation of interferon-gamma production	Biological Process	biological regulation	41	-0.500893	-1.55392	0.0121413	0.216258	ENSRNOG00000000097(Cd160);ENSRNOG00000000763(RT1-M3-1);ENSRNOG00000000838(Lta);ENSRNOG00000001434(Zp3);ENSRNOG00000002968(Tnfsf4);ENSRNOG00000003254(Il23a);ENSRNOG00000004249(Tlr7);ENSRNOG00000004305(Abl2);ENSRNOG00000004380(Il12b);ENSRNOG00000004409(Sash3);ENSRNOG00000004649(Il1b);ENSRNOG00000005404(Rasgrp1);ENSRNOG00000005747(Il27ra);ENSRNOG00000005905(Pde4b);ENSRNOG00000007270(Il12rb2);ENSRNOG…
GO:2000108	positive regulation of leukocyte apoptotic process	Biological Process	biological regulation	17	-0.592259	-1.55383	0.0210918	0.216026	ENSRNOG00000000321(Cd24);ENSRNOG00000002418(Tgfb2);ENSRNOG00000004647(Il10);ENSRNOG00000008180(Lyn);ENSRNOG00000009104(AABR07029605.1);ENSRNOG00000010756(Tp53);ENSRNOG00000010798(Blk);ENSRNOG00000014340(Pdcd7);ENSRNOG00000015618(Wnt5a);ENSRNOG00000016112(Cd274);ENSRNOG00000016384(Pik3cb);ENSRNOG00000016410(Prelid1);ENSRNOG00000016846(Pik3cd);ENSRNOG00000017469(Anxa1);ENSRNOG00000017647(Zc3h8);ENS…
GO:0005254	chloride channel activity	Molecular Function	transporter activity	15	-0.610612	-1.55283	0.0146699	0.217857	ENSRNOG00000000219(Ano10);ENSRNOG00000000512(Slc26a8);ENSRNOG00000000728(Clic2);ENSRNOG00000001476(Cldn4);ENSRNOG00000001679(Gabrr3);ENSRNOG00000001742(Clcn2);ENSRNOG00000002327(Gabrb1);ENSRNOG00000002336(Gabra4);ENSRNOG00000002349(Gabra2);ENSRNOG00000002360(Gabrg1);ENSRNOG00000002391(Glra4);ENSRNOG00000002862(Clcn5);ENSRNOG00000003241(Gabrg2);ENSRNOG00000003313(Glra2);ENSRNOG00000003512(Gabra1);…
GO:0002757	immune response-activating signal transduction	Biological Process	biological regulation	222	-0.432942	-1.55274	0	0.21758	ENSRNOG00000000097(Cd160);ENSRNOG00000000335(Ermap);ENSRNOG00000000446(LOC100911938);ENSRNOG00000000596(Fyn);ENSRNOG00000000655(Ptprc);ENSRNOG00000000826(Flot1);ENSRNOG00000000839(Nfkbil1);ENSRNOG00000000851(Bag6);ENSRNOG00000000854(Ncr3);ENSRNOG00000000895(Rabgef1);ENSRNOG00000000962(Slc15a4);ENSRNOG00000001039(Eif2b1);ENSRNOG00000001167(Ubash3a);ENSRNOG00000001178(Sppl3);ENSRNOG00000001187(Oasl…
GO:0010811	positive regulation of cell-substrate adhesion	Biological Process	biological regulation	85	-0.464235	-1.55272	0	0.217149	ENSRNOG00000001068(Rac1);ENSRNOG00000001422(Col26a1);ENSRNOG00000001518(Itga6);ENSRNOG00000001627(Abi3bp);ENSRNOG00000001809(LOC681544);ENSRNOG00000001868(LOC100911248);ENSRNOG00000002052(Ccdc80);ENSRNOG00000002167(Dmp1);ENSRNOG00000002461(Nid1);ENSRNOG00000002538(Epb41l5);ENSRNOG00000002664(Emp2);ENSRNOG00000002833(Gsk3b);ENSRNOG00000003029(Calr);ENSRNOG00000003221(Myoc);ENSRNOG00000004275(Egfl6…
GO:0070410	co-SMAD binding	Molecular Function	binding	8	-0.716524	-1.55268	0.0187166	0.216799	ENSRNOG00000003189(Cited1);ENSRNOG00000003261(Usp9x);ENSRNOG00000004410(Pax6);ENSRNOG00000008620(Smad3);ENSRNOG00000009173(Smad6);ENSRNOG00000010708(Gata4);ENSRNOG00000015371(Foxh1);ENSRNOG00000015906(Tgif1);ENSRNOG00000018140(Smad2);ENSRNOG00000018483(Smad1);ENSRNOG00000018946(Trim33)
GO:0034709	methylosome	Cellular Component	cell part	11	-0.648289	-1.55208	0.023968	0.217838	ENSRNOG00000004883(Erh);ENSRNOG00000005556(Snrpf);ENSRNOG00000006961(Snrpb);ENSRNOG00000012046(Prmt5);ENSRNOG00000012788(Clns1a);ENSRNOG00000013714(Snrpd1);ENSRNOG00000015844(Snrpd2);ENSRNOG00000016507(LOC687679);ENSRNOG00000026109(Prmt1);ENSRNOG00000032232(Snrpg);ENSRNOG00000050410(Snrpd3)
GO:0061045	negative regulation of wound healing	Biological Process	biological regulation	47	-0.492373	-1.55205	0.00770925	0.217436	ENSRNOG00000000439(Ager);ENSRNOG00000000521(Cdkn1a);ENSRNOG00000000805(Gja1);ENSRNOG00000001312(Pdgfa);ENSRNOG00000001414(Serpine1);ENSRNOG00000002171(Phldb2);ENSRNOG00000002244(Pdgfra);ENSRNOG00000002376(Clasp1);ENSRNOG00000002636(Abat);ENSRNOG00000003233(Serpinf2);ENSRNOG00000003259(C1qtnf1);ENSRNOG00000003566(Apoh);ENSRNOG00000004003(Dusp10);ENSRNOG00000004411(Tspan8);ENSRNOG00000004687(Thbd);…
GO:0090100	positive regulation of transmembrane receptor protein serine/threonine kinase signaling pathway	Biological Process	biological regulation	68	-0.467316	-1.55193	0.00631579	0.217232	ENSRNOG00000000190(Ep300);ENSRNOG00000000417(Numa1);ENSRNOG00000000556(Nodal);ENSRNOG00000000569(Vsir);ENSRNOG00000000847(Csnk2b);ENSRNOG00000001720(Hes1);ENSRNOG00000002418(Tgfb2);ENSRNOG00000002984(Bmp15);ENSRNOG00000003263(Lefty1);ENSRNOG00000003302(Flcn);ENSRNOG00000003669(Myocd);ENSRNOG00000003864(Gipc1);ENSRNOG00000004677(Zeb2);ENSRNOG00000005033(Acvr1);ENSRNOG00000005330(Crebbp);ENSRNOG000…
GO:0009898	cytoplasmic side of plasma membrane	Cellular Component	cell part	90	-0.461302	-1.55135	0	0.218104	ENSRNOG00000000151(Ldlrap1);ENSRNOG00000000543(Frk);ENSRNOG00000000596(Fyn);ENSRNOG00000001065(Cyth3);ENSRNOG00000001068(Rac1);ENSRNOG00000001173(Cabp1);ENSRNOG00000001285(Atp2a2);ENSRNOG00000001409(Gnb2);ENSRNOG00000001448(Hip1);ENSRNOG00000002144(Exoc1);ENSRNOG00000002227(Kit);ENSRNOG00000002520(Litaf);ENSRNOG00000002625(Ptpn4);ENSRNOG00000002959(Shroom4);ENSRNOG00000003537(Spta1);ENSRNOG000000…
GO:0050773	regulation of dendrite development	Biological Process	cellular component organization or biogenesis	91	-0.457236	-1.55106	0.00309598	0.2183	ENSRNOG00000000053(Crp);ENSRNOG00000000279(Rtn4ip1);ENSRNOG00000000604(Hdac2);ENSRNOG00000001126(Fbxw8);ENSRNOG00000001247(Clip1);ENSRNOG00000001259(Cux2);ENSRNOG00000001345(Mapkapk5);ENSRNOG00000001424(Cux1);ENSRNOG00000001554(RGD1563888);ENSRNOG00000001706(Kalrn);ENSRNOG00000001796(Dgkg);ENSRNOG00000001868(LOC100911248);ENSRNOG00000002339(Mark1);ENSRNOG00000002755(Pafah1b1);ENSRNOG00000003191(B…
GO:0019218	regulation of steroid metabolic process	Biological Process	biological regulation	60	-0.480995	-1.55088	0.00962567	0.218267	ENSRNOG00000001158(Abcg1);ENSRNOG00000001742(Clcn2);ENSRNOG00000002042(Gfi1);ENSRNOG00000002050(Igfbp7);ENSRNOG00000002074(Rest);ENSRNOG00000002115(Sod1);ENSRNOG00000002227(Kit);ENSRNOG00000002478(Insig2);ENSRNOG00000003463(Srebf1);ENSRNOG00000003500(Apoa2);ENSRNOG00000003694(Prox1);ENSRNOG00000003765(Nr0b1);ENSRNOG00000004649(Il1b);ENSRNOG00000004898(Fshb);ENSRNOG00000005542(Apob);ENSRNOG0000000…
GO:0019208	phosphatase regulator activity	Molecular Function	molecular function regulator	52	-0.485454	-1.55069	0.00528541	0.218276	ENSRNOG00000000068(Ppp2r5a);ENSRNOG00000000780(Ppp1r11);ENSRNOG00000001128(Tesc);ENSRNOG00000001733(Ppp1r2);ENSRNOG00000002040(Bmp2k);ENSRNOG00000002285(Fam122b);ENSRNOG00000003614(Mgat5);ENSRNOG00000004060(Calm1);ENSRNOG00000004925(Ppp1r12a);ENSRNOG00000004973(Ppp2r5c);ENSRNOG00000005045(Ppp2r5e);ENSRNOG00000005276(Csnk2a1);ENSRNOG00000005368(Ppp3r2);ENSRNOG00000007956(Styx);ENSRNOG00000008392(S…
GO:0030513	positive regulation of BMP signaling pathway	Biological Process	biological regulation	25	-0.552968	-1.55013	0.0224586	0.219159	ENSRNOG00000000417(Numa1);ENSRNOG00000000569(Vsir);ENSRNOG00000001720(Hes1);ENSRNOG00000005818(RGD1563349);ENSRNOG00000006490(Neo1);ENSRNOG00000006876(Msx1);ENSRNOG00000009037(Sulf1);ENSRNOG00000009694(Bmp4);ENSRNOG00000010708(Gata4);ENSRNOG00000011007(Ube2o);ENSRNOG00000013324(Cdh5);ENSRNOG00000013340(Twsg1);ENSRNOG00000013850(Hes5);ENSRNOG00000014350(Ccn1);ENSRNOG00000014658(Zfp423);ENSRNOG0000…
GO:0070663	regulation of leukocyte proliferation	Biological Process	biological regulation	140	-0.439975	-1.54997	0	0.219124	ENSRNOG00000000053(Crp);ENSRNOG00000000321(Cd24);ENSRNOG00000000323(Prdm1);ENSRNOG00000000439(Ager);ENSRNOG00000000521(Cdkn1a);ENSRNOG00000000569(Vsir);ENSRNOG00000000655(Ptprc);ENSRNOG00000000777(RT1-S3);ENSRNOG00000000853(Aif1);ENSRNOG00000000855(Lst1);ENSRNOG00000000871(Cd40lg);ENSRNOG00000000924(Slc7a1);ENSRNOG00000001017(Cd209);ENSRNOG00000001265(Mad1l1);ENSRNOG00000001418(Znhit1);ENSRNOG000…
GO:0042113	B cell activation	Biological Process	cellular process	168	-0.439091	-1.54985	0	0.218948	ENSRNOG00000000190(Ep300);ENSRNOG00000000321(Cd24);ENSRNOG00000000323(Prdm1);ENSRNOG00000000485(Bak1);ENSRNOG00000000521(Cdkn1a);ENSRNOG00000000595(Traf3ip2);ENSRNOG00000000655(Ptprc);ENSRNOG00000000692(Ung);ENSRNOG00000000871(Cd40lg);ENSRNOG00000000962(Slc15a4);ENSRNOG00000001040(Pms2);ENSRNOG00000001250(Lfng);ENSRNOG00000001452(Fzd9);ENSRNOG00000001713(LOC100360218);ENSRNOG00000001839(Vpreb2);E…
GO:0051058	negative regulation of small GTPase mediated signal transduction	Biological Process	biological regulation	43	-0.494435	-1.54898	0.0118153	0.220649	ENSRNOG00000000483(Syngap1);ENSRNOG00000000895(Rabgef1);ENSRNOG00000001374(Rasal1);ENSRNOG00000001431(Rasa4);ENSRNOG00000001793(Heg1);ENSRNOG00000001843(Bcl6);ENSRNOG00000001870(Lztr1);ENSRNOG00000002418(Tgfb2);ENSRNOG00000003221(Myoc);ENSRNOG00000003302(Flcn);ENSRNOG00000003603(Arhgap44);ENSRNOG00000003840(Slit2);ENSRNOG00000004276(Itga3);ENSRNOG00000004305(Abl2);ENSRNOG00000006167(Rasal3);ENSRN…
GO:0034651	cortisol biosynthetic process	Biological Process	biological regulation	7	-0.752205	-1.54838	0.0241821	0.221678	ENSRNOG00000002074(Rest);ENSRNOG00000010917(Bmp5);ENSRNOG00000013166(Wnt4);ENSRNOG00000016343(Dkk3);ENSRNOG00000017523(H6pd);ENSRNOG00000021276(Bmp2);ENSRNOG00000024112(Dgkq);ENSRNOG00000033893(Cacna1h)
GO:0072243	metanephric nephron epithelium development	Biological Process	developmental process	10	-0.67541	-1.54783	0.0119048	0.222544	ENSRNOG00000001720(Hes1);ENSRNOG00000001821(Adipoq);ENSRNOG00000002146(Pkd2);ENSRNOG00000002607(Sox9);ENSRNOG00000004030(Nphs2);ENSRNOG00000004210(Osr1);ENSRNOG00000005715(Lgr4);ENSRNOG00000005933(Yap1);ENSRNOG00000007002(Lif);ENSRNOG00000007456(Calb1);ENSRNOG00000010771(Pkd1);ENSRNOG00000011648(Aqp1);ENSRNOG00000013850(Hes5);ENSRNOG00000014253(Pax2);ENSRNOG00000015557(Umod);ENSRNOG00000015750(Wn…
GO:0071871	response to epinephrine	Biological Process	response to stimulus	9	-0.692382	-1.5473	0.0263852	0.223329	ENSRNOG00000001821(Adipoq);ENSRNOG00000003031(Atp2b4);ENSRNOG00000005905(Pde4b);ENSRNOG00000007982(Slc9a1);ENSRNOG00000009371(Abl1);ENSRNOG00000017060(Ryr2);ENSRNOG00000017601(Srd5a1);ENSRNOG00000020102(Sirt2);ENSRNOG00000021199(Fcgr1a);ENSRNOG00000042536(Pde4d);ENSRNOG00000047356(LOC100909750)
GO:0097110	scaffold protein binding	Molecular Function	binding	34	-0.516649	-1.54725	0.00807382	0.222968	ENSRNOG00000000805(Gja1);ENSRNOG00000002229(Adcy5);ENSRNOG00000002276(LOC103690175);ENSRNOG00000003031(Atp2b4);ENSRNOG00000003812(Nlgn3);ENSRNOG00000004049(Baiap2);ENSRNOG00000005290(Ywhae);ENSRNOG00000006174(Grid2);ENSRNOG00000009348(Nos3);ENSRNOG00000009495(Src);ENSRNOG00000009779(Krt8);ENSRNOG00000009872(Kcnh2);ENSRNOG00000010176(Map2k1);ENSRNOG00000010957(Braf);ENSRNOG00000012160(Syk);ENSRNOG…
GO:0030042	actin filament depolymerization	Biological Process	cellular component organization or biogenesis	35	-0.518044	-1.54699	0.0124717	0.223072	ENSRNOG00000000307(Mical1);ENSRNOG00000001303(Specc1l);ENSRNOG00000002139(Cracd);ENSRNOG00000003537(Spta1);ENSRNOG00000003688(4933400A11Rik);ENSRNOG00000004159(Flii);ENSRNOG00000004498(Scin);ENSRNOG00000005124(Plekhh2);ENSRNOG00000005214(Plek);ENSRNOG00000005434(Sptbn1);ENSRNOG00000005924(Dstn);ENSRNOG00000006911(Sptb);ENSRNOG00000007047(Eps8);ENSRNOG00000007330(Capzb);ENSRNOG00000008727(Capza3);…
GO:0016273	arginine N-methyltransferase activity	Molecular Function	catalytic activity	10	-0.673942	-1.54688	0.0160428	0.222891	ENSRNOG00000000258(Prmt7);ENSRNOG00000001297(Prmt2);ENSRNOG00000004090(LOC100361025);ENSRNOG00000005279(Ndufaf7);ENSRNOG00000012046(Prmt5);ENSRNOG00000012928(Prmt9);ENSRNOG00000014829(Prmt3);ENSRNOG00000016396(Fbxo11);ENSRNOG00000017187(Prmt6);ENSRNOG00000026109(Prmt1);ENSRNOG00000031129(Carm1);ENSRNOG00000048996(LOC108348173);ENSRNOG00000053804(Prmt8)
GO:0035247	peptidyl-arginine omega-N-methylation	Biological Process	cellular process	6	-0.777662	-1.54666	0.0127119	0.223023	ENSRNOG00000000258(Prmt7);ENSRNOG00000005279(Ndufaf7);ENSRNOG00000012046(Prmt5);ENSRNOG00000014829(Prmt3);ENSRNOG00000017187(Prmt6);ENSRNOG00000026109(Prmt1);ENSRNOG00000031129(Carm1);ENSRNOG00000048996(LOC108348173);ENSRNOG00000053804(Prmt8)
GO:0060443	mammary gland morphogenesis	Biological Process	developmental process	33	-0.517251	-1.54645	0.0114811	0.223076	ENSRNOG00000001323(Zfp157);ENSRNOG00000001785(Etv5);ENSRNOG00000002754(Areg);ENSRNOG00000003517(Tbx2);ENSRNOG00000003947(Ntn1);ENSRNOG00000005246(Tfap2c);ENSRNOG00000005606(Med1);ENSRNOG00000005639(Ar);ENSRNOG00000005770(Sostdc1);ENSRNOG00000005798(Cav3);ENSRNOG00000006330(Elf3);ENSRNOG00000006338(Lrp6);ENSRNOG00000006831(Pgr);ENSRNOG00000007261(Gli2);ENSRNOG00000007335(Ccl11);ENSRNOG00000008400(…
GO:0019915	lipid storage	Biological Process	biological regulation	61	-0.475849	-1.54644	0.00426894	0.222666	ENSRNOG00000000053(Crp);ENSRNOG00000000221(Abhd5);ENSRNOG00000000503(Ppard);ENSRNOG00000000658(Acacb);ENSRNOG00000000981(Scarb1);ENSRNOG00000001158(Abcg1);ENSRNOG00000001585(Nrip1);ENSRNOG00000001782(Osbpl11);ENSRNOG00000002142(Cds1);ENSRNOG00000003164(Pla2g10);ENSRNOG00000004111(Soat1);ENSRNOG00000004649(Il1b);ENSRNOG00000004828(Acvr1c);ENSRNOG00000004839(B4galnt1);ENSRNOG00000004912(Itgav);ENSR…
GO:0071875	adrenergic receptor signaling pathway	Biological Process	biological regulation	14	-0.628431	-1.54538	0.0163112	0.224803	ENSRNOG00000000413(Pln);ENSRNOG00000003031(Atp2b4);ENSRNOG00000003687(Rgs2);ENSRNOG00000005905(Pde4b);ENSRNOG00000009299(Adra2c);ENSRNOG00000009522(Adra1a);ENSRNOG00000010484(Zdhhc21);ENSRNOG00000010964(Akap13);ENSRNOG00000012674(Adrb3);ENSRNOG00000013887(Adra2b);ENSRNOG00000017002(Adrb1);ENSRNOG00000019217(Adrb2);ENSRNOG00000020417(Gsk3a);ENSRNOG00000021256(Adra1d);ENSRNOG00000027658(Gpr101);ENS…
GO:0048511	rhythmic process	Biological Process	rhythmic process	172	-0.437891	-1.54495	0	0.225282	ENSRNOG00000000065(Pde6b);ENSRNOG00000000190(Ep300);ENSRNOG00000000299(Foxo3);ENSRNOG00000000384(Atoh7);ENSRNOG00000000540(Btbd9);ENSRNOG00000000565(Sgpl1);ENSRNOG00000000604(Hdac2);ENSRNOG00000000632(Cdk1);ENSRNOG00000000640(Egr2);ENSRNOG00000000662(Srrd);ENSRNOG00000001001(Retn);ENSRNOG00000001004(Ncor2);ENSRNOG00000001189(Sik1);ENSRNOG00000001269(Ppp1cc);ENSRNOG00000001302(Adora2a);ENSRNOG0000…
GO:0032347	regulation of aldosterone biosynthetic process	Biological Process	biological regulation	6	-0.769313	-1.54472	0.0155367	0.225386	ENSRNOG00000001742(Clcn2);ENSRNOG00000002074(Rest);ENSRNOG00000010917(Bmp5);ENSRNOG00000013166(Wnt4);ENSRNOG00000013717(Bmp6);ENSRNOG00000016343(Dkk3);ENSRNOG00000021276(Bmp2);ENSRNOG00000050854(LOC108348101)
GO:0048008	platelet-derived growth factor receptor signaling pathway	Biological Process	biological regulation	45	-0.498313	-1.54465	0.00992282	0.225127	ENSRNOG00000000257(Smpd3);ENSRNOG00000000565(Sgpl1);ENSRNOG00000001091(Hip1r);ENSRNOG00000001304(Bcr);ENSRNOG00000001312(Pdgfa);ENSRNOG00000001448(Hip1);ENSRNOG00000001821(Adipoq);ENSRNOG00000001982(Cblb);ENSRNOG00000002244(Pdgfra);ENSRNOG00000003232(Slc9a3r1);ENSRNOG00000003669(Myocd);ENSRNOG00000004305(Abl2);ENSRNOG00000005775(Phf14);ENSRNOG00000005964(Nr4a3);ENSRNOG00000008444(Cbl);ENSRNOG0000…
GO:0022839	ion gated channel activity	Molecular Function	transporter activity	67	-0.473293	-1.54445	0.007431	0.225152	ENSRNOG00000000095(Gpr89b);ENSRNOG00000000219(Ano10);ENSRNOG00000000368(Grik2);ENSRNOG00000000728(Clic2);ENSRNOG00000000975(Mcoln1);ENSRNOG00000001195(Trpv4);ENSRNOG00000001216(Trpm2);ENSRNOG00000001270(Hvcn1);ENSRNOG00000001296(P2rx7);ENSRNOG00000001300(P2rx4);ENSRNOG00000001575(Grik1);ENSRNOG00000001656(Kcnj15);ENSRNOG00000001658(Kcnj6);ENSRNOG00000001679(Gabrr3);ENSRNOG00000001742(Clcn2);ENSRN…
GO:0098858	actin-based cell projection	Cellular Component	cell part	117	-0.45125	-1.54406	0	0.225672	ENSRNOG00000000053(Crp);ENSRNOG00000000321(Cd24);ENSRNOG00000000606(Pcdh15);ENSRNOG00000001219(Tspear);ENSRNOG00000001312(Pdgfa);ENSRNOG00000001452(Fzd9);ENSRNOG00000001518(Itga6);ENSRNOG00000001528(Gap43);ENSRNOG00000001557(Cxadr);ENSRNOG00000001700(Whrn);ENSRNOG00000001992(Atp6v1a);ENSRNOG00000002244(Pdgfra);ENSRNOG00000002516(Mtm1);ENSRNOG00000002755(Pafah1b1);ENSRNOG00000003098(Prom1);ENSRNOG…
GO:0030833	regulation of actin filament polymerization	Biological Process	cellular component organization or biogenesis	112	-0.446793	-1.54346	0.00101523	0.22664	ENSRNOG00000000695(Ssh1);ENSRNOG00000000991(Arpc1b);ENSRNOG00000000996(Arpc1a);ENSRNOG00000001007(Baiap2l1);ENSRNOG00000001091(Hip1r);ENSRNOG00000001444(Ccl26);ENSRNOG00000001469(Eln);ENSRNOG00000002139(Cracd);ENSRNOG00000003206(Actr3);ENSRNOG00000003537(Spta1);ENSRNOG00000003688(4933400A11Rik);ENSRNOG00000003840(Slit2);ENSRNOG00000003990(Grb2);ENSRNOG00000004049(Baiap2);ENSRNOG00000004159(Flii);…
GO:0098651	basement membrane collagen trimer	Cellular Component	extracellular region part	5	-0.796818	-1.54252	0.011396	0.228496	ENSRNOG00000001229(Col18a1);ENSRNOG00000014851(Col4a4);ENSRNOG00000015365(Col4a3);ENSRNOG00000016281(Col4a1);ENSRNOG00000018951(Col4a5);ENSRNOG00000021186(Otol1);ENSRNOG00000023972(Col4a2);ENSRNOG00000056772(Col4a6)
GO:0032272	negative regulation of protein polymerization	Biological Process	cellular component organization or biogenesis	44	-0.491415	-1.54168	0.00881057	0.229971	ENSRNOG00000000695(Ssh1);ENSRNOG00000001091(Hip1r);ENSRNOG00000001662(Dyrk1a);ENSRNOG00000002139(Cracd);ENSRNOG00000003537(Spta1);ENSRNOG00000003688(4933400A11Rik);ENSRNOG00000003840(Slit2);ENSRNOG00000004159(Flii);ENSRNOG00000004498(Scin);ENSRNOG00000005434(Sptbn1);ENSRNOG00000005703(Arfgef1);ENSRNOG00000006444(Fkbp4);ENSRNOG00000006705(Mkks);ENSRNOG00000006911(Sptb);ENSRNOG00000007047(Eps8);ENS…
GO:0034142	toll-like receptor 4 signaling pathway	Biological Process	biological regulation	23	-0.5541	-1.54148	0.00708383	0.230006	ENSRNOG00000006329(Peli1);ENSRNOG00000007197(Nr1h4);ENSRNOG00000007390(Nfkbia);ENSRNOG00000008174(Appl2);ENSRNOG00000008180(Lyn);ENSRNOG00000009329(Nr1d1);ENSRNOG00000009389(Ripk2);ENSRNOG00000009523(Rab11fip2);ENSRNOG00000009919(Acod1);ENSRNOG00000010522(Tlr4);ENSRNOG00000011431(Mfhas1);ENSRNOG00000013172(Nr1h3);ENSRNOG00000013309(Pik3ap1);ENSRNOG00000013574(Appl1);ENSRNOG00000014532(Lbp);ENSRNO…
GO:0061572	actin filament bundle organization	Biological Process	cellular component organization or biogenesis	101	-0.452136	-1.5413	0	0.229997	ENSRNOG00000000579(Marcks);ENSRNOG00000000606(Pcdh15);ENSRNOG00000000853(Aif1);ENSRNOG00000001007(Baiap2l1);ENSRNOG00000001011(Rflna);ENSRNOG00000001068(Rac1);ENSRNOG00000001469(Eln);ENSRNOG00000001470(Limk1);ENSRNOG00000001964(Cd47);ENSRNOG00000002171(Phldb2);ENSRNOG00000002318(Limch1);ENSRNOG00000002376(Clasp1);ENSRNOG00000003221(Myoc);ENSRNOG00000003233(Serpinf2);ENSRNOG00000003806(Gpr65);ENSR…
GO:0001094	TFIID-class transcription factor complex binding	Molecular Function	binding	6	-0.76829	-1.53983	0.0155367	0.233224	ENSRNOG00000016272(Edf1);ENSRNOG00000016486(Nop58);ENSRNOG00000017839(Ercc1);ENSRNOG00000019229(Fbl);ENSRNOG00000020793(Ruvbl2);ENSRNOG00000030049(Znhit6)
GO:0042129	regulation of T cell proliferation	Biological Process	biological regulation	98	-0.454466	-1.53979	0.00310559	0.232873	ENSRNOG00000000321(Cd24);ENSRNOG00000000439(Ager);ENSRNOG00000000569(Vsir);ENSRNOG00000000777(RT1-S3);ENSRNOG00000000853(Aif1);ENSRNOG00000000871(Cd40lg);ENSRNOG00000000924(Slc7a1);ENSRNOG00000001017(Cd209);ENSRNOG00000001265(Mad1l1);ENSRNOG00000001418(Znhit1);ENSRNOG00000001434(Zp3);ENSRNOG00000001527(Cd80);ENSRNOG00000001720(Hes1);ENSRNOG00000001982(Cblb);ENSRNOG00000002054(Glmn);ENSRNOG0000000…
GO:0051017	actin filament bundle assembly	Biological Process	cellular component organization or biogenesis	101	-0.452136	-1.53979	0.00409417	0.232411	ENSRNOG00000000579(Marcks);ENSRNOG00000000606(Pcdh15);ENSRNOG00000000853(Aif1);ENSRNOG00000001007(Baiap2l1);ENSRNOG00000001068(Rac1);ENSRNOG00000001469(Eln);ENSRNOG00000001470(Limk1);ENSRNOG00000001964(Cd47);ENSRNOG00000002171(Phldb2);ENSRNOG00000002318(Limch1);ENSRNOG00000002376(Clasp1);ENSRNOG00000003221(Myoc);ENSRNOG00000003233(Serpinf2);ENSRNOG00000003806(Gpr65);ENSRNOG00000003956(Arhgap6);EN…
GO:0045785	positive regulation of cell adhesion	Biological Process	biological regulation	265	-0.424271	-1.53947	0	0.232734	ENSRNOG00000000097(Cd160);ENSRNOG00000000321(Cd24);ENSRNOG00000000439(Ager);ENSRNOG00000000451(RT1-Ba);ENSRNOG00000000556(Nodal);ENSRNOG00000000569(Vsir);ENSRNOG00000000777(RT1-S3);ENSRNOG00000000826(Flot1);ENSRNOG00000000853(Aif1);ENSRNOG00000000871(Cd40lg);ENSRNOG00000000924(Slc7a1);ENSRNOG00000001017(Cd209);ENSRNOG00000001065(Cyth3);ENSRNOG00000001068(Rac1);ENSRNOG00000001224(Itgb2);ENSRNOG000…
GO:0002902	regulation of B cell apoptotic process	Biological Process	biological regulation	15	-0.598281	-1.53941	0.0318627	0.232431	ENSRNOG00000000321(Cd24);ENSRNOG00000004647(Il10);ENSRNOG00000005659(Aurkb);ENSRNOG00000008180(Lyn);ENSRNOG00000009104(AABR07029605.1);ENSRNOG00000009184(Foxp1);ENSRNOG00000010265(Ada);ENSRNOG00000010798(Blk);ENSRNOG00000011677(Slc39a10);ENSRNOG00000017348(Il2);ENSRNOG00000018735(Cd74);ENSRNOG00000020723(Pten);ENSRNOG00000020876(Bax);ENSRNOG00000021392(Noc2l);ENSRNOG00000023509(Irs2);ENSRNOG00000…
GO:0005160	transforming growth factor beta receptor binding	Molecular Function	binding	18	-0.5838	-1.53931	0.0168472	0.232229	ENSRNOG00000002093(Tgfbr3);ENSRNOG00000002097(Rasl11b);ENSRNOG00000002418(Tgfb2);ENSRNOG00000003263(Lefty1);ENSRNOG00000005249(Snx6);ENSRNOG00000008620(Smad3);ENSRNOG00000008822(Fkbp1a);ENSRNOG00000009102(Fermt2);ENSRNOG00000009173(Smad6);ENSRNOG00000009867(Tgfb3);ENSRNOG00000011116(Snx25);ENSRNOG00000013265(Tgfbr2);ENSRNOG00000014623(Smurf2);ENSRNOG00000018140(Smad2);ENSRNOG00000018359(Smad7);EN…
GO:0043235	receptor complex	Cellular Component	protein-containing complex	174	-0.432384	-1.53927	0.00100402	0.231878	ENSRNOG00000000368(Grik2);ENSRNOG00000000774(Gabbr1);ENSRNOG00000000940(Flt1);ENSRNOG00000000975(Mcoln1);ENSRNOG00000001224(Itgb2);ENSRNOG00000001325(Il3ra);ENSRNOG00000001407(Tfr2);ENSRNOG00000001518(Itga6);ENSRNOG00000001622(Impg2);ENSRNOG00000001679(Gabrr3);ENSRNOG00000001713(LOC100360218);ENSRNOG00000001830(Arntl2);ENSRNOG00000001873(P2rx6);ENSRNOG00000001989(Alcam);ENSRNOG00000002093(Tgfbr3)…
GO:0006941	striated muscle contraction	Biological Process	multicellular organismal process	65	-0.469938	-1.53861	0.00524659	0.233137	ENSRNOG00000000413(Pln);ENSRNOG00000001285(Atp2a2);ENSRNOG00000001300(P2rx4);ENSRNOG00000001825(AABR07034767.1);ENSRNOG00000002372(Sgcd);ENSRNOG00000002934(Atp1b1);ENSRNOG00000003283(Rcsd1);ENSRNOG00000003442(Adora1);ENSRNOG00000003687(Rgs2);ENSRNOG00000003866(Cxcr4);ENSRNOG00000004060(Calm1);ENSRNOG00000004437(Map2k6);ENSRNOG00000004720(Kcnj2);ENSRNOG00000004805(Stac2);ENSRNOG00000004980(Rangrf)…
GO:0030832	regulation of actin filament length	Biological Process	cellular component organization or biogenesis	125	-0.43913	-1.53846	0.0010101	0.233077	ENSRNOG00000000695(Ssh1);ENSRNOG00000000991(Arpc1b);ENSRNOG00000000996(Arpc1a);ENSRNOG00000001007(Baiap2l1);ENSRNOG00000001091(Hip1r);ENSRNOG00000001303(Specc1l);ENSRNOG00000001444(Ccl26);ENSRNOG00000001469(Eln);ENSRNOG00000002139(Cracd);ENSRNOG00000003206(Actr3);ENSRNOG00000003537(Spta1);ENSRNOG00000003688(4933400A11Rik);ENSRNOG00000003840(Slit2);ENSRNOG00000003990(Grb2);ENSRNOG00000004049(Baiap…
GO:1903844	regulation of cellular response to transforming growth factor beta stimulus	Biological Process	biological regulation	80	-0.45595	-1.53754	0.004158	0.234937	ENSRNOG00000000190(Ep300);ENSRNOG00000000386(Pbld1);ENSRNOG00000000410(Nepn);ENSRNOG00000000999(Smurf1);ENSRNOG00000001520(Dlx1);ENSRNOG00000001752(Nrros);ENSRNOG00000002097(Rasl11b);ENSRNOG00000002831(Wfikkn2);ENSRNOG00000003302(Flcn);ENSRNOG00000003669(Myocd);ENSRNOG00000003864(Gipc1);ENSRNOG00000004141(Vasn);ENSRNOG00000004276(Itga3);ENSRNOG00000004677(Zeb2);ENSRNOG00000005209(Spred1);ENSRNOG0…
GO:0007187	G protein-coupled receptor signaling pathway, coupled to cyclic nucleotide second messenger	Biological Process	biological regulation	62	-0.471915	-1.53737	0.00636267	0.234957	ENSRNOG00000000413(Pln);ENSRNOG00000000716(Htr1f);ENSRNOG00000000774(Gabbr1);ENSRNOG00000000897(Rxfp2);ENSRNOG00000001152(Glp1r);ENSRNOG00000001287(Gper1);ENSRNOG00000001302(Adora2a);ENSRNOG00000001313(Gnaz);ENSRNOG00000001634(Adgrg7);ENSRNOG00000002229(Adcy5);ENSRNOG00000002265(Casr);ENSRNOG00000002524(Gpr37);ENSRNOG00000002549(Htr5b);ENSRNOG00000002793(Sstr2);ENSRNOG00000002922(Adora2b);ENSRNOG…
GO:0030628	pre-mRNA 3'-splice site binding	Molecular Function	binding	5	-0.795855	-1.53713	0.0148148	0.23508	ENSRNOG00000003822(Slu7);ENSRNOG00000009639(Zrsr1);ENSRNOG00000015914(U2af2);ENSRNOG00000033176(Zrsr2);ENSRNOG00000045860(U2af1)
GO:0000289	nuclear-transcribed mRNA poly(A) tail shortening	Biological Process	biological regulation	23	-0.556005	-1.53712	0.0165485	0.234651	ENSRNOG00000000942(Pan3);ENSRNOG00000002075(Cnot6l);ENSRNOG00000002828(Tob1);ENSRNOG00000002912(Parn);ENSRNOG00000003300(Btg2);ENSRNOG00000004909(Cnot2);ENSRNOG00000008533(Ago2);ENSRNOG00000008639(Pabpc1);ENSRNOG00000012263(Cnot7);ENSRNOG00000012271(Cnot1);ENSRNOG00000017613(Tent4a);ENSRNOG00000018475(Eif4enif1);ENSRNOG00000019831(Samd4b);ENSRNOG00000020689(Cpeb3);ENSRNOG00000022395(Tnrc6c);ENSRN…
GO:0043153	entrainment of circadian clock by photoperiod	Biological Process	biological regulation	21	-0.559551	-1.5371	0.0214031	0.234231	ENSRNOG00000000065(Pde6b);ENSRNOG00000000384(Atoh7);ENSRNOG00000001189(Sik1);ENSRNOG00000001269(Ppp1cc);ENSRNOG00000004612(Ppp1cb);ENSRNOG00000004711(Mta1);ENSRNOG00000006622(Cry1);ENSRNOG00000006663(Usp2);ENSRNOG00000007152(Bhlhe40);ENSRNOG00000007387(Per1);ENSRNOG00000007478(Cry2);ENSRNOG00000008400(Pml);ENSRNOG00000010756(Tp53);ENSRNOG00000012168(Fbxl21);ENSRNOG00000012689(Opn5);ENSRNOG0000001…
GO:0032720	negative regulation of tumor necrosis factor production	Biological Process	biological regulation	36	-0.51423	-1.53699	0.0175439	0.234104	ENSRNOG00000000321(Cd24);ENSRNOG00000000569(Vsir);ENSRNOG00000000839(Nfkbil1);ENSRNOG00000001821(Adipoq);ENSRNOG00000002161(Tlr6);ENSRNOG00000004226(Irak3);ENSRNOG00000004517(Igf1);ENSRNOG00000004647(Il10);ENSRNOG00000004763(Sirpa);ENSRNOG00000005747(Il27ra);ENSRNOG00000006559(Akap8);ENSRNOG00000007197(Nr1h4);ENSRNOG00000007624(Il4);ENSRNOG00000008816(Gpnmb);ENSRNOG00000009131(Zc3h12a);ENSRNOG000…
GO:0034219	carbohydrate transmembrane transport	Biological Process	localization	62	-0.468287	-1.53697	0.0105263	0.2337	ENSRNOG00000000513(Mapk14);ENSRNOG00000001183(Hnf1a);ENSRNOG00000001298(Slc5a4b);ENSRNOG00000001548(Nfe2l2);ENSRNOG00000001821(Adipoq);ENSRNOG00000002616(Slc5a10);ENSRNOG00000003778(Opn3);ENSRNOG00000003870(C1qtnf2);ENSRNOG00000004290(Grb10);ENSRNOG00000004517(Igf1);ENSRNOG00000004649(Il1b);ENSRNOG00000004678(Itln1);ENSRNOG00000005302(Slc2a9);ENSRNOG00000005900(Slc2a6);ENSRNOG00000005964(Nr4a3);E…
GO:0070603	SWI/SNF superfamily-type complex	Cellular Component	cell part	65	-0.474624	-1.53696	0.00316456	0.233269	ENSRNOG00000000604(Hdac2);ENSRNOG00000001408(Actl6b);ENSRNOG00000001418(Znhit1);ENSRNOG00000003545(Uchl5);ENSRNOG00000003762(Smarca1);ENSRNOG00000004339(Yy1);ENSRNOG00000004685(Mta3);ENSRNOG00000004711(Mta1);ENSRNOG00000005157(Rbbp7);ENSRNOG00000005276(Csnk2a1);ENSRNOG00000005496(Ing3);ENSRNOG00000006137(Arid1a);ENSRNOG00000006828(Baz1a);ENSRNOG00000007875(Actr6);ENSRNOG00000008086(Dpf3);ENSRNOG0…
GO:0120032	regulation of plasma membrane bounded cell projection assembly	Biological Process	cellular component organization or biogenesis	112	-0.442548	-1.53684	0.00101833	0.233119	ENSRNOG00000000231(Kctd17);ENSRNOG00000000264(Def8);ENSRNOG00000000322(Atg5);ENSRNOG00000000697(Coro1c);ENSRNOG00000001034(Evi5l);ENSRNOG00000001068(Rac1);ENSRNOG00000001216(Trpm2);ENSRNOG00000001296(P2rx7);ENSRNOG00000001528(Gap43);ENSRNOG00000001609(Cep97);ENSRNOG00000001758(Tctex1d2);ENSRNOG00000001809(LOC681544);ENSRNOG00000002014(Stap1);ENSRNOG00000002094(Atg3);ENSRNOG00000002153(Cep135);ENS…
GO:0090557	establishment of endothelial intestinal barrier	Biological Process	developmental process	8	-0.706908	-1.53676	0.0312907	0.232815	ENSRNOG00000001926(Cldn1);ENSRNOG00000002529(Rap2c);ENSRNOG00000004414(F11r);ENSRNOG00000013634(Myd88);ENSRNOG00000015030(Tjp2);ENSRNOG00000020501(Tjp3);ENSRNOG00000045636(Fasn);ENSRNOG00000047247(Ptprs)
GO:0051770	positive regulation of nitric-oxide synthase biosynthetic process	Biological Process	biological regulation	11	-0.658672	-1.53674	0.0302632	0.232417	ENSRNOG00000001005(Fcer2);ENSRNOG00000004437(Map2k6);ENSRNOG00000006612(LOC108348082);ENSRNOG00000007159(Ccl2);ENSRNOG00000007468(Ifng);ENSRNOG00000007660(Fntb);ENSRNOG00000009754(Nampt);ENSRNOG00000009822(Tlr2);ENSRNOG00000010522(Tlr4);ENSRNOG00000014079(Stat1);ENSRNOG00000014124(Nod2);ENSRNOG00000015992(Ccl20);ENSRNOG00000016456(Il33);ENSRNOG00000019161(Cpeb1);ENSRNOG00000019549(Akap12);ENSRNOG…
GO:0042110	T cell activation	Biological Process	cellular process	294	-0.425871	-1.53651	0	0.232561	ENSRNOG00000000095(Gpr89b);ENSRNOG00000000097(Cd160);ENSRNOG00000000250(Jmjd6);ENSRNOG00000000321(Cd24);ENSRNOG00000000322(Atg5);ENSRNOG00000000323(Prdm1);ENSRNOG00000000439(Ager);ENSRNOG00000000451(RT1-Ba);ENSRNOG00000000569(Vsir);ENSRNOG00000000595(Traf3ip2);ENSRNOG00000000596(Fyn);ENSRNOG00000000763(RT1-M3-1);ENSRNOG00000000777(RT1-S3);ENSRNOG00000000805(Gja1);ENSRNOG00000000853(Aif1);ENSRNOG0…
GO:0099173	postsynapse organization	Biological Process	cellular component organization or biogenesis	88	-0.456815	-1.53645	0.00417537	0.232221	ENSRNOG00000000010(Cbln1);ENSRNOG00000000483(Syngap1);ENSRNOG00000000596(Fyn);ENSRNOG00000000638(Zfp365);ENSRNOG00000001259(Cux2);ENSRNOG00000001452(Fzd9);ENSRNOG00000001706(Kalrn);ENSRNOG00000001785(Etv5);ENSRNOG00000001868(LOC100911248);ENSRNOG00000001928(Il1rap);ENSRNOG00000002755(Pafah1b1);ENSRNOG00000003191(Bhlhb9);ENSRNOG00000003206(Actr3);ENSRNOG00000003603(Arhgap44);ENSRNOG00000003742(Cdk…
GO:0060048	cardiac muscle contraction	Biological Process	multicellular organismal process	56	-0.480281	-1.5364	0.0116402	0.231944	ENSRNOG00000000413(Pln);ENSRNOG00000001285(Atp2a2);ENSRNOG00000001300(P2rx4);ENSRNOG00000001825(AABR07034767.1);ENSRNOG00000002372(Sgcd);ENSRNOG00000002934(Atp1b1);ENSRNOG00000003442(Adora1);ENSRNOG00000003687(Rgs2);ENSRNOG00000003866(Cxcr4);ENSRNOG00000004060(Calm1);ENSRNOG00000004437(Map2k6);ENSRNOG00000004720(Kcnj2);ENSRNOG00000004980(Rangrf);ENSRNOG00000005798(Cav3);ENSRNOG00000005905(Pde4b);…
GO:1903531	negative regulation of secretion by cell	Biological Process	biological regulation	64	-0.472828	-1.53638	0.00622407	0.231542	ENSRNOG00000000723(RT1-CE5);ENSRNOG00000000774(Gabbr1);ENSRNOG00000000805(Gja1);ENSRNOG00000000895(Rabgef1);ENSRNOG00000001151(Sirt4);ENSRNOG00000001214(Pfkl);ENSRNOG00000001304(Bcr);ENSRNOG00000001348(Erp29);ENSRNOG00000001706(Kalrn);ENSRNOG00000001821(Adipoq);ENSRNOG00000002074(Rest);ENSRNOG00000002141(Cd200);ENSRNOG00000002496(Stxbp5l);ENSRNOG00000002636(Abat);ENSRNOG00000002705(Vps4b);ENSRNOG…
GO:1900747	negative regulation of vascular endothelial growth factor signaling pathway	Biological Process	biological regulation	9	-0.682456	-1.53626	0.0206044	0.231416	ENSRNOG00000001809(LOC681544);ENSRNOG00000004033(Sema6a);ENSRNOG00000004380(Il12b);ENSRNOG00000004554(Dcn);ENSRNOG00000007081(Xdh);ENSRNOG00000009468(Il12a);ENSRNOG00000010058(Spry2);ENSRNOG00000012991(Adgra2);ENSRNOG00000016384(Pik3cb);ENSRNOG00000024243(Cadm4);ENSRNOG00000055226(Dab2ip)
GO:0002279	mast cell activation involved in immune response	Biological Process	response to stimulus	25	-0.544902	-1.53612	0.0184757	0.231323	ENSRNOG00000000105(Cplx2);ENSRNOG00000000895(Rabgef1);ENSRNOG00000001786(Snx4);ENSRNOG00000002227(Kit);ENSRNOG00000002922(Adora2b);ENSRNOG00000004900(Crhr1);ENSRNOG00000005404(Rasgrp1);ENSRNOG00000006136(Pdpk1);ENSRNOG00000007350(Rac2);ENSRNOG00000007439(Unc13d);ENSRNOG00000007624(Il4);ENSRNOG00000007652(Il13);ENSRNOG00000008176(Nppa);ENSRNOG00000008180(Lyn);ENSRNOG00000008195(Ywhaz);ENSRNOG00000…
GO:0090049	regulation of cell migration involved in sprouting angiogenesis	Biological Process	biological regulation	27	-0.530968	-1.53601	0.0128806	0.231135	ENSRNOG00000001090(Stard13);ENSRNOG00000003095(Fgfbp1);ENSRNOG00000003715(Srpx2);ENSRNOG00000004158(Hdac9);ENSRNOG00000005209(Spred1);ENSRNOG00000006588(Meox2);ENSRNOG00000008401(Card10);ENSRNOG00000009371(Abl1);ENSRNOG00000010147(Pdcd10);ENSRNOG00000010744(Nrp1);ENSRNOG00000010889(Fbxw7);ENSRNOG00000011951(Plk2);ENSRNOG00000012347(Gata2);ENSRNOG00000014011(Dll4);ENSRNOG00000014117(Hmox1);ENSRNOG…
GO:0022858	alanine transmembrane transporter activity	Molecular Function	transporter activity	8	-0.702472	-1.53595	0.0203252	0.230863	ENSRNOG00000005248(Slc1a4);ENSRNOG00000005687(Slc6a14);ENSRNOG00000009019(Slc6a6);ENSRNOG00000011455(Slc36a4);ENSRNOG00000011892(Slc36a2);ENSRNOG00000012007(Slc38a7);ENSRNOG00000012356(Slc36a1);ENSRNOG00000014311(Slc7a8);ENSRNOG00000016827(Slc38a3);ENSRNOG00000018487(Slc3a2);ENSRNOG00000027767(Slc38a5)
GO:1990380	Lys48-specific deubiquitinase activity	Molecular Function	catalytic activity	13	-0.620147	-1.53589	0.0253807	0.230585	ENSRNOG00000002844(Usp27x);ENSRNOG00000003261(Usp9x);ENSRNOG00000004524(Desi2);ENSRNOG00000005470(Atxn3);ENSRNOG00000008764(Otud5);ENSRNOG00000011530(Mindy4);ENSRNOG00000016955(Mindy3);ENSRNOG00000021131(Mindy1);ENSRNOG00000023202(Usp15);ENSRNOG00000025496(Usp7);ENSRNOG00000025704(Yod1);ENSRNOG00000030639(Usp13);ENSRNOG00000042068(Otud7b);ENSRNOG00000043502(AABR07010717.1);ENSRNOG00000049531(Usp1…
GO:0002042	cell migration involved in sprouting angiogenesis	Biological Process	localization	36	-0.511117	-1.5358	0.0133333	0.230316	ENSRNOG00000001090(Stard13);ENSRNOG00000003095(Fgfbp1);ENSRNOG00000003715(Srpx2);ENSRNOG00000003840(Slit2);ENSRNOG00000004158(Hdac9);ENSRNOG00000005209(Spred1);ENSRNOG00000006588(Meox2);ENSRNOG00000007607(Nr4a1);ENSRNOG00000008401(Card10);ENSRNOG00000009371(Abl1);ENSRNOG00000010147(Pdcd10);ENSRNOG00000010744(Nrp1);ENSRNOG00000010889(Fbxw7);ENSRNOG00000010966(Itgb1);ENSRNOG00000011951(Plk2);ENSRNO…
GO:0002218	activation of innate immune response	Biological Process	biological regulation	134	-0.438443	-1.5358	0	0.229891	ENSRNOG00000000826(Flot1);ENSRNOG00000000839(Nfkbil1);ENSRNOG00000000962(Slc15a4);ENSRNOG00000001187(Oasl);ENSRNOG00000001640(Tomm70);ENSRNOG00000002042(Gfi1);ENSRNOG00000002161(Tlr6);ENSRNOG00000002722(Sec14l1);ENSRNOG00000002940(Ankrd17);ENSRNOG00000003203(Hexim1);ENSRNOG00000003480(Aim2);ENSRNOG00000003486(Mnda);ENSRNOG00000003689(Nono);ENSRNOG00000003748(RGD1565785);ENSRNOG00000003786(Tspan6)…
GO:0032351	negative regulation of hormone metabolic process	Biological Process	biological regulation	9	-0.681694	-1.53566	0.0244845	0.229783	ENSRNOG00000002042(Gfi1);ENSRNOG00000002074(Rest);ENSRNOG00000010280(Pde8b);ENSRNOG00000010917(Bmp5);ENSRNOG00000013166(Wnt4);ENSRNOG00000014369(Slc27a4);ENSRNOG00000016343(Dkk3);ENSRNOG00000017531(Akr1c3);ENSRNOG00000020686(Dkkl1);ENSRNOG00000021276(Bmp2);ENSRNOG00000023258(Nfkb1);ENSRNOG00000030019(Atp1a1)
GO:0005903	brush border	Cellular Component	cell part	48	-0.480999	-1.53518	0.0119956	0.230518	ENSRNOG00000000096(Pdzk1);ENSRNOG00000001813(Dnm1l);ENSRNOG00000002916(Ca4);ENSRNOG00000003098(Prom1);ENSRNOG00000003206(Actr3);ENSRNOG00000003232(Slc9a3r1);ENSRNOG00000003276(Myo1d);ENSRNOG00000003864(Gipc1);ENSRNOG00000003960(Cltrn);ENSRNOG00000004072(Myo1c);ENSRNOG00000004159(Flii);ENSRNOG00000004177(Myo1a);ENSRNOG00000004498(Scin);ENSRNOG00000004626(Slc34a2);ENSRNOG00000004678(Itln1);ENSRNOG0…
GO:0001911	negative regulation of leukocyte mediated cytotoxicity	Biological Process	biological regulation	11	-0.647825	-1.53459	0.0220779	0.231505	ENSRNOG00000000723(RT1-CE5);ENSRNOG00000000777(RT1-S3);ENSRNOG00000002578(Serpinb3a);ENSRNOG00000013370(Gfer);ENSRNOG00000019308(Arrb2);ENSRNOG00000020578(Ceacam1);ENSRNOG00000025792(Crk);ENSRNOG00000031443(Havcr2);ENSRNOG00000033772(Serpinb9);ENSRNOG00000038432(Sh2d1b2);ENSRNOG00000038999(RT1-A1);ENSRNOG00000048951(LOC100364500);ENSRNOG00000053638(Clec12b);ENSRNOG00000054782(Ppp3cb);ENSRNOG00000…
GO:0071880	adenylate cyclase-activating adrenergic receptor signaling pathway	Biological Process	biological regulation	8	-0.704148	-1.5344	0.0233838	0.23147	ENSRNOG00000000413(Pln);ENSRNOG00000003031(Atp2b4);ENSRNOG00000005905(Pde4b);ENSRNOG00000009299(Adra2c);ENSRNOG00000009522(Adra1a);ENSRNOG00000010964(Akap13);ENSRNOG00000012674(Adrb3);ENSRNOG00000013887(Adra2b);ENSRNOG00000017002(Adrb1);ENSRNOG00000027658(Gpr101);ENSRNOG00000042536(Pde4d);ENSRNOG00000045649(Arrdc3);ENSRNOG00000049768(Adcy9)
GO:0060174	limb bud formation	Biological Process	developmental process	5	-0.80764	-1.5342	0.0185185	0.231478	ENSRNOG00000002607(Sox9);ENSRNOG00000003845(Wnt3);ENSRNOG00000006120(Shh);ENSRNOG00000006526(Sema3c);ENSRNOG00000007324(Plxna2);ENSRNOG00000011544(Zfp219);ENSRNOG00000012278(Fgf10);ENSRNOG00000016374(Fgfr2);ENSRNOG00000030034(Sox11);ENSRNOG00000058560(Col2a1)
GO:0030888	regulation of B cell proliferation	Biological Process	biological regulation	38	-0.499173	-1.5341	0.00984683	0.231312	ENSRNOG00000000321(Cd24);ENSRNOG00000000323(Prdm1);ENSRNOG00000000521(Cdkn1a);ENSRNOG00000000655(Ptprc);ENSRNOG00000001713(LOC100360218);ENSRNOG00000001843(Bcl6);ENSRNOG00000002304(Tnfrsf13b);ENSRNOG00000002791(Bcl2);ENSRNOG00000003039(Wnt3a);ENSRNOG00000003069(Cd38);ENSRNOG00000003486(Mnda);ENSRNOG00000004131(Pkn1);ENSRNOG00000004409(Sash3);ENSRNOG00000004647(Il10);ENSRNOG00000005917(Pawr);ENSRN…
GO:0007612	learning	Biological Process	multicellular organismal process	72	-0.466456	-1.53398	0.00315126	0.231162	ENSRNOG00000000483(Syngap1);ENSRNOG00000001006(Nptx2);ENSRNOG00000001492(Slc8a2);ENSRNOG00000001706(Kalrn);ENSRNOG00000001889(Comt);ENSRNOG00000002051(Synj1);ENSRNOG00000002227(Kit);ENSRNOG00000002468(Tnr);ENSRNOG00000002963(C1ql1);ENSRNOG00000003300(Btg2);ENSRNOG00000003812(Nlgn3);ENSRNOG00000003999(Adcy3);ENSRNOG00000004305(Abl2);ENSRNOG00000004630(Rag1);ENSRNOG00000004730(Meis2);ENSRNOG0000000…
GO:0002286	T cell activation involved in immune response	Biological Process	response to stimulus	52	-0.483004	-1.5337	0.00857449	0.231429	ENSRNOG00000000763(RT1-M3-1);ENSRNOG00000001843(Bcl6);ENSRNOG00000002309(Hlx);ENSRNOG00000002968(Tnfsf4);ENSRNOG00000003170(Nlrp3);ENSRNOG00000003254(Il23a);ENSRNOG00000004380(Il12b);ENSRNOG00000007468(Ifng);ENSRNOG00000007624(Il4);ENSRNOG00000008588(Batf);ENSRNOG00000009110(Psen1);ENSRNOG00000009131(Zc3h12a);ENSRNOG00000009184(Foxp1);ENSRNOG00000009196(Rc3h2);ENSRNOG00000009389(Ripk2);ENSRNOG000…
GO:1903035	negative regulation of response to wounding	Biological Process	biological regulation	58	-0.480976	-1.53339	0.00320171	0.231795	ENSRNOG00000000321(Cd24);ENSRNOG00000000439(Ager);ENSRNOG00000000521(Cdkn1a);ENSRNOG00000000805(Gja1);ENSRNOG00000001312(Pdgfa);ENSRNOG00000001414(Serpine1);ENSRNOG00000002171(Phldb2);ENSRNOG00000002244(Pdgfra);ENSRNOG00000002376(Clasp1);ENSRNOG00000002468(Tnr);ENSRNOG00000002636(Abat);ENSRNOG00000003121(Rtn4rl1);ENSRNOG00000003233(Serpinf2);ENSRNOG00000003259(C1qtnf1);ENSRNOG00000003566(Apoh);EN…
GO:0030014	CCR4-NOT complex	Cellular Component	cell part	16	-0.604107	-1.53301	0.0246609	0.232292	ENSRNOG00000002075(Cnot6l);ENSRNOG00000002630(Cnot8);ENSRNOG00000002828(Tob1);ENSRNOG00000004909(Cnot2);ENSRNOG00000009195(Tnks1bp1);ENSRNOG00000010795(Cnot4);ENSRNOG00000012263(Cnot7);ENSRNOG00000012271(Cnot1);ENSRNOG00000016034(Cnot9);ENSRNOG00000020689(Cpeb3);ENSRNOG00000021052(Patl1);ENSRNOG00000023220(Cnot11);ENSRNOG00000052305(Cnot10);ENSRNOG00000053234(Cnot3);ENSRNOG00000054891(Cnot6);ENSR…
GO:0035176	social behavior	Biological Process	multi-organism process	18	-0.581891	-1.53269	0.0302663	0.23263	ENSRNOG00000000007(Gad1);ENSRNOG00000001706(Kalrn);ENSRNOG00000001891(Gnb1l);ENSRNOG00000001892(Tbx1);ENSRNOG00000003476(Slc6a4);ENSRNOG00000003675(Ptchd1);ENSRNOG00000003812(Nlgn3);ENSRNOG00000004124(Grpr);ENSRNOG00000005561(Brinp1);ENSRNOG00000006705(Mkks);ENSRNOG00000010155(Pcm1);ENSRNOG00000012565(Cln8);ENSRNOG00000016701(Gng8);ENSRNOG00000016998(Atxn1);ENSRNOG00000016999(Grp);ENSRNOG00000018…
GO:0061418	regulation of transcription from RNA polymerase II promoter in response to hypoxia	Biological Process	biological regulation	9	-0.690717	-1.53248	0.023622	0.232725	ENSRNOG00000001548(Nfe2l2);ENSRNOG00000001582(Bach1);ENSRNOG00000008292(Hif1a);ENSRNOG00000010756(Tp53);ENSRNOG00000014234(Hif1an);ENSRNOG00000019322(Notch1);ENSRNOG00000019422(Egr1);ENSRNOG00000023712(Stox1);ENSRNOG00000046327(Rbpj);ENSRNOG00000056940(Cited2)
GO:0043621	protein self-association	Molecular Function	binding	40	-0.496153	-1.53243	0.00657174	0.232414	ENSRNOG00000000108(Aga);ENSRNOG00000001662(Dyrk1a);ENSRNOG00000002364(Rnf112);ENSRNOG00000003129(Zfp496);ENSRNOG00000003232(Slc9a3r1);ENSRNOG00000004482(Ccdc88c);ENSRNOG00000005334(Acvr2a);ENSRNOG00000006280(Pcsk9);ENSRNOG00000007284(Slc2a1);ENSRNOG00000007516(Smtnl1);ENSRNOG00000007519(Tmem43);ENSRNOG00000007539(Rsad2);ENSRNOG00000009033(Cntn2);ENSRNOG00000009184(Foxp1);ENSRNOG00000010303(Trim32…
GO:0097028	dendritic cell differentiation	Biological Process	developmental process	25	-0.54059	-1.53224	0.0196987	0.232377	ENSRNOG00000000439(Ager);ENSRNOG00000000768(Ubd);ENSRNOG00000001216(Trpm2);ENSRNOG00000003716(Batf3);ENSRNOG00000004639(Traf6);ENSRNOG00000006569(Itgb8);ENSRNOG00000007624(Il4);ENSRNOG00000008180(Lyn);ENSRNOG00000008346(Itgb6);ENSRNOG00000008416(Gimap5);ENSRNOG00000008588(Batf);ENSRNOG00000009110(Psen1);ENSRNOG00000010096(Azi2);ENSRNOG00000010665(Ccr7);ENSRNOG00000010798(Blk);ENSRNOG00000012172(S…
GO:0044853	plasma membrane raft	Cellular Component	cell part	62	-0.467494	-1.53158	0.00635593	0.233467	ENSRNOG00000000177(Plpp2);ENSRNOG00000000697(Coro1c);ENSRNOG00000000826(Flot1);ENSRNOG00000000981(Scarb1);ENSRNOG00000001224(Itgb2);ENSRNOG00000001336(Orai1);ENSRNOG00000002723(Sele);ENSRNOG00000002934(Atp1b1);ENSRNOG00000004048(Lrrk2);ENSRNOG00000004177(Myo1a);ENSRNOG00000004854(Has2);ENSRNOG00000004980(Rangrf);ENSRNOG00000005037(Kif18a);ENSRNOG00000005039(Tfpi);ENSRNOG00000005257(Prkaca);ENSRNO…
GO:0008064	regulation of actin polymerization or depolymerization	Biological Process	cellular component organization or biogenesis	125	-0.43913	-1.53101	0.00202634	0.234439	ENSRNOG00000000695(Ssh1);ENSRNOG00000000991(Arpc1b);ENSRNOG00000000996(Arpc1a);ENSRNOG00000001007(Baiap2l1);ENSRNOG00000001091(Hip1r);ENSRNOG00000001303(Specc1l);ENSRNOG00000001444(Ccl26);ENSRNOG00000001469(Eln);ENSRNOG00000002139(Cracd);ENSRNOG00000003206(Actr3);ENSRNOG00000003537(Spta1);ENSRNOG00000003688(4933400A11Rik);ENSRNOG00000003840(Slit2);ENSRNOG00000003990(Grb2);ENSRNOG00000004049(Baiap…
GO:0051427	hormone receptor binding	Molecular Function	binding	107	-0.45215	-1.53029	0.00306435	0.235751	ENSRNOG00000000190(Ep300);ENSRNOG00000000477(Daxx);ENSRNOG00000000596(Fyn);ENSRNOG00000000968(Rnf6);ENSRNOG00000000989(Bud31);ENSRNOG00000001004(Ncor2);ENSRNOG00000001297(Prmt2);ENSRNOG00000001377(Ddx54);ENSRNOG00000001585(Nrip1);ENSRNOG00000001647(Ets2);ENSRNOG00000002246(Slc30a9);ENSRNOG00000003029(Calr);ENSRNOG00000003679(Med13);ENSRNOG00000003694(Prox1);ENSRNOG00000003765(Nr0b1);ENSRNOG000000…
GO:0046329	negative regulation of JNK cascade	Biological Process	biological regulation	22	-0.557836	-1.52993	0.028436	0.23625	ENSRNOG00000001138(Taok3);ENSRNOG00000002755(Pafah1b1);ENSRNOG00000004003(Dusp10);ENSRNOG00000004763(Sirpa);ENSRNOG00000006224(Klhl31);ENSRNOG00000007029(Dnaja1);ENSRNOG00000008176(Nppa);ENSRNOG00000008445(Dact1);ENSRNOG00000008868(Dusp19);ENSRNOG00000009465(Sfrp2);ENSRNOG00000012645(Mecom);ENSRNOG00000014048(Cyld);ENSRNOG00000014940(Sfrp5);ENSRNOG00000016291(Marveld3);ENSRNOG00000016360(Gps2);EN…
GO:0050857	positive regulation of antigen receptor-mediated signaling pathway	Biological Process	biological regulation	12	-0.637083	-1.52969	0.0151707	0.236434	ENSRNOG00000002014(Stap1);ENSRNOG00000009184(Foxp1);ENSRNOG00000010265(Ada);ENSRNOG00000010665(Ccr7);ENSRNOG00000010691(Cmtm3);ENSRNOG00000011677(Slc39a10);ENSRNOG00000012061(Prkcb);ENSRNOG00000016434(Prkd2);ENSRNOG00000018730(Nectin2);ENSRNOG00000019440(Kcnn4);ENSRNOG00000020451(Cd81);ENSRNOG00000022975(Nfam1);ENSRNOG00000029564(Trat1);ENSRNOG00000030888(Rela);ENSRNOG00000038197(Cd226);ENSRNOG00…
GO:0018195	peptidyl-arginine modification	Biological Process	cellular process	16	-0.601951	-1.52968	0.0250627	0.236017	ENSRNOG00000000111(Coprs);ENSRNOG00000000258(Prmt7);ENSRNOG00000001297(Prmt2);ENSRNOG00000002256(Art3);ENSRNOG00000004090(LOC100361025);ENSRNOG00000004784(Ndufaf5);ENSRNOG00000005279(Ndufaf7);ENSRNOG00000006855(Padi4);ENSRNOG00000006950(Padi3);ENSRNOG00000007067(Padi1);ENSRNOG00000007197(Nr1h4);ENSRNOG00000007574(Padi2);ENSRNOG00000012046(Prmt5);ENSRNOG00000012928(Prmt9);ENSRNOG00000014829(Prmt3)…
GO:0032933	SREBP signaling pathway	Biological Process	biological regulation	15	-0.604688	-1.52951	0.0173913	0.236019	ENSRNOG00000001053(Tmed2);ENSRNOG00000001123(RGD1562310);ENSRNOG00000002478(Insig2);ENSRNOG00000003463(Srebf1);ENSRNOG00000006859(Insig1);ENSRNOG00000007400(Srebf2);ENSRNOG00000012269(Lpcat3);ENSRNOG00000012911(Erlin1);ENSRNOG00000013393(Eif2a);ENSRNOG00000013763(Erlin2);ENSRNOG00000020640(Zbtb7b);ENSRNOG00000020853(Scap);ENSRNOG00000027445(AABR07060293.1);ENSRNOG00000050636(Arhgef10l);ENSRNOG000…
GO:0070303	negative regulation of stress-activated protein kinase signaling cascade	Biological Process	biological regulation	27	-0.525289	-1.52915	0.0220674	0.236569	ENSRNOG00000001138(Taok3);ENSRNOG00000002755(Pafah1b1);ENSRNOG00000003977(Dusp1);ENSRNOG00000004003(Dusp10);ENSRNOG00000004763(Sirpa);ENSRNOG00000005936(Foxm1);ENSRNOG00000006224(Klhl31);ENSRNOG00000007029(Dnaja1);ENSRNOG00000008176(Nppa);ENSRNOG00000008445(Dact1);ENSRNOG00000008868(Dusp19);ENSRNOG00000009465(Sfrp2);ENSRNOG00000012645(Mecom);ENSRNOG00000013397(Foxo1);ENSRNOG00000014048(Cyld);ENSR…
GO:0071230	cellular response to amino acid stimulus	Biological Process	response to stimulus	51	-0.483908	-1.52912	0.00747863	0.236215	ENSRNOG00000000302(Sesn1);ENSRNOG00000000596(Fyn);ENSRNOG00000001249(Col6a1);ENSRNOG00000001484(Castor2);ENSRNOG00000001878(Klhl22);ENSRNOG00000002244(Pdgfra);ENSRNOG00000002568(Socs1);ENSRNOG00000003313(Glra2);ENSRNOG00000003357(Col3a1);ENSRNOG00000003622(Cybb);ENSRNOG00000003645(Hnrnpab);ENSRNOG00000003736(Col5a2);ENSRNOG00000003821(Rptor);ENSRNOG00000003897(Col1a1);ENSRNOG00000004049(Baiap2);E…
GO:0032677	regulation of interleukin-8 production	Biological Process	biological regulation	51	-0.482174	-1.52884	0.00863931	0.236435	ENSRNOG00000000053(Crp);ENSRNOG00000000655(Ptprc);ENSRNOG00000001414(Serpine1);ENSRNOG00000001821(Adipoq);ENSRNOG00000002161(Tlr6);ENSRNOG00000003500(Apoa2);ENSRNOG00000004249(Tlr7);ENSRNOG00000004649(Il1b);ENSRNOG00000006384(Ddx58);ENSRNOG00000006789(Ddit3);ENSRNOG00000007018(Mapkbp1);ENSRNOG00000009342(Fcnb);ENSRNOG00000009822(Tlr2);ENSRNOG00000010278(Il6);ENSRNOG00000010522(Tlr4);ENSRNOG000000…
GO:0051703	intraspecies interaction between organisms	Biological Process	multi-organism process	18	-0.581891	-1.52876	0.021118	0.236203	ENSRNOG00000000007(Gad1);ENSRNOG00000001706(Kalrn);ENSRNOG00000001891(Gnb1l);ENSRNOG00000001892(Tbx1);ENSRNOG00000003476(Slc6a4);ENSRNOG00000003675(Ptchd1);ENSRNOG00000003812(Nlgn3);ENSRNOG00000004124(Grpr);ENSRNOG00000005561(Brinp1);ENSRNOG00000006705(Mkks);ENSRNOG00000010155(Pcm1);ENSRNOG00000012565(Cln8);ENSRNOG00000016701(Gng8);ENSRNOG00000016998(Atxn1);ENSRNOG00000016999(Grp);ENSRNOG00000018…
GO:0044728	DNA methylation or demethylation	Biological Process	cellular process	46	-0.488762	-1.52872	0.00983607	0.235855	ENSRNOG00000000258(Prmt7);ENSRNOG00000000277(Tet1);ENSRNOG00000001212(Dnmt3l);ENSRNOG00000001428(Alkbh4);ENSRNOG00000001451(Fkbp6);ENSRNOG00000003261(Usp9x);ENSRNOG00000003329(Ppm1d);ENSRNOG00000003790(Mael);ENSRNOG00000004018(Tdrd5);ENSRNOG00000006048(Ezh2);ENSRNOG00000007000(Grhl2);ENSRNOG00000007242(Ehmt1);ENSRNOG00000008870(Atf7ip);ENSRNOG00000009663(Apex1);ENSRNOG00000009871(Piwil2);ENSRNOG0…
GO:0032637	interleukin-8 production	Biological Process	multicellular organismal process	51	-0.482174	-1.52862	0.0108696	0.235644	ENSRNOG00000000053(Crp);ENSRNOG00000000655(Ptprc);ENSRNOG00000001414(Serpine1);ENSRNOG00000001821(Adipoq);ENSRNOG00000002161(Tlr6);ENSRNOG00000003500(Apoa2);ENSRNOG00000004249(Tlr7);ENSRNOG00000004649(Il1b);ENSRNOG00000006384(Ddx58);ENSRNOG00000006789(Ddit3);ENSRNOG00000007018(Mapkbp1);ENSRNOG00000009342(Fcnb);ENSRNOG00000009822(Tlr2);ENSRNOG00000010278(Il6);ENSRNOG00000010522(Tlr4);ENSRNOG000000…
GO:0062033	positive regulation of mitotic sister chromatid segregation	Biological Process	cellular component organization or biogenesis	17	-0.579967	-1.52848	0.0287425	0.235579	ENSRNOG00000000417(Numa1);ENSRNOG00000001283(Anapc7);ENSRNOG00000003964(Nsmce2);ENSRNOG00000004130(Anapc4);ENSRNOG00000005659(Aurkb);ENSRNOG00000005904(Cdc27);ENSRNOG00000011523(Macroh2a1);ENSRNOG00000013970(Cdt1);ENSRNOG00000014482(Slf2);ENSRNOG00000015633(Cul3);ENSRNOG00000016029(Rb1);ENSRNOG00000017536(Cdc16);ENSRNOG00000019463(Mad2l1bp);ENSRNOG00000020513(Becn1);ENSRNOG00000024241(Cdc23);ENSR…
GO:0045089	positive regulation of innate immune response	Biological Process	biological regulation	170	-0.430016	-1.5284	0	0.235364	ENSRNOG00000000097(Cd160);ENSRNOG00000000723(RT1-CE5);ENSRNOG00000000763(RT1-M3-1);ENSRNOG00000000777(RT1-S3);ENSRNOG00000000826(Flot1);ENSRNOG00000000839(Nfkbil1);ENSRNOG00000000854(Ncr3);ENSRNOG00000000962(Slc15a4);ENSRNOG00000001187(Oasl);ENSRNOG00000001640(Tomm70);ENSRNOG00000002042(Gfi1);ENSRNOG00000002161(Tlr6);ENSRNOG00000002722(Sec14l1);ENSRNOG00000002735(Dhx9);ENSRNOG00000002771(Ereg);EN…
GO:0099240	intrinsic component of synaptic membrane	Cellular Component	synapse	43	-0.493345	-1.52805	0.00972973	0.23585	ENSRNOG00000000774(Gabbr1);ENSRNOG00000001302(Adora2a);ENSRNOG00000002176(Nectin3);ENSRNOG00000002336(Gabra4);ENSRNOG00000002349(Gabra2);ENSRNOG00000002391(Glra4);ENSRNOG00000002413(Gpc4);ENSRNOG00000002484(Chrna9);ENSRNOG00000003031(Atp2b4);ENSRNOG00000003241(Gabrg2);ENSRNOG00000003262(Cacng4);ENSRNOG00000003288(Cacng5);ENSRNOG00000003343(Canx);ENSRNOG00000003365(Cadm3);ENSRNOG00000003442(Adora1…
GO:0043201	response to leucine	Biological Process	response to stimulus	9	-0.684576	-1.52768	0.0239044	0.236326	ENSRNOG00000000302(Sesn1);ENSRNOG00000001878(Klhl22);ENSRNOG00000003821(Rptor);ENSRNOG00000007331(Rragd);ENSRNOG00000008173(Sesn3);ENSRNOG00000009615(Mtor);ENSRNOG00000015813(Ubr2);ENSRNOG00000018304(Lars1);ENSRNOG00000037207(Ubr1);ENSRNOG00000042785(Sesn2)
GO:0060491	regulation of cell projection assembly	Biological Process	cellular component organization or biogenesis	114	-0.437887	-1.52742	0.00203459	0.236525	ENSRNOG00000000231(Kctd17);ENSRNOG00000000264(Def8);ENSRNOG00000000322(Atg5);ENSRNOG00000000697(Coro1c);ENSRNOG00000001034(Evi5l);ENSRNOG00000001068(Rac1);ENSRNOG00000001216(Trpm2);ENSRNOG00000001296(P2rx7);ENSRNOG00000001528(Gap43);ENSRNOG00000001609(Cep97);ENSRNOG00000001758(Tctex1d2);ENSRNOG00000001809(LOC681544);ENSRNOG00000002014(Stap1);ENSRNOG00000002094(Atg3);ENSRNOG00000002153(Cep135);ENS…
GO:0005158	insulin receptor binding	Molecular Function	binding	14	-0.6059	-1.52722	0.0266344	0.23661	ENSRNOG00000001389(Irs3);ENSRNOG00000001786(Snx4);ENSRNOG00000004057(Ccdc88a);ENSRNOG00000004290(Grb10);ENSRNOG00000004517(Igf1);ENSRNOG00000008652(Phip);ENSRNOG00000012052(Ins1);ENSRNOG00000012178(Lmbrd1);ENSRNOG00000013994(Enpp1);ENSRNOG00000014187(Igf1r);ENSRNOG00000014597(Irs1);ENSRNOG00000017029(Snx1);ENSRNOG00000017832(Snx2);ENSRNOG00000018903(Pik3r1);ENSRNOG00000020369(Igf2);ENSRNOG0000002…
GO:0033033	negative regulation of myeloid cell apoptotic process	Biological Process	biological regulation	10	-0.663965	-1.52705	0.021519	0.236641	ENSRNOG00000001412(Epo);ENSRNOG00000002791(Bcl2);ENSRNOG00000002969(Itpkb);ENSRNOG00000003566(Apoh);ENSRNOG00000005386(Kitlg);ENSRNOG00000005397(Maea);ENSRNOG00000010906(Ccl5);ENSRNOG00000012576(Selenos);ENSRNOG00000014124(Nod2);ENSRNOG00000014269(Cxcr2);ENSRNOG00000024119(Ghsr);ENSRNOG00000024159(Fcer1g);ENSRNOG00000026306(Clec5a);ENSRNOG00000046452(Fcgr2b);ENSRNOG00000049115(Ccr5)
GO:0009187	cyclic nucleotide metabolic process	Biological Process	cellular process	26	-0.538083	-1.52669	0.0130952	0.237079	ENSRNOG00000001174(Pde9a);ENSRNOG00000002229(Adcy5);ENSRNOG00000003999(Adcy3);ENSRNOG00000004890(Adcy8);ENSRNOG00000005905(Pde4b);ENSRNOG00000007666(Cacnb4);ENSRNOG00000007931(Gucy2d);ENSRNOG00000008141(Nppb);ENSRNOG00000008176(Nppa);ENSRNOG00000009031(Gucy2c);ENSRNOG00000009222(Epha2);ENSRNOG00000009440(Gucy1b2);ENSRNOG00000010280(Pde8b);ENSRNOG00000012060(Gucy1b1);ENSRNOG00000012302(Gucy1a1);EN…
GO:1904705	regulation of vascular smooth muscle cell proliferation	Biological Process	biological regulation	29	-0.527511	-1.52659	0.013468	0.236908	ENSRNOG00000000151(Ldlrap1);ENSRNOG00000000521(Cdkn1a);ENSRNOG00000000805(Gja1);ENSRNOG00000001287(Gper1);ENSRNOG00000001607(Adamts1);ENSRNOG00000001821(Adipoq);ENSRNOG00000003669(Myocd);ENSRNOG00000003984(Apln);ENSRNOG00000004517(Igf1);ENSRNOG00000004647(Il10);ENSRNOG00000005642(Frs2);ENSRNOG00000005964(Nr4a3);ENSRNOG00000006304(Mdm2);ENSRNOG00000007249(Cdkn1b);ENSRNOG00000009000(Foxj2);ENSRNOG0…
GO:0002683	negative regulation of immune system process	Biological Process	biological regulation	295	-0.421868	-1.52637	0	0.237036	ENSRNOG00000000012(Tcf15);ENSRNOG00000000097(Cd160);ENSRNOG00000000196(Cyp19a1);ENSRNOG00000000321(Cd24);ENSRNOG00000000323(Prdm1);ENSRNOG00000000454(RT1-DOb);ENSRNOG00000000569(Vsir);ENSRNOG00000000723(RT1-CE5);ENSRNOG00000000777(RT1-S3);ENSRNOG00000000839(Nfkbil1);ENSRNOG00000000855(Lst1);ENSRNOG00000000895(Rabgef1);ENSRNOG00000001108(N4bp2l2);ENSRNOG00000001167(Ubash3a);ENSRNOG00000001265(Mad1…
GO:2000394	positive regulation of lamellipodium morphogenesis	Biological Process	cellular component organization or biogenesis	5	-0.801769	-1.52633	0.0158046	0.236698	ENSRNOG00000000697(Coro1c);ENSRNOG00000004089(Enpp2);ENSRNOG00000009495(Src);ENSRNOG00000015408(Vil1);ENSRNOG00000015701(Rreb1);ENSRNOG00000021828(Coro1b)
GO:0009648	photoperiodism	Biological Process	response to stimulus	21	-0.559551	-1.5258	0.0154946	0.23755	ENSRNOG00000000065(Pde6b);ENSRNOG00000000384(Atoh7);ENSRNOG00000001189(Sik1);ENSRNOG00000001269(Ppp1cc);ENSRNOG00000004612(Ppp1cb);ENSRNOG00000004711(Mta1);ENSRNOG00000006622(Cry1);ENSRNOG00000006663(Usp2);ENSRNOG00000007152(Bhlhe40);ENSRNOG00000007387(Per1);ENSRNOG00000007478(Cry2);ENSRNOG00000008400(Pml);ENSRNOG00000010756(Tp53);ENSRNOG00000012168(Fbxl21);ENSRNOG00000012689(Opn5);ENSRNOG0000001…
GO:0030957	Tat protein binding	Molecular Function	binding	7	-0.717632	-1.52555	0.0208333	0.237758	ENSRNOG00000007029(Dnaja1);ENSRNOG00000009271(Smarca4);ENSRNOG00000028302(Smarcb1);ENSRNOG00000034254(Actb);ENSRNOG00000053362(Gabarapl1);ENSRNOG00000053787(Mdfic);ENSRNOG00000059984(Dll1);ENSRNOG00000061474(Ctdp1)
GO:0007254	JNK cascade	Biological Process	biological regulation	121	-0.440225	-1.52541	0	0.237648	ENSRNOG00000000439(Ager);ENSRNOG00000000528(Fgd2);ENSRNOG00000000871(Cd40lg);ENSRNOG00000001138(Taok3);ENSRNOG00000001195(Trpv4);ENSRNOG00000001480(Ncf1);ENSRNOG00000001515(Map3k20);ENSRNOG00000001708(Dvl3);ENSRNOG00000002079(Mapk10);ENSRNOG00000002161(Tlr6);ENSRNOG00000002265(Casr);ENSRNOG00000002511(Flt4);ENSRNOG00000002749(Spag9);ENSRNOG00000002755(Pafah1b1);ENSRNOG00000002821(Phlpp1);ENSRNOG0…
GO:0070302	regulation of stress-activated protein kinase signaling cascade	Biological Process	biological regulation	138	-0.432424	-1.52535	0.00100806	0.237371	ENSRNOG00000000439(Ager);ENSRNOG00000000528(Fgd2);ENSRNOG00000000871(Cd40lg);ENSRNOG00000001138(Taok3);ENSRNOG00000001195(Trpv4);ENSRNOG00000001480(Ncf1);ENSRNOG00000001515(Map3k20);ENSRNOG00000001708(Dvl3);ENSRNOG00000002161(Tlr6);ENSRNOG00000002192(Rell1);ENSRNOG00000002418(Tgfb2);ENSRNOG00000002511(Flt4);ENSRNOG00000002749(Spag9);ENSRNOG00000002755(Pafah1b1);ENSRNOG00000002821(Phlpp1);ENSRNOG0…
GO:0043542	endothelial cell migration	Biological Process	localization	138	-0.434252	-1.52529	0.00101112	0.237089	ENSRNOG00000000411(Nus1);ENSRNOG00000000847(Csnk2b);ENSRNOG00000000981(Scarb1);ENSRNOG00000001068(Rac1);ENSRNOG00000001090(Stard13);ENSRNOG00000001224(Itgb2);ENSRNOG00000001300(P2rx4);ENSRNOG00000001548(Nfe2l2);ENSRNOG00000001809(LOC681544);ENSRNOG00000002045(Anxa3);ENSRNOG00000002511(Flt4);ENSRNOG00000002664(Emp2);ENSRNOG00000002746(Fstl1);ENSRNOG00000002840(Atp5f1b);ENSRNOG00000003029(Calr);ENS…
GO:0071013	catalytic step 2 spliceosome	Cellular Component	cell part	76	-0.455473	-1.52518	0.00416233	0.236953	ENSRNOG00000000283(Ess2);ENSRNOG00000000523(Ppil1);ENSRNOG00000000581(Cdc40);ENSRNOG00000000663(Tfip11);ENSRNOG00000000988(Xab2);ENSRNOG00000000989(Bud31);ENSRNOG00000001243(Zcchc8);ENSRNOG00000002818(Eftud2);ENSRNOG00000003399(Hnrnph1);ENSRNOG00000003495(Prpf8);ENSRNOG00000003822(Slu7);ENSRNOG00000004061(Pnn);ENSRNOG00000004967(Snrpb2);ENSRNOG00000005218(Sf3a1);ENSRNOG00000005556(Snrpf);ENSRNOG0…
GO:0045647	negative regulation of erythrocyte differentiation	Biological Process	biological regulation	8	-0.712588	-1.52473	0.0251656	0.237678	ENSRNOG00000009040(Gas2l1);ENSRNOG00000009401(Lmo2);ENSRNOG00000015822(Klf13);ENSRNOG00000016037(Mafb);ENSRNOG00000018468(Ldb1);ENSRNOG00000019075(Stat5b);ENSRNOG00000019525(Hspa9);ENSRNOG00000058388(Zfp36);ENSRNOG00000058646(Zfp36l1)
GO:0048536	spleen development	Biological Process	developmental process	24	-0.543495	-1.52471	0.0137143	0.237289	ENSRNOG00000002791(Bcl2);ENSRNOG00000004131(Pkn1);ENSRNOG00000004693(Pbx1);ENSRNOG00000005357(Ctc1);ENSRNOG00000006735(Cdkn2b);ENSRNOG00000007666(Cacnb4);ENSRNOG00000008095(Onecut1);ENSRNOG00000008191(Hoxb4);ENSRNOG00000009196(Rc3h2);ENSRNOG00000009371(Abl1);ENSRNOG00000010681(Pitx2);ENSRNOG00000010711(Dicer1);ENSRNOG00000011649(Epb42);ENSRNOG00000012278(Fgf10);ENSRNOG00000015133(Kmt2a);ENSRNOG00…
GO:0046328	regulation of JNK cascade	Biological Process	biological regulation	112	-0.444218	-1.52464	0.00203459	0.23704	ENSRNOG00000000439(Ager);ENSRNOG00000000528(Fgd2);ENSRNOG00000000871(Cd40lg);ENSRNOG00000001138(Taok3);ENSRNOG00000001195(Trpv4);ENSRNOG00000001480(Ncf1);ENSRNOG00000001515(Map3k20);ENSRNOG00000001708(Dvl3);ENSRNOG00000002161(Tlr6);ENSRNOG00000002511(Flt4);ENSRNOG00000002749(Spag9);ENSRNOG00000002755(Pafah1b1);ENSRNOG00000002821(Phlpp1);ENSRNOG00000003233(Serpinf2);ENSRNOG00000004003(Dusp10);ENSR…
GO:2000147	positive regulation of cell motility	Biological Process	biological regulation	347	-0.418963	-1.52457	0	0.236767	ENSRNOG00000000239(Ccl7);ENSRNOG00000000397(Ccar1);ENSRNOG00000000411(Nus1);ENSRNOG00000000439(Ager);ENSRNOG00000000441(Gpsm3);ENSRNOG00000000569(Vsir);ENSRNOG00000000655(Ptprc);ENSRNOG00000000704(Cmklr1);ENSRNOG00000000853(Aif1);ENSRNOG00000000940(Flt1);ENSRNOG00000001068(Rac1);ENSRNOG00000001195(Trpv4);ENSRNOG00000001229(Col18a1);ENSRNOG00000001287(Gper1);ENSRNOG00000001300(P2rx4);ENSRNOG000000…
GO:0045646	regulation of erythrocyte differentiation	Biological Process	biological regulation	37	-0.504665	-1.52446	0.0191657	0.23664	ENSRNOG00000000299(Foxo3);ENSRNOG00000000513(Mapk14);ENSRNOG00000004466(Fam210b);ENSRNOG00000004538(Brd1);ENSRNOG00000004688(Rbfox2);ENSRNOG00000005334(Acvr2a);ENSRNOG00000005606(Med1);ENSRNOG00000006934(Acvr1b);ENSRNOG00000008180(Lyn);ENSRNOG00000008292(Hif1a);ENSRNOG00000008941(Ets1);ENSRNOG00000009040(Gas2l1);ENSRNOG00000009258(Cdk6);ENSRNOG00000009401(Lmo2);ENSRNOG00000010821(Ankrd54);ENSRNOG…
GO:0060502	epithelial cell proliferation involved in lung morphogenesis	Biological Process	developmental process	8	-0.691396	-1.52427	0.0320856	0.236718	ENSRNOG00000002607(Sox9);ENSRNOG00000006380(Srsf6);ENSRNOG00000009425(Fgf7);ENSRNOG00000009694(Bmp4);ENSRNOG00000009795(Nfib);ENSRNOG00000010176(Map2k1);ENSRNOG00000013536(Cdc42);ENSRNOG00000016374(Fgfr2);ENSRNOG00000020005(Map2k2);ENSRNOG00000042460(Hmga2);ENSRNOG00000051905(Wnt2);ENSRNOG00000054508(Foxp2)
GO:0002764	immune response-regulating signaling pathway	Biological Process	biological regulation	230	-0.424429	-1.52425	0	0.236368	ENSRNOG00000000097(Cd160);ENSRNOG00000000335(Ermap);ENSRNOG00000000446(LOC100911938);ENSRNOG00000000596(Fyn);ENSRNOG00000000655(Ptprc);ENSRNOG00000000826(Flot1);ENSRNOG00000000839(Nfkbil1);ENSRNOG00000000851(Bag6);ENSRNOG00000000854(Ncr3);ENSRNOG00000000895(Rabgef1);ENSRNOG00000000962(Slc15a4);ENSRNOG00000001039(Eif2b1);ENSRNOG00000001167(Ubash3a);ENSRNOG00000001178(Sppl3);ENSRNOG00000001187(Oasl…
GO:0004683	calmodulin-dependent protein kinase activity	Molecular Function	catalytic activity	9	-0.675594	-1.52406	0.0317041	0.236396	ENSRNOG00000000920(Phkg1);ENSRNOG00000001345(Mapkapk5);ENSRNOG00000004726(Mapkapk2);ENSRNOG00000005284(Itpka);ENSRNOG00000006470(Camk1g);ENSRNOG00000009783(Camk2g);ENSRNOG00000011589(Camk2d);ENSRNOG00000016448(Eef2k);ENSRNOG00000017882(Camk1d);ENSRNOG00000018198(Dapk1);ENSRNOG00000018712(Camk2a);ENSRNOG00000018725(Phkg2);ENSRNOG00000020478(Camk4);ENSRNOG00000027839(Ptk2b);ENSRNOG00000052080(Camk2…
GO:0019783	ubiquitin-like protein-specific protease activity	Molecular Function	catalytic activity	86	-0.454431	-1.5237	0.00102669	0.236808	ENSRNOG00000000909(Uspl1);ENSRNOG00000001059(Usp42);ENSRNOG00000001573(Usp25);ENSRNOG00000001598(Usp16);ENSRNOG00000001773(Senp2);ENSRNOG00000002106(Usp46);ENSRNOG00000002343(Uchl1);ENSRNOG00000002844(Usp27x);ENSRNOG00000003261(Usp9x);ENSRNOG00000003545(Uchl5);ENSRNOG00000003785(Usp43);ENSRNOG00000004524(Desi2);ENSRNOG00000005470(Atxn3);ENSRNOG00000005577(Desi1);ENSRNOG00000005637(Usp44);ENSRNOG0…
GO:0031994	insulin-like growth factor I binding	Molecular Function	binding	7	-0.729082	-1.52328	0.0189445	0.237408	ENSRNOG00000001518(Itga6);ENSRNOG00000004912(Itgav);ENSRNOG00000005580(Itgb4);ENSRNOG00000014187(Igf1r);ENSRNOG00000016957(Igfbp2);ENSRNOG00000017206(Igfbp5);ENSRNOG00000029986(Insr);ENSRNOG00000058780(Igfbp1)
GO:0001525	angiogenesis	Biological Process	developmental process	304	-0.418733	-1.5231	0	0.237419	ENSRNOG00000000097(Cd160);ENSRNOG00000000250(Jmjd6);ENSRNOG00000000432(Fkbpl);ENSRNOG00000000442(Notch4);ENSRNOG00000000513(Mapk14);ENSRNOG00000000556(Nodal);ENSRNOG00000000597(Ccn6);ENSRNOG00000000940(Flt1);ENSRNOG00000000977(Pnpla6);ENSRNOG00000001090(Stard13);ENSRNOG00000001184(Pknox1);ENSRNOG00000001224(Itgb2);ENSRNOG00000001229(Col18a1);ENSRNOG00000001312(Pdgfa);ENSRNOG00000001414(Serpine1);…
GO:0045429	positive regulation of nitric oxide biosynthetic process	Biological Process	biological regulation	24	-0.551322	-1.52265	0.0190703	0.238155	ENSRNOG00000000053(Crp);ENSRNOG00000000763(RT1-M3-1);ENSRNOG00000000842(Ddah2);ENSRNOG00000000853(Aif1);ENSRNOG00000001224(Itgb2);ENSRNOG00000002146(Pkd2);ENSRNOG00000002161(Tlr6);ENSRNOG00000004649(Il1b);ENSRNOG00000007468(Ifng);ENSRNOG00000008620(Smad3);ENSRNOG00000008837(Ass1);ENSRNOG00000009822(Tlr2);ENSRNOG00000009907(Mmp8);ENSRNOG00000010278(Il6);ENSRNOG00000010522(Tlr4);ENSRNOG00000012280(…
GO:0099604	ligand-gated calcium channel activity	Molecular Function	transporter activity	13	-0.619634	-1.52254	0.0247525	0.23803	ENSRNOG00000000975(Mcoln1);ENSRNOG00000001216(Trpm2);ENSRNOG00000001300(P2rx4);ENSRNOG00000001804(Itpr2);ENSRNOG00000002146(Pkd2);ENSRNOG00000003280(Grin2c);ENSRNOG00000006645(Ryr3);ENSRNOG00000007104(Itpr1);ENSRNOG00000007354(Trpa1);ENSRNOG00000008766(Grin2b);ENSRNOG00000011726(Grin1);ENSRNOG00000013387(Tpcn2);ENSRNOG00000015024(Mcoln3);ENSRNOG00000015089(Mcoln2);ENSRNOG00000017060(Ryr2);ENSRNOG…
GO:0007188	adenylate cyclase-modulating G protein-coupled receptor signaling pathway	Biological Process	biological regulation	61	-0.466682	-1.52214	0.00315789	0.238554	ENSRNOG00000000413(Pln);ENSRNOG00000000716(Htr1f);ENSRNOG00000000774(Gabbr1);ENSRNOG00000000897(Rxfp2);ENSRNOG00000001152(Glp1r);ENSRNOG00000001287(Gper1);ENSRNOG00000001302(Adora2a);ENSRNOG00000001313(Gnaz);ENSRNOG00000001634(Adgrg7);ENSRNOG00000002229(Adcy5);ENSRNOG00000002265(Casr);ENSRNOG00000002524(Gpr37);ENSRNOG00000002549(Htr5b);ENSRNOG00000002793(Sstr2);ENSRNOG00000002922(Adora2b);ENSRNOG…
GO:0090331	negative regulation of platelet aggregation	Biological Process	biological regulation	10	-0.670429	-1.52206	0.0236842	0.238324	ENSRNOG00000002636(Abat);ENSRNOG00000003259(C1qtnf1);ENSRNOG00000008187(Ubash3b);ENSRNOG00000015461(Serpine2);ENSRNOG00000016346(Prkcd);ENSRNOG00000019556(Cd9);ENSRNOG00000020578(Ceacam1);ENSRNOG00000025074(Fgg);ENSRNOG00000027037(Alox12);ENSRNOG00000028198(Sh2b3)
GO:1900121	negative regulation of receptor binding	Biological Process	biological regulation	11	-0.633031	-1.52183	0.0403121	0.23845	ENSRNOG00000001285(Atp2a2);ENSRNOG00000001821(Adipoq);ENSRNOG00000004647(Il10);ENSRNOG00000006280(Pcsk9);ENSRNOG00000010121(Lef1);ENSRNOG00000012874(Rgma);ENSRNOG00000015220(Crtac1);ENSRNOG00000015477(Nkx3-1);ENSRNOG00000016967(Hfe);ENSRNOG00000017123(B2m);ENSRNOG00000017912(Atp2a3);ENSRNOG00000019977(Ptprf);ENSRNOG00000020590(Adam15);ENSRNOG00000020793(Ruvbl2);ENSRNOG00000023683(Nog)
GO:0001937	negative regulation of endothelial cell proliferation	Biological Process	biological regulation	24	-0.544696	-1.52151	0.0203837	0.238878	ENSRNOG00000000805(Gja1);ENSRNOG00000000940(Flt1);ENSRNOG00000003566(Apoh);ENSRNOG00000004380(Il12b);ENSRNOG00000005392(Ngfr);ENSRNOG00000007081(Xdh);ENSRNOG00000007159(Ccl2);ENSRNOG00000007937(Krit1);ENSRNOG00000009037(Sulf1);ENSRNOG00000009468(Il12a);ENSRNOG00000010147(Pdcd10);ENSRNOG00000010308(Nr2f2);ENSRNOG00000010349(Ghrl);ENSRNOG00000010410(Serpina3c);ENSRNOG00000010457(Vash1);ENSRNOG00000…
GO:0045766	positive regulation of angiogenesis	Biological Process	biological regulation	107	-0.444129	-1.52142	0	0.238691	ENSRNOG00000000442(Notch4);ENSRNOG00000000556(Nodal);ENSRNOG00000000940(Flt1);ENSRNOG00000001224(Itgb2);ENSRNOG00000001414(Serpine1);ENSRNOG00000001548(Nfe2l2);ENSRNOG00000002045(Anxa3);ENSRNOG00000003095(Fgfbp1);ENSRNOG00000003305(Cxcr3);ENSRNOG00000003491(Prkca);ENSRNOG00000003622(Cybb);ENSRNOG00000003715(Srpx2);ENSRNOG00000003832(Vash2);ENSRNOG00000003866(Cxcr4);ENSRNOG00000003992(Pik3r6);ENSR…
GO:0019432	triglyceride biosynthetic process	Biological Process	cellular process	26	-0.527282	-1.52126	0.0291715	0.238709	ENSRNOG00000000981(Scarb1);ENSRNOG00000001189(Sik1);ENSRNOG00000002159(Gpat3);ENSRNOG00000003463(Srebf1);ENSRNOG00000004377(Lpin1);ENSRNOG00000004402(Lpgat1);ENSRNOG00000009946(Ldlr);ENSRNOG00000010633(Acsl1);ENSRNOG00000012404(Thrsp);ENSRNOG00000013172(Nr1h3);ENSRNOG00000013906(Gpat2);ENSRNOG00000014008(Mfsd2a);ENSRNOG00000014692(Mogat1);ENSRNOG00000014876(Lpin2);ENSRNOG00000015124(Gpam);ENSRNOG…
GO:0032310	prostaglandin secretion	Biological Process	localization	5	-0.808181	-1.52074	0.019802	0.239622	ENSRNOG00000001551(Atp5pf);ENSRNOG00000002657(Pla2g4a);ENSRNOG00000003164(Pla2g10);ENSRNOG00000004437(Map2k6);ENSRNOG00000004649(Il1b);ENSRNOG00000006320(Ptges);ENSRNOG00000010064(Abcc4);ENSRNOG00000015615(Tnfrsf11a);ENSRNOG00000025121(Pla2g3);ENSRNOG00000045797(Lep);ENSRNOG00000057443(Nos2)
GO:0009880	embryonic pattern specification	Biological Process	developmental process	38	-0.501729	-1.52074	0.0109769	0.239222	ENSRNOG00000000556(Nodal);ENSRNOG00000001053(Tmed2);ENSRNOG00000001684(Ripply3);ENSRNOG00000002538(Epb41l5);ENSRNOG00000002812(Lhx1);ENSRNOG00000003189(Cited1);ENSRNOG00000003635(Disp1);ENSRNOG00000004018(Tdrd5);ENSRNOG00000004281(Cobl);ENSRNOG00000004606(Meis1);ENSRNOG00000004730(Meis2);ENSRNOG00000005642(Frs2);ENSRNOG00000006338(Lrp6);ENSRNOG00000006588(Meox2);ENSRNOG00000006877(Efnb1);ENSRNOG0…
GO:0043331	response to dsRNA	Biological Process	response to stimulus	33	-0.518469	-1.52063	0.0192744	0.239058	ENSRNOG00000000826(Flot1);ENSRNOG00000001849(Mapk1);ENSRNOG00000002440(Ralb);ENSRNOG00000002659(Ciita);ENSRNOG00000002735(Dhx9);ENSRNOG00000004226(Irak3);ENSRNOG00000006227(Ifih1);ENSRNOG00000006329(Peli1);ENSRNOG00000006384(Ddx58);ENSRNOG00000006652(Ddx1);ENSRNOG00000007390(Nfkbia);ENSRNOG00000007520(Zcchc3);ENSRNOG00000007766(Pqbp1);ENSRNOG00000009389(Ripk2);ENSRNOG00000011321(Rftn1);ENSRNOG000…
GO:0051384	response to glucocorticoid	Biological Process	response to stimulus	75	-0.458147	-1.5206	0.00734523	0.238727	ENSRNOG00000000158(Cdo1);ENSRNOG00000000165(Pfkfb1);ENSRNOG00000000190(Ep300);ENSRNOG00000000299(Foxo3);ENSRNOG00000000521(Cdkn1a);ENSRNOG00000000853(Aif1);ENSRNOG00000001821(Adipoq);ENSRNOG00000001862(Ube2l3);ENSRNOG00000001926(Cldn1);ENSRNOG00000002045(Anxa3);ENSRNOG00000002050(Igfbp7);ENSRNOG00000002074(Rest);ENSRNOG00000002331(Aldh3a1);ENSRNOG00000002754(Areg);ENSRNOG00000002791(Bcl2);ENSRNOG…
GO:0072673	lamellipodium morphogenesis	Biological Process	cellular component organization or biogenesis	14	-0.605082	-1.52016	0.0240202	0.239433	ENSRNOG00000000697(Coro1c);ENSRNOG00000004089(Enpp2);ENSRNOG00000006094(Cd44);ENSRNOG00000009495(Src);ENSRNOG00000009805(Wasf2);ENSRNOG00000014589(Arpin);ENSRNOG00000015408(Vil1);ENSRNOG00000015701(Rreb1);ENSRNOG00000016023(Kank1);ENSRNOG00000017029(Snx1);ENSRNOG00000017832(Snx2);ENSRNOG00000021170(Plekho1);ENSRNOG00000021828(Coro1b);ENSRNOG00000031325(Abi1);ENSRNOG00000047476(Wasf1)
GO:0060485	mesenchyme development	Biological Process	developmental process	152	-0.434435	-1.51997	0	0.239508	ENSRNOG00000000012(Tcf15);ENSRNOG00000000386(Pbld1);ENSRNOG00000000442(Notch4);ENSRNOG00000000556(Nodal);ENSRNOG00000000604(Hdac2);ENSRNOG00000000697(Coro1c);ENSRNOG00000001183(Hnf1a);ENSRNOG00000001228(Pofut2);ENSRNOG00000001399(Tbx5);ENSRNOG00000001652(Erg);ENSRNOG00000001720(Hes1);ENSRNOG00000001849(Mapk1);ENSRNOG00000001892(Tbx1);ENSRNOG00000002093(Tgfbr3);ENSRNOG00000002146(Pkd2);ENSRNOG0000…
GO:0030010	establishment of cell polarity	Biological Process	cellular process	86	-0.450276	-1.51995	0.00309917	0.239155	ENSRNOG00000000012(Tcf15);ENSRNOG00000000417(Numa1);ENSRNOG00000000805(Gja1);ENSRNOG00000000986(Camsap3);ENSRNOG00000001065(Cyth3);ENSRNOG00000001720(Hes1);ENSRNOG00000001868(LOC100911248);ENSRNOG00000002376(Clasp1);ENSRNOG00000002755(Pafah1b1);ENSRNOG00000003232(Slc9a3r1);ENSRNOG00000004146(Coro7);ENSRNOG00000004181(Sdccag8);ENSRNOG00000004395(Fbxw11);ENSRNOG00000004410(Pax6);ENSRNOG00000004542(…
GO:0033627	cell adhesion mediated by integrin	Biological Process	biological adhesion	42	-0.491925	-1.51988	0.0140693	0.238922	ENSRNOG00000000321(Cd24);ENSRNOG00000001128(Tesc);ENSRNOG00000001224(Itgb2);ENSRNOG00000001414(Serpine1);ENSRNOG00000001518(Itga6);ENSRNOG00000001809(LOC681544);ENSRNOG00000001868(LOC100911248);ENSRNOG00000002418(Tgfb2);ENSRNOG00000004861(Itga4);ENSRNOG00000004912(Itgav);ENSRNOG00000006569(Itgb8);ENSRNOG00000006723(Itga11);ENSRNOG00000007002(Lif);ENSRNOG00000007302(Fbn1);ENSRNOG00000007637(Acer2)…
GO:0007169	transmembrane receptor protein tyrosine kinase signaling pathway	Biological Process	biological regulation	342	-0.417842	-1.51973	0	0.238904	ENSRNOG00000000098(Rnf115);ENSRNOG00000000109(Fgf20);ENSRNOG00000000257(Smpd3);ENSRNOG00000000411(Nus1);ENSRNOG00000000498(Anks1a);ENSRNOG00000000513(Mapk14);ENSRNOG00000000543(Frk);ENSRNOG00000000565(Sgpl1);ENSRNOG00000000596(Fyn);ENSRNOG00000000879(Slc9a6);ENSRNOG00000000895(Rabgef1);ENSRNOG00000000940(Flt1);ENSRNOG00000001007(Baiap2l1);ENSRNOG00000001068(Rac1);ENSRNOG00000001091(Hip1r);ENSRNOG…
GO:0098751	bone cell development	Biological Process	developmental process	28	-0.525676	-1.51958	0.0150812	0.238888	ENSRNOG00000000190(Ep300);ENSRNOG00000001314(Fam20c);ENSRNOG00000002227(Kit);ENSRNOG00000002755(Pafah1b1);ENSRNOG00000004606(Meis1);ENSRNOG00000005606(Med1);ENSRNOG00000007302(Fbn1);ENSRNOG00000008904(Fli1);ENSRNOG00000009184(Foxp1);ENSRNOG00000009495(Src);ENSRNOG00000009805(Wasf2);ENSRNOG00000010362(Anxa2);ENSRNOG00000010889(Fbxw7);ENSRNOG00000012730(Lrrk1);ENSRNOG00000013149(Vps33b);ENSRNOG0000…
GO:0042098	T cell proliferation	Biological Process	cellular process	126	-0.441246	-1.51946	0.00101317	0.238765	ENSRNOG00000000321(Cd24);ENSRNOG00000000439(Ager);ENSRNOG00000000569(Vsir);ENSRNOG00000000596(Fyn);ENSRNOG00000000777(RT1-S3);ENSRNOG00000000805(Gja1);ENSRNOG00000000853(Aif1);ENSRNOG00000000871(Cd40lg);ENSRNOG00000000924(Slc7a1);ENSRNOG00000001017(Cd209);ENSRNOG00000001224(Itgb2);ENSRNOG00000001265(Mad1l1);ENSRNOG00000001418(Znhit1);ENSRNOG00000001434(Zp3);ENSRNOG00000001527(Cd80);ENSRNOG0000000…
GO:0001781	neutrophil apoptotic process	Biological Process	biological regulation	6	-0.756099	-1.51929	0.01983	0.23884	ENSRNOG00000002969(Itpkb);ENSRNOG00000007468(Ifng);ENSRNOG00000010210(Slc7a11);ENSRNOG00000010278(Il6);ENSRNOG00000014269(Cxcr2);ENSRNOG00000016384(Pik3cb);ENSRNOG00000016846(Pik3cd);ENSRNOG00000017469(Anxa1);ENSRNOG00000019728(Itgam);ENSRNOG00000046452(Fcgr2b)
GO:1904018	positive regulation of vasculature development	Biological Process	biological regulation	119	-0.438242	-1.51885	0.00101112	0.239532	ENSRNOG00000000442(Notch4);ENSRNOG00000000556(Nodal);ENSRNOG00000000940(Flt1);ENSRNOG00000001224(Itgb2);ENSRNOG00000001287(Gper1);ENSRNOG00000001414(Serpine1);ENSRNOG00000001548(Nfe2l2);ENSRNOG00000002045(Anxa3);ENSRNOG00000002227(Kit);ENSRNOG00000002434(Tmem100);ENSRNOG00000002555(Serpinb7);ENSRNOG00000003095(Fgfbp1);ENSRNOG00000003305(Cxcr3);ENSRNOG00000003491(Prkca);ENSRNOG00000003622(Cybb);EN…
GO:0045833	negative regulation of lipid metabolic process	Biological Process	biological regulation	62	-0.473577	-1.51875	0.00627615	0.239407	ENSRNOG00000000068(Ppp2r5a);ENSRNOG00000000658(Acacb);ENSRNOG00000001151(Sirt4);ENSRNOG00000001189(Sik1);ENSRNOG00000001287(Gper1);ENSRNOG00000001312(Pdgfa);ENSRNOG00000002042(Gfi1);ENSRNOG00000002074(Rest);ENSRNOG00000002115(Sod1);ENSRNOG00000002478(Insig2);ENSRNOG00000002607(Sox9);ENSRNOG00000003442(Adora1);ENSRNOG00000003500(Apoa2);ENSRNOG00000003694(Prox1);ENSRNOG00000003765(Nr0b1);ENSRNOG000…
GO:0017015	regulation of transforming growth factor beta receptor signaling pathway	Biological Process	biological regulation	79	-0.452225	-1.51843	0.00520291	0.23981	ENSRNOG00000000190(Ep300);ENSRNOG00000000386(Pbld1);ENSRNOG00000000410(Nepn);ENSRNOG00000000999(Smurf1);ENSRNOG00000001752(Nrros);ENSRNOG00000002097(Rasl11b);ENSRNOG00000002831(Wfikkn2);ENSRNOG00000003302(Flcn);ENSRNOG00000003669(Myocd);ENSRNOG00000003864(Gipc1);ENSRNOG00000004141(Vasn);ENSRNOG00000004276(Itga3);ENSRNOG00000004677(Zeb2);ENSRNOG00000005209(Spred1);ENSRNOG00000005249(Snx6);ENSRNOG0…
GO:0033276	transcription factor TFTC complex	Cellular Component	cell part	12	-0.630443	-1.51837	0.0240811	0.23956	ENSRNOG00000001355(Taf6);ENSRNOG00000008597(Tada3);ENSRNOG00000011234(LOC690283);ENSRNOG00000018027(Taf5l);ENSRNOG00000018364(Kat2a);ENSRNOG00000019178(Taf10);ENSRNOG00000020024(Taf7);ENSRNOG00000020153(Supt3h);ENSRNOG00000020274(Taf5);ENSRNOG00000034022(Taf2);ENSRNOG00000048288(Taf12);ENSRNOG00000054497(Taf4)
GO:1902916	positive regulation of protein polyubiquitination	Biological Process	biological regulation	13	-0.618876	-1.51834	0.0337079	0.239236	ENSRNOG00000000611(Ube2d1);ENSRNOG00000005731(Birc3);ENSRNOG00000006241(Marchf7);ENSRNOG00000006967(Xiap);ENSRNOG00000010602(Birc2);ENSRNOG00000012862(Spsb4);ENSRNOG00000014124(Nod2);ENSRNOG00000015622(Fbxo4);ENSRNOG00000017417(Gabarap);ENSRNOG00000018840(Rnf40);ENSRNOG00000019614(Ptpn22);ENSRNOG00000023383(Ddx3x);ENSRNOG00000059059(Skp2)
GO:0035050	embryonic heart tube development	Biological Process	developmental process	42	-0.491159	-1.51832	0.01	0.23889	ENSRNOG00000000556(Nodal);ENSRNOG00000000805(Gja1);ENSRNOG00000000861(Zic3);ENSRNOG00000001053(Tmed2);ENSRNOG00000001276(Pcnt);ENSRNOG00000001720(Hes1);ENSRNOG00000001958(Ift57);ENSRNOG00000002146(Pkd2);ENSRNOG00000002346(Tbx22);ENSRNOG00000002582(Hand1);ENSRNOG00000002905(Ccdc103);ENSRNOG00000003039(Wnt3a);ENSRNOG00000003517(Tbx2);ENSRNOG00000005033(Acvr1);ENSRNOG00000005049(Tbr1);ENSRNOG0000000…
GO:0048266	behavioral response to pain	Biological Process	response to stimulus	8	-0.708695	-1.5177	0.0215924	0.240024	ENSRNOG00000001190(Git2);ENSRNOG00000001706(Kalrn);ENSRNOG00000004900(Crhr1);ENSRNOG00000006639(Scn9a);ENSRNOG00000008552(P2rx3);ENSRNOG00000012471(Thbs4);ENSRNOG00000013953(Ntrk1);ENSRNOG00000014152(Kcnip3);ENSRNOG00000018338(Vwa1);ENSRNOG00000018827(LOC103694905);ENSRNOG00000019486(Trpv1);ENSRNOG00000021401(Lpar5);ENSRNOG00000034015(Capn2);ENSRNOG00000037456(P2rx2);ENSRNOG00000037852(Pirt);ENSR…
GO:0036120	cellular response to platelet-derived growth factor stimulus	Biological Process	response to stimulus	14	-0.599589	-1.51763	0.0314861	0.239789	ENSRNOG00000000596(Fyn);ENSRNOG00000004304(Syap1);ENSRNOG00000004854(Has2);ENSRNOG00000007159(Ccl2);ENSRNOG00000009495(Src);ENSRNOG00000010994(Has1);ENSRNOG00000012002(Iqgap1);ENSRNOG00000012036(Pcsk5);ENSRNOG00000012237(Rdx);ENSRNOG00000013412(Creb1);ENSRNOG00000015423(Ccna2);ENSRNOG00000015858(Hyal1);ENSRNOG00000017500(Mtss2);ENSRNOG00000021828(Coro1b);ENSRNOG00000025459(Mars1);ENSRNOG000000372…
GO:0060525	prostate glandular acinus development	Biological Process	developmental process	6	-0.763038	-1.51755	0.0162602	0.239608	ENSRNOG00000001588(Hoxd13);ENSRNOG00000001924(Tp63);ENSRNOG00000005642(Frs2);ENSRNOG00000007491(Hoxb13);ENSRNOG00000009284(Foxa1);ENSRNOG00000016374(Fgfr2);ENSRNOG00000017783(Sfrp1);ENSRNOG00000019322(Notch1);ENSRNOG00000019358(Esr1)
GO:0006942	regulation of striated muscle contraction	Biological Process	biological regulation	41	-0.494955	-1.51726	0.016269	0.239937	ENSRNOG00000000413(Pln);ENSRNOG00000001285(Atp2a2);ENSRNOG00000001300(P2rx4);ENSRNOG00000001825(AABR07034767.1);ENSRNOG00000002934(Atp1b1);ENSRNOG00000003442(Adora1);ENSRNOG00000003687(Rgs2);ENSRNOG00000004060(Calm1);ENSRNOG00000004720(Kcnj2);ENSRNOG00000004980(Rangrf);ENSRNOG00000005798(Cav3);ENSRNOG00000005905(Pde4b);ENSRNOG00000006365(Asb15);ENSRNOG00000006930(Casq1);ENSRNOG00000007090(Cacna1c…
GO:0008143	poly(A) binding	Molecular Function	binding	12	-0.641903	-1.51723	0.0353535	0.239634	ENSRNOG00000000204(Syncrip);ENSRNOG00000003076(Rbms2);ENSRNOG00000003354(Pabpc5);ENSRNOG00000004083(Zc3h14);ENSRNOG00000006652(Ddx1);ENSRNOG00000012284(Khdrbs2);ENSRNOG00000012750(Pabpc1l);ENSRNOG00000013328(Rbpms);ENSRNOG00000014527(Pabpc2);ENSRNOG00000014762(Ppie);ENSRNOG00000015642(Pabpc4);ENSRNOG00000017367(Pabpc6);ENSRNOG00000023383(Ddx3x);ENSRNOG00000023601(Elavl4);ENSRNOG00000025881(Rbms3)…
GO:0005200	structural constituent of cytoskeleton	Molecular Function	structural molecule activity	31	-0.515136	-1.51697	0.0259301	0.239876	ENSRNOG00000000991(Arpc1b);ENSRNOG00000002919(Gfap);ENSRNOG00000003206(Actr3);ENSRNOG00000003597(Tuba4a);ENSRNOG00000004959(Actr2);ENSRNOG00000005434(Sptbn1);ENSRNOG00000006911(Sptb);ENSRNOG00000008334(Crocc);ENSRNOG00000008673(Arpc3);ENSRNOG00000008994(Arpc4);ENSRNOG00000010170(Tubb4b);ENSRNOG00000011076(Ank2);ENSRNOG00000012820(Add3);ENSRNOG00000013039(Add1);ENSRNOG00000013658(Nefl);ENSRNOG0000…
GO:0000470	maturation of LSU-rRNA	Biological Process	cellular component organization or biogenesis	19	-0.568553	-1.51662	0.0275779	0.240343	ENSRNOG00000000587(Rpf2);ENSRNOG00000003158(AABR07037343.1);ENSRNOG00000004247(Nhp2);ENSRNOG00000004515(Pes1);ENSRNOG00000005681(AABR07042323.1);ENSRNOG00000006992(Rpl7);ENSRNOG00000007402(AC121415.1);ENSRNOG00000010109(Nol9);ENSRNOG00000010783(Mak16);ENSRNOG00000011484(AABR07049821.1);ENSRNOG00000014105(AC103056.1);ENSRNOG00000014425(AABR07054456.1);ENSRNOG00000016217(Gtpbp4);ENSRNOG00000016269(…
GO:0043113	receptor clustering	Biological Process	localization	31	-0.514404	-1.51635	0.0194954	0.24061	ENSRNOG00000000483(Syngap1);ENSRNOG00000001224(Itgb2);ENSRNOG00000001452(Fzd9);ENSRNOG00000001785(Etv5);ENSRNOG00000001868(LOC100911248);ENSRNOG00000002932(Wdr19);ENSRNOG00000003855(Dnaja3);ENSRNOG00000004405(Pigr);ENSRNOG00000004861(Itga4);ENSRNOG00000007727(Lhfpl4);ENSRNOG00000007866(Clec2dl1);ENSRNOG00000008017(Cdk5);ENSRNOG00000010199(Glrb);ENSRNOG00000010210(Slc7a11);ENSRNOG00000010952(Ift12…
GO:0035313	wound healing, spreading of epidermal cells	Biological Process	localization	13	-0.613255	-1.51634	0.0300375	0.240233	ENSRNOG00000002171(Phldb2);ENSRNOG00000002376(Clasp1);ENSRNOG00000008749(Col5a1);ENSRNOG00000009102(Fermt2);ENSRNOG00000009161(Clasp2);ENSRNOG00000009615(Mtor);ENSRNOG00000012791(Ajuba);ENSRNOG00000015701(Rreb1);ENSRNOG00000018355(Msx2);ENSRNOG00000018646(Hbegf);ENSRNOG00000020723(Pten);ENSRNOG00000021274(Fermt1);ENSRNOG00000028713(Acvrl1);ENSRNOG00000030187(Mmp12);ENSRNOG00000048782(Wnt7a);ENSRN…
GO:0032872	regulation of stress-activated MAPK cascade	Biological Process	biological regulation	135	-0.432309	-1.51627	0	0.240031	ENSRNOG00000000439(Ager);ENSRNOG00000000528(Fgd2);ENSRNOG00000000871(Cd40lg);ENSRNOG00000001138(Taok3);ENSRNOG00000001195(Trpv4);ENSRNOG00000001480(Ncf1);ENSRNOG00000001515(Map3k20);ENSRNOG00000001708(Dvl3);ENSRNOG00000002161(Tlr6);ENSRNOG00000002192(Rell1);ENSRNOG00000002418(Tgfb2);ENSRNOG00000002511(Flt4);ENSRNOG00000002749(Spag9);ENSRNOG00000002755(Pafah1b1);ENSRNOG00000002821(Phlpp1);ENSRNOG0…
GO:0030835	negative regulation of actin filament depolymerization	Biological Process	cellular component organization or biogenesis	25	-0.535279	-1.51622	0.0258216	0.239765	ENSRNOG00000001303(Specc1l);ENSRNOG00000002139(Cracd);ENSRNOG00000003537(Spta1);ENSRNOG00000003688(4933400A11Rik);ENSRNOG00000004159(Flii);ENSRNOG00000004498(Scin);ENSRNOG00000005124(Plekhh2);ENSRNOG00000005434(Sptbn1);ENSRNOG00000006911(Sptb);ENSRNOG00000007047(Eps8);ENSRNOG00000007330(Capzb);ENSRNOG00000008727(Capza3);ENSRNOG00000009761(Tmod1);ENSRNOG00000009910(Swap70);ENSRNOG00000010447(Tmod2…
GO:0005244	voltage-gated ion channel activity	Molecular Function	transporter activity	38	-0.496922	-1.51609	0.0227766	0.239678	ENSRNOG00000000095(Gpr89b);ENSRNOG00000000728(Clic2);ENSRNOG00000001270(Hvcn1);ENSRNOG00000001656(Kcnj15);ENSRNOG00000001658(Kcnj6);ENSRNOG00000001742(Clcn2);ENSRNOG00000001984(Kcne1);ENSRNOG00000002146(Pkd2);ENSRNOG00000002303(Kcnj12);ENSRNOG00000002653(Kcnk2);ENSRNOG00000002862(Clcn5);ENSRNOG00000002863(Cacna1e);ENSRNOG00000003245(Cacng1);ENSRNOG00000003262(Cacng4);ENSRNOG00000003280(Grin2c);EN…
GO:0035723	interleukin-15-mediated signaling pathway	Biological Process	biological regulation	6	-0.76297	-1.51588	0.0201729	0.239797	ENSRNOG00000003439(Il15);ENSRNOG00000003954(Il2rg);ENSRNOG00000004810(Plcb1);ENSRNOG00000016294(Cd4);ENSRNOG00000018706(Il15ra);ENSRNOG00000048636(Il2rb)
GO:0010544	negative regulation of platelet activation	Biological Process	biological regulation	14	-0.599456	-1.51582	0.0265152	0.239567	ENSRNOG00000001312(Pdgfa);ENSRNOG00000002244(Pdgfra);ENSRNOG00000002636(Abat);ENSRNOG00000003259(C1qtnf1);ENSRNOG00000008187(Ubash3b);ENSRNOG00000015461(Serpine2);ENSRNOG00000016346(Prkcd);ENSRNOG00000017197(Pdgfb);ENSRNOG00000018454(Apoe);ENSRNOG00000019556(Cd9);ENSRNOG00000020578(Ceacam1);ENSRNOG00000025074(Fgg);ENSRNOG00000027037(Alox12);ENSRNOG00000028198(Sh2b3)
GO:0010810	regulation of cell-substrate adhesion	Biological Process	biological regulation	141	-0.435312	-1.51558	0.00100705	0.239759	ENSRNOG00000000697(Coro1c);ENSRNOG00000000986(Camsap3);ENSRNOG00000001068(Rac1);ENSRNOG00000001414(Serpine1);ENSRNOG00000001422(Col26a1);ENSRNOG00000001518(Itga6);ENSRNOG00000001627(Abi3bp);ENSRNOG00000001739(Meltf);ENSRNOG00000001809(LOC681544);ENSRNOG00000001843(Bcl6);ENSRNOG00000001868(LOC100911248);ENSRNOG00000002052(Ccdc80);ENSRNOG00000002167(Dmp1);ENSRNOG00000002171(Phldb2);ENSRNOG000000023…
GO:0004529	exodeoxyribonuclease activity	Molecular Function	catalytic activity	13	-0.614687	-1.51522	0.0380577	0.240265	ENSRNOG00000006582(Aptx);ENSRNOG00000009506(Mre11);ENSRNOG00000009663(Apex1);ENSRNOG00000014711(Meiob);ENSRNOG00000015980(Dclre1c);ENSRNOG00000018390(Pld3);ENSRNOG00000022540(Trex1);ENSRNOG00000026204(Dclre1a);ENSRNOG00000027707(Exd2);ENSRNOG00000028196(Mgme1);ENSRNOG00000028566(Pld4);ENSRNOG00000037432(Exo5);ENSRNOG00000037449(Pole);ENSRNOG00000054561(Isg20);ENSRNOG00000056209(Exo1);ENSRNOG00000…
GO:0048538	thymus development	Biological Process	developmental process	32	-0.514616	-1.51512	0.0110375	0.240131	ENSRNOG00000001213(Aire);ENSRNOG00000001265(Mad1l1);ENSRNOG00000001720(Hes1);ENSRNOG00000001849(Mapk1);ENSRNOG00000001868(LOC100911248);ENSRNOG00000001892(Tbx1);ENSRNOG00000002791(Bcl2);ENSRNOG00000003520(Prdx2);ENSRNOG00000004444(Ikzf1);ENSRNOG00000004630(Rag1);ENSRNOG00000004693(Pbx1);ENSRNOG00000005357(Ctc1);ENSRNOG00000005776(Bcl11b);ENSRNOG00000006120(Shh);ENSRNOG00000006281(LOC108348320);EN…
GO:0035726	common myeloid progenitor cell proliferation	Biological Process	cell proliferation	6	-0.749321	-1.51494	0.027417	0.240216	ENSRNOG00000001284(Uncx);ENSRNOG00000002969(Itpkb);ENSRNOG00000008142(Brpf1);ENSRNOG00000015622(Fbxo4);ENSRNOG00000020578(Ceacam1);ENSRNOG00000052444(Samd9);ENSRNOG00000054764(Flt3)
GO:0006925	inflammatory cell apoptotic process	Biological Process	cellular process	13	-0.627467	-1.51463	0.0234858	0.240626	ENSRNOG00000002969(Itpkb);ENSRNOG00000007468(Ifng);ENSRNOG00000010210(Slc7a11);ENSRNOG00000010278(Il6);ENSRNOG00000010906(Ccl5);ENSRNOG00000012054(Zmpste24);ENSRNOG00000012576(Selenos);ENSRNOG00000014124(Nod2);ENSRNOG00000014160(Tcp1);ENSRNOG00000014269(Cxcr2);ENSRNOG00000016384(Pik3cb);ENSRNOG00000016846(Pik3cd);ENSRNOG00000017469(Anxa1);ENSRNOG00000019728(Itgam);ENSRNOG00000024119(Ghsr);ENSRNOG…
GO:0072539	T-helper 17 cell differentiation	Biological Process	response to stimulus	13	-0.61804	-1.51419	0.036802	0.241336	ENSRNOG00000003170(Nlrp3);ENSRNOG00000003254(Il23a);ENSRNOG00000007624(Il4);ENSRNOG00000008588(Batf);ENSRNOG00000009131(Zc3h12a);ENSRNOG00000009196(Rc3h2);ENSRNOG00000009427(Tbx21);ENSRNOG00000010278(Il6);ENSRNOG00000011702(Foxp3);ENSRNOG00000016883(Entpd7);ENSRNOG00000017181(Malt1);ENSRNOG00000017348(Il2);ENSRNOG00000018359(Smad7);ENSRNOG00000019742(Stat3);ENSRNOG00000020640(Zbtb7b);ENSRNOG00000…
GO:0007257	activation of JUN kinase activity	Biological Process	biological regulation	22	-0.548207	-1.51402	0.0315151	0.241356	ENSRNOG00000000871(Cd40lg);ENSRNOG00000001515(Map3k20);ENSRNOG00000002749(Spag9);ENSRNOG00000007271(Map3k9);ENSRNOG00000009389(Ripk2);ENSRNOG00000010574(Ptpn1);ENSRNOG00000012160(Syk);ENSRNOG00000012864(Ern1);ENSRNOG00000014987(Mdfi);ENSRNOG00000015134(Map3k12);ENSRNOG00000015618(Wnt5a);ENSRNOG00000015668(Ccl19);ENSRNOG00000015750(Wnt7b);ENSRNOG00000016010(Mul1);ENSRNOG00000017787(Ripk1);ENSRNOG0…
GO:0001098	basal transcription machinery binding	Molecular Function	binding	40	-0.493915	-1.5132	0.0110865	0.24303	ENSRNOG00000000340(Rtraf);ENSRNOG00000001489(Tbp);ENSRNOG00000002104(Scaf4);ENSRNOG00000002735(Dhx9);ENSRNOG00000003258(Cdc73);ENSRNOG00000003583(Smyd2);ENSRNOG00000004316(Llph);ENSRNOG00000005107(Recql5);ENSRNOG00000005122(Uvssa);ENSRNOG00000005183(Rtf1);ENSRNOG00000005639(Ar);ENSRNOG00000007845(Supt4h1);ENSRNOG00000008533(Ago2);ENSRNOG00000009891(Pcf11);ENSRNOG00000011135(Gtf2b);ENSRNOG00000012…
GO:0031665	negative regulation of lipopolysaccharide-mediated signaling pathway	Biological Process	biological regulation	6	-0.761922	-1.51282	0.0249307	0.243561	ENSRNOG00000000323(Prdm1);ENSRNOG00000000839(Nfkbil1);ENSRNOG00000003520(Prdx2);ENSRNOG00000004100(Trib1);ENSRNOG00000009919(Acod1);ENSRNOG00000031779(Ltf);ENSRNOG00000039852(Cactin);ENSRNOG00000049517(Tnfaip3)
GO:2001258	negative regulation of cation channel activity	Biological Process	biological regulation	17	-0.582527	-1.51262	0.0246002	0.243608	ENSRNOG00000000728(Clic2);ENSRNOG00000001173(Cabp1);ENSRNOG00000001412(Epo);ENSRNOG00000001931(Fgf12);ENSRNOG00000002146(Pkd2);ENSRNOG00000004060(Calm1);ENSRNOG00000004900(Crhr1);ENSRNOG00000006534(Crbn);ENSRNOG00000007567(Rem1);ENSRNOG00000011901(Rrad);ENSRNOG00000012531(Ephb2);ENSRNOG00000016243(Casq2);ENSRNOG00000016770(Calm2);ENSRNOG00000017054(Kcne3);ENSRNOG00000017539(Mmp9);ENSRNOG000000179…
GO:0008154	actin polymerization or depolymerization	Biological Process	cellular component organization or biogenesis	142	-0.432005	-1.51251	0	0.243522	ENSRNOG00000000307(Mical1);ENSRNOG00000000695(Ssh1);ENSRNOG00000000853(Aif1);ENSRNOG00000000991(Arpc1b);ENSRNOG00000000996(Arpc1a);ENSRNOG00000001007(Baiap2l1);ENSRNOG00000001091(Hip1r);ENSRNOG00000001262(Spatc1l);ENSRNOG00000001303(Specc1l);ENSRNOG00000001444(Ccl26);ENSRNOG00000001469(Eln);ENSRNOG00000002139(Cracd);ENSRNOG00000003206(Actr3);ENSRNOG00000003537(Spta1);ENSRNOG00000003688(4933400A11…
GO:0009649	entrainment of circadian clock	Biological Process	biological regulation	22	-0.555002	-1.51225	0.0246769	0.243813	ENSRNOG00000000065(Pde6b);ENSRNOG00000000384(Atoh7);ENSRNOG00000001189(Sik1);ENSRNOG00000001269(Ppp1cc);ENSRNOG00000002821(Phlpp1);ENSRNOG00000004612(Ppp1cb);ENSRNOG00000004711(Mta1);ENSRNOG00000006622(Cry1);ENSRNOG00000006663(Usp2);ENSRNOG00000007152(Bhlhe40);ENSRNOG00000007387(Per1);ENSRNOG00000007478(Cry2);ENSRNOG00000008400(Pml);ENSRNOG00000010756(Tp53);ENSRNOG00000012168(Fbxl21);ENSRNOG00000…
GO:0022409	positive regulation of cell-cell adhesion	Biological Process	biological regulation	151	-0.43158	-1.51202	0.00100503	0.243988	ENSRNOG00000000097(Cd160);ENSRNOG00000000321(Cd24);ENSRNOG00000000439(Ager);ENSRNOG00000000451(RT1-Ba);ENSRNOG00000000556(Nodal);ENSRNOG00000000569(Vsir);ENSRNOG00000000777(RT1-S3);ENSRNOG00000000826(Flot1);ENSRNOG00000000853(Aif1);ENSRNOG00000000871(Cd40lg);ENSRNOG00000000924(Slc7a1);ENSRNOG00000001017(Cd209);ENSRNOG00000001224(Itgb2);ENSRNOG00000001434(Zp3);ENSRNOG00000001518(Itga6);ENSRNOG0000…
GO:0006705	mineralocorticoid biosynthetic process	Biological Process	biological regulation	6	-0.769313	-1.512	0.0180305	0.24368	ENSRNOG00000001742(Clcn2);ENSRNOG00000002074(Rest);ENSRNOG00000010917(Bmp5);ENSRNOG00000013166(Wnt4);ENSRNOG00000013717(Bmp6);ENSRNOG00000016343(Dkk3);ENSRNOG00000021276(Bmp2);ENSRNOG00000033893(Cacna1h);ENSRNOG00000050854(LOC108348101)
GO:0031954	positive regulation of protein autophosphorylation	Biological Process	biological regulation	13	-0.615811	-1.5119	0.0309789	0.243552	ENSRNOG00000001312(Pdgfa);ENSRNOG00000002474(Tom1l1);ENSRNOG00000002529(Rap2c);ENSRNOG00000005883(Nek10);ENSRNOG00000008580(Nbn);ENSRNOG00000008816(Gpnmb);ENSRNOG00000009195(Tnks1bp1);ENSRNOG00000009506(Mre11);ENSRNOG00000012002(Iqgap1);ENSRNOG00000014420(Rap2b);ENSRNOG00000017197(Pdgfb);ENSRNOG00000021261(Rassf2);ENSRNOG00000023383(Ddx3x);ENSRNOG00000026053(Grem1);ENSRNOG00000030790(Ctnnd1);ENSR…
GO:0002716	negative regulation of natural killer cell mediated immunity	Biological Process	biological regulation	10	-0.658151	-1.5115	0.030343	0.244138	ENSRNOG00000000723(RT1-CE5);ENSRNOG00000000777(RT1-S3);ENSRNOG00000002578(Serpinb3a);ENSRNOG00000013370(Gfer);ENSRNOG00000019308(Arrb2);ENSRNOG00000020578(Ceacam1);ENSRNOG00000025792(Crk);ENSRNOG00000031443(Havcr2);ENSRNOG00000033772(Serpinb9);ENSRNOG00000038432(Sh2d1b2);ENSRNOG00000038999(RT1-A1);ENSRNOG00000048951(LOC100364500);ENSRNOG00000053638(Clec12b);ENSRNOG00000060246(Klrd1)
GO:0008212	mineralocorticoid metabolic process	Biological Process	biological regulation	7	-0.719402	-1.5114	0.0354223	0.243984	ENSRNOG00000001742(Clcn2);ENSRNOG00000002074(Rest);ENSRNOG00000005985(Kcnma1);ENSRNOG00000010917(Bmp5);ENSRNOG00000013166(Wnt4);ENSRNOG00000013717(Bmp6);ENSRNOG00000016343(Dkk3);ENSRNOG00000021276(Bmp2);ENSRNOG00000030981(Scnn1b);ENSRNOG00000033893(Cacna1h);ENSRNOG00000050854(LOC108348101)
GO:1990822	basic amino acid transmembrane transport	Biological Process	localization	6	-0.758121	-1.51097	0.0186782	0.244704	ENSRNOG00000000924(Slc7a1);ENSRNOG00000000962(Slc15a4);ENSRNOG00000004133(Slc7a3);ENSRNOG00000004351(Slc25a29);ENSRNOG00000009851(Slc38a9);ENSRNOG00000011016(Slc7a2);ENSRNOG00000016625(Slc22a2);ENSRNOG00000018445(Agt);ENSRNOG00000019943(Slc7a6);ENSRNOG00000057404(Slc47a1)
GO:0007193	adenylate cyclase-inhibiting G protein-coupled receptor signaling pathway	Biological Process	biological regulation	17	-0.578016	-1.51089	0.023753	0.24453	ENSRNOG00000000716(Htr1f);ENSRNOG00000000774(Gabbr1);ENSRNOG00000000897(Rxfp2);ENSRNOG00000002229(Adcy5);ENSRNOG00000002265(Casr);ENSRNOG00000002524(Gpr37);ENSRNOG00000002549(Htr5b);ENSRNOG00000002793(Sstr2);ENSRNOG00000003442(Adora1);ENSRNOG00000003687(Rgs2);ENSRNOG00000005662(Grm7);ENSRNOG00000005971(Gpr176);ENSRNOG00000006237(Gpr37l1);ENSRNOG00000006397(Chrm5);ENSRNOG00000006845(Psapl1);ENSRNO…
GO:0032070	regulation of deoxyribonuclease activity	Biological Process	biological regulation	7	-0.725154	-1.51088	0.0248276	0.244173	ENSRNOG00000010603(Gzma);ENSRNOG00000013603(Dffa);ENSRNOG00000016346(Prkcd);ENSRNOG00000021264(Pcna);ENSRNOG00000028629(Akt1);ENSRNOG00000051528(Ddx11);ENSRNOG00000051592(AABR07044925.1)
GO:0001892	embryonic placenta development	Biological Process	developmental process	64	-0.465713	-1.51071	0.00848356	0.244186	ENSRNOG00000000323(Prdm1);ENSRNOG00000000556(Nodal);ENSRNOG00000001053(Tmed2);ENSRNOG00000001126(Fbxw8);ENSRNOG00000001720(Hes1);ENSRNOG00000001773(Senp2);ENSRNOG00000001849(Mapk1);ENSRNOG00000002146(Pkd2);ENSRNOG00000002582(Hand1);ENSRNOG00000002946(Socs3);ENSRNOG00000002974(Cdx4);ENSRNOG00000003033(Plcd3);ENSRNOG00000003189(Cited1);ENSRNOG00000003832(Vash2);ENSRNOG00000003990(Grb2);ENSRNOG00000…
GO:0001783	B cell apoptotic process	Biological Process	cellular process	21	-0.561172	-1.51062	0.0153846	0.24403	ENSRNOG00000000321(Cd24);ENSRNOG00000000485(Bak1);ENSRNOG00000000595(Traf3ip2);ENSRNOG00000001868(LOC100911248);ENSRNOG00000004131(Pkn1);ENSRNOG00000004647(Il10);ENSRNOG00000005659(Aurkb);ENSRNOG00000008180(Lyn);ENSRNOG00000009104(AABR07029605.1);ENSRNOG00000009184(Foxp1);ENSRNOG00000010265(Ada);ENSRNOG00000010798(Blk);ENSRNOG00000011517(Tnfrsf21);ENSRNOG00000011677(Slc39a10);ENSRNOG00000016551(B…
GO:0022832	voltage-gated channel activity	Molecular Function	transporter activity	38	-0.496922	-1.51006	0.0222469	0.245037	ENSRNOG00000000095(Gpr89b);ENSRNOG00000000728(Clic2);ENSRNOG00000001270(Hvcn1);ENSRNOG00000001656(Kcnj15);ENSRNOG00000001658(Kcnj6);ENSRNOG00000001742(Clcn2);ENSRNOG00000001984(Kcne1);ENSRNOG00000002146(Pkd2);ENSRNOG00000002303(Kcnj12);ENSRNOG00000002653(Kcnk2);ENSRNOG00000002862(Clcn5);ENSRNOG00000002863(Cacna1e);ENSRNOG00000003245(Cacng1);ENSRNOG00000003262(Cacng4);ENSRNOG00000003280(Grin2c);EN…
GO:0031589	cell-substrate adhesion	Biological Process	biological adhesion	220	-0.420421	-1.51003	0	0.244722	ENSRNOG00000000341(Nid2);ENSRNOG00000000503(Ppard);ENSRNOG00000000552(Col13a1);ENSRNOG00000000697(Coro1c);ENSRNOG00000000986(Camsap3);ENSRNOG00000001068(Rac1);ENSRNOG00000001149(Pxn);ENSRNOG00000001224(Itgb2);ENSRNOG00000001304(Bcr);ENSRNOG00000001414(Serpine1);ENSRNOG00000001422(Col26a1);ENSRNOG00000001518(Itga6);ENSRNOG00000001627(Abi3bp);ENSRNOG00000001739(Meltf);ENSRNOG00000001777(Muc4);ENSRN…
GO:0030335	positive regulation of cell migration	Biological Process	biological regulation	338	-0.417904	-1.51001	0	0.244386	ENSRNOG00000000239(Ccl7);ENSRNOG00000000397(Ccar1);ENSRNOG00000000411(Nus1);ENSRNOG00000000439(Ager);ENSRNOG00000000441(Gpsm3);ENSRNOG00000000569(Vsir);ENSRNOG00000000655(Ptprc);ENSRNOG00000000704(Cmklr1);ENSRNOG00000000853(Aif1);ENSRNOG00000000940(Flt1);ENSRNOG00000001068(Rac1);ENSRNOG00000001195(Trpv4);ENSRNOG00000001229(Col18a1);ENSRNOG00000001287(Gper1);ENSRNOG00000001300(P2rx4);ENSRNOG000000…
GO:1990089	response to nerve growth factor	Biological Process	response to stimulus	26	-0.532188	-1.50994	0.0207852	0.244211	ENSRNOG00000000190(Ep300);ENSRNOG00000000299(Foxo3);ENSRNOG00000001730(Acap2);ENSRNOG00000004791(Arf6);ENSRNOG00000006997(App);ENSRNOG00000007374(Tac1);ENSRNOG00000008673(Arpc3);ENSRNOG00000010587(Crnkl1);ENSRNOG00000010729(Usp8);ENSRNOG00000010911(Tmem108);ENSRNOG00000010957(Braf);ENSRNOG00000011130(Calca);ENSRNOG00000011705(Stmn2);ENSRNOG00000013076(Csnk1e);ENSRNOG00000013412(Creb1);ENSRNOG0000…
GO:0001099	basal RNA polymerase II transcription machinery binding	Molecular Function	binding	40	-0.493915	-1.50986	0.018018	0.244064	ENSRNOG00000000340(Rtraf);ENSRNOG00000001489(Tbp);ENSRNOG00000002104(Scaf4);ENSRNOG00000002735(Dhx9);ENSRNOG00000003258(Cdc73);ENSRNOG00000003583(Smyd2);ENSRNOG00000004316(Llph);ENSRNOG00000005107(Recql5);ENSRNOG00000005122(Uvssa);ENSRNOG00000005183(Rtf1);ENSRNOG00000005639(Ar);ENSRNOG00000007845(Supt4h1);ENSRNOG00000008533(Ago2);ENSRNOG00000009891(Pcf11);ENSRNOG00000011135(Gtf2b);ENSRNOG00000012…
GO:0002730	regulation of dendritic cell cytokine production	Biological Process	biological regulation	9	-0.673806	-1.50985	0.0267738	0.243718	ENSRNOG00000002227(Kit);ENSRNOG00000006384(Ddx58);ENSRNOG00000006652(Ddx1);ENSRNOG00000009822(Tlr2);ENSRNOG00000010522(Tlr4);ENSRNOG00000014124(Nod2);ENSRNOG00000014599(Dhx36);ENSRNOG00000021726(Tlr3);ENSRNOG00000037409(Scimp);ENSRNOG00000048161(Tlr9);ENSRNOG00000054251(Clec7a)
GO:0005604	basement membrane	Cellular Component	extracellular region part	55	-0.471994	-1.50947	0.0107066	0.24429	ENSRNOG00000000341(Nid2);ENSRNOG00000000599(Lama4);ENSRNOG00000001229(Col18a1);ENSRNOG00000001249(Col6a1);ENSRNOG00000001518(Itga6);ENSRNOG00000001607(Adamts1);ENSRNOG00000002052(Ccdc80);ENSRNOG00000002053(Fras1);ENSRNOG00000002418(Tgfb2);ENSRNOG00000002461(Nid1);ENSRNOG00000002667(Lamc2);ENSRNOG00000002680(Lamc1);ENSRNOG00000003172(Serpinf1);ENSRNOG00000003738(Ush2a);ENSRNOG00000003776(Amtn);ENS…
GO:0038066	p38MAPK cascade	Biological Process	biological regulation	31	-0.513345	-1.50938	0.0202703	0.244089	ENSRNOG00000000439(Ager);ENSRNOG00000000513(Mapk14);ENSRNOG00000001480(Ncf1);ENSRNOG00000002192(Rell1);ENSRNOG00000002821(Phlpp1);ENSRNOG00000003977(Dusp1);ENSRNOG00000004003(Dusp10);ENSRNOG00000004649(Il1b);ENSRNOG00000004726(Mapkapk2);ENSRNOG00000005615(Gadd45a);ENSRNOG00000005798(Cav3);ENSRNOG00000006612(LOC108348082);ENSRNOG00000007027(Hgf);ENSRNOG00000007081(Xdh);ENSRNOG00000007810(Gdf6);ENS…
GO:0010587	miRNA catabolic process	Biological Process	cellular process	8	-0.692728	-1.50935	0.0357143	0.2438	ENSRNOG00000002912(Parn);ENSRNOG00000003600(Pnpt1);ENSRNOG00000009131(Zc3h12a);ENSRNOG00000012099(Tent2);ENSRNOG00000018931(Dis3l2);ENSRNOG00000024212(Tent4b);ENSRNOG00000025938(Lin28b);ENSRNOG00000031173(Snd1);ENSRNOG00000052062(Tut4);ENSRNOG00000060320(Lin28a)
GO:0072189	ureter development	Biological Process	developmental process	7	-0.709109	-1.50918	0.0319889	0.243808	ENSRNOG00000002607(Sox9);ENSRNOG00000002812(Lhx1);ENSRNOG00000004210(Osr1);ENSRNOG00000006120(Shh);ENSRNOG00000006966(Nfia);ENSRNOG00000009482(Emx2);ENSRNOG00000009694(Bmp4);ENSRNOG00000010685(Tbx18);ENSRNOG00000014253(Pax2);ENSRNOG00000014751(Ret);ENSRNOG00000014969(Lzts2);ENSRNOG00000018841(Sox8);ENSRNOG00000019336(Gata3);ENSRNOG00000022777(Six1);ENSRNOG00000027357(Sox17);ENSRNOG00000049906(Fox…
GO:0009925	basal plasma membrane	Cellular Component	cell part	27	-0.521354	-1.50905	0.0138568	0.243751	ENSRNOG00000000151(Ldlrap1);ENSRNOG00000001476(Cldn4);ENSRNOG00000001518(Itga6);ENSRNOG00000001776(Muc20);ENSRNOG00000002146(Pkd2);ENSRNOG00000002959(Shroom4);ENSRNOG00000004072(Myo1c);ENSRNOG00000004177(Myo1a);ENSRNOG00000004332(Egfr);ENSRNOG00000005580(Itgb4);ENSRNOG00000007740(Tacstd2);ENSRNOG00000008587(Tek);ENSRNOG00000010299(Eps15);ENSRNOG00000011648(Aqp1);ENSRNOG00000014311(Slc7a8);ENSRNOG…
GO:0045717	negative regulation of fatty acid biosynthetic process	Biological Process	biological regulation	14	-0.61081	-1.50892	0.02875	0.243683	ENSRNOG00000002478(Insig2);ENSRNOG00000006859(Insig1);ENSRNOG00000007319(Trib3);ENSRNOG00000008377(Wdtc1);ENSRNOG00000009208(Pibf1);ENSRNOG00000009488(Cyp7a1);ENSRNOG00000012911(Erlin1);ENSRNOG00000012966(Acadl);ENSRNOG00000013763(Erlin2);ENSRNOG00000018114(Acadvl);ENSRNOG00000018426(NEWGENE_2134);ENSRNOG00000020578(Ceacam1);ENSRNOG00000020701(Brca1);ENSRNOG00000047503(Apoc3)
GO:0005916	fascia adherens	Cellular Component	cell junction	7	-0.711302	-1.50889	0.0292887	0.243403	ENSRNOG00000000373(AABR07044900.1);ENSRNOG00000000378(AABR07044914.1);ENSRNOG00000000805(Gja1);ENSRNOG00000010765(Vcl);ENSRNOG00000015602(Cdh2);ENSRNOG00000016714(Nrap);ENSRNOG00000018373(Tln2);ENSRNOG00000019810(Des);ENSRNOG00000054172(Ctnnb1);ENSRNOG00000056756(Actn1)
GO:1990090	cellular response to nerve growth factor stimulus	Biological Process	response to stimulus	26	-0.532188	-1.50885	0.0152582	0.243148	ENSRNOG00000000190(Ep300);ENSRNOG00000000299(Foxo3);ENSRNOG00000001730(Acap2);ENSRNOG00000004791(Arf6);ENSRNOG00000006997(App);ENSRNOG00000007374(Tac1);ENSRNOG00000008673(Arpc3);ENSRNOG00000010587(Crnkl1);ENSRNOG00000010729(Usp8);ENSRNOG00000010911(Tmem108);ENSRNOG00000010957(Braf);ENSRNOG00000011130(Calca);ENSRNOG00000011705(Stmn2);ENSRNOG00000013076(Csnk1e);ENSRNOG00000013412(Creb1);ENSRNOG0000…
GO:0050671	positive regulation of lymphocyte proliferation	Biological Process	biological regulation	72	-0.452114	-1.50885	0.0104384	0.242783	ENSRNOG00000000321(Cd24);ENSRNOG00000000439(Ager);ENSRNOG00000000521(Cdkn1a);ENSRNOG00000000655(Ptprc);ENSRNOG00000000777(RT1-S3);ENSRNOG00000000853(Aif1);ENSRNOG00000000871(Cd40lg);ENSRNOG00000000924(Slc7a1);ENSRNOG00000001017(Cd209);ENSRNOG00000001434(Zp3);ENSRNOG00000001527(Cd80);ENSRNOG00000001713(LOC100360218);ENSRNOG00000001720(Hes1);ENSRNOG00000001843(Bcl6);ENSRNOG00000002791(Bcl2);ENSRNOG…
GO:0005887	integral component of plasma membrane	Cellular Component	cell part	379	-0.414262	-1.50881	0	0.242514	ENSRNOG00000000041(Slc26a1);ENSRNOG00000000233(Grm6);ENSRNOG00000000245(Slc16a6);ENSRNOG00000000368(Grik2);ENSRNOG00000000512(Slc26a8);ENSRNOG00000000588(Slc16a10);ENSRNOG00000000606(Pcdh15);ENSRNOG00000000716(Htr1f);ENSRNOG00000000774(Gabbr1);ENSRNOG00000000805(Gja1);ENSRNOG00000000825(Calhm5);ENSRNOG00000000873(Brs3);ENSRNOG00000000897(Rxfp2);ENSRNOG00000000940(Flt1);ENSRNOG00000000981(Scarb1);…
GO:0035725	sodium ion transmembrane transport	Biological Process	localization	42	-0.488386	-1.50876	0.0134378	0.242296	ENSRNOG00000001128(Tesc);ENSRNOG00000001383(Slc8b1);ENSRNOG00000001492(Slc8a2);ENSRNOG00000001931(Fgf12);ENSRNOG00000002146(Pkd2);ENSRNOG00000002537(Wnk3);ENSRNOG00000002934(Atp1b1);ENSRNOG00000003134(Slc4a4);ENSRNOG00000003232(Slc9a3r1);ENSRNOG00000004150(Slc9a7);ENSRNOG00000004210(Osr1);ENSRNOG00000004626(Slc34a2);ENSRNOG00000004742(Chp1);ENSRNOG00000004980(Rangrf);ENSRNOG00000005007(Scn3a);ENS…
GO:0032341	aldosterone metabolic process	Biological Process	biological regulation	7	-0.719402	-1.50861	0.0261708	0.242279	ENSRNOG00000001742(Clcn2);ENSRNOG00000002074(Rest);ENSRNOG00000005985(Kcnma1);ENSRNOG00000010917(Bmp5);ENSRNOG00000013166(Wnt4);ENSRNOG00000013717(Bmp6);ENSRNOG00000016343(Dkk3);ENSRNOG00000021276(Bmp2);ENSRNOG00000030981(Scnn1b);ENSRNOG00000033893(Cacna1h);ENSRNOG00000050854(LOC108348101)
GO:0071501	cellular response to sterol depletion	Biological Process	response to stimulus	15	-0.604688	-1.50826	0.0328283	0.24274	ENSRNOG00000001053(Tmed2);ENSRNOG00000001123(RGD1562310);ENSRNOG00000002478(Insig2);ENSRNOG00000003463(Srebf1);ENSRNOG00000006859(Insig1);ENSRNOG00000007400(Srebf2);ENSRNOG00000012269(Lpcat3);ENSRNOG00000012911(Erlin1);ENSRNOG00000013393(Eif2a);ENSRNOG00000013763(Erlin2);ENSRNOG00000020640(Zbtb7b);ENSRNOG00000020853(Scap);ENSRNOG00000027445(AABR07060293.1);ENSRNOG00000050636(Arhgef10l);ENSRNOG000…
GO:0007173	epidermal growth factor receptor signaling pathway	Biological Process	biological regulation	62	-0.465418	-1.50803	0.00736067	0.242968	ENSRNOG00000000098(Rnf115);ENSRNOG00000001091(Hip1r);ENSRNOG00000001287(Gper1);ENSRNOG00000001448(Hip1);ENSRNOG00000001480(Ncf1);ENSRNOG00000002397(Slc30a10);ENSRNOG00000002607(Sox9);ENSRNOG00000002728(Btc);ENSRNOG00000002754(Areg);ENSRNOG00000002771(Ereg);ENSRNOG00000002782(Epgn);ENSRNOG00000003442(Adora1);ENSRNOG00000003553(Efemp1);ENSRNOG00000003990(Grb2);ENSRNOG00000004014(Chmp6);ENSRNOG00000…
GO:0001091	RNA polymerase II basal transcription factor binding	Molecular Function	binding	12	-0.630654	-1.50787	0.0343075	0.242979	ENSRNOG00000001489(Tbp);ENSRNOG00000005639(Ar);ENSRNOG00000016272(Edf1);ENSRNOG00000016486(Nop58);ENSRNOG00000017839(Ercc1);ENSRNOG00000019229(Fbl);ENSRNOG00000019358(Esr1);ENSRNOG00000020024(Taf7);ENSRNOG00000020527(Drap1);ENSRNOG00000020793(Ruvbl2);ENSRNOG00000030049(Znhit6);ENSRNOG00000033790(Hnrnpu);ENSRNOG00000061474(Ctdp1)
GO:0002285	lymphocyte activation involved in immune response	Biological Process	response to stimulus	107	-0.437686	-1.50772	0.00203252	0.243031	ENSRNOG00000000692(Ung);ENSRNOG00000000723(RT1-CE5);ENSRNOG00000000763(RT1-M3-1);ENSRNOG00000000871(Cd40lg);ENSRNOG00000000962(Slc15a4);ENSRNOG00000001040(Pms2);ENSRNOG00000001250(Lfng);ENSRNOG00000001843(Bcl6);ENSRNOG00000002309(Hlx);ENSRNOG00000002365(Itm2a);ENSRNOG00000002968(Tnfsf4);ENSRNOG00000003170(Nlrp3);ENSRNOG00000003254(Il23a);ENSRNOG00000004380(Il12b);ENSRNOG00000004647(Il10);ENSRNOG0…
GO:0016895	exodeoxyribonuclease activity, producing 5'-phosphomonoesters	Molecular Function	catalytic activity	13	-0.614687	-1.50751	0.0286426	0.243187	ENSRNOG00000006582(Aptx);ENSRNOG00000009506(Mre11);ENSRNOG00000009663(Apex1);ENSRNOG00000014711(Meiob);ENSRNOG00000015980(Dclre1c);ENSRNOG00000018390(Pld3);ENSRNOG00000022540(Trex1);ENSRNOG00000026204(Dclre1a);ENSRNOG00000027707(Exd2);ENSRNOG00000028196(Mgme1);ENSRNOG00000028566(Pld4);ENSRNOG00000037432(Exo5);ENSRNOG00000037449(Pole);ENSRNOG00000054561(Isg20);ENSRNOG00000056209(Exo1);ENSRNOG00000…
GO:0006563	L-serine metabolic process	Biological Process	cellular process	7	-0.723784	-1.50743	0.0238764	0.243045	ENSRNOG00000000925(Psph);ENSRNOG00000001388(Sds);ENSRNOG00000002991(Srr);ENSRNOG00000005275(Shmt1);ENSRNOG00000008106(Shmt2);ENSRNOG00000013971(Psat1);ENSRNOG00000019328(Phgdh);ENSRNOG00000029528(Cbs)
GO:0070373	negative regulation of ERK1 and ERK2 cascade	Biological Process	biological regulation	45	-0.487107	-1.50739	0.0107759	0.242769	ENSRNOG00000001287(Gper1);ENSRNOG00000001821(Adipoq);ENSRNOG00000002484(Chrna9);ENSRNOG00000003232(Slc9a3r1);ENSRNOG00000003302(Flcn);ENSRNOG00000003745(Atf3);ENSRNOG00000004003(Dusp10);ENSRNOG00000004033(Sema6a);ENSRNOG00000004303(Timp3);ENSRNOG00000004483(Ptprr);ENSRNOG00000004763(Sirpa);ENSRNOG00000005209(Spred1);ENSRNOG00000007002(Lif);ENSRNOG00000008180(Lyn);ENSRNOG00000008246(Emilin1);ENSRN…
GO:0033572	transferrin transport	Biological Process	localization	7	-0.720782	-1.50697	0.0267229	0.243433	ENSRNOG00000001407(Tfr2);ENSRNOG00000001766(Tfrc);ENSRNOG00000001840(Rep15);ENSRNOG00000004291(Cltc);ENSRNOG00000007648(Rab11b);ENSRNOG00000007649(Dnm2);ENSRNOG00000016610(Arhgap1);ENSRNOG00000025155(Lmtk2)
GO:0031226	intrinsic component of plasma membrane	Cellular Component	cell part	413	-0.411322	-1.50685	0	0.243393	ENSRNOG00000000041(Slc26a1);ENSRNOG00000000042(Xpr1);ENSRNOG00000000097(Cd160);ENSRNOG00000000233(Grm6);ENSRNOG00000000245(Slc16a6);ENSRNOG00000000321(Cd24);ENSRNOG00000000368(Grik2);ENSRNOG00000000512(Slc26a8);ENSRNOG00000000536(Mdga1);ENSRNOG00000000588(Slc16a10);ENSRNOG00000000606(Pcdh15);ENSRNOG00000000716(Htr1f);ENSRNOG00000000774(Gabbr1);ENSRNOG00000000805(Gja1);ENSRNOG00000000825(Calhm5);E…
GO:0016796	exonuclease activity, active with either ribo- or deoxyribonucleic acids and producing 5'-phosphomonoesters	Molecular Function	catalytic activity	40	-0.491854	-1.50644	0.0153173	0.244011	ENSRNOG00000000942(Pan3);ENSRNOG00000002075(Cnot6l);ENSRNOG00000002630(Cnot8);ENSRNOG00000002912(Parn);ENSRNOG00000003600(Pnpt1);ENSRNOG00000003795(Angel2);ENSRNOG00000004909(Cnot2);ENSRNOG00000006582(Aptx);ENSRNOG00000009125(Dis3);ENSRNOG00000009506(Mre11);ENSRNOG00000009663(Apex1);ENSRNOG00000010537(Dis3l);ENSRNOG00000010567(Angel1);ENSRNOG00000010719(Exosc10);ENSRNOG00000010799(Noct);ENSRNOG00…
GO:1903556	negative regulation of tumor necrosis factor superfamily cytokine production	Biological Process	biological regulation	37	-0.50302	-1.50634	0.0207424	0.243876	ENSRNOG00000000321(Cd24);ENSRNOG00000000569(Vsir);ENSRNOG00000000839(Nfkbil1);ENSRNOG00000001821(Adipoq);ENSRNOG00000002161(Tlr6);ENSRNOG00000004226(Irak3);ENSRNOG00000004517(Igf1);ENSRNOG00000004647(Il10);ENSRNOG00000004763(Sirpa);ENSRNOG00000005747(Il27ra);ENSRNOG00000006559(Akap8);ENSRNOG00000007197(Nr1h4);ENSRNOG00000007624(Il4);ENSRNOG00000008816(Gpnmb);ENSRNOG00000009131(Zc3h12a);ENSRNOG000…
GO:0071350	cellular response to interleukin-15	Biological Process	response to stimulus	6	-0.76297	-1.5062	0.0265363	0.243847	ENSRNOG00000003439(Il15);ENSRNOG00000003954(Il2rg);ENSRNOG00000004810(Plcb1);ENSRNOG00000016294(Cd4);ENSRNOG00000018706(Il15ra);ENSRNOG00000048636(Il2rb)
GO:0015149	hexose transmembrane transporter activity	Molecular Function	transporter activity	7	-0.726687	-1.50593	0.0310811	0.244135	ENSRNOG00000001298(Slc5a4b);ENSRNOG00000002616(Slc5a10);ENSRNOG00000005302(Slc2a9);ENSRNOG00000007284(Slc2a1);ENSRNOG00000008376(LOC100909595);ENSRNOG00000011875(Slc2a2);ENSRNOG00000017226(Slc2a4);ENSRNOG00000017693(Slc2a5);ENSRNOG00000017775(Slc5a1);ENSRNOG00000020039(Slc5a2);ENSRNOG00000022274(Slc2a8);ENSRNOG00000024543(Mfsd4b);ENSRNOG00000024657(Mfsd4a);ENSRNOG00000025384(Slc2a10);ENSRNOG00000…
GO:0043567	regulation of insulin-like growth factor receptor signaling pathway	Biological Process	biological regulation	11	-0.638826	-1.50583	0.0306513	0.24407	ENSRNOG00000004517(Igf1);ENSRNOG00000005639(Ar);ENSRNOG00000008652(Phip);ENSRNOG00000009278(Ift88);ENSRNOG00000010635(Igfbp4);ENSRNOG00000010917(Bmp5);ENSRNOG00000011808(Ghrhr);ENSRNOG00000015477(Nkx3-1);ENSRNOG00000016998(Atxn1);ENSRNOG00000017206(Igfbp5);ENSRNOG00000018639(Zfand2b);ENSRNOG00000020129(Cdh3);ENSRNOG00000021276(Bmp2);ENSRNOG00000022099(Trim72);ENSRNOG00000023208(Myorg);ENSRNOG0000…
GO:2000045	regulation of G1/S transition of mitotic cell cycle	Biological Process	biological regulation	77	-0.450567	-1.50579	0.00207254	0.243809	ENSRNOG00000000521(Cdkn1a);ENSRNOG00000000853(Aif1);ENSRNOG00000000875(Fhl1);ENSRNOG00000001297(Prmt2);ENSRNOG00000001387(LOC100910540);ENSRNOG00000001607(Adamts1);ENSRNOG00000001738(Eif4g1);ENSRNOG00000001773(Senp2);ENSRNOG00000002146(Pkd2);ENSRNOG00000002585(Cul4b);ENSRNOG00000002791(Bcl2);ENSRNOG00000002940(Ankrd17);ENSRNOG00000003258(Cdc73);ENSRNOG00000003821(Rptor);ENSRNOG00000004332(Egfr);E…
GO:0043922	negative regulation by host of viral transcription	Biological Process	biological regulation	7	-0.721202	-1.50548	0.0195531	0.244172	ENSRNOG00000002074(Rest);ENSRNOG00000005227(Tfap4);ENSRNOG00000009118(Pou2f3);ENSRNOG00000009568(Hdac1);ENSRNOG00000011205(Ccl3);ENSRNOG00000012455(Tardbp);ENSRNOG00000026293(Jun);ENSRNOG00000042460(Hmga2);ENSRNOG00000043053(Zfp639);ENSRNOG00000056954(Inpp5k)
GO:0090030	regulation of steroid hormone biosynthetic process	Biological Process	biological regulation	10	-0.656523	-1.50464	0.0326371	0.245855	ENSRNOG00000001742(Clcn2);ENSRNOG00000002074(Rest);ENSRNOG00000010280(Pde8b);ENSRNOG00000010917(Bmp5);ENSRNOG00000013166(Wnt4);ENSRNOG00000013717(Bmp6);ENSRNOG00000016343(Dkk3);ENSRNOG00000016712(Lhcgr);ENSRNOG00000017523(H6pd);ENSRNOG00000021276(Bmp2);ENSRNOG00000024112(Dgkq);ENSRNOG00000030019(Atp1a1);ENSRNOG00000050854(LOC108348101)
GO:0044305	calyx of Held	Cellular Component	synapse	8	-0.693476	-1.50449	0.0227577	0.24588	ENSRNOG00000000060(Cplx1);ENSRNOG00000000105(Cplx2);ENSRNOG00000001190(Git2);ENSRNOG00000003442(Adora1);ENSRNOG00000007456(Calb1);ENSRNOG00000007957(Tspoap1);ENSRNOG00000012061(Prkcb);ENSRNOG00000013042(Htr1b);ENSRNOG00000013588(Glra1);ENSRNOG00000020263(Atp1a3);ENSRNOG00000034254(Actb);ENSRNOG00000036701(Actg1);ENSRNOG00000053452(LOC100361457);ENSRNOG00000054371(Prkcg);ENSRNOG00000056612(Unc13c)…
GO:0033612	receptor serine/threonine kinase binding	Molecular Function	binding	13	-0.620866	-1.50441	0.0310881	0.245758	ENSRNOG00000000556(Nodal);ENSRNOG00000002381(Bmp3);ENSRNOG00000002984(Bmp15);ENSRNOG00000006304(Mdm2);ENSRNOG00000007301(Gdf9);ENSRNOG00000009173(Smad6);ENSRNOG00000009316(Bmp10);ENSRNOG00000009495(Src);ENSRNOG00000009694(Bmp4);ENSRNOG00000010917(Bmp5);ENSRNOG00000013324(Cdh5);ENSRNOG00000013717(Bmp6);ENSRNOG00000014320(Inhba);ENSRNOG00000019675(Pycard);ENSRNOG00000021276(Bmp2);ENSRNOG00000030155…
GO:0050779	RNA destabilization	Biological Process	biological regulation	26	-0.52223	-1.5043	0.0197445	0.245692	ENSRNOG00000002075(Cnot6l);ENSRNOG00000002764(Mettl16);ENSRNOG00000005067(Zfp36l2);ENSRNOG00000005437(Rida);ENSRNOG00000009131(Zc3h12a);ENSRNOG00000010084(Ythdf3);ENSRNOG00000010379(Celf1);ENSRNOG00000010892(Ythdf2);ENSRNOG00000011709(Pum1);ENSRNOG00000011728(Fto);ENSRNOG00000011910(Hnrnpr);ENSRNOG00000012455(Tardbp);ENSRNOG00000012946(Mov10);ENSRNOG00000013111(Mettl3);ENSRNOG00000014599(Dhx36);E…
GO:2001222	regulation of neuron migration	Biological Process	biological regulation	26	-0.538261	-1.50428	0.0151339	0.245377	ENSRNOG00000002149(Nkx6-1);ENSRNOG00000003357(Col3a1);ENSRNOG00000003732(Flrt2);ENSRNOG00000004033(Sema6a);ENSRNOG00000005148(Scrt2);ENSRNOG00000007133(Plxnb2);ENSRNOG00000007753(Plaa);ENSRNOG00000008810(Nsmf);ENSRNOG00000011858(Unc5d);ENSRNOG00000013441(Gnrh1);ENSRNOG00000013694(Ntng2);ENSRNOG00000013917(Igsf10);ENSRNOG00000014248(Erbb4);ENSRNOG00000014528(Zswim6);ENSRNOG00000014963(Adgrg1);ENSR…
GO:2000269	regulation of fibroblast apoptotic process	Biological Process	biological regulation	11	-0.645366	-1.50413	0.0332907	0.245364	ENSRNOG00000001924(Tp63);ENSRNOG00000004284(Btg1);ENSRNOG00000007493(Xrcc2);ENSRNOG00000008674(Prdm11);ENSRNOG00000009385(Pik3cg);ENSRNOG00000009689(Api5);ENSRNOG00000010756(Tp53);ENSRNOG00000012439(Bid);ENSRNOG00000012502(Stk17b);ENSRNOG00000016551(Bcl2l11);ENSRNOG00000017783(Sfrp1);ENSRNOG00000018233(Gas6);ENSRNOG00000019326(Cfdp1);ENSRNOG00000022521(Ddias);ENSRNOG00000025011(Chd8)
GO:0032344	regulation of aldosterone metabolic process	Biological Process	biological regulation	7	-0.719402	-1.50412	0.0344828	0.245036	ENSRNOG00000001742(Clcn2);ENSRNOG00000002074(Rest);ENSRNOG00000005985(Kcnma1);ENSRNOG00000010917(Bmp5);ENSRNOG00000013166(Wnt4);ENSRNOG00000013717(Bmp6);ENSRNOG00000016343(Dkk3);ENSRNOG00000021276(Bmp2);ENSRNOG00000050854(LOC108348101)
GO:0043406	positive regulation of MAP kinase activity	Biological Process	biological regulation	131	-0.4351	-1.50411	0.00100705	0.244725	ENSRNOG00000000321(Cd24);ENSRNOG00000000439(Ager);ENSRNOG00000000528(Fgd2);ENSRNOG00000000871(Cd40lg);ENSRNOG00000000940(Flt1);ENSRNOG00000001047(Map2k7);ENSRNOG00000001138(Taok3);ENSRNOG00000001312(Pdgfa);ENSRNOG00000001348(Erp29);ENSRNOG00000001515(Map3k20);ENSRNOG00000001708(Dvl3);ENSRNOG00000001776(Muc20);ENSRNOG00000001868(LOC100911248);ENSRNOG00000002115(Sod1);ENSRNOG00000002161(Tlr6);ENSRN…
GO:0008542	visual learning	Biological Process	response to stimulus	31	-0.50896	-1.50404	0.0268456	0.244555	ENSRNOG00000000483(Syngap1);ENSRNOG00000002227(Kit);ENSRNOG00000004305(Abl2);ENSRNOG00000004630(Rag1);ENSRNOG00000004730(Meis2);ENSRNOG00000004900(Crhr1);ENSRNOG00000006641(Dbh);ENSRNOG00000006997(App);ENSRNOG00000007290(Atp1a2);ENSRNOG00000007420(Hrh1);ENSRNOG00000008017(Cdk5);ENSRNOG00000008292(Hif1a);ENSRNOG00000008428(Drd2);ENSRNOG00000008891(Ift20);ENSRNOG00000009338(Kras);ENSRNOG00000010210…
GO:0051019	mitogen-activated protein kinase binding	Molecular Function	binding	23	-0.53506	-1.50393	0.019883	0.244517	ENSRNOG00000000190(Ep300);ENSRNOG00000000513(Mapk14);ENSRNOG00000001345(Mapkapk5);ENSRNOG00000002394(Tpr);ENSRNOG00000002749(Spag9);ENSRNOG00000003329(Ppm1d);ENSRNOG00000003977(Dusp1);ENSRNOG00000004003(Dusp10);ENSRNOG00000004726(Mapkapk2);ENSRNOG00000006628(Dusp16);ENSRNOG00000009371(Abl1);ENSRNOG00000010370(Tnip1);ENSRNOG00000011039(Gch1);ENSRNOG00000012002(Iqgap1);ENSRNOG00000013862(Dusp2);ENS…
GO:0048762	mesenchymal cell differentiation	Biological Process	developmental process	132	-0.427731	-1.50386	0.00606673	0.244298	ENSRNOG00000000386(Pbld1);ENSRNOG00000000442(Notch4);ENSRNOG00000000604(Hdac2);ENSRNOG00000000697(Coro1c);ENSRNOG00000001228(Pofut2);ENSRNOG00000001652(Erg);ENSRNOG00000001720(Hes1);ENSRNOG00000001849(Mapk1);ENSRNOG00000001892(Tbx1);ENSRNOG00000002093(Tgfbr3);ENSRNOG00000002171(Phldb2);ENSRNOG00000002238(Sema5b);ENSRNOG00000002376(Clasp1);ENSRNOG00000002418(Tgfb2);ENSRNOG00000002434(Tmem100);ENSR…
GO:0002371	dendritic cell cytokine production	Biological Process	response to stimulus	9	-0.673806	-1.50376	0.0350404	0.244199	ENSRNOG00000002227(Kit);ENSRNOG00000006384(Ddx58);ENSRNOG00000006652(Ddx1);ENSRNOG00000009822(Tlr2);ENSRNOG00000010522(Tlr4);ENSRNOG00000014124(Nod2);ENSRNOG00000014599(Dhx36);ENSRNOG00000021726(Tlr3);ENSRNOG00000037409(Scimp);ENSRNOG00000048161(Tlr9);ENSRNOG00000054251(Clec7a)
GO:0051125	regulation of actin nucleation	Biological Process	cellular component organization or biogenesis	22	-0.547307	-1.50374	0.0285375	0.243894	ENSRNOG00000001091(Hip1r);ENSRNOG00000004498(Scin);ENSRNOG00000006975(Wasl);ENSRNOG00000007518(Nckap1);ENSRNOG00000009739(Washc5);ENSRNOG00000009805(Wasf2);ENSRNOG00000010158(Magel2);ENSRNOG00000010184(Brk1);ENSRNOG00000010533(Arfip1);ENSRNOG00000011945(Cyfip1);ENSRNOG00000014589(Arpin);ENSRNOG00000014893(Wdr63);ENSRNOG00000015408(Vil1);ENSRNOG00000018440(Arfip2);ENSRNOG00000018991(Gsn);ENSRNOG00…
GO:0086103	G protein-coupled receptor signaling pathway involved in heart process	Biological Process	biological regulation	7	-0.72111	-1.50348	0.025	0.244192	ENSRNOG00000000413(Pln);ENSRNOG00000003031(Atp2b4);ENSRNOG00000003687(Rgs2);ENSRNOG00000005905(Pde4b);ENSRNOG00000009495(Src);ENSRNOG00000010964(Akap13);ENSRNOG00000042536(Pde4d);ENSRNOG00000053766(Ramp3);ENSRNOG00000056836(Cav1)
GO:1900078	positive regulation of cellular response to insulin stimulus	Biological Process	biological regulation	12	-0.628229	-1.50338	0.0271318	0.244108	ENSRNOG00000004072(Myo1c);ENSRNOG00000004143(Adipor1);ENSRNOG00000006077(Snx5);ENSRNOG00000013793(C1qtnf9);ENSRNOG00000014597(Irs1);ENSRNOG00000018445(Agt);ENSRNOG00000019272(Gkap1);ENSRNOG00000019864(C1qtnf12);ENSRNOG00000020369(Igf2);ENSRNOG00000020405(Ins2);ENSRNOG00000020640(Zbtb7b);ENSRNOG00000026962(Osbpl8);ENSRNOG00000030124(Ptpn11);ENSRNOG00000042634(Serpina12);ENSRNOG00000047287(Nucks1);…
GO:0071384	cellular response to corticosteroid stimulus	Biological Process	response to stimulus	42	-0.4907	-1.50325	0.0140693	0.244074	ENSRNOG00000000190(Ep300);ENSRNOG00000000299(Foxo3);ENSRNOG00000001862(Ube2l3);ENSRNOG00000002074(Rest);ENSRNOG00000003172(Serpinf1);ENSRNOG00000003919(Rps6kb1);ENSRNOG00000004026(Atp2b1);ENSRNOG00000004332(Egfr);ENSRNOG00000005033(Acvr1);ENSRNOG00000005067(Zfp36l2);ENSRNOG00000005227(Tfap4);ENSRNOG00000006067(Aifm1);ENSRNOG00000006738(Fbxo32);ENSRNOG00000007041(Abcg2);ENSRNOG00000007159(Ccl2);EN…
GO:0070717	poly-purine tract binding	Molecular Function	binding	18	-0.562278	-1.50313	0.0310263	0.243997	ENSRNOG00000000204(Syncrip);ENSRNOG00000003076(Rbms2);ENSRNOG00000003354(Pabpc5);ENSRNOG00000003600(Pnpt1);ENSRNOG00000004083(Zc3h14);ENSRNOG00000006652(Ddx1);ENSRNOG00000012284(Khdrbs2);ENSRNOG00000012750(Pabpc1l);ENSRNOG00000013328(Rbpms);ENSRNOG00000014527(Pabpc2);ENSRNOG00000014762(Ppie);ENSRNOG00000015642(Pabpc4);ENSRNOG00000016998(Atxn1);ENSRNOG00000017367(Pabpc6);ENSRNOG00000021052(Patl1);…
GO:1902106	negative regulation of leukocyte differentiation	Biological Process	biological regulation	60	-0.464812	-1.50284	0.0115668	0.244378	ENSRNOG00000001821(Adipoq);ENSRNOG00000001843(Bcl6);ENSRNOG00000002309(Hlx);ENSRNOG00000002480(Gpr137b);ENSRNOG00000002568(Socs1);ENSRNOG00000002968(Tnfsf4);ENSRNOG00000003520(Prdx2);ENSRNOG00000004100(Trib1);ENSRNOG00000004637(Fbxo7);ENSRNOG00000006120(Shh);ENSRNOG00000007302(Fbn1);ENSRNOG00000007468(Ifng);ENSRNOG00000007624(Il4);ENSRNOG00000007907(Tmem178a);ENSRNOG00000008144(Irf1);ENSRNOG00000…
GO:0030515	snoRNA binding	Molecular Function	binding	22	-0.543296	-1.50273	0.0277108	0.244294	ENSRNOG00000001033(Nufip1);ENSRNOG00000001260(Nudt1);ENSRNOG00000002980(Tsr1);ENSRNOG00000003224(Nudt16l1);ENSRNOG00000004247(Nhp2);ENSRNOG00000005184(Nop10);ENSRNOG00000006576(Bms1);ENSRNOG00000006762(Snu13);ENSRNOG00000007128(Nop56);ENSRNOG00000009094(Nudt4);ENSRNOG00000011976(Nudt7);ENSRNOG00000012927(Rrp9);ENSRNOG00000013285(Imp4);ENSRNOG00000014209(Utp6);ENSRNOG00000016105(Xrcc5);ENSRNOG0000…
GO:2000463	positive regulation of excitatory postsynaptic potential	Biological Process	biological regulation	11	-0.632315	-1.50235	0.035248	0.244865	ENSRNOG00000001259(Cux2);ENSRNOG00000004049(Baiap2);ENSRNOG00000004201(Rims2);ENSRNOG00000010853(Chrna7);ENSRNOG00000014006(Neto1);ENSRNOG00000014170(Dbn1);ENSRNOG00000015430(Nlgn2);ENSRNOG00000019193(Stx1b);ENSRNOG00000019207(Shank1);ENSRNOG00000019217(Adrb2);ENSRNOG00000020723(Pten);ENSRNOG00000021441(Reln);ENSRNOG00000027839(Ptk2b);ENSRNOG00000029165(Stx1a);ENSRNOG00000032576(Nlgn1);ENSRNOG000…
GO:0043090	amino acid import	Biological Process	localization	23	-0.545342	-1.50217	0.0337995	0.244905	ENSRNOG00000000924(Slc7a1);ENSRNOG00000002832(Slc16a2);ENSRNOG00000002919(Gfap);ENSRNOG00000003835(Slc43a2);ENSRNOG00000003960(Cltrn);ENSRNOG00000004133(Slc7a3);ENSRNOG00000005248(Slc1a4);ENSRNOG00000005687(Slc6a14);ENSRNOG00000006010(Slc6a20);ENSRNOG00000006527(Slc6a1);ENSRNOG00000006818(Arl6ip5);ENSRNOG00000007705(Kcnj10);ENSRNOG00000008243(Slc43a1);ENSRNOG00000009019(Slc6a6);ENSRNOG00000009110…
GO:0033138	positive regulation of peptidyl-serine phosphorylation	Biological Process	biological regulation	47	-0.475025	-1.50203	0.0163221	0.244926	ENSRNOG00000001130(Nos1);ENSRNOG00000001738(Eif4g1);ENSRNOG00000002525(Ptgs2);ENSRNOG00000002791(Bcl2);ENSRNOG00000003031(Atp2b4);ENSRNOG00000003039(Wnt3a);ENSRNOG00000003821(Rptor);ENSRNOG00000004165(Prkd1);ENSRNOG00000004332(Egfr);ENSRNOG00000005498(Gcg);ENSRNOG00000005854(Angpt1);ENSRNOG00000006094(Cd44);ENSRNOG00000006997(App);ENSRNOG00000007002(Lif);ENSRNOG00000008298(Dock7);ENSRNOG000000085…
GO:0003160	endocardium morphogenesis	Biological Process	developmental process	5	-0.786445	-1.50183	0.0256776	0.245027	ENSRNOG00000003694(Prox1);ENSRNOG00000006850(Ovol2);ENSRNOG00000016248(Sox18);ENSRNOG00000019322(Notch1);ENSRNOG00000027357(Sox17);ENSRNOG00000046327(Rbpj)
GO:0015108	chloride transmembrane transporter activity	Molecular Function	transporter activity	25	-0.531067	-1.50178	0.0246769	0.244789	ENSRNOG00000000041(Slc26a1);ENSRNOG00000000219(Ano10);ENSRNOG00000000512(Slc26a8);ENSRNOG00000000728(Clic2);ENSRNOG00000001476(Cldn4);ENSRNOG00000001679(Gabrr3);ENSRNOG00000001742(Clcn2);ENSRNOG00000002327(Gabrb1);ENSRNOG00000002336(Gabra4);ENSRNOG00000002349(Gabra2);ENSRNOG00000002360(Gabrg1);ENSRNOG00000002391(Glra4);ENSRNOG00000002862(Clcn5);ENSRNOG00000003241(Gabrg2);ENSRNOG00000003313(Glra2)…
GO:1903039	positive regulation of leukocyte cell-cell adhesion	Biological Process	biological regulation	127	-0.433919	-1.50172	0.00303337	0.244625	ENSRNOG00000000097(Cd160);ENSRNOG00000000321(Cd24);ENSRNOG00000000439(Ager);ENSRNOG00000000451(RT1-Ba);ENSRNOG00000000569(Vsir);ENSRNOG00000000777(RT1-S3);ENSRNOG00000000853(Aif1);ENSRNOG00000000871(Cd40lg);ENSRNOG00000000924(Slc7a1);ENSRNOG00000001017(Cd209);ENSRNOG00000001224(Itgb2);ENSRNOG00000001434(Zp3);ENSRNOG00000001527(Cd80);ENSRNOG00000001720(Hes1);ENSRNOG00000001843(Bcl6);ENSRNOG0000000…
GO:0000956	nuclear-transcribed mRNA catabolic process	Biological Process	biological regulation	81	-0.448738	-1.50172	0.0061792	0.244282	ENSRNOG00000000942(Pan3);ENSRNOG00000002075(Cnot6l);ENSRNOG00000002630(Cnot8);ENSRNOG00000002828(Tob1);ENSRNOG00000002912(Parn);ENSRNOG00000003041(Smg6);ENSRNOG00000003300(Btg2);ENSRNOG00000004909(Cnot2);ENSRNOG00000005067(Zfp36l2);ENSRNOG00000005769(Smg8);ENSRNOG00000007340(Dcp1b);ENSRNOG00000008533(Ago2);ENSRNOG00000008639(Pabpc1);ENSRNOG00000008733(Lsm3);ENSRNOG00000009131(Zc3h12a);ENSRNOG0000…
GO:0031334	positive regulation of protein complex assembly	Biological Process	cellular component organization or biogenesis	178	-0.423123	-1.50145	0.00100301	0.244581	ENSRNOG00000000321(Cd24);ENSRNOG00000000417(Numa1);ENSRNOG00000000485(Bak1);ENSRNOG00000000809(Atat1);ENSRNOG00000000991(Arpc1b);ENSRNOG00000000996(Arpc1a);ENSRNOG00000001007(Baiap2l1);ENSRNOG00000001068(Rac1);ENSRNOG00000001091(Hip1r);ENSRNOG00000001247(Clip1);ENSRNOG00000001444(Ccl26);ENSRNOG00000001738(Eif4g1);ENSRNOG00000002075(Cnot6l);ENSRNOG00000002139(Cracd);ENSRNOG00000002161(Tlr6);ENSRNO…
GO:0032231	regulation of actin filament bundle assembly	Biological Process	cellular component organization or biogenesis	70	-0.444896	-1.50143	0.0114943	0.244273	ENSRNOG00000001068(Rac1);ENSRNOG00000001470(Limk1);ENSRNOG00000001964(Cd47);ENSRNOG00000002171(Phldb2);ENSRNOG00000002318(Limch1);ENSRNOG00000002376(Clasp1);ENSRNOG00000003221(Myoc);ENSRNOG00000003233(Serpinf2);ENSRNOG00000003806(Gpr65);ENSRNOG00000003956(Arhgap6);ENSRNOG00000004057(Ccdc88a);ENSRNOG00000004063(Sh3pxd2b);ENSRNOG00000004414(F11r);ENSRNOG00000004496(Rock2);ENSRNOG00000004542(Ttc8);E…
GO:2000696	regulation of epithelial cell differentiation involved in kidney development	Biological Process	biological regulation	9	-0.663756	-1.50096	0.0417227	0.245125	ENSRNOG00000000321(Cd24);ENSRNOG00000001821(Adipoq);ENSRNOG00000002812(Lhx1);ENSRNOG00000003098(Prom1);ENSRNOG00000003189(Cited1);ENSRNOG00000003807(Wnt9b);ENSRNOG00000004210(Osr1);ENSRNOG00000005933(Yap1);ENSRNOG00000007002(Lif);ENSRNOG00000012819(Gdnf);ENSRNOG00000013907(Sall1);ENSRNOG00000014253(Pax2);ENSRNOG00000016617(Wwtr1);ENSRNOG00000017539(Mmp9);ENSRNOG00000019336(Gata3);ENSRNOG000000262…
GO:0033077	T cell differentiation in thymus	Biological Process	developmental process	46	-0.483712	-1.50032	0.0195652	0.246355	ENSRNOG00000000250(Jmjd6);ENSRNOG00000000322(Atg5);ENSRNOG00000001213(Aire);ENSRNOG00000002791(Bcl2);ENSRNOG00000002969(Itpkb);ENSRNOG00000003522(Mr1);ENSRNOG00000003855(Dnaja3);ENSRNOG00000003954(Il2rg);ENSRNOG00000004623(Rag2);ENSRNOG00000004630(Rag1);ENSRNOG00000004826(Sos2);ENSRNOG00000005067(Zfp36l2);ENSRNOG00000005404(Rasgrp1);ENSRNOG00000005776(Bcl11b);ENSRNOG00000006120(Shh);ENSRNOG000000…
GO:0045216	cell-cell junction organization	Biological Process	cellular component organization or biogenesis	87	-0.448093	-1.50015	0.00207254	0.246476	ENSRNOG00000000805(Gja1);ENSRNOG00000000986(Camsap3);ENSRNOG00000001195(Trpv4);ENSRNOG00000001399(Tbx5);ENSRNOG00000001419(Cldn15);ENSRNOG00000001476(Cldn4);ENSRNOG00000001557(Cxadr);ENSRNOG00000001571(Cldn8);ENSRNOG00000001691(Cldn14);ENSRNOG00000001700(Whrn);ENSRNOG00000001793(Heg1);ENSRNOG00000001825(AABR07034767.1);ENSRNOG00000001888(Arvcf);ENSRNOG00000001926(Cldn1);ENSRNOG00000002418(Tgfb2);…
GO:0051693	actin filament capping	Biological Process	cellular component organization or biogenesis	21	-0.551745	-1.5001	0.0310263	0.246251	ENSRNOG00000002139(Cracd);ENSRNOG00000003537(Spta1);ENSRNOG00000003688(4933400A11Rik);ENSRNOG00000004159(Flii);ENSRNOG00000004498(Scin);ENSRNOG00000005434(Sptbn1);ENSRNOG00000006911(Sptb);ENSRNOG00000007047(Eps8);ENSRNOG00000007330(Capzb);ENSRNOG00000008727(Capza3);ENSRNOG00000009761(Tmod1);ENSRNOG00000010447(Tmod2);ENSRNOG00000011857(Mtpn);ENSRNOG00000012237(Rdx);ENSRNOG00000013538(Capza1);ENSRN…
GO:0098644	complex of collagen trimers	Cellular Component	supramolecular complex	10	-0.653415	-1.50006	0.0323415	0.246003	ENSRNOG00000003357(Col3a1);ENSRNOG00000003736(Col5a2);ENSRNOG00000003897(Col1a1);ENSRNOG00000004610(Lum);ENSRNOG00000007657(Col27a1);ENSRNOG00000008749(Col5a1);ENSRNOG00000014851(Col4a4);ENSRNOG00000015365(Col4a3);ENSRNOG00000016281(Col4a1);ENSRNOG00000018951(Col4a5);ENSRNOG00000020525(Col5a3);ENSRNOG00000021186(Otol1);ENSRNOG00000023148(Col11a1);ENSRNOG00000023972(Col4a2);ENSRNOG00000056772(Col4…
GO:0016363	nuclear matrix	Cellular Component	cell part	63	-0.466919	-1.49989	0.0127796	0.246093	ENSRNOG00000000417(Numa1);ENSRNOG00000000847(Csnk2b);ENSRNOG00000001004(Ncor2);ENSRNOG00000001033(Nufip1);ENSRNOG00000002042(Gfi1);ENSRNOG00000003139(Smc1a);ENSRNOG00000003388(Cenpf);ENSRNOG00000003689(Nono);ENSRNOG00000004339(Yy1);ENSRNOG00000004420(Rad21);ENSRNOG00000004679(Fign);ENSRNOG00000004864(Prpf40a);ENSRNOG00000005397(Maea);ENSRNOG00000005673(Runx1t1);ENSRNOG00000005703(Arfgef1);ENSRNOG…
GO:0007178	transmembrane receptor protein serine/threonine kinase signaling pathway	Biological Process	biological regulation	215	-0.41867	-1.49971	0.001001	0.246139	ENSRNOG00000000091(Smad9);ENSRNOG00000000184(Tmprss6);ENSRNOG00000000190(Ep300);ENSRNOG00000000257(Smpd3);ENSRNOG00000000386(Pbld1);ENSRNOG00000000410(Nepn);ENSRNOG00000000417(Numa1);ENSRNOG00000000513(Mapk14);ENSRNOG00000000556(Nodal);ENSRNOG00000000569(Vsir);ENSRNOG00000000847(Csnk2b);ENSRNOG00000000999(Smurf1);ENSRNOG00000001183(Hnf1a);ENSRNOG00000001520(Dlx1);ENSRNOG00000001720(Hes1);ENSRNOG0…
GO:0035587	purinergic receptor signaling pathway	Biological Process	biological regulation	14	-0.603615	-1.49968	0.0347826	0.245875	ENSRNOG00000001296(P2rx7);ENSRNOG00000001300(P2rx4);ENSRNOG00000001302(Adora2a);ENSRNOG00000002229(Adcy5);ENSRNOG00000002922(Adora2b);ENSRNOG00000003442(Adora1);ENSRNOG00000006995(Ano6);ENSRNOG00000008552(P2rx3);ENSRNOG00000009033(Cntn2);ENSRNOG00000010265(Ada);ENSRNOG00000011820(Acpp);ENSRNOG00000013872(P2ry14);ENSRNOG00000013894(Gpr87);ENSRNOG00000015084(Necab2);ENSRNOG00000015788(Adora3);ENSRN…
GO:0010888	negative regulation of lipid storage	Biological Process	biological regulation	12	-0.627745	-1.49932	0.0308483	0.246397	ENSRNOG00000000053(Crp);ENSRNOG00000000221(Abhd5);ENSRNOG00000000503(Ppard);ENSRNOG00000001158(Abcg1);ENSRNOG00000004912(Itgav);ENSRNOG00000007390(Nfkbia);ENSRNOG00000013172(Nr1h3);ENSRNOG00000017453(Ptpn2);ENSRNOG00000019812(Nr1h2);ENSRNOG00000021463(Ppara);ENSRNOG00000026962(Osbpl8);ENSRNOG00000027343(Ttc39d);ENSRNOG00000042603(Ttc39b)
GO:0002253	activation of immune response	Biological Process	biological regulation	273	-0.415729	-1.49929	0	0.246131	ENSRNOG00000000053(Crp);ENSRNOG00000000097(Cd160);ENSRNOG00000000335(Ermap);ENSRNOG00000000419(Cfb);ENSRNOG00000000443(LOC103689965);ENSRNOG00000000446(LOC100911938);ENSRNOG00000000596(Fyn);ENSRNOG00000000655(Ptprc);ENSRNOG00000000826(Flot1);ENSRNOG00000000839(Nfkbil1);ENSRNOG00000000851(Bag6);ENSRNOG00000000854(Ncr3);ENSRNOG00000000895(Rabgef1);ENSRNOG00000000962(Slc15a4);ENSRNOG00000001039(Eif2…
GO:0045876	positive regulation of sister chromatid cohesion	Biological Process	cellular component organization or biogenesis	9	-0.666705	-1.49919	0.0374833	0.246007	ENSRNOG00000003964(Nsmce2);ENSRNOG00000004420(Rad21);ENSRNOG00000011523(Macroh2a1);ENSRNOG00000014482(Slf2);ENSRNOG00000020531(Fen1);ENSRNOG00000030572(Smc5);ENSRNOG00000040279(Slf1);ENSRNOG00000051528(Ddx11);ENSRNOG00000058461(Sfpq)
GO:1902743	regulation of lamellipodium organization	Biological Process	cellular component organization or biogenesis	35	-0.50393	-1.49916	0.0124575	0.245744	ENSRNOG00000000697(Coro1c);ENSRNOG00000001068(Rac1);ENSRNOG00000001809(LOC681544);ENSRNOG00000003206(Actr3);ENSRNOG00000003840(Slit2);ENSRNOG00000004089(Enpp2);ENSRNOG00000004959(Actr2);ENSRNOG00000005575(Abi3);ENSRNOG00000006094(Cd44);ENSRNOG00000007330(Capzb);ENSRNOG00000007350(Rac2);ENSRNOG00000007518(Nckap1);ENSRNOG00000009222(Epha2);ENSRNOG00000009495(Src);ENSRNOG00000009615(Mtor);ENSRNOG000…
GO:0015079	potassium ion transmembrane transporter activity	Molecular Function	transporter activity	25	-0.528473	-1.49908	0.0311419	0.245575	ENSRNOG00000000044(Tmem175);ENSRNOG00000000368(Grik2);ENSRNOG00000001656(Kcnj15);ENSRNOG00000001658(Kcnj6);ENSRNOG00000001984(Kcne1);ENSRNOG00000002146(Pkd2);ENSRNOG00000002303(Kcnj12);ENSRNOG00000002653(Kcnk2);ENSRNOG00000002934(Atp1b1);ENSRNOG00000003813(Kcnk10);ENSRNOG00000003841(Kcnh1);ENSRNOG00000004077(Kcnc2);ENSRNOG00000004117(Kcnv1);ENSRNOG00000004150(Slc9a7);ENSRNOG00000004356(Lrrc52);EN…
GO:0000187	activation of MAPK activity	Biological Process	biological regulation	61	-0.467216	-1.49878	0.0117899	0.245877	ENSRNOG00000000871(Cd40lg);ENSRNOG00000001047(Map2k7);ENSRNOG00000001348(Erp29);ENSRNOG00000001515(Map3k20);ENSRNOG00000001776(Muc20);ENSRNOG00000001868(LOC100911248);ENSRNOG00000002115(Sod1);ENSRNOG00000002227(Kit);ENSRNOG00000002749(Spag9);ENSRNOG00000002782(Epgn);ENSRNOG00000003520(Prdx2);ENSRNOG00000003643(Tab3);ENSRNOG00000003870(C1qtnf2);ENSRNOG00000004048(Lrrk2);ENSRNOG00000004437(Map2k6);…
GO:0033144	negative regulation of intracellular steroid hormone receptor signaling pathway	Biological Process	biological regulation	28	-0.523464	-1.49867	0.0148064	0.245833	ENSRNOG00000000556(Nodal);ENSRNOG00000001004(Ncor2);ENSRNOG00000001924(Tp63);ENSRNOG00000002175(Clock);ENSRNOG00000003029(Calr);ENSRNOG00000003765(Nr0b1);ENSRNOG00000004909(Cnot2);ENSRNOG00000006622(Cry1);ENSRNOG00000007387(Per1);ENSRNOG00000007478(Cry2);ENSRNOG00000009184(Foxp1);ENSRNOG00000009271(Smarca4);ENSRNOG00000009568(Hdac1);ENSRNOG00000009730(Cyp7b1);ENSRNOG00000010643(Kank2);ENSRNOG0000…
GO:0060039	pericardium development	Biological Process	developmental process	14	-0.596129	-1.49848	0.021197	0.245932	ENSRNOG00000001399(Tbx5);ENSRNOG00000004874(Flrt3);ENSRNOG00000006338(Lrp6);ENSRNOG00000007106(Sos1);ENSRNOG00000008620(Smad3);ENSRNOG00000010917(Bmp5);ENSRNOG00000011829(Rpgrip1l);ENSRNOG00000014011(Dll4);ENSRNOG00000015618(Wnt5a);ENSRNOG00000016181(Tbx20);ENSRNOG00000018140(Smad2);ENSRNOG00000019322(Notch1);ENSRNOG00000020915(Setd2);ENSRNOG00000021276(Bmp2);ENSRNOG00000021910(Nkx2-6);ENSRNOG000…
GO:0040017	positive regulation of locomotion	Biological Process	biological regulation	364	-0.411092	-1.49812	0	0.246476	ENSRNOG00000000239(Ccl7);ENSRNOG00000000397(Ccar1);ENSRNOG00000000411(Nus1);ENSRNOG00000000439(Ager);ENSRNOG00000000441(Gpsm3);ENSRNOG00000000569(Vsir);ENSRNOG00000000655(Ptprc);ENSRNOG00000000704(Cmklr1);ENSRNOG00000000853(Aif1);ENSRNOG00000000940(Flt1);ENSRNOG00000001068(Rac1);ENSRNOG00000001086(Vps37b);ENSRNOG00000001195(Trpv4);ENSRNOG00000001229(Col18a1);ENSRNOG00000001287(Gper1);ENSRNOG00000…
GO:0022604	regulation of cell morphogenesis	Biological Process	cellular component organization or biogenesis	296	-0.412741	-1.49784	0	0.246846	ENSRNOG00000000190(Ep300);ENSRNOG00000000239(Ccl7);ENSRNOG00000000483(Syngap1);ENSRNOG00000000522(Cpne5);ENSRNOG00000000596(Fyn);ENSRNOG00000000633(Rhobtb1);ENSRNOG00000000697(Coro1c);ENSRNOG00000000968(Rnf6);ENSRNOG00000000999(Smurf1);ENSRNOG00000001068(Rac1);ENSRNOG00000001126(Fbxw8);ENSRNOG00000001215(Cfap410);ENSRNOG00000001235(Gna12);ENSRNOG00000001259(Cux2);ENSRNOG00000001374(Rasal1);ENSRNO…
GO:0033690	positive regulation of osteoblast proliferation	Biological Process	biological regulation	8	-0.701703	-1.49746	0.0333817	0.247401	ENSRNOG00000000700(Tmem119);ENSRNOG00000002188(Hpse);ENSRNOG00000004578(Cthrc1);ENSRNOG00000004912(Itgav);ENSRNOG00000009371(Abl1);ENSRNOG00000014350(Ccn1);ENSRNOG00000015911(Lrp5);ENSRNOG00000018841(Sox8);ENSRNOG00000021276(Bmp2);ENSRNOG00000025534(LOC108348091);ENSRNOG00000031779(Ltf);ENSRNOG00000047356(LOC100909750);ENSRNOG00000047663(Gata1);ENSRNOG00000048449(Itgb3);ENSRNOG00000050539(Fbln5)
GO:0050482	arachidonic acid secretion	Biological Process	localization	10	-0.652334	-1.49741	0.0361446	0.247162	ENSRNOG00000001153(Pla2g1b);ENSRNOG00000001551(Atp5pf);ENSRNOG00000002657(Pla2g4a);ENSRNOG00000003164(Pla2g10);ENSRNOG00000008129(Pla2r1);ENSRNOG00000008428(Drd2);ENSRNOG00000011011(Nmb);ENSRNOG00000012160(Syk);ENSRNOG00000014081(Nmur2);ENSRNOG00000016647(Pla2g2c);ENSRNOG00000016798(Pla2g2f);ENSRNOG00000016826(Pla2g2d);ENSRNOG00000016838(Pla2g5);ENSRNOG00000016945(Pla2g2a);ENSRNOG00000017469(Anxa…
GO:0070696	transmembrane receptor protein serine/threonine kinase binding	Molecular Function	binding	10	-0.649334	-1.49666	0.0387183	0.248657	ENSRNOG00000000556(Nodal);ENSRNOG00000002381(Bmp3);ENSRNOG00000002984(Bmp15);ENSRNOG00000007301(Gdf9);ENSRNOG00000009173(Smad6);ENSRNOG00000009495(Src);ENSRNOG00000009694(Bmp4);ENSRNOG00000010917(Bmp5);ENSRNOG00000013324(Cdh5);ENSRNOG00000013717(Bmp6);ENSRNOG00000014320(Inhba);ENSRNOG00000019675(Pycard);ENSRNOG00000021276(Bmp2);ENSRNOG00000030155(Bmp8a);ENSRNOG00000033209(Bmp8b);ENSRNOG0000004264…
GO:0061515	myeloid cell development	Biological Process	developmental process	54	-0.466974	-1.49659	0.00969828	0.248494	ENSRNOG00000000190(Ep300);ENSRNOG00000000250(Jmjd6);ENSRNOG00000001314(Fam20c);ENSRNOG00000001752(Nrros);ENSRNOG00000001843(Bcl6);ENSRNOG00000002227(Kit);ENSRNOG00000002755(Pafah1b1);ENSRNOG00000003164(Pla2g10);ENSRNOG00000003443(Klf1);ENSRNOG00000004606(Meis1);ENSRNOG00000005374(Lyar);ENSRNOG00000005397(Maea);ENSRNOG00000005606(Med1);ENSRNOG00000006997(App);ENSRNOG00000007302(Fbn1);ENSRNOG000000…
GO:0097720	calcineurin-mediated signaling	Biological Process	biological regulation	27	-0.511681	-1.49653	0.0297483	0.248301	ENSRNOG00000001178(Sppl3);ENSRNOG00000001492(Slc8a2);ENSRNOG00000001979(Rcan1);ENSRNOG00000002833(Gsk3b);ENSRNOG00000003031(Atp2b4);ENSRNOG00000004517(Igf1);ENSRNOG00000004742(Chp1);ENSRNOG00000004964(Erbb3);ENSRNOG00000005690(Lmcd1);ENSRNOG00000007821(Dyrk2);ENSRNOG00000007982(Slc9a1);ENSRNOG00000009615(Mtor);ENSRNOG00000009745(Ppp3cc);ENSRNOG00000009882(Ppp3ca);ENSRNOG00000011879(Nfat5);ENSRNOG…
GO:0008285	negative regulation of cell proliferation	Biological Process	biological regulation	396	-0.409293	-1.49638	0	0.24835	ENSRNOG00000000053(Crp);ENSRNOG00000000321(Cd24);ENSRNOG00000000323(Prdm1);ENSRNOG00000000386(Pbld1);ENSRNOG00000000485(Bak1);ENSRNOG00000000503(Ppard);ENSRNOG00000000521(Cdkn1a);ENSRNOG00000000556(Nodal);ENSRNOG00000000569(Vsir);ENSRNOG00000000597(Ccn6);ENSRNOG00000000604(Hdac2);ENSRNOG00000000774(Gabbr1);ENSRNOG00000000805(Gja1);ENSRNOG00000000853(Aif1);ENSRNOG00000000855(Lst1);ENSRNOG000000008…
GO:0043425	bHLH transcription factor binding	Molecular Function	binding	19	-0.55933	-1.49612	0.0308789	0.248634	ENSRNOG00000000012(Tcf15);ENSRNOG00000000190(Ep300);ENSRNOG00000002582(Hand1);ENSRNOG00000002607(Sox9);ENSRNOG00000004255(Usf1);ENSRNOG00000004294(Ascl1);ENSRNOG00000004968(Ncapg2);ENSRNOG00000005330(Crebbp);ENSRNOG00000005535(Ikzf4);ENSRNOG00000007152(Bhlhe40);ENSRNOG00000008620(Smad3);ENSRNOG00000008785(Klf5);ENSRNOG00000009401(Lmo2);ENSRNOG00000011101(Twist1);ENSRNOG00000012556(Isl1);ENSRNOG00…
GO:0017124	SH3 domain binding	Molecular Function	binding	54	-0.471198	-1.4961	0.0106724	0.248369	ENSRNOG00000000307(Mical1);ENSRNOG00000000383(Mypn);ENSRNOG00000000390(Rufy2);ENSRNOG00000000805(Gja1);ENSRNOG00000001091(Hip1r);ENSRNOG00000001480(Ncf1);ENSRNOG00000003088(Arhgap31);ENSRNOG00000003536(Rufy1);ENSRNOG00000003990(Grb2);ENSRNOG00000004322(Sh3kbp1);ENSRNOG00000005133(Mapt);ENSRNOG00000005575(Abi3);ENSRNOG00000006357(Sgip1);ENSRNOG00000007106(Sos1);ENSRNOG00000007649(Dnm2);ENSRNOG0000…
GO:0031670	cellular response to nutrient	Biological Process	response to stimulus	38	-0.488026	-1.4961	0.01812	0.248038	ENSRNOG00000000529(Pim1);ENSRNOG00000000596(Fyn);ENSRNOG00000000695(Ssh1);ENSRNOG00000001300(P2rx4);ENSRNOG00000001484(Castor2);ENSRNOG00000002265(Casr);ENSRNOG00000003439(Il15);ENSRNOG00000003622(Cybb);ENSRNOG00000003897(Col1a1);ENSRNOG00000004026(Atp2b1);ENSRNOG00000004049(Baiap2);ENSRNOG00000004068(Ncoa1);ENSRNOG00000004172(Pdk2);ENSRNOG00000004255(Usf1);ENSRNOG00000005606(Med1);ENSRNOG0000000…
GO:0016601	Rac protein signal transduction	Biological Process	biological regulation	30	-0.51598	-1.4961	0.0251429	0.247703	ENSRNOG00000000853(Aif1);ENSRNOG00000002540(Rhoh);ENSRNOG00000003359(Ogt);ENSRNOG00000003603(Arhgap44);ENSRNOG00000004621(Rtn4);ENSRNOG00000004791(Arf6);ENSRNOG00000007047(Eps8);ENSRNOG00000007350(Rac2);ENSRNOG00000007518(Nckap1);ENSRNOG00000009338(Kras);ENSRNOG00000009360(Sh3bp1);ENSRNOG00000009385(Pik3cg);ENSRNOG00000009805(Wasf2);ENSRNOG00000010184(Brk1);ENSRNOG00000011945(Cyfip1);ENSRNOG00000…
GO:0060389	pathway-restricted SMAD protein phosphorylation	Biological Process	biological regulation	37	-0.49397	-1.49605	0.0191874	0.247454	ENSRNOG00000000386(Pbld1);ENSRNOG00000000556(Nodal);ENSRNOG00000000847(Csnk2b);ENSRNOG00000002093(Tgfbr3);ENSRNOG00000002418(Tgfb2);ENSRNOG00000002984(Bmp15);ENSRNOG00000003263(Lefty1);ENSRNOG00000005033(Acvr1);ENSRNOG00000005334(Acvr2a);ENSRNOG00000006046(Gdf7);ENSRNOG00000006934(Acvr1b);ENSRNOG00000007301(Gdf9);ENSRNOG00000007610(Gdf11);ENSRNOG00000007700(Inhbc);ENSRNOG00000007810(Gdf6);ENSRNOG…
GO:0002009	morphogenesis of an epithelium	Biological Process	developmental process	319	-0.415157	-1.49603	0	0.24717	ENSRNOG00000000012(Tcf15);ENSRNOG00000000432(Fkbpl);ENSRNOG00000000442(Notch4);ENSRNOG00000000461(LOC108348112);ENSRNOG00000000556(Nodal);ENSRNOG00000000606(Pcdh15);ENSRNOG00000000609(Ipmk);ENSRNOG00000000805(Gja1);ENSRNOG00000000847(Csnk2b);ENSRNOG00000000861(Zic3);ENSRNOG00000000986(Camsap3);ENSRNOG00000001053(Tmed2);ENSRNOG00000001090(Stard13);ENSRNOG00000001213(Aire);ENSRNOG00000001303(Specc1…
GO:0050850	positive regulation of calcium-mediated signaling	Biological Process	biological regulation	23	-0.529492	-1.49575	0.0273159	0.247519	ENSRNOG00000000321(Cd24);ENSRNOG00000001178(Sppl3);ENSRNOG00000001300(P2rx4);ENSRNOG00000002146(Pkd2);ENSRNOG00000004060(Calm1);ENSRNOG00000004517(Igf1);ENSRNOG00000004964(Erbb3);ENSRNOG00000005690(Lmcd1);ENSRNOG00000007178(Cd8a);ENSRNOG00000007982(Slc9a1);ENSRNOG00000008170(Jph2);ENSRNOG00000010265(Ada);ENSRNOG00000011073(Htt);ENSRNOG00000011205(Ccl3);ENSRNOG00000012160(Syk);ENSRNOG00000012323(C…
GO:0003330	regulation of extracellular matrix constituent secretion	Biological Process	cellular component organization or biogenesis	8	-0.685443	-1.49574	0.0315501	0.24721	ENSRNOG00000010935(Cpb2);ENSRNOG00000014481(Adtrp);ENSRNOG00000016172(Ric1);ENSRNOG00000016575(Tnfrsf1b);ENSRNOG00000018445(Agt);ENSRNOG00000019322(Notch1);ENSRNOG00000021276(Bmp2);ENSRNOG00000031312(Tnfrsf1a);ENSRNOG00000042960(Rgcc)
GO:0008207	C21-steroid hormone metabolic process	Biological Process	biological regulation	19	-0.559716	-1.4957	0.0334129	0.246976	ENSRNOG00000001742(Clcn2);ENSRNOG00000002074(Rest);ENSRNOG00000002889(Afp);ENSRNOG00000003049(Hsd17b10);ENSRNOG00000005985(Kcnma1);ENSRNOG00000007147(Cyp46a1);ENSRNOG00000008074(Cyp11a1);ENSRNOG00000010917(Bmp5);ENSRNOG00000013004(Akr1d1);ENSRNOG00000013166(Wnt4);ENSRNOG00000013717(Bmp6);ENSRNOG00000016343(Dkk3);ENSRNOG00000017531(Akr1c3);ENSRNOG00000017601(Srd5a1);ENSRNOG00000019075(Stat5b);ENSR…
GO:0008643	carbohydrate transport	Biological Process	localization	79	-0.447622	-1.49565	0.00520833	0.246755	ENSRNOG00000000257(Smpd3);ENSRNOG00000000513(Mapk14);ENSRNOG00000000590(Naglt1);ENSRNOG00000001183(Hnf1a);ENSRNOG00000001298(Slc5a4b);ENSRNOG00000001548(Nfe2l2);ENSRNOG00000001821(Adipoq);ENSRNOG00000002069(Slc35a5);ENSRNOG00000002616(Slc5a10);ENSRNOG00000003778(Opn3);ENSRNOG00000003870(C1qtnf2);ENSRNOG00000004290(Grb10);ENSRNOG00000004517(Igf1);ENSRNOG00000004649(Il1b);ENSRNOG00000004678(Itln1);…
GO:0070228	regulation of lymphocyte apoptotic process	Biological Process	biological regulation	35	-0.49605	-1.49547	0.0273523	0.246865	ENSRNOG00000000321(Cd24);ENSRNOG00000002418(Tgfb2);ENSRNOG00000004630(Rag1);ENSRNOG00000004647(Il10);ENSRNOG00000005659(Aurkb);ENSRNOG00000008180(Lyn);ENSRNOG00000008209(St3gal1);ENSRNOG00000008292(Hif1a);ENSRNOG00000009104(AABR07029605.1);ENSRNOG00000009184(Foxp1);ENSRNOG00000009694(Bmp4);ENSRNOG00000010258(Vhl);ENSRNOG00000010265(Ada);ENSRNOG00000010645(Lgals3);ENSRNOG00000010756(Tp53);ENSRNOG0…
GO:0005355	glucose transmembrane transporter activity	Molecular Function	transporter activity	6	-0.746822	-1.49535	0.0328767	0.2468	ENSRNOG00000001298(Slc5a4b);ENSRNOG00000002616(Slc5a10);ENSRNOG00000005302(Slc2a9);ENSRNOG00000007284(Slc2a1);ENSRNOG00000008376(LOC100909595);ENSRNOG00000011875(Slc2a2);ENSRNOG00000017226(Slc2a4);ENSRNOG00000017775(Slc5a1);ENSRNOG00000020039(Slc5a2);ENSRNOG00000022274(Slc2a8);ENSRNOG00000024543(Mfsd4b);ENSRNOG00000024657(Mfsd4a);ENSRNOG00000025384(Slc2a10);ENSRNOG00000029979(RGD1563815);ENSRNOG0…
GO:0051271	negative regulation of cellular component movement	Biological Process	biological regulation	186	-0.423634	-1.49527	0	0.246673	ENSRNOG00000000196(Cyp19a1);ENSRNOG00000000299(Foxo3);ENSRNOG00000000386(Pbld1);ENSRNOG00000000503(Ppard);ENSRNOG00000000556(Nodal);ENSRNOG00000000697(Coro1c);ENSRNOG00000000805(Gja1);ENSRNOG00000000847(Csnk2b);ENSRNOG00000000853(Aif1);ENSRNOG00000000895(Rabgef1);ENSRNOG00000001068(Rac1);ENSRNOG00000001090(Stard13);ENSRNOG00000001227(Adarb1);ENSRNOG00000001304(Bcr);ENSRNOG00000001399(Tbx5);ENSRNO…
GO:0048679	regulation of axon regeneration	Biological Process	cellular component organization or biogenesis	18	-0.561712	-1.49499	0.0360697	0.24702	ENSRNOG00000002468(Tnr);ENSRNOG00000003121(Rtn4rl1);ENSRNOG00000004621(Rtn4);ENSRNOG00000010176(Map2k1);ENSRNOG00000010957(Braf);ENSRNOG00000011511(Stk24);ENSRNOG00000012874(Rgma);ENSRNOG00000014107(Omg);ENSRNOG00000016299(Klf4);ENSRNOG00000018141(RGD1307443);ENSRNOG00000018580(Klk8);ENSRNOG00000019957(Lrig2);ENSRNOG00000019977(Ptprf);ENSRNOG00000020005(Map2k2);ENSRNOG00000020388(Inpp5f);ENSRNOG0…
GO:1902041	regulation of extrinsic apoptotic signaling pathway via death domain receptors	Biological Process	biological regulation	35	-0.492101	-1.49479	0.0261364	0.247161	ENSRNOG00000001414(Serpine1);ENSRNOG00000002833(Gsk3b);ENSRNOG00000003745(Atf3);ENSRNOG00000004303(Timp3);ENSRNOG00000007027(Hgf);ENSRNOG00000007077(Fem1b);ENSRNOG00000007092(Fgb);ENSRNOG00000007596(Rffl);ENSRNOG00000007946(Bcl2l1);ENSRNOG00000008523(Faf1);ENSRNOG00000009465(Sfrp2);ENSRNOG00000009899(Skil);ENSRNOG00000010153(Raf1);ENSRNOG00000010645(Lgals3);ENSRNOG00000011278(Stk3);ENSRNOG0000001…
GO:0051403	stress-activated MAPK cascade	Biological Process	biological regulation	155	-0.425843	-1.49458	0.00100705	0.247352	ENSRNOG00000000439(Ager);ENSRNOG00000000513(Mapk14);ENSRNOG00000000515(Mapk13);ENSRNOG00000000528(Fgd2);ENSRNOG00000000871(Cd40lg);ENSRNOG00000001047(Map2k7);ENSRNOG00000001138(Taok3);ENSRNOG00000001195(Trpv4);ENSRNOG00000001480(Ncf1);ENSRNOG00000001515(Map3k20);ENSRNOG00000001708(Dvl3);ENSRNOG00000001849(Mapk1);ENSRNOG00000002079(Mapk10);ENSRNOG00000002161(Tlr6);ENSRNOG00000002192(Rell1);ENSRNOG…
GO:0014911	positive regulation of smooth muscle cell migration	Biological Process	biological regulation	21	-0.545349	-1.49448	0.0253317	0.247247	ENSRNOG00000000853(Aif1);ENSRNOG00000001607(Adamts1);ENSRNOG00000002791(Bcl2);ENSRNOG00000004517(Igf1);ENSRNOG00000004812(Sema6d);ENSRNOG00000004823(Dock4);ENSRNOG00000005964(Nr4a3);ENSRNOG00000006304(Mdm2);ENSRNOG00000007916(Ptk2);ENSRNOG00000008298(Dock7);ENSRNOG00000010031(Vtn);ENSRNOG00000011471(Fgf9);ENSRNOG00000012002(Iqgap1);ENSRNOG00000012036(Pcsk5);ENSRNOG00000012660(Postn);ENSRNOG000000…
GO:0032769	negative regulation of monooxygenase activity	Biological Process	biological regulation	5	-0.774833	-1.4943	0.0301724	0.247345	ENSRNOG00000002042(Gfi1);ENSRNOG00000003031(Atp2b4);ENSRNOG00000005798(Cav3);ENSRNOG00000008223(Cnr1);ENSRNOG00000008656(Snca);ENSRNOG00000009260(Cnr2);ENSRNOG00000020543(Nosip);ENSRNOG00000023258(Nfkb1);ENSRNOG00000056836(Cav1)
GO:2000738	positive regulation of stem cell differentiation	Biological Process	biological regulation	16	-0.577142	-1.49417	0.042394	0.247354	ENSRNOG00000000012(Tcf15);ENSRNOG00000000569(Vsir);ENSRNOG00000001399(Tbx5);ENSRNOG00000002418(Tgfb2);ENSRNOG00000002607(Sox9);ENSRNOG00000005350(Pwp1);ENSRNOG00000006526(Sema3c);ENSRNOG00000007740(Tacstd2);ENSRNOG00000008191(Hoxb4);ENSRNOG00000009694(Bmp4);ENSRNOG00000010708(Gata4);ENSRNOG00000011946(Ptn);ENSRNOG00000014082(Sp7);ENSRNOG00000014599(Dhx36);ENSRNOG00000017800(Foxc1);ENSRNOG00000020…
GO:0060742	epithelial cell differentiation involved in prostate gland development	Biological Process	developmental process	5	-0.782246	-1.49413	0.023845	0.247131	ENSRNOG00000001924(Tp63);ENSRNOG00000005639(Ar);ENSRNOG00000006845(Psapl1);ENSRNOG00000007077(Fem1b);ENSRNOG00000007491(Hoxb13);ENSRNOG00000009284(Foxa1);ENSRNOG00000016374(Fgfr2);ENSRNOG00000019322(Notch1);ENSRNOG00000054172(Ctnnb1)
GO:0032873	negative regulation of stress-activated MAPK cascade	Biological Process	biological regulation	27	-0.525289	-1.49409	0.0339181	0.246922	ENSRNOG00000001138(Taok3);ENSRNOG00000002755(Pafah1b1);ENSRNOG00000003977(Dusp1);ENSRNOG00000004003(Dusp10);ENSRNOG00000004763(Sirpa);ENSRNOG00000005936(Foxm1);ENSRNOG00000006224(Klhl31);ENSRNOG00000007029(Dnaja1);ENSRNOG00000008176(Nppa);ENSRNOG00000008445(Dact1);ENSRNOG00000008868(Dusp19);ENSRNOG00000009465(Sfrp2);ENSRNOG00000012645(Mecom);ENSRNOG00000013397(Foxo1);ENSRNOG00000014048(Cyld);ENSR…
GO:0046323	glucose import	Biological Process	localization	44	-0.480115	-1.49408	0.0183585	0.246631	ENSRNOG00000000513(Mapk14);ENSRNOG00000001183(Hnf1a);ENSRNOG00000001548(Nfe2l2);ENSRNOG00000001821(Adipoq);ENSRNOG00000003778(Opn3);ENSRNOG00000003870(C1qtnf2);ENSRNOG00000004290(Grb10);ENSRNOG00000004517(Igf1);ENSRNOG00000004678(Itln1);ENSRNOG00000006116(Hk2);ENSRNOG00000006393(Sirt6);ENSRNOG00000007284(Slc2a1);ENSRNOG00000007990(Adipor2);ENSRNOG00000008174(Appl2);ENSRNOG00000009652(Prkci);ENSRN…
GO:0030218	erythrocyte differentiation	Biological Process	biological regulation	89	-0.442036	-1.49381	0.00721649	0.246923	ENSRNOG00000000167(Alas2);ENSRNOG00000000250(Jmjd6);ENSRNOG00000000299(Foxo3);ENSRNOG00000000513(Mapk14);ENSRNOG00000000782(Trim10);ENSRNOG00000001184(Pknox1);ENSRNOG00000001412(Epo);ENSRNOG00000001843(Bcl6);ENSRNOG00000002227(Kit);ENSRNOG00000003164(Pla2g10);ENSRNOG00000003443(Klf1);ENSRNOG00000004444(Ikzf1);ENSRNOG00000004466(Fam210b);ENSRNOG00000004538(Brd1);ENSRNOG00000004571(RGD1563680);ENSR…
GO:0030315	T-tubule	Cellular Component	cell part	15	-0.596696	-1.49374	0.0409938	0.246799	ENSRNOG00000002218(Stbd1);ENSRNOG00000002934(Atp1b1);ENSRNOG00000003031(Atp2b4);ENSRNOG00000003262(Cacng4);ENSRNOG00000005018(Scn2a);ENSRNOG00000005798(Cav3);ENSRNOG00000006365(Asb15);ENSRNOG00000006930(Casq1);ENSRNOG00000007090(Cacna1c);ENSRNOG00000007290(Atp1a2);ENSRNOG00000008865(Stac);ENSRNOG00000009522(Adra1a);ENSRNOG00000011076(Ank2);ENSRNOG00000011782(Got2);ENSRNOG00000012237(Rdx);ENSRNOG0…
GO:0003713	transcription coactivator activity	Molecular Function	transcription regulator activity	166	-0.41896	-1.4936	0.00201005	0.246784	ENSRNOG00000000190(Ep300);ENSRNOG00000000397(Ccar1);ENSRNOG00000000405(Vgll2);ENSRNOG00000000477(Daxx);ENSRNOG00000000989(Bud31);ENSRNOG00000001194(Rrp1b);ENSRNOG00000001297(Prmt2);ENSRNOG00000001585(Nrip1);ENSRNOG00000001598(Usp16);ENSRNOG00000001820(Med21);ENSRNOG00000001862(Ube2l3);ENSRNOG00000002246(Slc30a9);ENSRNOG00000002341(Trim25);ENSRNOG00000002529(Rap2c);ENSRNOG00000002632(Naca);ENSRNOG…
GO:0002446	neutrophil mediated immunity	Biological Process	immune system process	21	-0.548544	-1.49326	0.0227545	0.247282	ENSRNOG00000000994(Stxbp2);ENSRNOG00000001224(Itgb2);ENSRNOG00000001304(Bcr);ENSRNOG00000002045(Anxa3);ENSRNOG00000002802(Cxcl1);ENSRNOG00000005965(Irak4);ENSRNOG00000006873(Dnase1);ENSRNOG00000008372(Vamp7);ENSRNOG00000008409(Myo1f);ENSRNOG00000009175(Jagn1);ENSRNOG00000009291(Dnase1l3);ENSRNOG00000012160(Syk);ENSRNOG00000012172(Spi1);ENSRNOG00000013304(Arg1);ENSRNOG00000013634(Myd88);ENSRNOG000…
GO:0097433	dense body	Cellular Component	cell part	5	-0.785811	-1.49314	0.0258621	0.247283	ENSRNOG00000000934(Piwil1);ENSRNOG00000004200(Sybu);ENSRNOG00000009871(Piwil2);ENSRNOG00000031173(Snd1);ENSRNOG00000034254(Actb);ENSRNOG00000036701(Actg1);ENSRNOG00000053452(LOC100361457);ENSRNOG00000056756(Actn1)
GO:0045475	locomotor rhythm	Biological Process	rhythmic process	9	-0.669614	-1.49279	0.0453939	0.247773	ENSRNOG00000002079(Mapk10);ENSRNOG00000004451(Mc3r);ENSRNOG00000004711(Mta1);ENSRNOG00000005985(Kcnma1);ENSRNOG00000006663(Usp2);ENSRNOG00000007975(Ncoa2);ENSRNOG00000009615(Mtor);ENSRNOG00000014452(Zfhx3);ENSRNOG00000019422(Egr1);ENSRNOG00000020723(Pten);ENSRNOG00000023532(Ankfn1);ENSRNOG00000032381(Naglu);ENSRNOG00000042717(Ciart)
GO:0021879	forebrain neuron differentiation	Biological Process	developmental process	24	-0.535788	-1.49268	0.0332951	0.247698	ENSRNOG00000001284(Uncx);ENSRNOG00000001392(Lhx5);ENSRNOG00000001519(Dlx2);ENSRNOG00000001520(Dlx1);ENSRNOG00000002266(Gsx2);ENSRNOG00000002784(Pou3f4);ENSRNOG00000003694(Prox1);ENSRNOG00000003840(Slit2);ENSRNOG00000004294(Ascl1);ENSRNOG00000004410(Pax6);ENSRNOG00000005049(Tbr1);ENSRNOG00000005130(LOC103693780);ENSRNOG00000005246(Tfap2c);ENSRNOG00000005307(Slc4a10);ENSRNOG00000005776(Bcl11b);ENSR…
GO:0070098	chemokine-mediated signaling pathway	Biological Process	biological regulation	26	-0.528161	-1.49239	0.025522	0.248076	ENSRNOG00000000239(Ccl7);ENSRNOG00000001444(Ccl26);ENSRNOG00000002792(Cxcl2);ENSRNOG00000002829(Ppbp);ENSRNOG00000003305(Cxcr3);ENSRNOG00000003840(Slit2);ENSRNOG00000003866(Cxcr4);ENSRNOG00000006311(Ccr9);ENSRNOG00000006319(Cxcr6);ENSRNOG00000006620(Xcr1);ENSRNOG00000006715(Ccr1);ENSRNOG00000006730(Ccr1l1);ENSRNOG00000006736(Ccr3);ENSRNOG00000007159(Ccl2);ENSRNOG00000007335(Ccl11);ENSRNOG00000007…
GO:0021872	forebrain generation of neurons	Biological Process	developmental process	31	-0.500214	-1.4919	0.0263761	0.248972	ENSRNOG00000001284(Uncx);ENSRNOG00000001392(Lhx5);ENSRNOG00000001519(Dlx2);ENSRNOG00000001520(Dlx1);ENSRNOG00000002266(Gsx2);ENSRNOG00000002784(Pou3f4);ENSRNOG00000003039(Wnt3a);ENSRNOG00000003694(Prox1);ENSRNOG00000003840(Slit2);ENSRNOG00000004294(Ascl1);ENSRNOG00000004410(Pax6);ENSRNOG00000005049(Tbr1);ENSRNOG00000005130(LOC103693780);ENSRNOG00000005246(Tfap2c);ENSRNOG00000005307(Slc4a10);ENSRN…
GO:0005539	glycosaminoglycan binding	Molecular Function	binding	93	-0.439207	-1.49179	0.00412797	0.248922	ENSRNOG00000000236(Zfp207);ENSRNOG00000000239(Ccl7);ENSRNOG00000000552(Col13a1);ENSRNOG00000001607(Adamts1);ENSRNOG00000001622(Impg2);ENSRNOG00000001627(Abi3bp);ENSRNOG00000001809(LOC681544);ENSRNOG00000002052(Ccdc80);ENSRNOG00000002072(Eva1c);ENSRNOG00000002667(Lamc2);ENSRNOG00000002746(Fstl1);ENSRNOG00000002783(Serpinc1);ENSRNOG00000002794(Selp);ENSRNOG00000003121(Rtn4rl1);ENSRNOG00000003566(Ap…
GO:0051272	positive regulation of cellular component movement	Biological Process	biological regulation	353	-0.413277	-1.49177	0	0.248664	ENSRNOG00000000239(Ccl7);ENSRNOG00000000397(Ccar1);ENSRNOG00000000411(Nus1);ENSRNOG00000000439(Ager);ENSRNOG00000000441(Gpsm3);ENSRNOG00000000569(Vsir);ENSRNOG00000000655(Ptprc);ENSRNOG00000000704(Cmklr1);ENSRNOG00000000853(Aif1);ENSRNOG00000000940(Flt1);ENSRNOG00000001068(Rac1);ENSRNOG00000001195(Trpv4);ENSRNOG00000001229(Col18a1);ENSRNOG00000001287(Gper1);ENSRNOG00000001300(P2rx4);ENSRNOG000000…
GO:0030038	contractile actin filament bundle assembly	Biological Process	cellular component organization or biogenesis	70	-0.452195	-1.49161	0.0104712	0.248719	ENSRNOG00000001068(Rac1);ENSRNOG00000001469(Eln);ENSRNOG00000001470(Limk1);ENSRNOG00000001964(Cd47);ENSRNOG00000002171(Phldb2);ENSRNOG00000002318(Limch1);ENSRNOG00000002376(Clasp1);ENSRNOG00000003221(Myoc);ENSRNOG00000003233(Serpinf2);ENSRNOG00000003806(Gpr65);ENSRNOG00000003956(Arhgap6);ENSRNOG00000004057(Ccdc88a);ENSRNOG00000004063(Sh3pxd2b);ENSRNOG00000004414(F11r);ENSRNOG00000004496(Rock2);EN…
GO:0004114	3',5'-cyclic-nucleotide phosphodiesterase activity	Molecular Function	catalytic activity	11	-0.63831	-1.49131	0.0389262	0.249067	ENSRNOG00000000065(Pde6b);ENSRNOG00000001174(Pde9a);ENSRNOG00000005905(Pde4b);ENSRNOG00000005947(Pde6h);ENSRNOG00000010280(Pde8b);ENSRNOG00000011310(Pde10a);ENSRNOG00000011417(Pde3b);ENSRNOG00000012337(Pde1c);ENSRNOG00000013048(Pde7a);ENSRNOG00000013436(Pde7b);ENSRNOG00000014443(Pde5a);ENSRNOG00000016593(Pde6c);ENSRNOG00000017816(Pde6a);ENSRNOG00000019005(Pde8a);ENSRNOG00000019518(Pde4c);ENSRNOG0…
GO:0045953	negative regulation of natural killer cell mediated cytotoxicity	Biological Process	biological regulation	10	-0.658151	-1.49111	0.0396301	0.24922	ENSRNOG00000000723(RT1-CE5);ENSRNOG00000000777(RT1-S3);ENSRNOG00000002578(Serpinb3a);ENSRNOG00000013370(Gfer);ENSRNOG00000019308(Arrb2);ENSRNOG00000020578(Ceacam1);ENSRNOG00000025792(Crk);ENSRNOG00000031443(Havcr2);ENSRNOG00000033772(Serpinb9);ENSRNOG00000038432(Sh2d1b2);ENSRNOG00000038999(RT1-A1);ENSRNOG00000048951(LOC100364500);ENSRNOG00000053638(Clec12b);ENSRNOG00000060246(Klrd1)
GO:0002923	regulation of humoral immune response mediated by circulating immunoglobulin	Biological Process	biological regulation	7	-0.712781	-1.4905	0.0317241	0.250412	ENSRNOG00000000838(Lta);ENSRNOG00000001005(Fcer2);ENSRNOG00000003562(Susd4);ENSRNOG00000003927(Cd55);ENSRNOG00000004062(C4bpa);ENSRNOG00000004125(C4bpb);ENSRNOG00000008416(Gimap5);ENSRNOG00000014124(Nod2);ENSRNOG00000014294(Ptpn6);ENSRNOG00000018257(Hpx);ENSRNOG00000046452(Fcgr2b)
GO:0002886	regulation of myeloid leukocyte mediated immunity	Biological Process	biological regulation	34	-0.498261	-1.4905	0.0232044	0.250096	ENSRNOG00000000777(RT1-S3);ENSRNOG00000000895(Rabgef1);ENSRNOG00000001224(Itgb2);ENSRNOG00000001304(Bcr);ENSRNOG00000001786(Snx4);ENSRNOG00000002802(Cxcl1);ENSRNOG00000002922(Adora2b);ENSRNOG00000004900(Crhr1);ENSRNOG00000006136(Pdpk1);ENSRNOG00000006384(Ddx58);ENSRNOG00000006652(Ddx1);ENSRNOG00000006873(Dnase1);ENSRNOG00000007350(Rac2);ENSRNOG00000007439(Unc13d);ENSRNOG00000007624(Il4);ENSRNOG00…
GO:0043405	regulation of MAP kinase activity	Biological Process	biological regulation	182	-0.422127	-1.48976	0	0.251523	ENSRNOG00000000321(Cd24);ENSRNOG00000000439(Ager);ENSRNOG00000000519(Stk38);ENSRNOG00000000528(Fgd2);ENSRNOG00000000871(Cd40lg);ENSRNOG00000000940(Flt1);ENSRNOG00000001047(Map2k7);ENSRNOG00000001138(Taok3);ENSRNOG00000001312(Pdgfa);ENSRNOG00000001348(Erp29);ENSRNOG00000001515(Map3k20);ENSRNOG00000001708(Dvl3);ENSRNOG00000001776(Muc20);ENSRNOG00000001821(Adipoq);ENSRNOG00000001868(LOC100911248);EN…
GO:0006595	polyamine metabolic process	Biological Process	cellular process	11	-0.631402	-1.48948	0.0379581	0.251887	ENSRNOG00000000585(Amd1);ENSRNOG00000003809(Sat1);ENSRNOG00000005333(Azin1);ENSRNOG00000005424(Odc1);ENSRNOG00000007688(Sms);ENSRNOG00000011078(LOC100912604);ENSRNOG00000011714(Sat2);ENSRNOG00000015953(Oaz2);ENSRNOG00000018838(Paox);ENSRNOG00000019459(Oaz1);ENSRNOG00000021255(Smox);ENSRNOG00000024788(RGD1562036);ENSRNOG00000031915(Hdac10);ENSRNOG00000046379(Srm);ENSRNOG00000051507(Azin2)
GO:0010529	negative regulation of transposition	Biological Process	biological regulation	5	-0.774479	-1.48908	0.0254111	0.252637	ENSRNOG00000000934(Piwil1);ENSRNOG00000001212(Dnmt3l);ENSRNOG00000009871(Piwil2);ENSRNOG00000012946(Mov10);ENSRNOG00000015478(Aicda);ENSRNOG00000015813(Ubr2);ENSRNOG00000016629(Tut7);ENSRNOG00000032101(Morc1);ENSRNOG00000036671(Tex19.2);ENSRNOG00000036683(Sirt7);ENSRNOG00000043106(Btbd18);ENSRNOG00000052062(Tut4);ENSRNOG00000053631(Tdrd9)
GO:0060076	excitatory synapse	Cellular Component	synapse	15	-0.588641	-1.48882	0.0385078	0.252936	ENSRNOG00000000010(Cbln1);ENSRNOG00000003206(Actr3);ENSRNOG00000003365(Cadm3);ENSRNOG00000003812(Nlgn3);ENSRNOG00000004049(Baiap2);ENSRNOG00000004276(Itga3);ENSRNOG00000004890(Adcy8);ENSRNOG00000005369(Kcnj3);ENSRNOG00000005905(Pde4b);ENSRNOG00000006174(Grid2);ENSRNOG00000007645(Kcnj9);ENSRNOG00000008098(Lrrc4);ENSRNOG00000011945(Cyfip1);ENSRNOG00000012362(Cacng3);ENSRNOG00000014006(Neto1);ENSRNO…
GO:0070884	regulation of calcineurin-NFAT signaling cascade	Biological Process	biological regulation	18	-0.56233	-1.48882	0.0356265	0.252619	ENSRNOG00000001178(Sppl3);ENSRNOG00000002833(Gsk3b);ENSRNOG00000003031(Atp2b4);ENSRNOG00000004517(Igf1);ENSRNOG00000004742(Chp1);ENSRNOG00000004964(Erbb3);ENSRNOG00000005690(Lmcd1);ENSRNOG00000007821(Dyrk2);ENSRNOG00000007982(Slc9a1);ENSRNOG00000009615(Mtor);ENSRNOG00000011879(Nfat5);ENSRNOG00000012323(Cherp);ENSRNOG00000012618(Efhb);ENSRNOG00000014815(Myoz2);ENSRNOG00000016866(Fhl2);ENSRNOG00000…
GO:0043551	regulation of phosphatidylinositol 3-kinase activity	Biological Process	biological regulation	32	-0.504579	-1.48861	0.0273038	0.25277	ENSRNOG00000000940(Flt1);ENSRNOG00000002244(Pdgfra);ENSRNOG00000003243(Wdr81);ENSRNOG00000007422(Vav2);ENSRNOG00000008180(Lyn);ENSRNOG00000008587(Tek);ENSRNOG00000008965(Socs2);ENSRNOG00000009912(Fgr);ENSRNOG00000009972(Rara);ENSRNOG00000010421(Wdr91);ENSRNOG00000011377(Socs4);ENSRNOG00000011873(Atg14);ENSRNOG00000013036(Epha8);ENSRNOG00000013536(Cdc42);ENSRNOG00000013669(Pik3r4);ENSRNOG000000141…
GO:0006821	chloride transport	Biological Process	localization	34	-0.497914	-1.4875	0.0284464	0.255111	ENSRNOG00000000041(Slc26a1);ENSRNOG00000000219(Ano10);ENSRNOG00000000512(Slc26a8);ENSRNOG00000000728(Clic2);ENSRNOG00000001679(Gabrr3);ENSRNOG00000001742(Clcn2);ENSRNOG00000002265(Casr);ENSRNOG00000002327(Gabrb1);ENSRNOG00000002336(Gabra4);ENSRNOG00000002349(Gabra2);ENSRNOG00000002360(Gabrg1);ENSRNOG00000002391(Glra4);ENSRNOG00000002862(Clcn5);ENSRNOG00000002953(P2ry4);ENSRNOG00000003241(Gabrg2);…
GO:0045444	fat cell differentiation	Biological Process	developmental process	152	-0.424862	-1.48739	0.00101112	0.255051	ENSRNOG00000000138(Glis1);ENSRNOG00000000190(Ep300);ENSRNOG00000000456(Psmb8);ENSRNOG00000000503(Ppard);ENSRNOG00000000513(Mapk14);ENSRNOG00000000529(Pim1);ENSRNOG00000000599(Lama4);ENSRNOG00000000640(Egr2);ENSRNOG00000000704(Cmklr1);ENSRNOG00000000809(Atat1);ENSRNOG00000000906(Medag);ENSRNOG00000000967(Aacs);ENSRNOG00000001001(Retn);ENSRNOG00000001004(Ncor2);ENSRNOG00000001195(Trpv4);ENSRNOG0000…
GO:0007350	blastoderm segmentation	Biological Process	developmental process	12	-0.616476	-1.48723	0.0378788	0.255122	ENSRNOG00000004018(Tdrd5);ENSRNOG00000005642(Frs2);ENSRNOG00000008706(Tbx3);ENSRNOG00000010744(Nrp1);ENSRNOG00000011526(Pcsk6);ENSRNOG00000011947(Tifab);ENSRNOG00000014678(Fzd5);ENSRNOG00000014750(Tasor);ENSRNOG00000014753(Tcf7l1);ENSRNOG00000015618(Wnt5a);ENSRNOG00000017704(Sema3f);ENSRNOG00000021657(Pld6);ENSRNOG00000022405(Neurog1);ENSRNOG00000023337(Sema3a);ENSRNOG00000031232(Nrp2)
GO:0048545	response to steroid hormone	Biological Process	response to stimulus	187	-0.420802	-1.48716	0.00100503	0.25496	ENSRNOG00000000158(Cdo1);ENSRNOG00000000165(Pfkfb1);ENSRNOG00000000190(Ep300);ENSRNOG00000000299(Foxo3);ENSRNOG00000000464(Rxrb);ENSRNOG00000000477(Daxx);ENSRNOG00000000521(Cdkn1a);ENSRNOG00000000556(Nodal);ENSRNOG00000000853(Aif1);ENSRNOG00000000968(Rnf6);ENSRNOG00000000989(Bud31);ENSRNOG00000001004(Ncor2);ENSRNOG00000001287(Gper1);ENSRNOG00000001297(Prmt2);ENSRNOG00000001476(Cldn4);ENSRNOG00000…
GO:1903963	arachidonate transport	Biological Process	localization	10	-0.652334	-1.48704	0.0331126	0.254922	ENSRNOG00000001153(Pla2g1b);ENSRNOG00000001551(Atp5pf);ENSRNOG00000002657(Pla2g4a);ENSRNOG00000003164(Pla2g10);ENSRNOG00000008129(Pla2r1);ENSRNOG00000008428(Drd2);ENSRNOG00000011011(Nmb);ENSRNOG00000012160(Syk);ENSRNOG00000014081(Nmur2);ENSRNOG00000016647(Pla2g2c);ENSRNOG00000016798(Pla2g2f);ENSRNOG00000016826(Pla2g2d);ENSRNOG00000016838(Pla2g5);ENSRNOG00000016945(Pla2g2a);ENSRNOG00000017469(Anxa…
GO:1904407	positive regulation of nitric oxide metabolic process	Biological Process	biological regulation	25	-0.528234	-1.48656	0.0416667	0.255701	ENSRNOG00000000053(Crp);ENSRNOG00000000763(RT1-M3-1);ENSRNOG00000000842(Ddah2);ENSRNOG00000000853(Aif1);ENSRNOG00000001224(Itgb2);ENSRNOG00000002146(Pkd2);ENSRNOG00000002161(Tlr6);ENSRNOG00000004649(Il1b);ENSRNOG00000007468(Ifng);ENSRNOG00000008620(Smad3);ENSRNOG00000008837(Ass1);ENSRNOG00000009822(Tlr2);ENSRNOG00000009907(Mmp8);ENSRNOG00000010278(Il6);ENSRNOG00000010522(Tlr4);ENSRNOG00000012280(…
GO:0031098	stress-activated protein kinase signaling cascade	Biological Process	biological regulation	163	-0.423516	-1.48653	0.00100908	0.255454	ENSRNOG00000000439(Ager);ENSRNOG00000000513(Mapk14);ENSRNOG00000000515(Mapk13);ENSRNOG00000000528(Fgd2);ENSRNOG00000000871(Cd40lg);ENSRNOG00000001047(Map2k7);ENSRNOG00000001138(Taok3);ENSRNOG00000001195(Trpv4);ENSRNOG00000001480(Ncf1);ENSRNOG00000001515(Map3k20);ENSRNOG00000001708(Dvl3);ENSRNOG00000001849(Mapk1);ENSRNOG00000002079(Mapk10);ENSRNOG00000002161(Tlr6);ENSRNOG00000002192(Rell1);ENSRNOG…
GO:1990841	promoter-specific chromatin binding	Molecular Function	binding	42	-0.480365	-1.48618	0.0217155	0.255966	ENSRNOG00000000190(Ep300);ENSRNOG00000000323(Prdm1);ENSRNOG00000000604(Hdac2);ENSRNOG00000001620(Prdm15);ENSRNOG00000002735(Dhx9);ENSRNOG00000005606(Med1);ENSRNOG00000005615(Gadd45a);ENSRNOG00000006048(Ezh2);ENSRNOG00000006689(Chd7);ENSRNOG00000006921(Rbl1);ENSRNOG00000007200(Ikzf3);ENSRNOG00000007261(Gli2);ENSRNOG00000008360(Pcgf1);ENSRNOG00000008830(Nfe2l1);ENSRNOG00000009568(Hdac1);ENSRNOG0000…
GO:2000846	regulation of corticosteroid hormone secretion	Biological Process	biological regulation	7	-0.70742	-1.48606	0.0437158	0.255928	ENSRNOG00000002937(Ren);ENSRNOG00000003259(C1qtnf1);ENSRNOG00000004900(Crhr1);ENSRNOG00000006622(Cry1);ENSRNOG00000007478(Cry2);ENSRNOG00000010349(Ghrl);ENSRNOG00000012686(Pomc);ENSRNOG00000012703(Crh);ENSRNOG00000013717(Bmp6);ENSRNOG00000015156(Gal);ENSRNOG00000016654(Galr1);ENSRNOG00000018346(Agtr1a);ENSRNOG00000018445(Agt);ENSRNOG00000030124(Ptpn11);ENSRNOG00000050006(Agtr2)
GO:0005684	U2-type spliceosomal complex	Cellular Component	cell part	82	-0.446364	-1.48602	0.00305499	0.255721	ENSRNOG00000000523(Ppil1);ENSRNOG00000000581(Cdc40);ENSRNOG00000000663(Tfip11);ENSRNOG00000000988(Xab2);ENSRNOG00000000989(Bud31);ENSRNOG00000002818(Eftud2);ENSRNOG00000002835(Luc7l3);ENSRNOG00000003495(Prpf8);ENSRNOG00000003844(Dhx15);ENSRNOG00000004091(Cwc25);ENSRNOG00000004864(Prpf40a);ENSRNOG00000004967(Snrpb2);ENSRNOG00000005218(Sf3a1);ENSRNOG00000005556(Snrpf);ENSRNOG00000006001(Luc7l2);ENS…
GO:0010765	positive regulation of sodium ion transport	Biological Process	biological regulation	14	-0.592422	-1.48598	0.04125	0.255495	ENSRNOG00000001128(Tesc);ENSRNOG00000001931(Fgf12);ENSRNOG00000002537(Wnk3);ENSRNOG00000002934(Atp1b1);ENSRNOG00000004438(Cntn1);ENSRNOG00000004742(Chp1);ENSRNOG00000007982(Slc9a1);ENSRNOG00000009288(Fgf14);ENSRNOG00000011227(Atp1b2);ENSRNOG00000011501(Atp1b3);ENSRNOG00000015049(Scn5a);ENSRNOG00000016684(Wnk2);ENSRNOG00000017927(Drd4);ENSRNOG00000018052(Cnksr3);ENSRNOG00000018569(Ahcyl1);ENSRNOG0…
GO:0001837	epithelial to mesenchymal transition	Biological Process	developmental process	97	-0.436088	-1.48558	0.00410678	0.256164	ENSRNOG00000000386(Pbld1);ENSRNOG00000000442(Notch4);ENSRNOG00000000604(Hdac2);ENSRNOG00000001228(Pofut2);ENSRNOG00000001652(Erg);ENSRNOG00000002093(Tgfbr3);ENSRNOG00000002171(Phldb2);ENSRNOG00000002376(Clasp1);ENSRNOG00000002418(Tgfb2);ENSRNOG00000002434(Tmem100);ENSRNOG00000002538(Epb41l5);ENSRNOG00000002607(Sox9);ENSRNOG00000002833(Gsk3b);ENSRNOG00000003645(Hnrnpab);ENSRNOG00000003897(Col1a1);…
GO:0072538	T-helper 17 type immune response	Biological Process	response to stimulus	14	-0.599424	-1.48552	0.0250941	0.255979	ENSRNOG00000003170(Nlrp3);ENSRNOG00000003254(Il23a);ENSRNOG00000005747(Il27ra);ENSRNOG00000007624(Il4);ENSRNOG00000008588(Batf);ENSRNOG00000009131(Zc3h12a);ENSRNOG00000009196(Rc3h2);ENSRNOG00000009427(Tbx21);ENSRNOG00000010278(Il6);ENSRNOG00000011702(Foxp3);ENSRNOG00000015082(Nlrp10);ENSRNOG00000015382(Arid5a);ENSRNOG00000016883(Entpd7);ENSRNOG00000017181(Malt1);ENSRNOG00000017348(Il2);ENSRNOG000…
GO:0050730	regulation of peptidyl-tyrosine phosphorylation	Biological Process	biological regulation	141	-0.421424	-1.48551	0.0030426	0.255665	ENSRNOG00000000321(Cd24);ENSRNOG00000000596(Fyn);ENSRNOG00000000604(Hdac2);ENSRNOG00000000655(Ptprc);ENSRNOG00000001224(Itgb2);ENSRNOG00000001312(Pdgfa);ENSRNOG00000001412(Epo);ENSRNOG00000001480(Ncf1);ENSRNOG00000001527(Cd80);ENSRNOG00000001720(Hes1);ENSRNOG00000001809(LOC681544);ENSRNOG00000001821(Adipoq);ENSRNOG00000002014(Stap1);ENSRNOG00000002227(Kit);ENSRNOG00000002278(Tec);ENSRNOG000000025…
[truncated: 8,559 more rows]

## Sheet: GSEA_KEGG
Supplementary Data 2. Gene set enrichment analysis of hepatic transcriptomics in control and darkness rats.
ID	Name	KEGG_A_class	KEGG_B_class	SIZE	ES	NES	NOM p-val	FDR q-val	Genes
[truncated: 334 more rows]
