# Supplementary material for: Alleviation of Limosilactobacillus reuteri in polycystic ovary syndrome protects against circadian dysrhythmia-induced dyslipidemia via capric acid and GALR1 signaling
Source: NPJ Biofilms Microbiomes. 2023 Jul 8;9:47. doi: 10.1038/s41522-023-00415-2 (PMC10329655; doi:10.1038/s41522-023-00415-2)
Supplement: Supplementary file 5 — Supplementary Data 3 [file 41522_2023_415_MOESM5_ESM.xlsx]

## Sheet: Supplementary Data 3
Supplementary Data 3. Relative abundance of bacteria at different levels in 24 faecal samples of L. reuteri-treated rat model.
Taxonomy	Control_1	Control_2	Control_3	Control_4	Control_5	Control_6	Control_7	Control_8	Dark_1	Dark_2	Dark_3	Dark_4	Dark_5	Dark_6	Dark_7	Dark_8	DL.reuteri_1	DL.reuteri_2	DL.reuteri_3	DL.reuteri_4	DL.reuteri_5	DL.reuteri_6	DL.reuteri_7	DL.reuteri_8
p__Firmicutes	0.23726	0.517689	0.762635	0.342272	0.557876	0.288186	0.747262	0.493718	0.593816	0.413309	0.494139	0.374491	0.702688	0.436122	0.621262	0.779833	0.523024	0.499649	0.62579	0.367261	0.506423	0.576864	0.508388	0.495999
p__Bacteroidetes	0.728064	0.403306	0.166889	0.603784	0.400639	0.681419	0.149621	0.445002	0.378387	0.558332	0.461428	0.584515	0.244455	0.533483	0.355573	0.170048	0.420609	0.46771	0.34164	0.61326	0.450056	0.370385	0.431981	0.479714
p__Proteobacteria	0.00951144	0.0155833	0.0545416	0.0110206	0.0214446	0.00400112	0.0605082	0.00614207	0.00835322	0.0138284	0.0107399	0.0104591	0.0237962	0.00659834	0.0100379	0.0280781	0.0159694	0.0111961	0.0126702	0.00512425	0.00856381	0.0300084	0.00831812	0.00624737
p__Actinobacteria	0.00775656	0.0382564	0.00119332	0.0181103	0.00505405	0.0138635	0.00505405	0.029131	0.00501895	0.00347466	0.00459778	0.00779166	0.00603678	0.00614207	0.00365015	0.00368524	0.00312368	0.000982732	0.00126351	0.00171978	0.00200056	0.00126351	0.00122841	0.00164959
p__Other	0.00701951	0.0102836	0.00417661	0.0101432	0.00684403	0.00393093	0.00768637	0.00421171	0.00368524	0.00589639	0.00473817	0.00652815	0.00312368	0.00642286	0.00333427	0.00501895	0.00765127	0.00473817	0.00480837	0.0058262	0.0071599	0.0072301	0.0127053	0.00912537
p__Tenericutes	0.00129861	0.00112312	0.00238663	0.000842342	0.00350976	0.00186017	0.00687912	0.00680893	0.000807244	0.00298329	0.00245683	0.00940615	0.0071599	0.00747578	0.00249193	0.00186017	0.00617717	0.0117577	0.00508915	0.00231644	0.0109855	0.0104591	0.0170574	0.0028429
p__Spirochaetae	0.0057911	0.0104591	0.00540503	0.0101783	0.00263232	0.000210585	0.0170223	0.00459778	0.000245683	0.000982732	0.00368524	0.000912537	0.00782676	0.000421171	0.00171978	0.00884459	0.00326407	0.000105293	0.000982732	0.00231644	0.00347466	0.00221115	0.0134073	0.000105293
p__Verrucomicrobia	7.01951e-05	0.000210585	3.50976e-05	7.01951e-05	0.000666854	0.00466798	0.00014039	0.00129861	0.00624737	3.50976e-05	0.0153727	0.000596659	0.000842342	0.00122841	0.000280781	3.50976e-05	0.00884459	0.00129861	0.00350976	7.01951e-05	0.00708971	7.01951e-05	7.01951e-05	0.000421171
p__Saccharibacteria	0.000947634	0.00122841	0.000666854	0.0014039	0.000631756	0.000877439	0.00112312	0.00365015	0.00210585	0.000737049	0.00108802	0.00245683	0.00319388	0.00122841	0.00105293	0.00217605	0.00200056	0.00164959	0.00193037	0.000842342	0.001439	0.000701951	0.000561561	0.000456268
p__Cyanobacteria	0.000491366	0.000315878	7.01951e-05	0.000456268	0.000526464	0.000386073	0.00193037	0.00122841	0.000912537	0.000245683	0.00129861	0.00238663	0.000245683	0.000386073	0.000421171	0.00014039	0.00835322	0.000631756	0.00207076	0.000947634	0.00122841	0.000421171	0.00368524	0.00280781
p__Elusimicrobia	0.00168468	0.0014039	0.000105293	0.0015092	7.01951e-05	0.000596659	0.000175488	0.00400112	0.00014039	0.00014039	0.000105293	0.000175488	0.000421171	0.000421171	0.000105293	7.01951e-05	0.000877439	7.01951e-05	0.00014039	0.000210585	0.00136881	0.000105293	0.00245683	0.000631756
p__Deferribacteres	7.01951e-05	7.01951e-05	0.00108802	7.01951e-05	3.50976e-05	0	0.00259722	3.50976e-05	0.000245683	3.50976e-05	0.000280781	0.000175488	0.000175488	0	7.01951e-05	0.000210585	0.000105293	0.000210585	0.000105293	7.01951e-05	0.000175488	0.000280781	0.000105293	0
p__Lentisphaerae	3.50976e-05	7.01951e-05	0	0.00014039	7.01951e-05	0	0	0.000175488	3.50976e-05	0	7.01951e-05	0.000105293	3.50976e-05	7.01951e-05	0	0	0	0	0	3.50976e-05	3.50976e-05	0	3.50976e-05	0
p__Planctomycetes	0	0	0.000772147	0	0	0	0	0	0	0	0	0	0	0	0	0	0	0	0	0	0	0	0	0
p__Chloroflexi	0	0	3.50976e-05	0	0	0	0	0	0	0	0	0	0	0	0	0	0	0	0	0	0	0	0	0
c__Clostridia	0.180998	0.387477	0.745227	0.23754	0.520602	0.231328	0.712481	0.432156	0.550541	0.385477	0.445529	0.35782	0.668433	0.386249	0.599045	0.758002	0.490138	0.466728	0.605082	0.32553	0.477151	0.552927	0.491541	0.4549
c__Bacteroidia	0.72666	0.402394	0.166433	0.602906	0.400007	0.681174	0.148989	0.444721	0.377615	0.557244	0.460515	0.583778	0.244104	0.532816	0.355082	0.169486	0.420329	0.467219	0.341429	0.612804	0.449249	0.368033	0.430542	0.479433
c__Bacilli	0.0469606	0.0682297	0.00849361	0.0761617	0.00824793	0.0393795	0.00365015	0.0493823	0.00708971	0.00845851	0.00596659	0.00624737	0.00961673	0.00614207	0.00442229	0.00129861	0.0230591	0.0282886	0.005756	0.0174435	0.0213744	0.0151622	0.00744069	0.0350976
c__Erysipelotrichia	0.00368524	0.0435912	0.00186017	0.018356	0.0173733	0.013653	0.00157939	0.00754598	0.0302892	0.0133722	0.0371683	0.00740559	0.0158992	0.0375544	0.0148814	0.00368524	0.00207076	0.00270251	0.00203566	0.0207427	0.00224624	0.00586129	0.00259722	0.00133371
c__Deltaproteobacteria	0.0072652	0.012951	0.0430647	0.00712481	0.0188474	0.00329917	0.0491015	0.00396603	0.00529973	0.0103538	0.00522954	0.0043521	0.0216201	0.00400112	0.00754598	0.02699	0.00849361	0.00652815	0.0100379	0.00424681	0.00536993	0.0144251	0.00508915	0.00280781
c__Other	0.0102836	0.0244279	0.0086691	0.0181454	0.0128106	0.00701951	0.0151271	0.00600168	0.00891478	0.00944125	0.00884459	0.00877439	0.00698442	0.0118279	0.00593149	0.0120034	0.0108802	0.00698442	0.00789695	0.0085989	0.00989752	0.0117226	0.0184613	0.011512
c__Actinobacteria	0.00656325	0.0368524	0.000596659	0.0169872	0.00354485	0.0126351	0.00393093	0.0274814	0.00414151	0.00200056	0.00365015	0.00708971	0.00343956	0.00470307	0.00277271	0.00119332	0.00154429	0.000631756	0.000315878	0.00112312	0.00122841	0.000947634	0.000877439	0.000666854
c__Mollicutes	0.00129861	0.00112312	0.00238663	0.000842342	0.00350976	0.00186017	0.00687912	0.00680893	0.000807244	0.00298329	0.00245683	0.00940615	0.0071599	0.00747578	0.00249193	0.00186017	0.00617717	0.0117577	0.00508915	0.00231644	0.0109855	0.0104591	0.0170574	0.0028429
c__Spirochaetes	0.0057911	0.0104591	0.00540503	0.0101783	0.00263232	0.000210585	0.0170223	0.00459778	0.000245683	0.000982732	0.00368524	0.000912537	0.00782676	0.000421171	0.00171978	0.00884459	0.00326407	0.000105293	0.000982732	0.00231644	0.00347466	0.00221115	0.0134073	0.000105293
c__Negativicutes	0.00368524	0.00512425	0.00301839	0.00301839	0.00638776	0.000982732	0.0227432	0.00312368	0.001439	0.00354485	0.00228134	0.0015092	0.00522954	0.0015092	0.000842342	0.010424	0.00484346	0.000210585	0.0100379	0.00126351	0.00375544	0.000807244	0.00249193	0.00256212
c__Epsilonproteobacteria	0.00101783	0.0014741	0.0108451	0.00178998	0.00157939	0.000280781	0.0111961	0.001439	0.00231644	0.000561561	0.00393093	0.00354485	0.001439	0.000386073	0.00210585	0.000982732	0.00540503	0.00393093	0.001439	0.000175488	0.00256212	0.0142145	0.00101783	0.00108802
c__Verrucomicrobiae	7.01951e-05	0.000175488	3.50976e-05	0	0.000666854	0.00463288	0.000105293	0.00119332	0.00624737	3.50976e-05	0.0153025	0.000561561	0.000842342	0.00119332	0.000280781	0	0.00880949	0.00129861	0.00350976	7.01951e-05	0.00701951	3.50976e-05	0	0.000421171
c__Unknown_Class	0.000947634	0.00122841	0.000666854	0.00136881	0.000631756	0.000877439	0.00112312	0.00365015	0.00210585	0.000737049	0.00108802	0.00245683	0.00319388	0.00122841	0.00105293	0.00217605	0.00200056	0.00164959	0.00193037	0.000842342	0.0014039	0.000701951	0.000561561	0.000456268
c__Melainabacteria	0.000491366	0.000315878	7.01951e-05	0.000456268	0.000491366	0.000350976	0.00193037	0.00122841	0.000912537	0.000245683	0.00129861	0.00238663	0.000245683	0.000210585	0.000421171	0.00014039	0.00835322	0.000631756	0.00207076	0.000947634	0.00122841	0.000421171	0.00368524	0.00277271
c__Coriobacteriia	0.00119332	0.0014039	0.000596659	0.00112312	0.0015092	0.00122841	0.00112312	0.00164959	0.000877439	0.0014741	0.000947634	0.000701951	0.00259722	0.001439	0.000877439	0.00249193	0.00157939	0.000350976	0.000947634	0.000596659	0.000772147	0.000315878	0.000350976	0.000982732
c__Gammaproteobacteria	0.000737049	0.000877439	0.000280781	0.00189527	0.000175488	0.000175488	3.50976e-05	0.00014039	0.000386073	0.00280781	0.000631756	0.00203566	0.000561561	0.00161449	0.000245683	7.01951e-05	0.000596659	0.000526464	0.000631756	0.000596659	0.000386073	0.000631756	0.000280781	0.00203566
c__Elusimicrobia	0.00168468	0.0014039	0.000105293	0.0015092	7.01951e-05	0.000596659	0.000175488	0.00400112	0.00014039	0.00014039	0.000105293	0.000175488	0.000421171	0.000421171	0.000105293	7.01951e-05	0.000877439	7.01951e-05	0.00014039	0.000210585	0.00136881	0.000105293	0.00245683	0.000631756
c__Alphaproteobacteria	0.000491366	3.50976e-05	0	0.000105293	0.000526464	0	0.000175488	0.000561561	0.000350976	0.000105293	0.000912537	0.000526464	0.00014039	0.000456268	0.000105293	3.50976e-05	0.001439	0.000175488	0.000561561	3.50976e-05	0.000245683	0.000666854	0.00182507	0.000315878
c__Deferribacteres	7.01951e-05	7.01951e-05	0.00105293	7.01951e-05	3.50976e-05	0	0.00259722	3.50976e-05	0.000245683	3.50976e-05	0.000280781	0.000175488	0.000175488	0	7.01951e-05	0.000210585	0.000105293	0.000210585	0.000105293	7.01951e-05	0.000175488	0.000280781	0.000105293	0
c__Betaproteobacteria	0	0.000210585	0.000350976	0.000105293	0.000245683	0.000245683	0	3.50976e-05	0	0	3.50976e-05	0	3.50976e-05	7.01951e-05	0	0	0	0	0	3.50976e-05	0	3.50976e-05	0.000105293	0
c__Lentisphaeria	3.50976e-05	7.01951e-05	0	0.00014039	7.01951e-05	0	0	0.000175488	3.50976e-05	0	7.01951e-05	0.000105293	3.50976e-05	7.01951e-05	0	0	0	0	0	3.50976e-05	3.50976e-05	0	3.50976e-05	0
c__Planctomycetacia	0	0	0.000701951	0	0	0	0	0	0	0	0	0	0	0	0	0	0	0	0	0	0	0	0	0
c__Opitutae	0	3.50976e-05	0	7.01951e-05	0	3.50976e-05	3.50976e-05	0.000105293	0	0	7.01951e-05	3.50976e-05	0	3.50976e-05	0	3.50976e-05	3.50976e-05	0	0	0	7.01951e-05	3.50976e-05	7.01951e-05	0
c__Chloroplast	0	0	0	0	3.50976e-05	3.50976e-05	0	0	0	0	0	0	0	0.000175488	0	0	0	0	0	0	0	0	0	3.50976e-05
c__Flavobacteriia	7.01951e-05	7.01951e-05	0	0.000105293	0	0	0	0	0	0	0	0	0	0	0	0	0	0	0	0	0	0	0	0
c__Phycisphaerae	0	0	7.01951e-05	0	0	0	0	0	0	0	0	0	0	0	0	0	0	0	0	0	0	0	0	0
c__Caldilineae	0	0	3.50976e-05	0	0	0	0	0	0	0	0	0	0	0	0	0	0	0	0	0	0	0	0	0
c__Deferribacteres_Incertae_Sedis	0	0	3.50976e-05	0	0	0	0	0	0	0	0	0	0	0	0	0	0	0	0	0	0	0	0	0
o__Clostridiales	0.180963	0.387337	0.74477	0.23754	0.520251	0.231293	0.71227	0.43177	0.55019	0.385442	0.445493	0.357328	0.667977	0.385722	0.598729	0.757721	0.489506	0.466341	0.604731	0.32539	0.476976	0.55205	0.491436	0.454759
o__Bacteroidales	0.726555	0.402394	0.166362	0.602801	0.400007	0.681174	0.148989	0.444616	0.377615	0.557244	0.46048	0.583778	0.244104	0.532781	0.355082	0.169486	0.420223	0.467219	0.341429	0.612804	0.449179	0.367963	0.430542	0.479433
o__Erysipelotrichales	0.00368524	0.0435912	0.00186017	0.018356	0.0173733	0.013653	0.00157939	0.00754598	0.0302892	0.0133722	0.0371683	0.00740559	0.0158992	0.0375544	0.0148814	0.00368524	0.00207076	0.00270251	0.00203566	0.0207427	0.00224624	0.00586129	0.00259722	0.00133371
o__Lactobacillales	0.0335182	0.0175839	0.00835322	0.0235856	0.00624737	0.0265689	0.00329917	0.025165	0.00589639	0.00758108	0.0042819	0.0057911	0.00663344	0.00463288	0.00178998	0.000982732	0.00649305	0.0275165	0.00515934	0.0153025	0.0184613	0.0117928	0.00386073	0.0343605
o__Desulfovibrionales	0.0072652	0.012951	0.0430647	0.00712481	0.0188474	0.00329917	0.0491015	0.00396603	0.00529973	0.0103538	0.00522954	0.0043521	0.0216201	0.00400112	0.00754598	0.02699	0.00849361	0.00652815	0.0100379	0.00424681	0.00536993	0.0144251	0.00508915	0.00280781
o__Other	0.0108451	0.0263583	0.00919556	0.0207076	0.0134775	0.00775656	0.0154429	0.00701951	0.00933595	0.00947634	0.00905517	0.00930086	0.00754598	0.0126351	0.00624737	0.0123192	0.0116875	0.00737049	0.00824793	0.00912537	0.0104591	0.0134073	0.0190229	0.0116524
o__Bacillales	0.0130563	0.0494525	0.00014039	0.050365	0.00193037	0.0123894	0.000350976	0.0239365	0.00112312	0.000877439	0.00161449	0.000456268	0.002878	0.001439	0.00263232	0.000315878	0.016531	0.000772147	0.000596659	0.00178998	0.00277271	0.00305349	0.00354485	0.000737049
o__Spirochaetales	0.0057911	0.0104591	0.00540503	0.0101783	0.00263232	0.000210585	0.0170223	0.00459778	0.000245683	0.000982732	0.00368524	0.000912537	0.00782676	0.000421171	0.00171978	0.00884459	0.00326407	0.000105293	0.000982732	0.00231644	0.00347466	0.00221115	0.0134073	0.000105293
o__Selenomonadales	0.00368524	0.00512425	0.00301839	0.00301839	0.00638776	0.000982732	0.0227432	0.00312368	0.001439	0.00354485	0.00228134	0.0015092	0.00522954	0.0015092	0.000842342	0.010424	0.00484346	0.000210585	0.0100379	0.00126351	0.00375544	0.000807244	0.00249193	0.00256212
o__Corynebacteriales	0.00470307	0.0275867	0.000561561	0.0137582	3.50976e-05	0.0117226	0.00393093	0.0241471	3.50976e-05	0	3.50976e-05	0	0.00014039	3.50976e-05	3.50976e-05	3.50976e-05	7.01951e-05	7.01951e-05	0	0	0.000526464	0.000245683	0.000842342	0.000350976
o__Mollicutes_RF9	0.000877439	0.000807244	0.00196546	0.000421171	0.00235154	0.00112312	0.00193037	0.00157939	0.000631756	0.00259722	0.00175488	0.008634	0.00687912	0.00638776	0.00200056	0.00157939	0.00389583	0.0114769	0.00459778	0.00231644	0.00298329	0.00329917	0.00701951	0.00105293
o__Campylobacterales	0.00101783	0.0014741	0.0108451	0.00178998	0.00157939	0.000280781	0.0111961	0.001439	0.00231644	0.000561561	0.00393093	0.00354485	0.001439	0.000386073	0.00210585	0.000982732	0.00540503	0.00393093	0.001439	0.000175488	0.00256212	0.0142145	0.00101783	0.00108802
o__Verrucomicrobiales	7.01951e-05	0.000175488	3.50976e-05	0	0.000666854	0.00463288	0.000105293	0.00119332	0.00624737	3.50976e-05	0.0153025	0.000561561	0.000842342	0.00119332	0.000280781	0	0.00880949	0.00129861	0.00350976	7.01951e-05	0.00701951	3.50976e-05	0	0.000421171
o__Anaeroplasmatales	0.000280781	0.00014039	0.000421171	0.000245683	0.000386073	0.000491366	0.00477327	0.00515934	0.00014039	0.000350976	3.50976e-05	0.000210585	0.000280781	0.000982732	0.000386073	0.000280781	0.00221115	0.000280781	0.000491366	0	0.00744069	0.00656325	0.00926576	0.00168468
o__Bifidobacteriales	0.00168468	0.00614207	0	0.000842342	0.00315878	0.000386073	0	0.000877439	0.00357995	0.00157939	0.00347466	0.00610698	0.00238663	0.00277271	0.00256212	0.00115822	0	0	0	0	0	0.000666854	0	0.000280781
o__Unknown_Order	0.000947634	0.00122841	0.000701951	0.00136881	0.000631756	0.000877439	0.00112312	0.00365015	0.00210585	0.000737049	0.00108802	0.00245683	0.00319388	0.00122841	0.00105293	0.00217605	0.00200056	0.00164959	0.00193037	0.000842342	0.0014039	0.000701951	0.000561561	0.000456268
o__Gastranaerophilales	0.000491366	0.000315878	7.01951e-05	0.000456268	0.000491366	0.000350976	0.00193037	0.00122841	0.000912537	0.000245683	0.00129861	0.00238663	0.000245683	0.000210585	0.000421171	0.00014039	0.00835322	0.000631756	0.00207076	0.000947634	0.00122841	0.000421171	0.00368524	0.00277271
o__Coriobacteriales	0.00119332	0.0014039	0.000596659	0.00112312	0.0015092	0.00122841	0.00112312	0.00164959	0.000877439	0.0014741	0.000947634	0.000701951	0.00259722	0.001439	0.000877439	0.00249193	0.00157939	0.000350976	0.000947634	0.000596659	0.000772147	0.000315878	0.000350976	0.000982732
o__Micrococcales	0.000175488	0.00277271	3.50976e-05	0.00224624	0.000350976	0.000526464	0	0.00238663	0.000526464	0.000421171	0.00014039	0.000982732	0.000912537	0.00189527	0.000175488	0	0.0014741	0.000561561	0.000315878	0.00112312	0.000701951	3.50976e-05	3.50976e-05	3.50976e-05
o__Elusimicrobiales	0.00168468	0.0014039	0.000105293	0.0015092	7.01951e-05	0.000596659	0.000175488	0.00400112	0.00014039	0.00014039	0.000105293	0.000175488	0.000421171	0.000421171	0.000105293	7.01951e-05	0.000877439	7.01951e-05	0.00014039	0.000210585	0.00136881	0.000105293	0.00245683	0.000631756
o__Enterobacteriales	0.000280781	3.50976e-05	0.000280781	0.000561561	7.01951e-05	7.01951e-05	3.50976e-05	0	0.000210585	0.00256212	0.000315878	0.00178998	0.000561561	0.000807244	0.000175488	7.01951e-05	0.000350976	0.000386073	0.000456268	0.000526464	0.000245683	0.000175488	3.50976e-05	0.00164959
o__Rhodospirillales	0.000491366	3.50976e-05	0	0.000105293	0.000526464	0	0.000175488	0.000561561	0.000350976	0.000105293	0.000912537	0.000526464	0.00014039	0.000456268	0.000105293	3.50976e-05	0.001439	0.000175488	0.000561561	3.50976e-05	0.000245683	0.000666854	0.00171978	0.000315878
o__Deferribacterales	7.01951e-05	7.01951e-05	0.00105293	7.01951e-05	3.50976e-05	0	0.00259722	3.50976e-05	0.000245683	3.50976e-05	0.000280781	0.000175488	0.000175488	0	7.01951e-05	0.000210585	0.000105293	0.000210585	0.000105293	7.01951e-05	0.000175488	0.000280781	0.000105293	0
o__NB1-n	0.000105293	0.000175488	0	0.000175488	0.000772147	0.000245683	0.000105293	3.50976e-05	3.50976e-05	3.50976e-05	0.000666854	0.000561561	0	3.50976e-05	0.000105293	0	7.01951e-05	0	0	0	0.000456268	0.000245683	0.000631756	0.000105293
o__Pasteurellales	0	3.50976e-05	0	3.50976e-05	0.000105293	0.000105293	0	0.00014039	0.000175488	0.000245683	0.000245683	0.000245683	0	0.000807244	7.01951e-05	0	0.000210585	0.00014039	0.000105293	7.01951e-05	0.00014039	0.000456268	0.000245683	0.000386073
o__Pseudomonadales	0.000456268	0.000807244	0	0.00129861	0	0	0	0	0	0	7.01951e-05	0	0	0	0	0	3.50976e-05	0	7.01951e-05	0	0	0	0	0
o__Victivallales	3.50976e-05	7.01951e-05	0	0.00014039	7.01951e-05	0	0	0.000175488	3.50976e-05	0	7.01951e-05	0.000105293	3.50976e-05	7.01951e-05	0	0	0	0	0	3.50976e-05	3.50976e-05	0	3.50976e-05	0
o__Brocadiales	0	0	0.000701951	0	0	0	0	0	0	0	0	0	0	0	0	0	0	0	0	0	0	0	0	0
o__Rhodocyclales	0	0	0.000280781	0	0	0	0	0	0	0	0	0	0	0	0	0	0	0	0	0	0	0	0	0
o__Boechera_gunnisoniana	0	0	0	0	3.50976e-05	3.50976e-05	0	0	0	0	0	0	0	0.000175488	0	0	0	0	0	0	0	0	0	3.50976e-05
o__Flavobacteriales	7.01951e-05	7.01951e-05	0	0.000105293	0	0	0	0	0	0	0	0	0	0	0	0	0	0	0	0	0	0	0	0
o__Burkholderiales	0	0	7.01951e-05	7.01951e-05	0	0	0	0	0	0	3.50976e-05	0	3.50976e-05	0	0	0	0	0	0	0	0	0	0	0
o__Phycisphaerales	0	0	7.01951e-05	0	0	0	0	0	0	0	0	0	0	0	0	0	0	0	0	0	0	0	0	0
o__Caldilineales	0	0	3.50976e-05	0	0	0	0	0	0	0	0	0	0	0	0	0	0	0	0	0	0	0	0	0
f__Bacteroidales_S24-7_group	0.300119	0.317528	0.139057	0.30047	0.288502	0.587604	0.107469	0.265092	0.260915	0.431805	0.272568	0.390917	0.19058	0.429138	0.248736	0.145866	0.169591	0.376913	0.24628	0.439351	0.237681	0.267408	0.291801	0.227362
f__Lachnospiraceae	0.0639478	0.151692	0.511898	0.11684	0.27685	0.0898498	0.454408	0.193317	0.257827	0.162502	0.218658	0.114734	0.306367	0.158852	0.236979	0.483399	0.243963	0.264741	0.296329	0.142847	0.235084	0.319774	0.278675	0.205531
f__Ruminococcaceae	0.106451	0.180717	0.204654	0.088832	0.193002	0.115225	0.231293	0.209146	0.178612	0.177278	0.139513	0.198231	0.312825	0.174049	0.287905	0.238628	0.215955	0.175242	0.280781	0.151516	0.204654	0.184473	0.16731	0.215008
f__Prevotellaceae	0.306718	0.0252001	0.00835322	0.199003	0.0645795	0.0380107	0.015829	0.102309	0.060438	0.0578057	0.0973256	0.110979	0.0138635	0.0372385	0.0520497	0.00442229	0.191282	0.0378703	0.0480135	0.113646	0.144918	0.046048	0.0628247	0.183209
f__Other	0.124	0.103397	0.0449951	0.127755	0.0724063	0.0696336	0.0533483	0.0801629	0.0684403	0.0776007	0.0906219	0.0922364	0.0672118	0.0936403	0.0592798	0.0513126	0.0781974	0.061526	0.0664397	0.0712832	0.0848659	0.0800225	0.111716	0.0861996
f__Peptostreptococcaceae	0.00203566	0.0315176	0.00101783	0.0155131	0.0201109	0.011863	0.00235154	0.00919556	0.0840587	0.0240067	0.0606135	0.0130212	0.0168117	0.0237962	0.0440475	0.00547522	0.00554542	0.00958164	0.00480837	0.0164959	0.00947634	0.0125649	0.00343956	0.00831812
f__Erysipelotrichaceae	0.00368524	0.0435912	0.00186017	0.018356	0.0173733	0.013653	0.00157939	0.00754598	0.0302892	0.0133722	0.0371683	0.00740559	0.0158992	0.0375544	0.0148814	0.00368524	0.00207076	0.00270251	0.00203566	0.0207427	0.00224624	0.00586129	0.00259722	0.00133371
f__Desulfovibrionaceae	0.0072652	0.012951	0.0430647	0.00712481	0.0187772	0.00329917	0.0490664	0.00396603	0.00529973	0.0103538	0.00522954	0.0043521	0.0216201	0.00400112	0.00754598	0.02699	0.00849361	0.00652815	0.0100379	0.00424681	0.00536993	0.01439	0.00508915	0.00280781
f__Lactobacillaceae	0.0214797	0.0107048	0.00708971	0.00775656	0.00558051	0.0164959	0.000842342	0.012951	0.00558051	0.00628247	0.00382564	0.0042819	0.00610698	0.00361505	0.0014741	0.000842342	0.00178998	0.0267093	0.00449249	0.0144251	0.0167064	0.00958164	0.00308859	0.0191633
f__Bacteroidaceae	0.00916047	0.00122841	0.00336937	0.00449249	0.00252703	0.0015092	0.00308859	0.00638776	0.00877439	0.0085989	0.0144602	0.014039	0.0014039	0.001439	0.0106346	0.000561561	0.00803734	0.0116524	0.00463288	0.00480837	0.00498386	0.00473817	0.0112312	0.00758108
f__Christensenellaceae	0.00200056	0.00414151	0.00189527	0.00621227	0.00336937	0.002878	0.00249193	0.00610698	0.00400112	0.00403622	0.00368524	0.0126	0.00515934	0.00891478	0.00403622	0.00379054	0.00263232	0.00336937	0.00259722	0.00312368	0.00480837	0.00259722	0.0109153	0.00386073
f__Spirochaetaceae	0.0057911	0.0104591	0.00540503	0.0101783	0.00263232	0.000210585	0.0170223	0.00459778	0.000245683	0.000982732	0.00368524	0.000912537	0.00782676	0.000421171	0.00171978	0.00884459	0.00326407	0.000105293	0.000982732	0.00231644	0.00347466	0.00221115	0.0134073	0.000105293
f__Veillonellaceae	0.00368524	0.00512425	0.0028429	0.00298329	0.00621227	0.000982732	0.0227432	0.00312368	0.001439	0.00354485	0.00210585	0.0015092	0.00512425	0.0015092	0.000842342	0.010424	0.00484346	0.000175488	0.00996771	0.00112312	0.00372034	0.000807244	0.00249193	0.00249193
f__Corynebacteriaceae	0.00466798	0.0275165	0.000561561	0.0137582	0	0.011512	0.00368524	0.0238313	0	0	0	0	0	0	0	0	0	0	0	0	0.000491366	0.000245683	0.000772147	0.000280781
f__Staphylococcaceae	0.00263232	0.0118981	3.50976e-05	0.00505405	0.00186017	0.007195	0.000175488	0.0137933	0.000982732	0.000596659	0.00161449	0.000421171	0.00263232	0.00133371	0.00263232	0.000315878	0.0153025	0.000631756	0.000596659	0.00175488	0.00256212	0.00277271	0.00343956	0.000666854
f__Helicobacteraceae	0.00101783	0.0014741	0.0108451	0.00178998	0.00157939	0.000280781	0.0111961	0.001439	0.00231644	0.000561561	0.00393093	0.00354485	0.001439	0.000386073	0.00210585	0.000982732	0.00540503	0.00393093	0.001439	0.000175488	0.00256212	0.0142145	0.00101783	0.00108802
f__Planococcaceae	0.00751088	0.0199354	7.01951e-05	0.0304998	0	0.00336937	7.01951e-05	0.00824793	0	0	0	0	0	0	0	0	0.000456268	7.01951e-05	0	0	7.01951e-05	0.000105293	3.50976e-05	0
f__Porphyromonadaceae	0.00189527	0.00115822	0.00101783	0.00189527	0.00273761	0.00115822	0.00280781	0.00480837	0.00312368	0.00270251	0.00487856	0.00277271	0.00200056	0.00196546	0.00343956	0.00115822	0.00280781	0.0029482	0.001439	0.00154429	0.00280781	0.00831812	0.00361505	0.00301839
f__Family_XIII	0.00196546	0.00217605	0.00245683	0.00196546	0.00189527	0.00186017	0.00238663	0.00175488	0.00245683	0.00312368	0.00200056	0.00263232	0.00347466	0.00249193	0.00329917	0.00326407	0.0015092	0.0015092	0.00305349	0.00129861	0.00154429	0.00178998	0.0014039	0.00470307
f__Verrucomicrobiaceae	7.01951e-05	0.000175488	3.50976e-05	0	0.000666854	0.00459778	0.000105293	0.00119332	0.00621227	3.50976e-05	0.0152674	0.000561561	0.000842342	0.00119332	0.000280781	0	0.00880949	0.00129861	0.00350976	7.01951e-05	0.00701951	3.50976e-05	0	0.000421171
f__Clostridiaceae_1	0.000421171	0.00256212	7.01951e-05	0.00119332	0.00400112	0.00161449	7.01951e-05	0.00210585	0.00628247	0.00214095	0.00687912	0.00410642	0.00270251	0.00280781	0.00540503	0.00112312	0.0014039	0.00014039	0.000526464	0.0015092	0.000701951	0.000877439	0.000315878	0.000245683
f__Anaeroplasmataceae	0.000280781	0.00014039	0.000421171	0.000245683	0.000386073	0.000491366	0.00477327	0.00515934	0.00014039	0.000350976	3.50976e-05	0.000210585	0.000280781	0.000982732	0.000386073	0.000280781	0.00221115	0.000280781	0.000491366	0	0.00744069	0.00656325	0.00926576	0.00168468
f__Clostridiales_vadinBB60_group	0.000596659	0.000631756	0.00161449	0.000456268	0.00256212	0.000421171	0.0014039	0.001439	0.00133371	0.000245683	0.00238663	0.000421171	0.00217605	0.000982732	0.00322898	0.000596659	0.00477327	0.00115822	0.00122841	0.000105293	0.00515934	0.00414151	0.00372034	0.0014741
f__Bifidobacteriaceae	0.00168468	0.00614207	0	0.000842342	0.00315878	0.000386073	0	0.000877439	0.00357995	0.00157939	0.00347466	0.00610698	0.00238663	0.00277271	0.00256212	0.00115822	0	0	0	0	0	0.000666854	0	0.000280781
f__Unknown_Family	0.000947634	0.00122841	0.000701951	0.00136881	0.000631756	0.000877439	0.00112312	0.00365015	0.00210585	0.000737049	0.00108802	0.00245683	0.00319388	0.00122841	0.00105293	0.00217605	0.00200056	0.00164959	0.00193037	0.000842342	0.0014039	0.000701951	0.000561561	0.000456268
f__Streptococcaceae	0.000280781	0.000386073	0.00014039	0.000526464	0.000280781	0.000596659	0.00014039	0.000421171	0.000210585	0.00115822	0.000315878	0.00136881	0.000491366	0.000912537	0.000315878	0.000105293	0.00452759	0.000807244	0.000631756	0.000666854	0.0015092	0.00196546	0.00014039	0.0146006
f__Carnobacteriaceae	0.00589639	0.00301839	0.000350976	0.00673873	7.01951e-05	0.00515934	0.00126351	0.00796715	0	0	0	3.50976e-05	0	0	0	0	0	0	0	0	3.50976e-05	3.50976e-05	0.000561561	0.00014039
f__Rikenellaceae	0.000701951	0.000737049	0.00133371	0.000877439	0.00154429	0.000912537	0.00122841	0.00214095	0.00119332	0.00112312	0.00217605	0.00224624	0.000772147	0.000772147	0.00164959	0.000561561	0.00119332	0.00136881	0.000491366	0.000912537	0.00245683	0.00171978	0.0015092	0.000491366
f__Bacillaceae	0.00249193	0.011161	3.50976e-05	0.010775	0	0.00115822	0.000105293	0.00136881	0	0	0	0	0	0	0	0	0	0	0	0	0	7.01951e-05	3.50976e-05	0
f__Coriobacteriaceae	0.00119332	0.0014039	0.000596659	0.00112312	0.0015092	0.00122841	0.00112312	0.00164959	0.000877439	0.0014741	0.000947634	0.000701951	0.00259722	0.001439	0.000877439	0.00249193	0.00157939	0.000350976	0.000947634	0.000596659	0.000772147	0.000315878	0.000350976	0.000982732
f__uncultured_rumen_bacterium	0.000561561	0.000280781	0.000105293	0.000456268	0.000456268	0.000421171	0.001439	0.000842342	0.000421171	0.00014039	0.000737049	0.0014039	0.000315878	0.000315878	0.000386073	0.000175488	0.00540503	0.00224624	0.00164959	0.000772147	0.000912537	0.000280781	0.00221115	0.00231644
f__Peptococcaceae	0.000315878	0.000737049	0.000526464	0.000561561	0.00196546	0.000456268	0.000807244	0.00122841	0.000877439	0.00157939	0.00133371	0.000561561	0.000807244	0.000701951	0.00122841	0.000596659	0.00136881	0.000737049	0.00154429	0.00101783	0.000631756	0.00157939	0.000737049	0.000701951
f__Aerococcaceae	0.00466798	0.00273761	0.000737049	0.00470307	0.000210585	0.00301839	0.00101783	0.00375544	0.000105293	0.000105293	3.50976e-05	0	0	0	0	0	3.50976e-05	0	0	0.00014039	0.000105293	0.00014039	7.01951e-05	7.01951e-05
f__Elusimicrobiaceae	0.00168468	0.0014039	0.000105293	0.0015092	7.01951e-05	0.000596659	0.000175488	0.00400112	0.00014039	0.00014039	0.000105293	0.000175488	0.000421171	0.000421171	0.000105293	7.01951e-05	0.000877439	7.01951e-05	0.00014039	0.000210585	0.00136881	0.000105293	0.00245683	0.000631756
f__Micrococcaceae	0.00014039	0.00157939	3.50976e-05	0.00193037	0.000350976	0.000526464	0	0.00238663	0.000526464	0.000421171	0.00014039	0.000982732	0.000912537	0.00189527	0.000175488	0	0.0014741	0.000561561	0.000315878	0.00112312	0.000701951	3.50976e-05	3.50976e-05	3.50976e-05
f__Enterobacteriaceae	0.000280781	3.50976e-05	0.000280781	0.000561561	7.01951e-05	7.01951e-05	3.50976e-05	0	0.000210585	0.00256212	0.000315878	0.00178998	0.000561561	0.000807244	0.000175488	7.01951e-05	0.000350976	0.000386073	0.000456268	0.000526464	0.000245683	0.000175488	3.50976e-05	0.00164959
f__Rhodospirillaceae	0.000491366	3.50976e-05	0	0.000105293	0.000526464	0	0.000175488	0.000561561	0.000350976	0.000105293	0.000912537	0.000526464	0.00014039	0.000456268	0.000105293	3.50976e-05	0.001439	0.000175488	0.000561561	3.50976e-05	0.000245683	0.000666854	0.00171978	0.000315878
f__Deferribacteraceae	7.01951e-05	7.01951e-05	0.00105293	7.01951e-05	3.50976e-05	0	0.00259722	3.50976e-05	0.000245683	3.50976e-05	0.000280781	0.000175488	0.000175488	0	7.01951e-05	0.000210585	0.000105293	0.000210585	0.000105293	7.01951e-05	0.000175488	0.000280781	0.000105293	0
f__uncultured_Bacillales_bacterium	0.000105293	0.000175488	0	0.000175488	0.000772147	0.000245683	0.000105293	3.50976e-05	3.50976e-05	3.50976e-05	0.000666854	0.000561561	0	3.50976e-05	0.000105293	0	7.01951e-05	0	0	0	0.000456268	0.000245683	0.000631756	0.000105293
f__Enterococcaceae	0.000350976	0.000491366	0	0.00315878	3.50976e-05	0	0	3.50976e-05	0	0	0	0	3.50976e-05	7.01951e-05	0	0	0.00014039	0	3.50976e-05	0	7.01951e-05	7.01951e-05	0	0
f__uncultured_Lachnospiraceae_bacterium	0	0	0	0	0.000105293	0	3.50976e-05	0.000105293	0	0.00014039	7.01951e-05	0.000386073	0	0.000280781	0.000105293	3.50976e-05	0.000386073	0.00126351	0.000421171	0.00014039	3.50976e-05	0.000631756	0	0
f__Pasteurellaceae	0	3.50976e-05	0	3.50976e-05	0.000105293	0.000105293	0	0.00014039	0.000175488	0.000245683	0.000245683	0.000245683	0	0.000807244	7.01951e-05	0	0.000210585	0.00014039	0.000105293	7.01951e-05	0.00014039	0.000456268	0.000245683	0.000386073
f__Defluviitaleaceae	0.000105293	0.00014039	3.50976e-05	0.00014039	0.000105293	0.00014039	0	0.000245683	0	0.000245683	0.000105293	0	7.01951e-05	0.000280781	0	0.000105293	7.01951e-05	0.000350976	0.000386073	0.000245683	7.01951e-05	3.50976e-05	0	7.01951e-05
f__Moraxellaceae	0.000456268	0.000807244	0	0.00129861	0	0	0	0	0	0	7.01951e-05	0	0	0	0	0	3.50976e-05	0	7.01951e-05	0	0	0	0	0
f__uncultured_Paenibacillaceae_bacterium	3.50976e-05	0	0.000105293	0	0.00014039	0	3.50976e-05	7.01951e-05	0	0.00014039	0	0.000105293	0.000315878	7.01951e-05	0	3.50976e-05	0.000245683	0.000245683	0.000421171	0.000175488	0.000105293	0.000175488	7.01951e-05	0
f__Nocardiaceae	0	7.01951e-05	0	0	3.50976e-05	0.000210585	0.000245683	0.000315878	0	0	3.50976e-05	0	0.00014039	3.50976e-05	3.50976e-05	3.50976e-05	7.01951e-05	7.01951e-05	0	0	3.50976e-05	0	7.01951e-05	7.01951e-05
f__uncultured_Firmicutes_bacterium	0	0	3.50976e-05	0	0	0.00014039	0.00014039	3.50976e-05	0.000105293	0	0.000350976	7.01951e-05	0.000245683	0	3.50976e-05	0.00014039	0	0.000105293	0	0	3.50976e-05	0	0	0
f__Victivallaceae	3.50976e-05	7.01951e-05	0	0.00014039	7.01951e-05	0	0	0.000175488	3.50976e-05	0	7.01951e-05	0.000105293	3.50976e-05	7.01951e-05	0	0	0	0	0	3.50976e-05	3.50976e-05	0	3.50976e-05	0
f__Dermabacteraceae	3.50976e-05	0.000596659	0	0.00014039	0	0	0	0	0	0	0	0	0	0	0	0	0	0	0	0	0	0	0	0
f__Brevibacteriaceae	0	0.000596659	0	0.00014039	0	0	0	0	0	0	0	0	0	0	0	0	0	0	0	0	0	0	0	0
f__Brocadiaceae	0	0	0.000701951	0	0	0	0	0	0	0	0	0	0	0	0	0	0	0	0	0	0	0	0	0
f__Family_XI	0	0	0	3.50976e-05	3.50976e-05	0	0	7.01951e-05	0	0.000105293	0	3.50976e-05	0	7.01951e-05	0	0	3.50976e-05	7.01951e-05	0	3.50976e-05	0	3.50976e-05	0	0
f__uncultured_Erysipelotrichi_bacterium	0	0	3.50976e-05	0	7.01951e-05	0	0	7.01951e-05	0	0	0	0	0	0	0	0	3.50976e-05	0	3.50976e-05	0	3.50976e-05	7.01951e-05	3.50976e-05	3.50976e-05
f__Eubacteriaceae	0	0	0	0	0	0	0	7.01951e-05	3.50976e-05	0	0	0	0	3.50976e-05	3.50976e-05	3.50976e-05	0	0	7.01951e-05	0	7.01951e-05	0	0	7.01951e-05
f__uncultured_Mollicutes_bacterium	0	3.50976e-05	0	0	0	0	0	0	0	0	0	3.50976e-05	0	3.50976e-05	0	0	0	0.000105293	0	0	0	0	0.000105293	0
f__Rhodocyclaceae	0	0	0.000280781	0	0	0	0	0	0	0	0	0	0	0	0	0	0	0	0	0	0	0	0	0
f__Boechera_gunnisoniana	0	0	0	0	3.50976e-05	3.50976e-05	0	0	0	0	0	0	0	0.000175488	0	0	0	0	0	0	0	0	0	3.50976e-05
f__Flavobacteriaceae	7.01951e-05	7.01951e-05	0	0.000105293	0	0	0	0	0	0	0	0	0	0	0	0	0	0	0	0	0	0	0	0
f__Alcaligenaceae	0	0	0	7.01951e-05	0	0	0	0	0	0	3.50976e-05	0	3.50976e-05	0	0	0	0	0	0	0	0	0	0	0
f__unidentified_rumen_bacterium_RF9	0	0	0	0	0	0	0	0	0	0	0	0	0	0	0	0	0	0	0	0	0	0	0.000105293	0
f__Leuconostocaceae	0	3.50976e-05	0	0	0	0	0	0	0	0	3.50976e-05	0	0	0	0	0	0	0	0	0	0	0	0	0
f__Burkholderiaceae	0	0	7.01951e-05	0	0	0	0	0	0	0	0	0	0	0	0	0	0	0	0	0	0	0	0	0
f__Phycisphaeraceae	0	0	7.01951e-05	0	0	0	0	0	0	0	0	0	0	0	0	0	0	0	0	0	0	0	0	0
f__uncultured_bacterium_adhufec202	0	0	0	0	0	0	0	7.01951e-05	0	0	0	0	0	0	0	0	0	0	0	0	0	0	0	0
f__uncultured_Cryptanaerobacter_sp.	0	0	0	0	0	0	0	0	0	0	0	3.50976e-05	0	0	0	0	0	0	0	0	0	0	0	0
f__Caldilineaceae	0	0	3.50976e-05	0	0	0	0	0	0	0	0	0	0	0	0	0	0	0	0	0	0	0	0	0
f__Firmicutes_bacterium_CAG:822	0	0	0	3.50976e-05	0	0	0	0	0	0	0	0	0	0	0	0	0	0	0	0	0	0	0	0
g__Other	0.571845	0.484592	0.533483	0.574266	0.516496	0.357293	0.462726	0.442615	0.532184	0.499614	0.515303	0.4549	0.489225	0.49649	0.462726	0.581672	0.51969	0.416749	0.487611	0.485575	0.548224	0.516496	0.497719	0.515478
g__uncultured_Bacteroidales_bacterium	0.147831	0.183876	0.0839885	0.147971	0.12951	0.387723	0.056121	0.14046	0.150463	0.170925	0.141338	0.205461	0.0820581	0.188228	0.112207	0.0661238	0.108627	0.222729	0.148779	0.218728	0.118946	0.181525	0.204163	0.159238
g__Lachnospiraceae_NK4A136_group	0.00894988	0.0152323	0.138074	0.007195	0.0705812	0.0181103	0.185069	0.0507511	0.0703706	0.0316931	0.0555946	0.0317633	0.0773199	0.0306051	0.0588937	0.100344	0.0642988	0.0890425	0.0469255	0.0312017	0.0349572	0.0405026	0.0675277	0.0390987
g__Ruminococcaceae_UCG-014	0.0180402	0.0279377	0.021936	0.00737049	0.0382564	0.0236909	0.0164608	0.0570336	0.054682	0.0290257	0.0373789	0.0604731	0.0318686	0.0448547	0.133897	0.035975	0.0779517	0.0696336	0.101853	0.0538748	0.0632107	0.0423628	0.0311315	0.0566124
g__mouse_gut_metagenome	0.0324653	0.0266391	0.0141092	0.0283588	0.0471009	0.051067	0.0123192	0.0350976	0.024814	0.0942019	0.0334831	0.0400814	0.0272357	0.0740559	0.037414	0.0233399	0.00533483	0.0398357	0.0139688	0.0585778	0.0336937	0.00803734	0.0146357	0.00761617
g__Ruminococcus_1	0.00673873	0.0177243	0.00810754	0.00368524	0.0312368	0.0172329	0.0147761	0.0446441	0.0195844	0.019058	0.0138284	0.0329215	0.0682297	0.0153376	0.0296224	0.0118981	0.0120385	0.0168117	0.0232346	0.019795	0.0389232	0.0349221	0.0368524	0.0252352
g__Alloprevotella	0.079496	0.00382564	0.00221115	0.053243	0.00368524	0.0107399	0.00178998	0.035624	0.0072652	0.0106697	0.0239365	0.0275516	0.00350976	0.00677383	0.0175488	0.000421171	0.0484346	0.0120385	0.0157237	0.0107048	0.00421171	0.00919556	0.0137232	0.0372736
g__uncultured	0.00968693	0.0146006	0.0290608	0.0171978	0.0107048	0.00680893	0.0418714	0.0102134	0.00898498	0.0147761	0.00916047	0.00621227	0.0197248	0.00930086	0.0114067	0.0289555	0.0178647	0.018707	0.0224624	0.00740559	0.00961673	0.00747578	0.00659834	0.0129159
g__Ruminiclostridium_9	0.00768637	0.0114418	0.0176892	0.00673873	0.0157939	0.00536993	0.0300786	0.00926576	0.0103538	0.0113716	0.00835322	0.00849361	0.0349221	0.00961673	0.0103889	0.0206023	0.0072652	0.0087042	0.0154429	0.0058262	0.00982732	0.0108802	0.00561561	0.0087042
g__Desulfovibrio	0.00701951	0.0126351	0.0418363	0.00691422	0.0181805	0.00322898	0.0461533	0.00375544	0.00529973	0.0102836	0.00508915	0.00424681	0.0209182	0.00393093	0.00730029	0.0261126	0.00824793	0.00645795	0.00965183	0.00417661	0.00529973	0.0143198	0.00501895	0.00266742
g__Turicibacter	0.00266742	0.0416257	0.00136881	0.0177243	0.0151972	0.012214	0.00108802	0.00691422	0.00739681	0.00265864	0.00894111	0.00135126	0.00351853	0.0079847	0.0031851	0.000842342	0.00133371	0.00101783	0.00119332	0.0194792	0.00189527	0.00526464	0.00182507	0.00101783
g__Lactobacillus	0.0214797	0.0107048	0.00708971	0.00775656	0.00558051	0.0164959	0.000842342	0.012951	0.00558051	0.00628247	0.00382564	0.0042819	0.00610698	0.00361505	0.0014741	0.000842342	0.00178998	0.0267093	0.00449249	0.0144251	0.0166713	0.00958164	0.00308859	0.019058
g__Ruminiclostridium_6	0.00705461	0.0110206	0.0111961	0.00680893	0.0190229	0.0014741	0.0154078	0.00666854	0.00449249	0.00782676	0.00445739	0.00498386	0.00529973	0.00393093	0.00228134	0.0131967	0.00817773	0.00340446	0.00852871	0.00178998	0.00319388	0.00877439	0.00393093	0.00217605
g__[Eubacterium]_coprostanoligenes_group	0.00477327	0.00754598	0.000947634	0.00249193	0.00484346	0.0163204	0.00157939	0.0127404	0.00586129	0.00687912	0.00477327	0.0100028	0.0137232	0.00733539	0.0139688	0.00280781	0.00856381	0.00171978	0.00909027	0.0125298	0.00607188	0.00280781	0.00178998	0.00463288
g__Oscillospira	0.00789695	0.0206725	0.0161098	0.00382564	0.00684403	0.00171978	0.010073	0.00357995	0.0028429	0.00522954	0.00280781	0.00400112	0.0126	0.0043521	0.00336937	0.0137582	0.00793205	0.00600168	0.00993261	0.00491366	0.0043872	0.002878	0.00343956	0.00463288
g__Bacteroides	0.00916047	0.00122841	0.00336937	0.00449249	0.00252703	0.0015092	0.00308859	0.00638776	0.00877439	0.0085989	0.0144602	0.014039	0.0014039	0.001439	0.0106346	0.000561561	0.00803734	0.0116524	0.00463288	0.00480837	0.00498386	0.00473817	0.0112312	0.00758108
g__Ruminococcaceae_UCG-010	0.00375544	0.00445739	0.00189527	0.00508915	0.00845851	0.00687912	0.00193037	0.00547522	0.00680893	0.00659834	0.00754598	0.00940615	0.00986242	0.00635266	0.0157237	0.00540503	0.00228134	0.00315878	0.00333427	0.00494876	0.00301839	0.00898498	0.00617717	0.00357995
g__Christensenellaceae_R-7_group	0.00182507	0.00379054	0.00161449	0.00600168	0.00249193	0.00242173	0.00221115	0.0057911	0.00365015	0.00386073	0.00343956	0.0122841	0.00463288	0.00856381	0.00368524	0.00347466	0.00242173	0.00322898	0.00235154	0.0029482	0.00463288	0.00228134	0.0106697	0.00368524
g__Corynebacterium_1	0.00459778	0.0271655	0.000561561	0.013653	0	0.0114067	0.00368524	0.0237962	0	0	0	0	0	0	0	0	0	0	0	0	0.000491366	0.000245683	0.000772147	0.000280781
g__Treponema_2	0.00403622	0.00708971	0.00445739	0.00793205	0.00252703	0.000175488	0.0162853	0.00252703	0.000245683	0.000842342	0.00319388	0.000842342	0.00533483	0.000350976	0.000982732	0.00803734	0.00207076	7.01951e-05	0.000912537	0.00210585	0.00263232	0.00154429	0.011512	0.000105293
g__Roseburia	0.000175488	0.000105293	0.00663344	0.000807244	0.00136881	0.000737049	0.00796715	0.00270251	0.00108802	0.00101783	0.000561561	0.00512425	0.00940615	0.000666854	0.00326407	0.00308859	0.0072652	0.005756	0.0119683	0.001439	0.00238663	0.00375544	0.000210585	0.00298329
g__Ruminiclostridium_5	0.00270251	0.00322898	0.00772147	0.00249193	0.0029482	0.0014741	0.0085989	0.00182507	0.00101783	0.00484346	0.00168468	0.00196546	0.00393093	0.00382564	0.00178998	0.0144602	0.00119332	0.00101783	0.00298329	0.0014039	0.00115822	0.00108802	0.000456268	0.00108802
g__Helicobacter	0.00101783	0.0014741	0.0108451	0.00178998	0.00157939	0.000280781	0.0111961	0.001439	0.00231644	0.000561561	0.00393093	0.00354485	0.001439	0.000386073	0.00210585	0.000982732	0.00540503	0.00393093	0.001439	0.000175488	0.00256212	0.0141794	0.00101783	0.00108802
g__Ruminococcaceae_NK4A214_group	0.00122841	0.001439	0.00252703	0.0015092	0.00171978	0.00126351	0.00484346	0.0043872	0.00122841	0.000912537	0.000842342	0.00677383	0.00133371	0.00698442	0.00161449	0.00480837	0.0028429	0.00161449	0.00375544	0.000526464	0.0029482	0.00178998	0.00210585	0.00224624
g__Lachnoclostridium	0.000807244	0.00266742	0.00361505	0.00171978	0.00189527	0.000701951	0.00491366	0.00182507	0.00210585	0.00357995	0.00315878	0.000947634	0.00333427	0.00108802	0.00242173	0.00484346	0.00175488	0.00228134	0.00480837	0.00164959	0.0014039	0.00365015	0.00136881	0.00386073
g__Staphylococcus	0.000105293	0.0072652	0	0.000491366	0.00168468	0.00350976	0	0.00547522	0.000982732	0.000596659	0.00161449	0.000421171	0.00259722	0.00133371	0.00263232	0.000315878	0.0152674	0.000631756	0.000596659	0.00175488	0.00252703	0.00259722	0.00252703	0.000631756
g__[Eubacterium]_ruminantium_group	0	0.00221115	0	0	0	0	0	0	0	0	3.50976e-05	0.000105293	0.00014039	0	0	0	0	3.50976e-05	3.50976e-05	0	0.0156886	0.0176892	0.0142847	0.00379054
g__Akkermansia	7.01951e-05	0.000175488	3.50976e-05	0	0.000666854	0.00456268	0.000105293	0.00119332	0.00621227	3.50976e-05	0.0151972	0.000561561	0.000842342	0.00119332	0.000280781	0	0.00877439	0.00129861	0.00347466	7.01951e-05	0.00701951	3.50976e-05	0	0.000421171
g__Ruminococcaceae_UCG-013	0.00168468	0.00115822	0.00119332	0.000807244	0.00126351	0.00157939	0.00235154	0.00259722	0.00115822	0.00365015	0.00122841	0.00386073	0.00119332	0.00161449	0.0029131	0.00129861	0.00386073	0.00182507	0.00614207	0.000456268	0.00389583	0.00119332	0.000912537	0.0042819
g__Clostridium_sensu_stricto_1	0.000386073	0.00249193	7.01951e-05	0.00108802	0.00389583	0.00161449	7.01951e-05	0.00210585	0.00614207	0.00175488	0.00684403	0.00403622	0.00263232	0.00263232	0.00508915	0.00112312	0.00014039	0.00014039	7.01951e-05	0.00136881	0.000666854	0.000877439	0.000280781	0.00014039
g__Ruminococcus_2	3.50976e-05	7.01951e-05	0	0	0	0	0.00014039	0.000280781	0	0	0	0.00108802	0	0	0	3.50976e-05	0.0014741	0.00119332	0.00442229	0.00540503	0.00108802	7.01951e-05	0.00133371	0.0286747
g__Ruminococcaceae_UCG-009	0.00112312	0.00178998	0.0014741	0.00105293	0.000807244	0.00122841	0.00189527	0.00133371	0.00249193	0.00266742	0.00242173	0.0014741	0.00554542	0.00126351	0.00256212	0.00189527	0.00108802	0.00196546	0.002878	0.000772147	0.00136881	0.00182507	0.000772147	0.0014741
g__Anaeroplasma	0.000280781	0.00014039	0.000421171	0.000245683	0.000386073	0.000491366	0.00477327	0.00515934	0.00014039	0.000350976	3.50976e-05	0.000210585	0.000280781	0.000982732	0.000386073	0.000280781	0.00221115	0.000280781	0.000491366	0	0.00744069	0.00656325	0.00926576	0.00168468
g__Anaerotruncus	0.0015092	0.00322898	0.00136881	0.00252703	0.00224624	0.000701951	0.00122841	0.00136881	0.00168468	0.00196546	0.00101783	0.00119332	0.00421171	0.00126351	0.0029482	0.000912537	0.00101783	0.00122841	0.00182507	0.000737049	0.00112312	0.00193037	0.00203566	0.000701951
g__Ruminococcaceae_UCG-005	0.000596659	0.00207076	0.00252703	0.00112312	0.000456268	0.00101783	0.00178998	0.00161449	0.00115822	0.00245683	0.00119332	0.00277271	0.00228134	0.00329917	0.00112312	0.00186017	0.000491366	0.000807244	0.000666854	0.00221115	0.00112312	0.000807244	0.00407132	0.00136881
g__Bifidobacterium	0.00168468	0.00614207	0	0.000842342	0.00315878	0.000386073	0	0.000877439	0.00357995	0.00157939	0.00347466	0.00610698	0.00238663	0.00277271	0.00256212	0.00115822	0	0	0	0	0	0.000666854	0	0.000280781
g__Intestinibacter	0	0.000912537	0	0.000386073	0.00596659	0.00424681	0	0.000175488	0.000772147	0.00273761	0.010775	7.01951e-05	0.00203566	0.000561561	0.000245683	0	7.01951e-05	0.000210585	0.00196546	0.00263232	0.00207076	0.00014039	0.000807244	7.01951e-05
g__Blautia	3.50976e-05	0.00014039	0.00382564	3.50976e-05	0.000596659	0.000772147	0.00182507	0.00101783	0.00164959	0.00154429	0.00266742	3.50976e-05	0.000912537	0.00368524	0.000701951	0.00105293	0.00228134	0.000456268	0.0015092	0.000561561	0.00744069	0.00115822	3.50976e-05	0.000596659
g__Parabacteroides	0.00101783	0.000421171	0.000526464	0.00108802	0.000912537	0.000526464	0.0014741	0.00207076	0.00221115	0.0014741	0.00379054	0.000982732	0.000737049	0.00112312	0.00193037	0.000666854	0.000386073	0.0014741	0.000386073	0.00119332	0.00105293	0.00554542	0.00122841	0.00231644
g__Candidatus_Saccharimonas	0.000947634	0.00122841	0.000666854	0.00136881	0.000631756	0.000877439	0.00112312	0.00365015	0.00210585	0.000737049	0.00108802	0.00245683	0.00319388	0.00122841	0.00105293	0.00217605	0.00200056	0.00164959	0.00193037	0.000842342	0.0014039	0.000701951	0.000561561	0.000456268
g__Streptococcus	0.000280781	0.000386073	0.00014039	0.000491366	0.000280781	0.000596659	0.00014039	0.000421171	0.000210585	0.00115822	0.000280781	0.00133371	0.000421171	0.000912537	0.000315878	0.000105293	0.00403622	0.000807244	0.000491366	0.000666854	0.0015092	0.00196546	0.00014039	0.0145655
g__Atopostipes	0.00589639	0.00301839	0.000350976	0.00663344	7.01951e-05	0.00515934	0.00126351	0.00796715	0	0	0	0	0	0	0	0	0	0	0	0	3.50976e-05	3.50976e-05	0.000561561	0.000105293
g__Sporosarcina	0.00501895	0.00136881	7.01951e-05	0.0173031	0	0.00228134	0	0.00214095	0	0	0	0	0	0	0	0	0.000456268	7.01951e-05	0	0	7.01951e-05	0.000105293	3.50976e-05	0
g__Alistipes	0.000596659	0.000666854	0.00133371	0.000842342	0.0014039	0.000912537	0.00119332	0.00164959	0.00101783	0.000772147	0.0014741	0.00196546	0.000772147	0.000737049	0.0015092	0.000491366	0.000877439	0.00108802	0.000421171	0.000807244	0.00217605	0.00157939	0.00129861	0.000456268
g__uncultured_rumen_bacterium	0.000561561	0.000280781	0.000105293	0.000456268	0.000491366	0.000421171	0.001439	0.000947634	0.000421171	0.000175488	0.000737049	0.0014039	0.000315878	0.000315878	0.000491366	0.000245683	0.00558051	0.00224624	0.00164959	0.000772147	0.00108802	0.000561561	0.00221115	0.00231644
g__Jeotgalicoccus	0.00249193	0.0043872	3.50976e-05	0.00421171	0.00014039	0.00347466	0.000175488	0.00779166	0	0	0	0	0	0	0	0	0	0	0	0	3.50976e-05	0.00014039	0.000526464	3.50976e-05
g__Ruminiclostridium	0	0.000105293	0.00368524	0	0.00175488	0.000982732	0.00224624	0.00235154	7.01951e-05	0.000912537	3.50976e-05	0.00101783	0.000631756	0.000175488	0.000350976	0.000210585	0.0015092	0.000701951	0.00115822	0.00133371	0.000737049	0.00112312	0.000737049	0.00101783
g__Intestinimonas	0.000456268	0.000912537	0.000526464	0.000350976	0.000105293	0.000280781	0.00168468	0.000315878	0.0014741	0.00347466	0.00136881	0.000456268	0.00112312	0.000491366	0.000386073	0.00115822	0.000772147	7.01951e-05	0.00136881	0.000421171	0.000386073	0.00200056	0.000350976	0.000456268
g__Acetatifactor	0.000175488	0.000491366	0.00112312	7.01951e-05	0.00108802	0.000280781	0.00164959	0.000386073	0.000175488	0.00014039	0.000175488	3.50976e-05	0.00421171	0.00014039	0.00301839	0.00343956	0.000350976	3.50976e-05	0.000701951	0.000596659	0.000421171	0.000701951	0.000456268	0.000491366
g__Tyzzerella	0.000280781	0.000631756	0.00238663	0.000105293	0.000982732	0.000421171	0.00161449	0.000877439	0.000596659	0.00175488	0.000842342	0.000350976	0.00119332	0.00101783	0.000912537	0.00168468	0.000386073	0.000561561	0.000386073	0.000386073	0.000456268	0.00105293	0.000596659	0.000175488
g__Clostridiales_bacterium_JN18_A56_K	0	0.000491366	0.000807244	7.01951e-05	0.00168468	0	0.000456268	0.000491366	7.01951e-05	0.000210585	0.000245683	0.000280781	0.00108802	0.00014039	0.000596659	0.000210585	0.00210585	0.000105293	0.000912537	7.01951e-05	0.00263232	0.00357995	0.0014741	0.000491366
g__Elusimicrobium	0.00168468	0.0014039	0.000105293	0.0015092	7.01951e-05	0.000596659	0.000175488	0.00400112	0.00014039	0.00014039	0.000105293	0.000175488	0.000421171	0.000421171	0.000105293	7.01951e-05	0.000877439	7.01951e-05	0.00014039	0.000210585	0.00136881	0.000105293	0.00245683	0.000631756
g__Family_XIII_AD3011_group	0.000315878	0.000315878	0.000491366	0.000280781	0.000596659	0.000596659	0.000386073	0.000456268	0.000737049	0.000947634	0.000772147	0.00108802	0.00175488	0.000315878	0.00119332	0.000701951	0.000421171	0.000491366	0.00133371	0.000175488	0.000350976	0.000421171	3.50976e-05	0.000701951
g__Incertae_Sedis	0.000631756	0.00200056	0	0.00280781	0	0	0.000175488	0	3.50976e-05	0.00014039	3.50976e-05	0.000105293	0	0	0	0	0.000210585	0.000737049	0.000807244	0.00242173	0.00259722	7.01951e-05	0	0.00154429
g__Rothia	7.01951e-05	0.000456268	3.50976e-05	0.000526464	0.000350976	0.000526464	0	0.00238663	0.000526464	0.000421171	0.00014039	0.000982732	0.000912537	0.00189527	0.000175488	0	0.0014741	0.000561561	0.000315878	0.00108802	0.000666854	3.50976e-05	3.50976e-05	3.50976e-05
g__Facklamia	0.00273761	0.00108802	0.000561561	0.00277271	0.000105293	0.00182507	0.000982732	0.00350976	0	0	0	0	0	0	0	0	0	0	0	0	0	0	0	0
g__Allobaculum	0.000561561	0.00122841	0	0.000210585	0.00154429	0.00119332	3.50976e-05	0.000245683	3.50976e-05	0.000245683	3.50976e-05	3.50976e-05	0.00101783	0.00487856	0.00122841	0.000245683	0	0	0	3.50976e-05	3.50976e-05	0.000210585	0.000315878	0
g__Oscillibacter	0.000210585	7.01951e-05	0.000421171	0.000105293	0.00129861	0.000175488	0.000175488	0.000175488	0.000491366	0.0015092	0.000526464	0.000315878	0.0029131	0.000280781	0.000421171	0.000350976	0.000350976	0.000491366	0.000350976	0.00014039	0.000350976	0.000105293	0.000386073	0.000175488
g__Odoribacter	0.000105293	0.000105293	0.000175488	7.01951e-05	0.000947634	0.00014039	0.000315878	0.00186017	0.000210585	0.000491366	0.000280781	0.000631756	0.000526464	0.000245683	0.000421171	0.00014039	0.00119332	0.000947634	0.000210585	0	0.000947634	0.000701951	0.000245683	0
g__Escherichia-Shigella	0.000245683	3.50976e-05	0.000280781	0.000526464	7.01951e-05	7.01951e-05	3.50976e-05	0	0.000210585	0.00249193	0.000280781	0.00175488	0.000526464	0.000807244	0.00014039	7.01951e-05	0.000175488	0.000280781	0.000315878	0.000526464	0.000245683	0.000105293	3.50976e-05	0.00161449
g__Butyricimonas	0.000210585	0.000280781	0.00014039	0.000245683	0.000280781	0.000175488	0.000175488	0.000315878	0.000491366	0.000245683	0.000491366	0.000701951	0.000386073	0.000245683	0.000666854	3.50976e-05	0.000807244	0.000386073	0.000807244	0.000105293	0.000245683	0.00108802	0.000772147	0.000491366
g__Tyzzerella_3	7.01951e-05	0	0.000561561	0	0.000631756	3.50976e-05	0.00161449	0.000631756	0.000210585	0.000210585	0.000245683	0.000491366	7.01951e-05	7.01951e-05	0.000596659	0	0.000772147	0.000210585	0.00175488	3.50976e-05	0.00014039	7.01951e-05	0.000350976	3.50976e-05
g__Thalassospira	0.000491366	3.50976e-05	0	0.000105293	0.000491366	0	0.000175488	0.000315878	0.00014039	0.000105293	0.000491366	0.000526464	0.00014039	0.000421171	7.01951e-05	3.50976e-05	0.001439	0.000175488	0.000561561	3.50976e-05	0.000245683	0.000666854	0.00171978	0.000315878
g__Prevotella_9	0.000666854	0.00014039	7.01951e-05	0.000631756	0.000245683	0.000105293	0.00014039	3.50976e-05	0.000280781	0.000491366	0.000315878	0.000386073	3.50976e-05	0.000105293	0.00014039	0	0.000491366	0.000210585	0.000561561	0.000350976	0.000807244	7.01951e-05	0.000666854	0.00136881
g__Mucispirillum	7.01951e-05	7.01951e-05	0.00105293	7.01951e-05	3.50976e-05	0	0.00259722	3.50976e-05	0.000245683	3.50976e-05	0.000280781	0.000175488	0.000175488	0	7.01951e-05	0.000210585	0.000105293	0.000210585	0.000105293	7.01951e-05	0.000175488	0.000280781	0.000105293	0
g__Faecalitalea	3.50976e-05	3.50976e-05	0.000210585	7.01951e-05	7.01951e-05	0	0.000245683	0.000105293	0.000421171	0.000526464	0.000737049	0.000772147	0.000280781	0.00014039	0.000245683	3.50976e-05	0.000350976	0.000280781	0.000350976	0.000631756	3.50976e-05	3.50976e-05	0.00014039	0.000105293
g__Coprococcus_3	0.000105293	0.000245683	0.00014039	3.50976e-05	0.000491366	0.000315878	0.000245683	0.000210585	0.000245683	0.000105293	0.000175488	0.000210585	0.000491366	0.00014039	0.00105293	0.000210585	0.00014039	0.000210585	0.000245683	0.000245683	3.50976e-05	0.000175488	0.000105293	7.01951e-05
g__Barnesiella	0.000245683	0.000105293	0	0.000210585	0.000350976	7.01951e-05	0.000526464	0.000175488	0.000105293	0.000350976	0.00014039	0.000350976	0.000175488	0.00014039	0.000210585	0.000280781	0.000105293	0	0	7.01951e-05	0.000280781	0.000701951	0.000561561	0.000175488
g__Bacillus	0.000561561	0.00228134	0	0.00228134	0	7.01951e-05	3.50976e-05	0.000105293	0	0	0	0	0	0	0	0	0	0	0	0	0	0	0	0
g__Family_XIII_UCG-001	0.000210585	7.01951e-05	0.000807244	0.000210585	0.000280781	0	0.000772147	0.000175488	7.01951e-05	0.00014039	7.01951e-05	0.000105293	0.000210585	0.00014039	7.01951e-05	0.000666854	0.000210585	3.50976e-05	0.000210585	0.000105293	7.01951e-05	0.000175488	3.50976e-05	0.00014039
g__uncultured_Bacillales_bacterium	0.000105293	0.000175488	0	0.000175488	0.000772147	0.000245683	0.000105293	3.50976e-05	3.50976e-05	3.50976e-05	0.000666854	0.000561561	0	3.50976e-05	0.000105293	0	7.01951e-05	0	0	0	0.000456268	0.000245683	0.000631756	0.000105293
g__[Eubacterium]_ventriosum_group	0.000210585	7.01951e-05	3.50976e-05	3.50976e-05	0.000175488	0.000105293	0	0.00014039	0.000175488	0.000105293	0.000210585	0	0.000245683	0.000175488	0.000280781	0	0.000456268	0.000315878	0.00014039	0.000210585	0.00014039	0.000105293	0.000175488	0.000666854
g__uncultured_Lachnospiraceae_bacterium	0	0	0	0	0.000105293	0	3.50976e-05	0.000105293	0	0.00014039	7.01951e-05	0.000386073	0	0.000280781	0.000105293	3.50976e-05	0.000386073	0.00126351	0.000421171	0.00014039	3.50976e-05	0.000631756	0	0
g__Pasteurella	0	3.50976e-05	0	3.50976e-05	0.000105293	0.000105293	0	0.00014039	0.000175488	0.000245683	0.000245683	0.000245683	0	0.000772147	7.01951e-05	0	0.000210585	0.00014039	0.000105293	7.01951e-05	0.00014039	0.000456268	0.000245683	0.000386073
g__Vagococcus	0.000350976	0.000175488	0	0.00315878	0	0	0	3.50976e-05	0	0	0	0	0	0	0	0	0	0	0	0	0	0	0	0
g__Rikenellaceae_RC9_gut_group	0	3.50976e-05	0	0	7.01951e-05	0	3.50976e-05	0.000350976	0.00014039	0.000350976	0.000666854	0.000245683	0	3.50976e-05	0.00014039	3.50976e-05	0.000280781	0.000280781	3.50976e-05	0.000105293	0.000245683	0.00014039	0.000175488	0
g__Ruminococcaceae_UCG-002	0.000105293	3.50976e-05	7.01951e-05	0	0.000175488	0	0	0	0	0	0.000386073	0.000350976	0.000701951	0	0.000877439	0	3.50976e-05	3.50976e-05	0.000210585	7.01951e-05	3.50976e-05	3.50976e-05	0.000105293	3.50976e-05
g__Lachnospiraceae_UCG-004	0.000245683	3.50976e-05	3.50976e-05	0.000245683	7.01951e-05	0	7.01951e-05	0.000210585	0.00014039	7.01951e-05	0.00014039	0.000350976	3.50976e-05	3.50976e-05	7.01951e-05	7.01951e-05	0.000105293	0.000105293	0.00014039	0	0.000245683	0.000245683	0.000491366	7.01951e-05
g__Adlercreutzia	0.000210585	0.000245683	0.000210585	0.000315878	7.01951e-05	0.00014039	0.000210585	3.50976e-05	0.00014039	0.00014039	0.000210585	7.01951e-05	0.000210585	3.50976e-05	0.000105293	0.000105293	0.00014039	0	0.00014039	3.50976e-05	0.00014039	7.01951e-05	3.50976e-05	3.50976e-05
g__Psychrobacter	0.000456268	0.000807244	0	0.00129861	0	0	0	0	0	0	0	0	0	0	0	0	0	0	0	0	0	0	0	0
g__uncultured_Paenibacillaceae_bacterium	3.50976e-05	0	0.000105293	0	0.00014039	0	3.50976e-05	7.01951e-05	0	0.00014039	0	0.000105293	0.000315878	7.01951e-05	0	3.50976e-05	0.000245683	0.000245683	0.000421171	0.000175488	0.000105293	0.000175488	7.01951e-05	0
g__Lachnospiraceae_NK4B4_group	0	0	0	0	0	0	7.01951e-05	3.50976e-05	0	0	0	0	0.00126351	0	0.000245683	0.000491366	0	0.00014039	0	0	0	0	0	0
g__Candidatus_Arthromitus	3.50976e-05	0	0	0	0	0	0	0	0	3.50976e-05	0	3.50976e-05	0	0	0	0	0.00126351	0	0.000421171	0.00014039	3.50976e-05	0	0	0.000105293
g__Prevotella_1	3.50976e-05	0	7.01951e-05	0	0	0	0	3.50976e-05	0.000175488	0.000175488	0.000175488	0.00014039	0	7.01951e-05	0	0	0.00014039	7.01951e-05	3.50976e-05	3.50976e-05	0.000245683	3.50976e-05	0.000175488	3.50976e-05
g__Mesorhizobium_sp._UASWS1009	3.50976e-05	0.000421171	0	0.00105293	0	0	0	0	0	0	0	0	0	0	0	0	0	0	0	0	0	0	0	0
g__Rhodococcus	0	7.01951e-05	0	0	3.50976e-05	0.000210585	0.000245683	0.000315878	0	0	3.50976e-05	0	0.00014039	3.50976e-05	3.50976e-05	3.50976e-05	7.01951e-05	7.01951e-05	0	0	3.50976e-05	0	7.01951e-05	7.01951e-05
g__uncultured_Firmicutes_bacterium	0	0	3.50976e-05	0	0	0.00014039	0.00014039	3.50976e-05	0.000105293	0	0.000350976	7.01951e-05	0.000245683	0	3.50976e-05	0.00014039	0	0.000105293	0	0	3.50976e-05	0	0	0
g__Catabacter	0	0.000105293	0.000105293	3.50976e-05	3.50976e-05	0.000105293	3.50976e-05	7.01951e-05	0	0.00014039	3.50976e-05	3.50976e-05	0	7.01951e-05	7.01951e-05	0.000175488	0.00014039	7.01951e-05	0	7.01951e-05	3.50976e-05	0.000105293	0	0
g__Mobilitalea	0	0	0.000105293	7.01951e-05	0	0	0	0	0	0	0	0	0	0	0.000842342	0	0	3.50976e-05	0	0	0	0	7.01951e-05	0.000175488
g__Ruminococcaceae_UCG-004	0	0	0	3.50976e-05	0.00014039	0	7.01951e-05	0	0	0	0	7.01951e-05	0	0.00014039	7.01951e-05	0	0	0	0.000350976	3.50976e-05	0	7.01951e-05	7.01951e-05	0.000245683
g__Globicatella	0.000105293	3.50976e-05	0	0.000175488	0.000105293	0.000105293	0	0.000105293	7.01951e-05	0.000105293	3.50976e-05	0	0	0	0	0	3.50976e-05	0	0	0.00014039	7.01951e-05	7.01951e-05	3.50976e-05	7.01951e-05
g__Erysipelatoclostridium	3.50976e-05	3.50976e-05	3.50976e-05	3.50976e-05	7.01951e-05	3.50976e-05	3.50976e-05	7.01951e-05	3.50976e-05	7.01951e-05	0.00014039	0.000175488	0	3.50976e-05	7.01951e-05	0	0.00014039	7.01951e-05	3.50976e-05	3.50976e-05	0	0	3.50976e-05	3.50976e-05
g__Veillonella	0	0	0	3.50976e-05	0	3.50976e-05	0	0	0	3.50976e-05	0	0.000105293	0	0.000386073	0	0	3.50976e-05	0	3.50976e-05	0	0.000210585	0	0	0.000315878
g__Marvinbryantia	3.50976e-05	7.01951e-05	0	7.01951e-05	0.00014039	7.01951e-05	0	0	0	0	0	0	3.50976e-05	3.50976e-05	3.50976e-05	3.50976e-05	0	0.000210585	3.50976e-05	0	0	3.50976e-05	0.00014039	7.01951e-05
g__Victivallis	3.50976e-05	7.01951e-05	0	0.00014039	7.01951e-05	0	0	0.000175488	3.50976e-05	0	7.01951e-05	0.000105293	3.50976e-05	7.01951e-05	0	0	0	0	0	3.50976e-05	3.50976e-05	0	3.50976e-05	0
g__Lactococcus	0	0	0	3.50976e-05	0	0	0	0	0	0	3.50976e-05	3.50976e-05	7.01951e-05	0	0	0	0.000491366	0	0.00014039	0	0	0	0	3.50976e-05
g__unidentified_rumen_bacterium_RFN54	0	0	0	0	0	0	0	0	0	0	0.000596659	0	0	0	0.000245683	0	0	0	0	0	0	0	0	0
g__Enteractinococcus	0	0.000631756	0	0.000175488	0	0	0	0	0	0	0	0	0	0	0	0	0	0	0	0	0	0	0	0
g__Enterococcus	0	0.000315878	0	0	3.50976e-05	0	0	0	0	0	0	0	3.50976e-05	7.01951e-05	0	0	0.00014039	0	3.50976e-05	0	7.01951e-05	7.01951e-05	0	0
g__Brachybacterium	3.50976e-05	0.000596659	0	0.00014039	0	0	0	0	0	0	0	0	0	0	0	0	0	0	0	0	0	0	0	0
g__Brevibacterium	0	0.000596659	0	0.00014039	0	0	0	0	0	0	0	0	0	0	0	0	0	0	0	0	0	0	0	0
g__Candidatus_Brocadia	0	0	0.000701951	0	0	0	0	0	0	0	0	0	0	0	0	0	0	0	0	0	0	0	0	0
g__Lachnospiraceae_UCG-001	0	0	3.50976e-05	0	0.00014039	0	7.01951e-05	3.50976e-05	0	0	0	0	0.000105293	0	0	0	0	0	0	0.000210585	0	0	0	0
g__Proteus	3.50976e-05	0	0	0	0	0	0	0	0	7.01951e-05	0	0	3.50976e-05	0	3.50976e-05	0	0.00014039	0.000105293	3.50976e-05	0	0	7.01951e-05	0	3.50976e-05
g__Ruminiclostridium_1	0.000105293	0	0	0	0.000105293	7.01951e-05	0	0	3.50976e-05	0	0	0	0.000105293	7.01951e-05	7.01951e-05	0	0	0	0	0	0	0	0	0
g__Gemella	0	0	0	3.50976e-05	3.50976e-05	0	0	7.01951e-05	0	0.000105293	0	3.50976e-05	0	7.01951e-05	0	0	3.50976e-05	7.01951e-05	0	3.50976e-05	0	3.50976e-05	0	0
g__uncultured_Clostridiales_bacterium	0.000105293	0	0	0	7.01951e-05	0	0	0	0	0	3.50976e-05	0	0	0	3.50976e-05	0	7.01951e-05	0	0	0	3.50976e-05	0.000105293	3.50976e-05	3.50976e-05
g__Oceanobacillus	3.50976e-05	7.01951e-05	0	0.000315878	0	0	0	3.50976e-05	0	0	0	0	0	0	0	0	0	0	0	0	0	0	0	0
g__Enterorhabdus	0	3.50976e-05	0	7.01951e-05	3.50976e-05	3.50976e-05	0	0	0	0	3.50976e-05	0	0	7.01951e-05	3.50976e-05	0	7.01951e-05	0	0	0	3.50976e-05	0	0	0
g__uncultured_Erysipelotrichi_bacterium	0	0	3.50976e-05	0	7.01951e-05	0	0	7.01951e-05	0	0	0	0	0	0	0	0	3.50976e-05	0	3.50976e-05	0	3.50976e-05	7.01951e-05	3.50976e-05	3.50976e-05
g__Anaerofustis	0	0	0	0	0	0	0	7.01951e-05	3.50976e-05	0	0	0	0	3.50976e-05	3.50976e-05	3.50976e-05	0	0	7.01951e-05	0	7.01951e-05	0	0	7.01951e-05
g__[Eubacterium]_nodatum_group	0	0	7.01951e-05	0	0	0	0.00014039	0	0.000105293	0	0	0	0	0	0	0	0	0	7.01951e-05	0	0	0	0	0
g__Candidatus_Soleaferrea	0	0	0	3.50976e-05	0	0	7.01951e-05	0	3.50976e-05	0	0	0	3.50976e-05	0	0	0	0	0	7.01951e-05	0	0	0	3.50976e-05	3.50976e-05
g__uncultured_Mollicutes_bacterium	0	3.50976e-05	0	0	0	0	0	0	0	0	0	3.50976e-05	0	3.50976e-05	0	0	0	0.000105293	0	0	0	0	0.000105293	0
g__Prevotellaceae_UCG-003	0	0	0	0.000175488	0	0	0	7.01951e-05	0	0	0	0	0	0	0	0	0	0	0	7.01951e-05	0	0	0	0
g__Boechera_gunnisoniana	0	0	0	0	3.50976e-05	3.50976e-05	0	0	0	0	0	0	0	0.000175488	0	0	0	0	0	0	0	0	0	3.50976e-05
g__Peptococcus	0	0	0	0	7.01951e-05	0	0	0	0	0	0	0	0	0	0	0	0	3.50976e-05	0	0	3.50976e-05	0.00014039	0	0
g__Prevotellaceae_NK3B31_group	0	0	0	0.000175488	0	0	0	0	0	0	0.000105293	0	0	0	0	0	0	0	0	0	0	0	0	0
g__Aerococcus	0	3.50976e-05	0	3.50976e-05	0	0	0	3.50976e-05	0	0	0	0	0	0	0	0	0	0	0	0	3.50976e-05	7.01951e-05	3.50976e-05	0
g__Hydrogenoanaerobacterium	0	0	0	7.01951e-05	0	0	0	3.50976e-05	0	0	0	0	0	0	3.50976e-05	0	0	7.01951e-05	0	0	3.50976e-05	0	0	0
g__Morganella	0	0	0	3.50976e-05	0	0	0	0	0	0	3.50976e-05	3.50976e-05	0	0	0	0	3.50976e-05	0	0.000105293	0	0	0	0	0
g__Faecalibacterium	3.50976e-05	0	0	0	0	0	0	0	0	0	0	0	0	0	0	0.000175488	3.50976e-05	0	0	0	0	0	0	0
g__Myroides	7.01951e-05	7.01951e-05	0	0.000105293	0	0	0	0	0	0	0	0	0	0	0	0	0	0	0	0	0	0	0	0
g__Pseudobutyrivibrio	0	0	0	0	0	0	0.000105293	0	3.50976e-05	0	0	0	0	0	0	0	0	0	0.000105293	0	0	0	0	0
g__Parvibacter	3.50976e-05	0	0	0	0	0	0	0	0	0	0	0	3.50976e-05	0	7.01951e-05	3.50976e-05	0	0	0	0	0	0	0	0
g__Amphibacillus	3.50976e-05	7.01951e-05	0	7.01951e-05	0	0	0	0	0	0	0	0	0	0	0	0	0	0	0	0	0	0	0	0
g__Acinetobacter	0	0	0	0	0	0	0	0	0	0	7.01951e-05	0	0	0	0	0	3.50976e-05	0	7.01951e-05	0	0	0	0	0
g__[Eubacterium]_brachy_group	0	0	0	0	0	0	0	0	0	0	0	0	0	0	0	7.01951e-05	0	0	7.01951e-05	0	0	0	0	0
g__Paucisalibacillus	0	7.01951e-05	0	7.01951e-05	0	0	0	0	0	0	0	0	0	0	0	0	0	0	0	0	0	0	0	0
g__Dehalobacterium	3.50976e-05	0	0	0	0	0	0	3.50976e-05	0	0	0	0	0	3.50976e-05	0	0	0	0	0	0	0	0	0	0
g__uncultured_Thermoanaerobacterales_bacterium	0	0	0	0	3.50976e-05	0	0	3.50976e-05	0	0	0	0	0	0	0	0	0	0	0	0	0	0	3.50976e-05	0
g__Lachnospiraceae_NC2004_group	0	7.01951e-05	0	0	0	0	0	0	0	0	0	0	0	0	0	0	0	0	0	3.50976e-05	0	0	0	0
g__unidentified_rumen_bacterium_RF9	0	0	0	0	0	0	0	0	0	0	0	0	0	0	0	0	0	0	0	0	0	0	0.000105293	0
g__Sutterella	0	0	0	0	0	0	0	0	0	0	3.50976e-05	0	3.50976e-05	0	0	0	0	0	0	0	0	0	0	0
g__Leuconostoc	0	3.50976e-05	0	0	0	0	0	0	0	0	3.50976e-05	0	0	0	0	0	0	0	0	0	0	0	0	0
g__Granulicatella	0	0	0	0	0	0	0	0	0	0	0	3.50976e-05	0	0	0	0	0	0	0	0	0	0	0	3.50976e-05
g__Planomicrobium	0	7.01951e-05	0	0	0	0	0	0	0	0	0	0	0	0	0	0	0	0	0	0	0	0	0	0
g__Limnobacter	0	0	7.01951e-05	0	0	0	0	0	0	0	0	0	0	0	0	0	0	0	0	0	0	0	0	0
g__uncultured_bacterium_adhufec202	0	0	0	0	0	0	0	7.01951e-05	0	0	0	0	0	0	0	0	0	0	0	0	0	0	0	0
g__Flavonifractor	0	0	0	0	0	0	0	0	0	0	0	0	0	0	0	7.01951e-05	0	0	0	0	0	0	0	0
g__I-8	0	0	7.01951e-05	0	0	0	0	0	0	0	0	0	0	0	0	0	0	0	0	0	0	0	0	0
g__[Eubacterium]_oxidoreducens_group	0	0	0	0	0	0	0	0	0	0	0	0	0	0	0	0	7.01951e-05	0	0	0	0	0	0	0
g__Alcaligenes	0	0	0	7.01951e-05	0	0	0	0	0	0	0	0	0	0	0	0	0	0	0	0	0	0	0	0
g__Lachnospiraceae_UCG-005	0	0	0	0	0	0	0	0	0	0	0	0	0	0	0	0	0	0	0	0	0	3.50976e-05	0	0
g__Lachnospiraceae_UCG-008	0	0	0	0	0	0	0	0	0	0	0	0	0	0	0	0	0	0	3.50976e-05	0	0	0	0	0
g__Caldithrix	0	0	3.50976e-05	0	0	0	0	0	0	0	0	0	0	0	0	0	0	0	0	0	0	0	0	0
g__Lachnospiraceae_ND3007_group	0	0	0	0	0	0	0	0	0	0	0	0	3.50976e-05	0	0	0	0	0	0	0	0	0	0	0
g__uncultured_Cryptanaerobacter_sp.	0	0	0	0	0	0	0	0	0	0	0	3.50976e-05	0	0	0	0	0	0	0	0	0	0	0	0
g__Arthrobacter	0	0	0	0	0	0	0	0	0	0	0	0	0	0	0	0	0	0	0	3.50976e-05	0	0	0	0
g__Firmicutes_bacterium_CAG:822	0	0	0	3.50976e-05	0	0	0	0	0	0	0	0	0	0	0	0	0	0	0	0	0	0	0	0
g__Yaniella	3.50976e-05	0	0	0	0	0	0	0	0	0	0	0	0	0	0	0	0	0	0	0	0	0	0	0
g__Ruminococcaceae_UCG-007	0	0	0	0	0	0	0	0	0	0	0	0	0	0	0	0	0	0	0	0	0	3.50976e-05	0	0
s__Other	0.750175	0.644707	0.706654	0.738769	0.6764	0.477397	0.770743	0.690088	0.681911	0.629966	0.675523	0.630387	0.674646	0.608697	0.696301	0.721536	0.695318	0.575916	0.66731	0.610628	0.710656	0.672715	0.642426	0.691457
s__uncultured_Bacteroidales_bacterium	0.147831	0.183876	0.0839885	0.147971	0.12951	0.387723	0.056121	0.14046	0.150463	0.170925	0.141338	0.205461	0.0820581	0.188228	0.112207	0.0661238	0.108627	0.222729	0.148779	0.218728	0.118946	0.181525	0.204163	0.159238
s__uncultured_Clostridiales_bacterium	0.0166362	0.0266391	0.131756	0.0143549	0.0752492	0.0194441	0.102415	0.0296574	0.0673522	0.0315176	0.046399	0.0334831	0.117577	0.036677	0.0669311	0.120455	0.0608592	0.0806542	0.0540503	0.0327811	0.0398006	0.0497333	0.0372034	0.0421171
s__mouse_gut_metagenome	0.0324653	0.0269549	0.0141092	0.0283939	0.0472062	0.0511021	0.0123894	0.0351327	0.0248491	0.0942019	0.0335182	0.0400814	0.0272357	0.0741261	0.037414	0.0233399	0.00547522	0.0398357	0.0139688	0.058648	0.0337288	0.00814264	0.017619	0.00765127
s__uncultured_rumen_bacterium	0.0121789	0.0286396	0.0252703	0.00817773	0.0178998	0.0142145	0.0225326	0.0303594	0.0123192	0.0160747	0.0103889	0.0292714	0.0252001	0.0247789	0.0293065	0.0254808	0.0394497	0.0376597	0.0492068	0.0217956	0.0308157	0.0290257	0.02699	0.0229889
s__uncultured_Turicibacter_sp.	0.00207076	0.0380107	0.00112312	0.0146357	0.00824793	0.00740559	0.000982732	0.00610698	0.0173031	0.0087042	0.0224273	0.00456268	0.0107399	0.026253	0.00758108	0.00266742	0.00105293	0.000842342	0.00105293	0.0169521	0.001439	0.00315878	0.0015092	0.000386073
s__[Clostridium]_leptum	0.00157939	0.00487856	0.0087042	0.00277271	0.00610698	0.0014039	0.00189527	0.00494876	0.00379054	0.0122491	0.00168468	0.00340446	0.00628247	0.00379054	0.00694932	0.0170574	0.00484346	0.0109855	0.0125649	0.00624737	0.00480837	0.00298329	0.00526464	0.00687912
s__uncultured_Firmicutes_bacterium	0.00108802	0.00319388	0.00322898	0.000491366	0.0123192	0.000982732	0.00880949	0.00610698	0.00529973	0.00733539	0.00522954	0.0028429	0.0200056	0.00164959	0.00772147	0.00414151	0.00168468	0.00154429	0.00410642	0.00112312	0.00343956	0.00421171	0.0132669	0.000877439
s__gut_metagenome	0.00628247	0.00014039	0.000596659	0.0029131	0.000315878	0.00171978	3.50976e-05	0.000210585	0.000947634	0.000947634	0.00705461	0.00014039	0.000561561	0.000456268	0.00305349	0.000105293	0.0433455	0.00484346	0.0148112	0.00119332	0.00382564	0.00014039	0.00730029	0.00175488
s__Bacteroides_sartorii	0.005756	0.000701951	0.00256212	0.00242173	0.000772147	0.000737049	0.00136881	0.00498386	0.00200056	0.00407132	0.00445739	0.00965183	0.000596659	0.000912537	0.00737049	0.000315878	0.00547522	0.0086691	0.0028429	0.00336937	0.00273761	0.0028429	0.00902008	0.00568581
s__bacterium_YE57	0.000596659	0.00259722	0.000982732	0.00494876	0.00161449	0.00157939	0.00126351	0.00368524	0.0029482	0.00154429	0.00259722	0.00856381	0.00319388	0.00603678	0.00221115	0.00231644	0.00157939	0.00189527	0.00101783	0.00178998	0.00277271	0.00101783	0.00551032	0.00217605
s__uncultured_Lachnospiraceae_bacterium	0.00014039	0.00221115	0	0	0.000526464	0.000350976	0.000280781	0.000280781	0.000526464	0.000491366	0.000350976	0.000807244	0.000596659	0.000315878	0.00133371	0.000350976	0.000456268	0.0015092	0.000631756	0.000456268	0.0135126	0.0180752	0.0144602	0.00354485
s__uncultured_Verrucomicrobiaceae_bacterium	7.01951e-05	0.000175488	3.50976e-05	0	0.000666854	0.00456268	0.000105293	0.00119332	0.00621227	3.50976e-05	0.0151972	0.000561561	0.000842342	0.00119332	0.000280781	0	0.00877439	0.00129861	0.00347466	7.01951e-05	0.00701951	3.50976e-05	0	0.000421171
s__Ruminococcus_flavefaciens	0.00161449	0.00329917	0.000421171	0.000245683	0	0.00196546	0.000666854	0.00687912	0.00256212	0.00126351	0.00161449	0.00470307	0.00343956	0.00242173	0.00186017	0.000526464	0.000350976	0.000526464	0.000526464	0.00515934	0.00203566	0.00386073	0.000737049	0.00126351
s__Ruminococcus_bromii_L2-63	0	7.01951e-05	0	0	0	0	0.00014039	0.000280781	0	0	0	0.000982732	0	0	0	3.50976e-05	0.0014741	0.00119332	0.00365015	0.00487856	0.00101783	7.01951e-05	3.50976e-05	0.0269549
s__human_gut_metagenome	0.000386073	0.000175488	0.00354485	0.000210585	0.00210585	0.00249193	0.00242173	0.00312368	0.00014039	0.000912537	0.000175488	0.00101783	0.000386073	0.0015092	0.000491366	0.001439	0.00305349	0.00129861	0.00638776	0.00277271	0.00101783	0.00112312	0.000350976	0.00115822
s__uncultured_Clostridiaceae_bacterium	3.50976e-05	0.000561561	0.00014039	0.000421171	0.00340446	0.00424681	3.50976e-05	0.000175488	0.000912537	0.00252703	0.0108101	0.000105293	0.00217605	0.000561561	0.000210585	0.000105293	7.01951e-05	0.000210585	0.00196546	0.00263232	0.00207076	0.000421171	0.000105293	7.01951e-05
s__bacterium_NLAE-zl-C228	0.00101783	0.00164959	0.00122841	0.000526464	0.000596659	0.000947634	0.0015092	0.000842342	0.00217605	0.00186017	0.00203566	0.000912537	0.00421171	0.000842342	0.00214095	0.00161449	0.000386073	0.000982732	0.00133371	0.000596659	0.000596659	0.00126351	0.000175488	0.000526464
s__Lactobacillus_vaginalis	0.000350976	0.00259722	3.50976e-05	0.0014039	0.000877439	0.007195	7.01951e-05	0.00445739	0.00119332	0.00129861	0.000666854	0.000631756	0.0015092	0.000561561	0.000491366	3.50976e-05	0.000105293	0.000280781	7.01951e-05	0.00126351	0.00336937	0.00136881	0	3.50976e-05
s__Bifidobacterium_pseudolongum_PV8-2	0.00126351	0.00589639	0	0.000701951	0.00231644	0.000280781	0	0.000526464	0.00301839	0.00115822	0.00231644	0.00533483	0.00182507	0.00217605	0.00193037	0.000772147	0	0	0	0	0	0	0	3.50976e-05
s__uncultured_Ruminococcaceae_bacterium	0.000456268	0.0015092	0.000210585	0.000631756	0.00182507	0.000386073	0.000386073	0.00105293	0.00112312	0.000596659	0.00119332	0.00494876	0.00108802	0.00175488	0.00161449	0.000526464	0.00171978	0.000350976	0.0014039	0.00108802	0.000561561	0.00115822	0.00210585	0.00126351
s__uncultured_Atopostipes_sp.	0.00512425	0.00242173	0.000280781	0.00533483	7.01951e-05	0.00456268	0.00105293	0.00754598	0	0	0	0	0	0	0	0	0	0	0	0	3.50976e-05	3.50976e-05	0.000526464	7.01951e-05
s__Streptococcus_gallolyticus_subsp._macedonicus	0.000105293	0.000210585	7.01951e-05	0.000280781	3.50976e-05	0.000105293	0.000105293	0.000175488	3.50976e-05	0.000280781	0.000210585	0.000561561	0.000280781	0.00014039	0.000175488	0	0.00315878	0.000280781	0.000315878	0.000280781	0.00108802	0.00161449	3.50976e-05	0.0123543
s__Acetatifactor_muris	0.000175488	0.000491366	0.00112312	7.01951e-05	0.00108802	0.000280781	0.00164959	0.000386073	0.000175488	0.00014039	0.000175488	3.50976e-05	0.00421171	0.00014039	0.00301839	0.00343956	0.000350976	3.50976e-05	0.000701951	0.000596659	0.000421171	0.000701951	0.000456268	0.000491366
s__Clostridiales_bacterium_JN18_A56_K	0	0.000491366	0.000807244	7.01951e-05	0.00168468	0	0.000456268	0.000491366	7.01951e-05	0.000210585	0.000245683	0.000280781	0.00108802	0.00014039	0.000596659	0.000210585	0.00210585	0.000105293	0.000912537	7.01951e-05	0.00263232	0.00357995	0.0014741	0.000491366
s__[Bacteroides]_pectinophilus	0.000631756	0.00196546	0	0.00277271	0	0	0	0	3.50976e-05	0.00014039	3.50976e-05	0.000105293	0	0	0	0	0.000210585	0.000737049	0.000807244	0.00186017	0.00259722	7.01951e-05	0	0.00154429
s__uncultured_Clostridium_sp.	0.00014039	0.000807244	0	0.000245683	0.00108802	0.000105293	7.01951e-05	0.00115822	0.00157939	0.000807244	0.00175488	0.000842342	0	0.00164959	0.000842342	0.000421171	7.01951e-05	0.000105293	3.50976e-05	0.000701951	0.000175488	0.000280781	0.00014039	0
s__uncultured_Termite_group_1_bacterium	0.00126351	0.000912537	3.50976e-05	0.00115822	0	0.000280781	3.50976e-05	0.00347466	3.50976e-05	0	3.50976e-05	3.50976e-05	0.000210585	0.000421171	7.01951e-05	0	0	3.50976e-05	0	0	0.000982732	3.50976e-05	0.00221115	3.50976e-05
s__Jeotgalicoccus_halotolerans	3.50976e-05	7.01951e-05	3.50976e-05	0.000631756	0.000105293	0.00182507	3.50976e-05	0.00740559	0	0	0	0	0	0	0	0	0	0	0	0	3.50976e-05	0.00014039	0.000491366	3.50976e-05
s__uncultured_Allobaculum_sp.	0.000561561	0.00122841	0	0.000210585	0.00105293	0.000631756	3.50976e-05	0.000175488	3.50976e-05	0.000245683	3.50976e-05	0	0.000807244	0.00410642	0.000421171	0.000245683	0	0	0	3.50976e-05	3.50976e-05	0.000210585	0.000315878	0
s__uncultured_Enterobacteriaceae_bacterium	0.000210585	3.50976e-05	0.000210585	0.000491366	3.50976e-05	7.01951e-05	3.50976e-05	0	0.00014039	0.00249193	0.000280781	0.00168468	0.000491366	0.000772147	0.00014039	7.01951e-05	0.000175488	0.000280781	0.000245683	0.000210585	0.000210585	0.000105293	3.50976e-05	0.00122841
s__Lachnospiraceae_bacterium_6-1	0	0	0.00336937	0	0.00014039	0.000210585	0	0.000421171	0.000245683	3.50976e-05	0.000315878	0	0.00108802	7.01951e-05	0.000280781	7.01951e-05	0.00014039	7.01951e-05	0.000421171	3.50976e-05	0.000280781	0.00203566	0.000350976	0
s__bacterium_ic1337	7.01951e-05	0.00014039	0.000280781	0.00014039	0.000561561	0.000175488	0.000315878	0.000666854	0.000631756	0.000666854	0.000842342	0.000280781	0.000280781	0.00105293	0.000210585	0.000456268	0.000421171	0.000350976	0.000631756	3.50976e-05	0.000350976	3.50976e-05	0.000245683	0.000245683
s__Lachnospiraceae_bacterium_615	0	3.50976e-05	0.0015092	0	0.000210585	0.000105293	0.000947634	0.000526464	0.000386073	0.000386073	0.000772147	0	7.01951e-05	0.00196546	0	3.50976e-05	0.000947634	0.00014039	0.000245683	3.50976e-05	0.000280781	0.000245683	0	0.00014039
s__Clostridium_sp._Culture_Jar-17	0.000350976	0.0014039	0.00133371	0.000175488	0.000245683	0.000596659	0.000386073	7.01951e-05	3.50976e-05	0.000245683	0.000175488	0.000175488	7.01951e-05	0.000596659	0	0.00168468	3.50976e-05	0.000105293	0.000666854	0	0	0.000210585	0.000105293	3.50976e-05
s__Lactobacillus_intestinalis	0.000772147	0.00164959	0	0.000386073	7.01951e-05	0.000912537	3.50976e-05	0.000421171	0.000807244	0.000210585	0.000386073	0.00014039	0.000491366	0.000315878	0.000175488	7.01951e-05	0	0	0	0.000491366	0.000772147	0.000315878	0	0
s__Bacteroides_acidifaciens	0.000175488	0.000105293	0.000280781	0.000175488	0.000561561	0.000245683	0.000561561	0.000280781	0.00133371	0.000350976	0.000596659	0.000596659	0.000350976	0.000105293	0.000526464	7.01951e-05	0.00014039	0.000175488	0.000175488	7.01951e-05	0.000105293	0.000386073	0.000491366	7.01951e-05
s__Clostridium_sp._Clone-17	0.000105293	0.00014039	0.000877439	7.01951e-05	0.000175488	3.50976e-05	0.00277271	0.000280781	0.000245683	0.000245683	0.000315878	3.50976e-05	0	0	0.000105293	0.00119332	3.50976e-05	0.000315878	0.000105293	0.00014039	7.01951e-05	0.000280781	0	0.000175488
s__uncultured_Bacillales_bacterium	0.000210585	0.000245683	0	0.000175488	0.000912537	0.000386073	0.00014039	7.01951e-05	0.000175488	0.000386073	0.000877439	0.000772147	0.000456268	0.000280781	0.00014039	0	7.01951e-05	7.01951e-05	0.000175488	0.00014039	0.000491366	0.000315878	0.000631756	0.000105293
s__Bacteroidales_bacterium_DJF_B268	0.00014039	0.000175488	0.00014039	0.00014039	0.000210585	0.000175488	7.01951e-05	7.01951e-05	0.000421171	0.000210585	0.000491366	0.000350976	0.000350976	0.000210585	0.000491366	0	0.000526464	0.000280781	0.000596659	0.000105293	0.000175488	0.000947634	0.000491366	0.000386073
s__uncultured_Acetivibrio_sp.	0	0	7.01951e-05	0.000596659	0.000350976	0	0.000772147	0	0.000210585	0.000210585	0.000421171	0.000386073	0.00014039	0.000245683	0.000561561	0.000280781	0.00154429	0	0.000315878	0.00014039	7.01951e-05	0.000210585	0.00014039	0.000105293
s__Anaerotruncus_sp._G3(2012)	0.000877439	0.000877439	7.01951e-05	0.00126351	0.000421171	3.50976e-05	0.000105293	7.01951e-05	0.000280781	0.000210585	0.000175488	0.000315878	0.000596659	0.00014039	0.000421171	0.000105293	3.50976e-05	7.01951e-05	3.50976e-05	7.01951e-05	0	0.000175488	0	0.000105293
s__Clostridium_sp._ASF356	7.01951e-05	0.00105293	0.000315878	0.000350976	0	0	0.000210585	0.000386073	0.00014039	0.000842342	0.000245683	0.000315878	0.000526464	7.01951e-05	3.50976e-05	3.50976e-05	3.50976e-05	0	0.000105293	3.50976e-05	0.000105293	0.000315878	0	0.000350976
s__Jeotgalicoccus_pinnipedialis	0.00203566	0.000701951	0	0.00252703	0	0	0	0	0	0	0	0	0	0	0	0	0	0	0	0	0	0	0	0
s__Barnesiella_intestinihominis_YIT_11860	0.000210585	0.000105293	0	0.000210585	0.000315878	7.01951e-05	0.000526464	0.000175488	0.000105293	0.000350976	0.00014039	0.000350976	0.000175488	0.00014039	0.000210585	0.000280781	0.000105293	0	0	7.01951e-05	0.000280781	0.000701951	0.000561561	0.000175488
s__[Eubacterium]_dolichum	3.50976e-05	3.50976e-05	0.00014039	7.01951e-05	3.50976e-05	0	0.000245683	0.000105293	0.000386073	0.000491366	0.000666854	0.000701951	0.000210585	0.00014039	0.000245683	3.50976e-05	0.000210585	0.000175488	0.000245683	0.000631756	3.50976e-05	3.50976e-05	0.000105293	0.000105293
s__Lactobacillus_johnsonii	0	0.00203566	0	7.01951e-05	0.000561561	0.000210585	0	0.000807244	0.000561561	7.01951e-05	3.50976e-05	7.01951e-05	3.50976e-05	7.01951e-05	0	3.50976e-05	0	0	0	0.000280781	0.000105293	3.50976e-05	0	0
s__uncultured_Erysipelotrichaceae_bacterium	3.50976e-05	0.000561561	3.50976e-05	0.000386073	3.50976e-05	0.000245683	3.50976e-05	0.000105293	0.000912537	0.000386073	0.000280781	3.50976e-05	7.01951e-05	0.000315878	0.000561561	3.50976e-05	0	3.50976e-05	0	0.000210585	7.01951e-05	0.000105293	0	0.000350976
s__Lactobacillus_sp._C4I9	0.00014039	7.01951e-05	7.01951e-05	7.01951e-05	0.000105293	3.50976e-05	3.50976e-05	0	7.01951e-05	7.01951e-05	0	0.000245683	7.01951e-05	7.01951e-05	0	0	0	0.000877439	0.000315878	0.000315878	0.000350976	0	0	0.00164959
s__Sporosarcina_pasteurii	0.00182507	0.000245683	0	0.00221115	0	0.000105293	0	0	0	0	0	0	0	0	0	0	0	0	0	0	0	3.50976e-05	0	0
s__Bacteroides_sp._WH2	7.01951e-05	0	0	0	3.50976e-05	0	7.01951e-05	0.000245683	0.000491366	0.00014039	0.00203566	7.01951e-05	0	0	0	0	0	0	7.01951e-05	0	0.000877439	7.01951e-05	0	7.01951e-05
s__Mucispirillum_sp._69	3.50976e-05	3.50976e-05	0.000772147	3.50976e-05	3.50976e-05	0	0.00126351	0	0.000245683	0	0.00014039	0.000175488	0.000105293	0	0	0.000175488	7.01951e-05	0.000105293	7.01951e-05	7.01951e-05	0.000175488	0.000175488	0.000105293	0
s__Corynebacterium_stationis	3.50976e-05	0	0.000105293	0.00235154	0	0	0.000561561	0	0	0	0	0	0	0	0	0	0	0	0	0	0	0	0.000245683	0
s__uncultured_Vagococcus_sp.	0.000315878	0	0	0.0029131	0	0	0	3.50976e-05	0	0	0	0	0	0	0	0	0	0	0	0	0	0	0	0
s__bacterium_enrichment_culture_clone_Ecwsrb007	0.000245683	3.50976e-05	3.50976e-05	0.000245683	7.01951e-05	0	7.01951e-05	0.000210585	0.00014039	7.01951e-05	0.00014039	0.000350976	3.50976e-05	3.50976e-05	7.01951e-05	7.01951e-05	0.000105293	0.000105293	0.00014039	0	0.000245683	0.000245683	0.000491366	7.01951e-05
s__Bisgaard_Taxon_22	0	3.50976e-05	0	3.50976e-05	0.000105293	3.50976e-05	0	7.01951e-05	0.000175488	0.000245683	0.000245683	3.50976e-05	0	0.000737049	7.01951e-05	0	0.000175488	0.000105293	0.000105293	7.01951e-05	0.00014039	0.000456268	0.000105293	0.000210585
s__Helicobacter_ganmani	0.000245683	0	0.000456268	0.000210585	3.50976e-05	0	0.000491366	0	0.000105293	7.01951e-05	0	0	0.000210585	7.01951e-05	0.000350976	0.000105293	7.01951e-05	0	7.01951e-05	0	0.000315878	0.000210585	0	3.50976e-05
s__uncultured_Adlercreutzia_sp.	0.000210585	0.000245683	0.000210585	0.000315878	7.01951e-05	0.00014039	0.000210585	3.50976e-05	0.00014039	0.00014039	0.000210585	7.01951e-05	0.000210585	3.50976e-05	0.000105293	0.000105293	0.00014039	0	0.00014039	3.50976e-05	0.00014039	7.01951e-05	3.50976e-05	3.50976e-05
s__Clostridium_sp._Clone-47	0	0	0.00014039	0	0	3.50976e-05	3.50976e-05	0.000631756	3.50976e-05	3.50976e-05	3.50976e-05	0.00014039	7.01951e-05	0.000105293	0.000245683	0.00014039	0.000245683	7.01951e-05	0.000456268	3.50976e-05	0.000105293	0	0	0.00014039
s__Bacteroides_faecichinchillae_JCM_17102	0.000105293	0	0.000105293	3.50976e-05	3.50976e-05	0.00014039	0.000350976	0.00014039	0.00014039	3.50976e-05	0.000386073	0.000210585	3.50976e-05	0	0.00014039	3.50976e-05	0.000210585	0.000175488	3.50976e-05	0	0.000105293	0.000175488	0	0
s__uncultured_Paenibacillaceae_bacterium	3.50976e-05	0	0.000105293	0	0.00014039	0	3.50976e-05	7.01951e-05	0	0.00014039	0	0.000105293	0.000315878	7.01951e-05	0	3.50976e-05	0.000245683	0.000245683	0.000421171	0.000175488	0.000105293	0.000175488	7.01951e-05	0
s__Clostridium_sp._ID6	7.01951e-05	0.000210585	0.00014039	3.50976e-05	0.000175488	7.01951e-05	0.00014039	7.01951e-05	0.000105293	0.000105293	0	0	0.000245683	0.00014039	0.000175488	0.00014039	0.000105293	0	0.00014039	0	3.50976e-05	0.000175488	0	7.01951e-05
s__rumen_bacterium_NK4B4	0	0	0	0	0	0	7.01951e-05	3.50976e-05	0	0	0	0	0.00126351	0	0.000245683	0.000491366	0	0.00014039	0	0	0	0	0	0
s__Oscillospiraceae_bacterium_VE202-24	3.50976e-05	3.50976e-05	7.01951e-05	0	7.01951e-05	0	0.000877439	0	3.50976e-05	3.50976e-05	0	7.01951e-05	3.50976e-05	0.000491366	0	0.000280781	0	0	0.000105293	0	0	3.50976e-05	3.50976e-05	0
s__Streptococcus_sp._GDLAMI-SD2	0	3.50976e-05	3.50976e-05	7.01951e-05	3.50976e-05	0.000210585	3.50976e-05	3.50976e-05	3.50976e-05	0.000315878	0	0	0	0.000631756	7.01951e-05	0	3.50976e-05	0.000210585	3.50976e-05	3.50976e-05	7.01951e-05	7.01951e-05	3.50976e-05	0.000175488
s__Candidatus_Arthromitus_sp._SFB-trout	3.50976e-05	0	0	0	0	0	0	0	0	3.50976e-05	0	3.50976e-05	0	0	0	0	0.00126351	0	0.000421171	0.00014039	3.50976e-05	0	0	0.000105293
s__Eubacterium_plexicaudatum_ASF492	0	0	0.000526464	0	0	3.50976e-05	3.50976e-05	0.000105293	0	0.000105293	3.50976e-05	3.50976e-05	0	0	3.50976e-05	0	0.000175488	0	0.000105293	3.50976e-05	0.000175488	3.50976e-05	7.01951e-05	0.000491366
s__Clostridium_sp._AUH-JLC235	0	3.50976e-05	0.000105293	3.50976e-05	0	0	0	0	0	3.50976e-05	7.01951e-05	0	0.00014039	0.000210585	0.00014039	7.01951e-05	0.000105293	0.000421171	0.00014039	0	0.000105293	0.000105293	0	0
s__unidentified_rumen_bacterium_12-124	0	0	0	0	0.000105293	7.01951e-05	0	3.50976e-05	0.000666854	0	0.000210585	0	0.000105293	3.50976e-05	0.00014039	0	3.50976e-05	0	0.000175488	7.01951e-05	0	0	0	3.50976e-05
s__Bifidobacterium_animalis	0	3.50976e-05	0	0	0	0	0	0	3.50976e-05	7.01951e-05	0	0.000386073	3.50976e-05	0	3.50976e-05	0	0	0	0	0	0	0.000666854	0	0.000245683
s__Mesorhizobium_sp._UASWS1009	3.50976e-05	0.000421171	0	0.00105293	0	0	0	0	0	0	0	0	0	0	0	0	0	0	0	0	0	0	0	0
s__Rhodococcus_erythropolis	0	7.01951e-05	0	0	3.50976e-05	0.000210585	0.000245683	0.000315878	0	0	3.50976e-05	0	0.00014039	3.50976e-05	3.50976e-05	3.50976e-05	7.01951e-05	7.01951e-05	0	0	3.50976e-05	0	7.01951e-05	7.01951e-05
s__Ruminococcus_flavefaciens_AE3010	0	3.50976e-05	0	0	7.01951e-05	3.50976e-05	0	0.000105293	3.50976e-05	0	0	0.000526464	3.50976e-05	0	0	0	0.000105293	0	0.000210585	0	0.00014039	0	0.000175488	0
s__Catabacter_hongkongensis	0	0.000105293	0.000105293	3.50976e-05	3.50976e-05	0.000105293	3.50976e-05	7.01951e-05	0	0.00014039	3.50976e-05	3.50976e-05	0	7.01951e-05	7.01951e-05	0.000175488	0.00014039	7.01951e-05	0	7.01951e-05	3.50976e-05	0.000105293	0	0
s__Lactobacillus_sp._oral_clone_HT002	0	0.00014039	0	0	0	0.000807244	0	0.000175488	7.01951e-05	0	0	0	3.50976e-05	3.50976e-05	0	0	0	0	0	0	3.50976e-05	0	0	0
s__wallaby_gut_metagenome	3.50976e-05	0	7.01951e-05	0	0	0	0	3.50976e-05	0.000175488	0.000105293	0.000105293	0.000105293	0	7.01951e-05	0	0	0.000105293	3.50976e-05	3.50976e-05	0	0.000175488	3.50976e-05	0.000175488	0
s__Veillonella_sp._OK10	0	0	0	3.50976e-05	0	3.50976e-05	0	0	0	3.50976e-05	0	0.000105293	0	0.000386073	0	0	3.50976e-05	0	3.50976e-05	0	0.000210585	0	0	0.000315878
s__Clostridium_sp._Clone-3	0.000350976	0.00014039	0.000105293	0.000175488	0	0	7.01951e-05	0	3.50976e-05	0	0	0.000105293	0	0	0	0	0.000210585	0	0	0	0	0	0	0
s__uncultured_Clostridiales_Family_XIII_bacterium	0	3.50976e-05	3.50976e-05	7.01951e-05	3.50976e-05	0	3.50976e-05	0.00014039	0.000105293	3.50976e-05	0	0.000105293	7.01951e-05	0	3.50976e-05	0	0.00014039	0	0.000105293	0	3.50976e-05	3.50976e-05	3.50976e-05	0.000105293
s__Alistipes_senegalensis_JC50	3.50976e-05	7.01951e-05	0	0.00014039	0	0	0	0.000175488	7.01951e-05	0	0	0	0	3.50976e-05	0.000210585	0	0.000210585	3.50976e-05	3.50976e-05	3.50976e-05	7.01951e-05	0	0	3.50976e-05
s__unidentified_rumen_bacterium_RF32	3.50976e-05	0	0	0	0.000105293	0	0.000105293	3.50976e-05	0	0	0.00014039	0.000105293	0	0.000175488	0	0	0.000105293	7.01951e-05	0	0	0	0.00014039	0.000105293	3.50976e-05
s__uncultured_Staphylococcus_sp.	0	7.01951e-05	0	3.50976e-05	0.000105293	3.50976e-05	0	0.000386073	0	0	0	0	0	7.01951e-05	0	7.01951e-05	0	7.01951e-05	7.01951e-05	3.50976e-05	3.50976e-05	7.01951e-05	3.50976e-05	0
s__Ruminococcus_sp._HUN007	0	0	0	3.50976e-05	3.50976e-05	0	0	7.01951e-05	0.000280781	0	7.01951e-05	0	0	0	0	0	3.50976e-05	0.00014039	7.01951e-05	0	0.00014039	0	0	0.00014039
s__Globicatella_sp._canine_oral_taxon_218	3.50976e-05	3.50976e-05	0	3.50976e-05	0.000105293	0.000105293	0	0.000105293	3.50976e-05	0.000105293	3.50976e-05	0	0	0	0	0	3.50976e-05	0	0	0.00014039	7.01951e-05	7.01951e-05	3.50976e-05	7.01951e-05
s__Bacteroidales_bacterium_ph8	0	0	0	3.50976e-05	0	0	7.01951e-05	0	7.01951e-05	3.50976e-05	0.000105293	7.01951e-05	7.01951e-05	0	3.50976e-05	0.000105293	0	3.50976e-05	0	0	7.01951e-05	0.000210585	0.000105293	0
s__Eubacterium_sp._14-2	0	0	0	0	0	0	0.00014039	0.000105293	0.000175488	7.01951e-05	0	3.50976e-05	0.000210585	0	7.01951e-05	0	3.50976e-05	0	3.50976e-05	3.50976e-05	0	0	0	0
s__Streptococcus_sp._AHSI00047	0	3.50976e-05	0	0	0	3.50976e-05	0	0	7.01951e-05	7.01951e-05	0	0.000315878	0	0	3.50976e-05	0	0.000175488	7.01951e-05	0	0	0	0	0	7.01951e-05
s__unidentified_rumen_bacterium_RFN54	0	0	0	0	0	0	0	0	0	0	0.000596659	0	0	0	0.000245683	0	0	0	0	0	0	0	0	0
s__uncultured_soil_bacterium	0	0	3.50976e-05	3.50976e-05	7.01951e-05	0	0	3.50976e-05	0	7.01951e-05	0	7.01951e-05	7.01951e-05	0	0.000105293	0	3.50976e-05	3.50976e-05	0	3.50976e-05	3.50976e-05	3.50976e-05	0.000105293	3.50976e-05
s__uncultured_Planctomycetales_bacterium	0	0	0.000772147	0	0	0	0	0	0	0	0	0	0	0	0	0	0	0	0	0	0	0	0	0
s__Brevibacterium_senegalense	0	0.000596659	0	0.000105293	0	0	0	0	0	0	0	0	0	0	0	0	0	0	0	0	0	0	0	0
s__uncultured_bacterium_CA75	0	3.50976e-05	0	0.000105293	0	0	0	0	0.00014039	0.00014039	7.01951e-05	7.01951e-05	0	0	0	0	3.50976e-05	0	3.50976e-05	3.50976e-05	3.50976e-05	0	0	0
s__Lactococcus_garvieae	0	0	0	3.50976e-05	0	0	0	0	0	0	0	3.50976e-05	7.01951e-05	0	0	0	0.000421171	0	0.000105293	0	0	0	0	0
s__unidentified_rumen_bacterium_RC15	7.01951e-05	0.00014039	3.50976e-05	0.00014039	0	0	3.50976e-05	7.01951e-05	0	0	0	7.01951e-05	0	0	0	0	0	0	3.50976e-05	0	0	3.50976e-05	0	0
s__Victivallis_vadensis	0	3.50976e-05	0	7.01951e-05	3.50976e-05	0	0	0.000105293	3.50976e-05	0	7.01951e-05	3.50976e-05	3.50976e-05	7.01951e-05	0	0	0	0	0	3.50976e-05	0	0	3.50976e-05	0
s__Pasteurella_pneumotropica	0	0	0	0	0	7.01951e-05	0	7.01951e-05	0	0	0	0	0	3.50976e-05	0	0	3.50976e-05	3.50976e-05	0	0	0	0	0.00014039	0.000175488
s__Bacteroides_acidifaciens_JCM_10556	0.000175488	7.01951e-05	0	3.50976e-05	0	0	0	0	0	0	7.01951e-05	0	0	0	3.50976e-05	0	3.50976e-05	0	0	0	0	3.50976e-05	3.50976e-05	3.50976e-05
s__uncultured_Helicobacter_sp.	0	0	0.00014039	7.01951e-05	0	0	0	0	3.50976e-05	0	0	0	0	0	7.01951e-05	0	3.50976e-05	3.50976e-05	0	0	0	0.00014039	0	0
s__uncultured_Erysipelotrichi_bacterium	0	0	3.50976e-05	0	7.01951e-05	0	0	7.01951e-05	0	0	0	0	0	0	0	0	3.50976e-05	0	3.50976e-05	0	3.50976e-05	7.01951e-05	3.50976e-05	3.50976e-05
s__Clostridium_sp._Clone-40	0	0	0	0	3.50976e-05	0	0	0	0	0	0	0.000105293	0	0	0	0	0	0	3.50976e-05	7.01951e-05	0	0	0	0.000175488
s__Enterococcus_faecalis	0	0	0	0	0	0	0	0	0	0	0	0	0	7.01951e-05	0	0	0.00014039	0	3.50976e-05	0	7.01951e-05	7.01951e-05	0	0
s__Lactobacillus_acidophilus	0	0	0	0	0	0	0	0.000245683	0	3.50976e-05	0	0	0	0	0	0	0	0	0	0	0	0.000105293	0	0
s__uncultured_compost_bacterium	7.01951e-05	7.01951e-05	0	0.000105293	0	0	0	0	0	0	3.50976e-05	0	0	0	7.01951e-05	0	0	0	0	0	0	0	0	0
s__Proteus_vulgaris	3.50976e-05	0	0	0	0	0	0	0	0	3.50976e-05	0	0	3.50976e-05	0	3.50976e-05	0	0	0.000105293	0	0	0	7.01951e-05	0	0
s__uncultured_Mollicutes_bacterium	0	3.50976e-05	0	0	0	0	0	0	0	0	0	3.50976e-05	0	3.50976e-05	0	0	0	0.000105293	0	0	0	0	0.000105293	0
s__Parabacteroides_goldsteinii	3.50976e-05	0	0	0	0	0	0	0	0.00014039	0	3.50976e-05	7.01951e-05	0	0	0	0	0	0	0	0	0	0	0	0
s__Boechera_gunnisoniana	0	0	0	0	3.50976e-05	3.50976e-05	0	0	0	0	0	0	0	0.000175488	0	0	0	0	0	0	0	0	0	3.50976e-05
s__Lachnospiraceae_bacterium_3-1	0	0	0	0	0	7.01951e-05	0	0	0	0	0.00014039	0	0	0	0	0	7.01951e-05	0	0	0	0	0	0	0
s__uncultured_Prevotella_sp.	0	0	0	0.000175488	0	0	0	0	0	0	0.000105293	0	0	0	0	0	0	0	0	0	0	0	0	0
s__Lactobacillus_sp._C30An8	0	3.50976e-05	0	3.50976e-05	7.01951e-05	7.01951e-05	0	0	0	0	0	0	0	0	0	0	0	0	0	0	3.50976e-05	0	0	0
s__Morganella_morganii	0	0	0	3.50976e-05	0	0	0	0	0	0	3.50976e-05	3.50976e-05	0	0	0	0	3.50976e-05	0	0.000105293	0	0	0	0	0
s__unidentified_rumen_bacterium_RFN71	0	0	0	3.50976e-05	0	0	0	0	0	0	0	0	0	0	0	0	0	0	0	0	0	0	0.000210585	0
s__Corynebacterium_urealyticum	0	7.01951e-05	0	0.000175488	0	0	0	0	0	0	0	0	0	0	0	0	0	0	0	0	0	0	0	0
s__bacterium_NLAE-zl-H60	0	7.01951e-05	3.50976e-05	0	0	0	7.01951e-05	0	0	0	0	0	0	0	0	0	0	3.50976e-05	0	0	0	0	0	0
s__bacterium_XJ148-1212-2NFX2	7.01951e-05	0	0	0.00014039	0	0	0	0	0	0	0	0	0	0	0	0	0	0	0	0	0	0	0	0
s__bacterium_mpn-isolate_group_25	0	0	0	0	0	0	3.50976e-05	0	0	0	0	0	0	0	0	3.50976e-05	0	0	0	0	3.50976e-05	0	3.50976e-05	3.50976e-05
s__Streptococcus_merionis	0	7.01951e-05	0	0	0	0	0	0	0	0	0	0	3.50976e-05	0	0	0	0	0	0	3.50976e-05	0	0	0	3.50976e-05
s__Parvibacter_caecicola	3.50976e-05	0	0	0	0	0	0	0	0	0	0	0	3.50976e-05	0	7.01951e-05	3.50976e-05	0	0	0	0	0	0	0	0
s__Proteus_mirabilis	0	0	0	0	0	0	0	0	0	3.50976e-05	0	0	0	0	0	0	7.01951e-05	0	3.50976e-05	0	0	0	0	3.50976e-05
s__Clostridium_sp._Clone-33	0	0	0	0	7.01951e-05	0	0	0	0	0.000105293	0	0	0	0	0	0	0	0	0	0	0	0	0	0
s__uncultured_Candidatus_Saccharibacteria_bacterium	0	0	0	0	0	0	0	0	0	0	0	0	0	0	0	0	0.000175488	0	0	0	0	0	0	0
s__Bacteroides_sp._CCUG_39913	0	0	0	0	0	0	0	0	3.50976e-05	0	0	0	0	0	0	0	0	0	0	0	3.50976e-05	0	7.01951e-05	0
s__Firmicutes_bacterium_M10-2	0	0	0	0	3.50976e-05	0	0	0	0	0	0	0	0	3.50976e-05	7.01951e-05	0	0	0	0	0	0	0	0	0
s__metagenome	0	0	0	0	0	0	0	0	0	0	0	0	0	0	3.50976e-05	0	0	0	0	0	3.50976e-05	0	7.01951e-05	0
s__uncultured_Virgibacillus_sp.	0	7.01951e-05	0	7.01951e-05	0	0	0	0	0	0	0	0	0	0	0	0	0	0	0	0	0	0	0	0
s__Clostridium_sp._CL-2	0	0	0	0	0	0	0	0	0	0	0.000105293	0	0	0	3.50976e-05	0	0	0	0	0	0	0	0	0
s__Lactococcus_raffinolactis	0	0	0	0	0	0	0	0	0	0	3.50976e-05	0	0	0	0	0	3.50976e-05	0	3.50976e-05	0	0	0	0	0
s__uncultured_Thermoanaerobacterales_bacterium	0	0	0	0	3.50976e-05	0	0	3.50976e-05	0	0	0	0	0	0	0	0	0	0	0	0	0	0	3.50976e-05	0
s__Lactobacillus_sp._C30An22	3.50976e-05	3.50976e-05	0	0	0	0	0	0	0	0	0	0	3.50976e-05	0	0	0	0	0	0	0	0	0	0	0
s__uncultured_Prevotellaceae_bacterium	3.50976e-05	0	0	0	0	0	0	0	0	0	0	3.50976e-05	0	3.50976e-05	0	0	0	0	0	0	0	0	0	0
s__Clostridiales_bacterium_27-5-10	0	0	0	0	0	0	0	0	3.50976e-05	0	0	0	0	0	0	7.01951e-05	0	0	0	0	0	0	0	0
s__Bacteroides_uniformis_str._3978_T3_ii	0	0	0	0	3.50976e-05	0	0	0	0	0	7.01951e-05	0	0	0	0	0	0	0	0	0	0	0	0	0
s__unidentified_rumen_bacterium_RFN25	0	0	0	0	0	3.50976e-05	0	0	0	0	0	0	0	0	7.01951e-05	0	0	0	0	0	0	0	0	0
s__Amphibacillus_sp._DA-4	3.50976e-05	0	0	7.01951e-05	0	0	0	0	0	0	0	0	0	0	0	0	0	0	0	0	0	0	0	0
s__Roseburia_sp._499	0	0	0	0	0	0	7.01951e-05	0	0	0	0	0	0	0	0	0	0	0	3.50976e-05	0	0	0	0	0
s__unidentified_rumen_bacterium_RF9	0	0	0	0	0	0	0	0	0	0	0	0	0	0	0	0	0	0	0	0	0	0	0.000105293	0
s__Desulfovibrio_sp._enrichment_culture_clone_Jdgsrb002	0	0	0.000105293	0	0	0	0	0	0	0	0	0	0	0	0	0	0	0	0	0	0	0	0	0
s__[Clostridium]_clostridioforme_2_1_49FAA	0	0	0	0	0	0	0	0	0	0	0	0	0	0	0	0	0	0	0	0	0	0	0	0.000105293
s__Acinetobacter_calcoaceticus	0	0	0	0	0	0	0	0	0	0	3.50976e-05	0	0	0	0	0	3.50976e-05	0	0	0	0	0	0	0
s__Oceanobacillus_indicireducens	0	3.50976e-05	0	0	0	0	0	3.50976e-05	0	0	0	0	0	0	0	0	0	0	0	0	0	0	0	0
s__uncultured_Burkholderiales_bacterium	0	0	0	0	0	0	0	0	0	0	3.50976e-05	0	3.50976e-05	0	0	0	0	0	0	0	0	0	0	0
s__Abiotrophia_para-adiacens	0	0	0	0	0	0	0	0	0	0	0	3.50976e-05	0	0	0	0	0	0	0	0	0	0	0	3.50976e-05
s__unidentified_rumen_bacterium_RF25	0	0	0	0	0	0	0	0	0	3.50976e-05	0	0	0	0	0	0	0	0	0	0	3.50976e-05	0	0	0
s__uncultured_bacterium_BC13	0	0	0	0	0	0	3.50976e-05	0	0	0	0	0	0	0	0	0	0	0	3.50976e-05	0	0	0	0	0
s__Lactobacillus_plantarum	3.50976e-05	0	0	3.50976e-05	0	0	0	0	0	0	0	0	0	0	0	0	0	0	0	0	0	0	0	0
s__uncultured_Aerococcus_sp.	0	3.50976e-05	0	0	0	0	0	0	0	0	0	0	0	0	0	0	0	0	0	0	0	0	3.50976e-05	0
s__Enterorhabdus_mucosicola	0	0	0	3.50976e-05	3.50976e-05	0	0	0	0	0	0	0	0	0	0	0	0	0	0	0	0	0	0	0
s__Parabacteroides_merdae	0	0	0	0	0	0	0	0	0	0	0	0	0	0	0	0	0	0	3.50976e-05	0	3.50976e-05	0	0	0
s__Helicobacter_marmotae	0	0	0	3.50976e-05	0	0	0	0	0	0	0	0	3.50976e-05	0	0	0	0	0	0	0	0	0	0	0
s__Lactobacillus_faecis	0	0	0	0	0	0	0	0	0	0	0	0	0	0	0	0	0	0	0	3.50976e-05	0	3.50976e-05	0	0
s__uncultured_bacterium_adhufec202	0	0	0	0	0	0	0	7.01951e-05	0	0	0	0	0	0	0	0	0	0	0	0	0	0	0	0
s__uncultured_bacterium_adhufec84	0	0	0	0	0	0	0	0	0	0	0	0	0	0	7.01951e-05	0	0	0	0	0	0	0	0	0
s__Vagococcus_lutrae	0	0	0	7.01951e-05	0	0	0	0	0	0	0	0	0	0	0	0	0	0	0	0	0	0	0	0
s__Staphylococcus_saprophyticus	0	0	0	0	0	0	0	0	0	0	0	0	0	0	7.01951e-05	0	0	0	0	0	0	0	0	0
s__Lactobacillus_sp._KC45a	0	0	0	0	0	7.01951e-05	0	0	0	0	0	0	0	0	0	0	0	0	0	0	0	0	0	0
s__Flavonifractor_plautii	0	0	0	0	0	0	0	0	0	0	0	0	0	0	0	7.01951e-05	0	0	0	0	0	0	0	0
s__[Clostridium]_colinum	0	0	0	0	0	0	0	0	0	0	0	0	0	0	7.01951e-05	0	0	0	0	0	0	0	0	0
s__Alcaligenes_faecalis	0	0	0	7.01951e-05	0	0	0	0	0	0	0	0	0	0	0	0	0	0	0	0	0	0	0	0
s__unidentified_rumen_bacterium_RFN10	0	0	0	0	0	0	0	0	0	0	0	0	0	0	0	3.50976e-05	0	0	0	0	0	0	0	0
s__unidentified_rumen_bacterium_RFN16	3.50976e-05	0	0	0	0	0	0	0	0	0	0	0	0	0	0	0	0	0	0	0	0	0	0	0
s__Oscillospira_guilliermondii	0	3.50976e-05	0	0	0	0	0	0	0	0	0	0	0	0	0	0	0	0	0	0	0	0	0	0
s__Arthrobacter_woluwensis	0	0	0	0	0	0	0	0	0	0	0	0	0	0	0	0	0	0	0	3.50976e-05	0	0	0	0
s__Bacteroidetes_bacterium_Eg28	0	0	0	3.50976e-05	0	0	0	0	0	0	0	0	0	0	0	0	0	0	0	0	0	0	0	0
s__uncultured_Cryptanaerobacter_sp.	0	0	0	0	0	0	0	0	0	0	0	3.50976e-05	0	0	0	0	0	0	0	0	0	0	0	0
s__uncultured_Coriobacteriales_bacterium	0	0	0	3.50976e-05	0	0	0	0	0	0	0	0	0	0	0	0	0	0	0	0	0	0	0	0
s__uncultured_Chloroflexi_bacterium	0	0	3.50976e-05	0	0	0	0	0	0	0	0	0	0	0	0	0	0	0	0	0	0	0	0	0
s__Firmicutes_bacterium_CAG:822	0	0	0	3.50976e-05	0	0	0	0	0	0	0	0	0	0	0	0	0	0	0	0	0	0	0	0
s__bacterium_enrichment_culture_clone_Anammox_9	0	0	3.50976e-05	0	0	0	0	0	0	0	0	0	0	0	0	0	0	0	0	0	0	0	0	0
s__Lactobacillus_brevis	3.50976e-05	0	0	0	0	0	0	0	0	0	0	0	0	0	0	0	0	0	0	0	0	0	0	0
s__Yaniella_halotolerans	3.50976e-05	0	0	0	0	0	0	0	0	0	0	0	0	0	0	0	0	0	0	0	0	0	0	0
s__Peptostreptococcaceae_bacterium_canine_oral_taxon_221	0	0	0	0	0	0	0	0	0	0	3.50976e-05	0	0	0	0	0	0	0	0	0	0	0	0	0
s__Roseburia_sp._831b	0	0	0	0	0	0	0	0	0	0	0	0	0	0	0	0	0	0	0	0	0	3.50976e-05	0	0
