# Supplementary material for: Alleviation of Limosilactobacillus reuteri in polycystic ovary syndrome protects against circadian dysrhythmia-induced dyslipidemia via capric acid and GALR1 signaling
Source: NPJ Biofilms Microbiomes. 2023 Jul 8;9:47. doi: 10.1038/s41522-023-00415-2 (PMC10329655; doi:10.1038/s41522-023-00415-2)
Supplement: Supplementary file 6 — Supplementary Data 4 [file 41522_2023_415_MOESM6_ESM.xlsx]

## Sheet: Supplementary Data 4
Supplementary Data 4. Relative abundance of the differentially expressed genera in control, darkness, and DL.reuteri rats.
Taxonomy	DL.reuteri_1	DL.reuteri_2	DL.reuteri_3	DL.reuteri_4	DL.reuteri_5	DL.reuteri_6	DL.reuteri_7	DL.reuteri_8	Dark_1	Dark_2	Dark_3	Dark_4	Dark_5	Dark_6	Dark_7	Dark_8	Control_1	Control_2	Control_3	Control_4	Control_5	Control_6	Control_7	Control_8	DL.reuteri	Darkness	Control	P value
																												DL.reuteri vs. Darkness		Darkness vs. Control		DL.reuteri vs. Control
g__Lactobacillus	0.00178998	0.0267093	0.00449249	0.0144251	0.0166713	0.00958164	0.00308859	0.019058	0.00558051	0.00628247	0.00382564	0.0042819	0.00610698	0.00361505	0.0014741	0.000842342	0.0214797	0.0107048	0.00708971	0.00775656	0.00558051	0.0164959	0.000842342	0.012951	0.011977	0.004001	0.010363	0.022977	UP	0.018981	DOWN	0.672328	-
g__Ruminococcaceae_UCG-010	0.00228134	0.00315878	0.00333427	0.00494876	0.00301839	0.00898498	0.00617717	0.00357995	0.00680893	0.00659834	0.00754598	0.00940615	0.00986242	0.00635266	0.0157237	0.00540503	0.00375544	0.00445739	0.00189527	0.00508915	0.00845851	0.00687912	0.00193037	0.00547522	0.004435	0.008463	0.004743	0.007992	DOWN	0.00999	UP	0.778222	-
g__Ruminococcaceae_UCG-009	0.00108802	0.00196546	0.002878	0.000772147	0.00136881	0.00182507	0.000772147	0.0014741	0.00249193	0.00266742	0.00242173	0.0014741	0.00554542	0.00126351	0.00256212	0.00189527	0.00112312	0.00178998	0.0014741	0.00105293	0.000807244	0.00122841	0.00189527	0.00133371	0.001518	0.00254	0.001338	0.047952	DOWN	0.005994	UP	0.562438	-
g__Family_XIII_AD3011_group	0.000421171	0.000491366	0.00133371	0.000175488	0.000350976	0.000421171	3.50976e-05	0.000701951	0.000737049	0.000947634	0.000772147	0.00108802	0.00175488	0.000315878	0.00119332	0.000701951	0.000315878	0.000315878	0.000491366	0.000280781	0.000596659	0.000596659	0.000386073	0.000456268	0.000491	0.000939	0.00043	0.044955	DOWN	0.002997	UP	0.782218	-
g__Clostridium_sensu_stricto_1	0.00014039	0.00014039	7.01951e-05	0.00136881	0.000666854	0.000877439	0.000280781	0.00014039	0.00614207	0.00175488	0.00684403	0.00403622	0.00263232	0.00263232	0.00508915	0.00112312	0.000386073	0.00249193	7.01951e-05	0.00108802	0.00389583	0.00161449	7.01951e-05	0.00210585	0.000461	0.003782	0.001465	0.000999	DOWN	0.015984	UP	0.073926	-
