# Supplementary material for: Alleviation of Limosilactobacillus reuteri in polycystic ovary syndrome protects against circadian dysrhythmia-induced dyslipidemia via capric acid and GALR1 signaling
Source: NPJ Biofilms Microbiomes. 2023 Jul 8;9:47. doi: 10.1038/s41522-023-00415-2 (PMC10329655; doi:10.1038/s41522-023-00415-2)
Supplement: Supplementary file 7 — Supplementary Data 5 [file 41522_2023_415_MOESM7_ESM.xlsx]

## Sheet: Positive mode (faecal)
Supplementary Data 5. Peak area of identified metabolites in 24 faecal samples of L. reuteri-treated rat model.
Alignment ID	Rt(min)	Mz	Name	Molecular weight	Δppm	Control_1	Control_2	Control_3	Control_4	Control_5	Control_6	Control_7	Control_8	Dark_1	Dark_2	Dark_3	Dark_4	Dark_5	Dark_6	Dark_7	Dark_8	DL.reuteri_1	DL.reuteri_2	DL.reuteri_3	DL.reuteri_4	DL.reuteri_5	DL.reuteri_6	DL.reuteri_7	DL.reuteri_8
192	1.481	121.065	Phenylacetaldehyde	120.058	0	15.8966	18.3916	42.3757	30.079	42.5935	22.674	40.5357	9.22318	91.0973	38.072	72.5292	227.412	237.678	642.527	77.0317	139.13	114.751	83.5255	156.823	112.934	69.6722	23.7837	82.7981	184.502
606	1.156	150.078	3-Methyladenine	149.07	0	63.671	56.391	34.4727	23.8068	34.6219	32.8592	23.9793	89.2073	22.7879	13.405	13.7252	19.627	21.1906	9.22301	16.35	14.392	90.808	28.4945	57.4253	17.4067	31.7442	15.699	134.781	43.104
821	0.801	162.112	L-Carnitine	161.105	0	315.601	222.488	173.951	239.433	171.556	319.284	200.546	228.392	149.713	155.846	161.734	138.232	130.122	126.735	146.92	124.068	316.395	190.532	349.504	158.276	101.787	124.392	330.854	192.461
861	1.289	165.055	p-Coumaric acid	164.047	0	9.60691	8.44923	107.565	62.6	41.4532	14.4868	58.3546	5.32646	26.3699	58.2054	47.2507	33.6209	46.9558	50.3629	15.9698	43.1801	60.897	16.1941	28.7755	11.6911	26.954	4.66635	9.48458	13.7436
1348	1.158	188.176	N8-Acetylspermidine	187.168	0	1.49126	1.6377	40.7561	14.7398	25.6306	6.60942	17.9704	8.37301	19.7158	29.0706	20.696	36.445	23.3131	11.9066	40.1045	30.2063	27.6665	153.608	63.585	235.148	22.1539	57.3387	54.1455	37.9663
1669	1.196	203.139	Alanyl-Isoleucine	202.132	0	95.5472	77.0613	42.3829	27.8402	28.578	24.6572	36.7316	80.2097	24.3645	23.3206	31.1679	31.4314	28.6634	29.212	29.2035	24.4007	33.8757	39.9461	33.9603	60.1802	19.7275	24.4094	43.8794	29.7049
1742	3.658	206.045	Xanthurenic acid	205.037	0	18.745	22.7948	9.68357	9.41561	23.2	21.0666	6.8757	29.8344	16.2956	19.3567	9.10118	17.4614	5.60118	9.03852	6.3567	4.34646	84.1074	21.7549	68.1657	16.9524	28.4218	9.37864	92.0929	48.6559
3741	1.391	294.118	N-Acetylmuramic acid	293.111	0	8.50895	8.48743	131.219	104.529	69.1723	10.7814	111.036	14.7428	86.5613	67.9511	69.4119	9.9027	159.895	102.646	83.0711	122.159	128.215	25.2666	17.0833	40.9289	43.5637	8.25784	8.20765	40.0782
4495	11.509	322.274	α-Linolenoyl ethanolamide	321.267	0	13.7141	15.702	10.7398	11.3717	12.7595	11.9954	12.4133	15.5201	18.968	21.0633	16.0031	28.025	17.8525	19.4941	19.0326	19.3662	17.6949	19.1615	21.0635	19.8342	24.6061	22.5599	20.2465	21.4461
7101	5.224	431.277	Cholic acid	408.288	0	72.3846	193.979	204.193	139.216	201.766	155.251	107.711	187.177	314.557	521.221	249.489	329.054	347.905	232.271	132.863	237.625	355.361	195.527	118.052	251.584	507.958	160.605	76.6623	73.1255
7171	8.843	434.327	Lithocholic acid glycine conjugate	433.319	0	93.044	107.529	81.2909	72.4465	64.5899	87.0276	62.4016	92.9884	55.2447	47.3689	42.262	34.4478	42.3846	48.4286	65.4703	75.9549	48.3968	67.5524	70.4776	74.58	48.9233	71.1636	82.6241	61.377
155	3.692	118.065	Indole	117.058	0	88.9178	79.8422	100.13	110.194	81.7652	103.648	111.613	83.5	97.218	103.451	92.1949	73.1784	92.1795	102.209	81.9858	92.2411	134.358	93.185	89.6317	92.3293	93.4071	102.488	99.1693	100.646
237	0.79	126.022	Taurine	125.015	0	44.7751	44.4295	3.194	8.25814	49.001	61.7028	4.18302	58.8887	50.1191	11.1341	18.2888	40.3863	6.18043	14.6507	18.6716	5.5003	35.8146	19.8792	71.686	10.2695	54.2656	9.415	84.0524	57.1343
605	0.887	150.058	L-Methionine	149.051	0	26.732	20.5941	194.09	111.075	52.0533	27.6375	150.561	23.7104	51.2452	83.9855	51.6514	42.5055	140.591	71.0315	38.7122	111.374	255.147	49.9826	112.062	41.2697	73.8205	22.2	45.619	63.9716
636	1.225	152.057	Guanine	151.049	0	65.7999	34.0496	52.2104	69.027	48.2808	40.286	51.7107	60.6323	51.8693	61.8445	177.703	71.2475	11.432	62.3974	46.4085	63.404	176.167	68.0648	94.7352	44.2556	59.5587	45.651	53.9916	84.4547
1099	0.771	175.119	L-Arginine	174.112	0	18.4218	6.18964	157.725	187.144	108.574	19.3758	143.138	5.99778	36.0444	295.541	86.2336	38.3099	52.485	50.7626	30.2862	229.896	427.984	115.83	160.445	34.5296	144.449	26.6543	11.7294	74.9389
1398	3.737	190.05	Kynurenic acid	189.043	0	804.665	752.483	147.311	285.643	270.893	360.332	68.8651	147.184	404.818	426.991	507.256	211.771	118.341	252.637	118.601	117.73	619.232	366.29	330.515	237.126	340.477	177.536	575.295	499.48
1400	5.065	190.086	3-Indolepropionic acid	189.079	0	13.644	14.6003	22.5406	25.9083	24.1794	16.4927	27.0641	13.139	18.7022	27.4914	13.9422	63.3678	35.4537	28.0923	33.0519	32.4276	26.471	29.7393	19.7916	41.855	19.0417	19.418	15.8928	30.474
1573	0.818	198.087	N-Acetyl-L-Histidine	197.08	0	82.0797	66.9516	269.201	190.846	206.14	108.568	235.09	78.3689	136.147	140.486	163.084	193.043	239.936	225.956	202.566	201.211	212.342	224.526	168.171	130.98	133.503	164.91	118.124	198.298
2091	0.846	222.097	N-Acetylmannosamine	221.09	0	44.6562	64.9072	236.808	156.725	63.1647	89.7389	166.224	70.4297	62.8322	119.092	75.0626	43.1537	208.047	81.8082	61.4372	137.83	47.8342	65.9468	47.6876	53.2818	95.4211	59.1169	78.1985	63.5477
2217	1.486	229.082	2'-Deoxyuridine	228.075	0	4.69701	2.00393	16.1528	7.80041	7.13596	6.00231	12.6395	4.89082	4.28202	7.01197	6.34813	4.40197	8.02207	6.85853	5.35664	8.66453	31.4415	7.48112	16.3731	4.13635	11.377	1.67788	7.64783	10.331
3457	0.86	282.119	N6-Methyladenosine	281.112	0	24.8667	24.0475	41.4551	44.8386	23.6469	41.8186	36.5871	30.1811	21.7413	29.6027	33.8114	17.9955	21.668	34.0913	25.2802	33.3726	23.1277	30.7055	33.677	28.531	22.7686	27.7428	34.5465	28.6253
3458	1.199	282.12	1-Methyladenosine	281.112	0	9.35762	9.32608	13.145	11.2958	9.635	9.93596	10.5746	7.85757	8.80503	9.32194	9.85243	6.84034	7.49057	10.7372	9.94495	10.1255	11.2165	10.6266	22.558	10.2458	8.48412	7.13255	12.8155	10.9882
8205	8.411	482.324	LysoPC(15:0)	481.317	0	120.477	70.243	478.952	444.232	175.027	131.171	520.468	128.674	122.488	203.693	152.032	216.467	164.918	255.871	188.621	147.908	144.24	217.712	153.646	128.324	239.895	256.288	196.136	140.68
8696	4.886	516.299	Taurocholic acid	515.292	0	77.9346	14.6156	33.1879	38.6361	36.3882	20.0505	81.2096	37.1377	63.1008	51.3682	67.5559	28.86	10.568	67.7531	42.3748	86.7769	37.7309	79.0845	47.2785	54.9779	64.6749	60.5772	60.6499	91.3418
8832	1.74	527.158	Maltotriose	504.169	0	0.127856	0.0958507	73.7201	15.2161	3.893	0.977089	44.0488	0.227292	0.631402	7.20133	0.231602	0.687	25.1526	1.55904	0.120745	31.6402	136.501	0.395907	44.0205	0.0378719	3.89923	0.0666538	0.928464	3.1366
288	0.865	130.086	DL-pipecolic acid	129.079	1	594.851	519.474	107.366	154.758	153.498	1081.21	90.6137	798.4	124.56	120.356	192.635	100.447	88.5947	128.811	115.959	104.869	343.101	139.156	217.386	115.807	147.474	113.323	1710.1	215.282
803	3.888	161.107	Tryptamine	160.1	1	57.4533	41.8254	72.7267	110.926	126.639	106.5	112.908	36.5748	180.857	185.488	203.269	146.232	92.1558	136.922	124.199	101.549	146.96	102.462	129.334	157.594	110.718	53.939	40.9945	148.956
1036	0.823	173.042	D-Xylose	150.053	1	19.864	15.2257	247.824	150.804	15.1902	88.2553	174.219	23.9119	10.714	71.6978	19.689	8.85658	155.258	42.0608	10.0835	110.771	3.97889	18.779	2.80231	17.6628	10.6268	24.4074	71.7661	12.6393
1593	0.982	199.022	L-Ascorbic acid	176.032	1	48.7869	43.314	55.1138	53.8877	41.4186	45.8979	56.2816	36.8677	39.6424	44.9197	39.724	32.7135	46.0898	43.1512	38.8047	43.4167	27.5191	39.6293	29.0684	38.9696	31.965	46.9526	34.4094	38.8789
2888	0.863	258.108	5-Methylcytidine	257.101	1	61.3516	64.1099	42.8233	44.8474	24.7119	52.5934	36.3533	61.7019	25.4341	27.1748	32.9399	21.6758	37.1077	43.1888	28.7218	37.9706	52.5104	26.0619	50.0482	24.8666	17.4025	28.1441	127.309	26.2864
2980	0.771	262.048	O-Phospho-DL-Tyrosine	261.04	1	14.1093	13.6486	21.0262	36.3733	14.5044	10.7651	21.0101	4.53435	13.1926	26.2058	25.3185	6.41323	28.3906	28.6298	16.6865	22.5174	2.65341	11.9681	3.38124	11.3253	1.81377	14.1363	1.93458	8.54292
3511	1.567	284.099	Guanosine	283.092	1	7.09319	6.42059	5.62073	3.26566	1.13785	1.68397	13.5751	1.63421	1.20508	1.57422	1.44873	1.08077	1.94979	1.08441	1.12049	1.88477	3.66885	1.89499	33.1227	2.92251	13.9302	1.75216	3.07798	1.87472
3550	10.072	285.222	Retinal	284.214	1	36.1482	38.2399	21.8158	20.1339	31.6233	34.5241	22.8736	21.898	27.2802	24.9279	36.482	30.1956	21.2277	36.1784	29.4613	21.9171	41.5852	42.3991	33.2113	31.0928	37.7298	33.21	31.9061	32.6552
3683	5.644	291.231	Epiandrosterone	290.225	1	58.151	73.3853	37.9815	70.6003	37.0724	96.2193	61.4302	33.2477	60.8952	51.8531	37.2797	57.9348	42.2854	43.4804	76.7774	61.6167	25.0716	42.8541	48.462	29.307	32.8839	34.4917	48.3714	56.2321
3995	6.432	302.306	Sphinganine	301.298	1	2366.72	3553.68	1338.99	1177.28	2257.03	1427.86	1122.87	980.25	3678.22	1419.94	1235.74	1617.44	1209.66	874.875	405.696	893.561	402.762	311.836	363.647	510.09	389.93	438.676	274.594	248.931
4387	9.347	317.209	9-OxoODE	294.219	1	34.7013	44.8504	18.0859	14.5416	18.6464	17.1736	11.5828	58.9322	24.6182	16.4294	15.1108	11.0172	10.5158	11.7349	11.0047	8.50943	28.5051	18.1904	33.5313	32.9634	45.0262	37.8998	34.7906	30.1458
4509	10.287	323.198	Dehydroabietic acid	300.209	1	85.7175	95.6457	67.1225	102.388	98.9284	79.0056	77.8523	59.8107	80.0078	67.781	82.5287	69.3169	75.5017	92.3506	102.349	76.204	113.602	99.678	102.406	102.577	77.2785	124.937	119.703	107.214
4642	7.772	329.248	Docosahexaenoic acid	328.24	1	47.4038	46.4687	21.0024	26.1904	35.2576	30.059	19.8037	40.8593	36.8951	29.8821	30.5838	39.6717	28.0367	36.9233	46.4888	39.1762	40.1491	62.0555	60.4364	57.304	53.6872	71.6249	42.9407	50.6483
5111	0.803	348.071	Adenosine monophosphate	347.063	1	0.905112	0.752437	8.09987	7.63914	7.5285	6.07264	9.40148	6.43156	6.01252	2.37244	1.15519	6.92775	2.89591	1.77088	4.99689	5.38527	23.4575	9.87836	14.8506	5.55796	17.0941	6.08544	2.97444	10.7418
5421	14.443	359.315	MG(18:0/0:0/0:0)	358.308	1	194.257	133.31	160.252	159.496	114.1	116.766	151.196	146.866	112.338	130.434	148.889	108.843	112.718	134.3	100.19	113.692	128.953	151.251	132.841	140.499	148.063	156.488	152.603	160.744
38	0.804	104.07	Dimethylglycine	103.063	1	8.60975	7.26468	54.5739	34.2253	28.4039	31.5596	38.4866	20.2507	17.8168	31.4162	30.6059	19.8464	41.4552	34.3063	15.3926	36.4965	40.2981	23.601	35.8568	23.1362	26.8821	22.1613	65.2171	36.8824
99	0.852	112.087	Histamine	111.08	1	10.637	12.3323	10.8263	13.5583	17.7671	18.1925	13.5211	18.3113	9.54505	16.4562	9.38343	14.8163	12.2226	27.2272	10.2145	11.94	11.9548	8.89217	6.85273	8.25483	5.9024	7.20565	31.7602	9.4091
156	1.152	118.086	L-Valine	117.079	1	19.9987	15.246	108.708	82.2409	74.49	72.0018	76.1964	9.85134	85.0075	121.289	91.9683	49.532	90.6749	156.121	66.2952	82.9069	208.438	71.2016	110.187	73.7463	94.4529	56.8262	78.9284	95.9128
780	3.865	160.097	N-isovalerylglycine	159.089	1	0.361383	0.858626	0.351485	1.26179	3.03556	2.26561	0.300369	0.445269	8.68679	0.337433	0.940366	6.94272	0.542371	0.7572	1.3702	0.558585	92.2442	3.16925	36.3754	1.25313	12.3696	1.20817	6.40482	26.863
1118	4.809	176.071	3-Indoleacetic acid	175.063	1	188.893	67.6585	39.463	28.8688	49.4158	85.7999	27.4166	85.2574	29.5651	69.1732	24.622	31.1872	18.2571	19.9287	34.6558	31.7466	91.4073	62.5155	59.8616	54.9719	34.4113	38.2663	217.966	65.5831
1374	0.821	189.123	N-Alpha-acetyllysine	188.116	1	2269.14	1445.69	442.975	280.156	356.228	293.684	264.883	3070.7	241.713	216.191	260.296	358.093	247.801	262.547	309.174	209.67	277.604	272.571	216.828	290.699	180.275	329.246	638.851	237.866
1727	3.685	205.098	L-Tryptophan	204.09	1	108.476	95.7173	194.289	188.587	196.254	181.141	180.187	75.6673	211.457	247.636	129.676	159.048	168.855	211.406	160.56	191.493	873.305	214.003	335.311	194.213	279.277	206.883	231.327	223.294
2005	1.698	218.138	Propionyl-L-carnitine	217.131	1	32.6208	44.3447	56.2716	43.6232	39.777	33.6376	66.7519	56.0391	45.0626	49.0933	57.6646	53.5036	65.7542	49.6786	58.0112	65.6021	64.1757	54.5501	93.3504	50.1234	25.6747	28.4819	38.1642	37.6789
2632	1.511	246.145	Leucyl-Asparagine	245.138	1	25.8145	26.4432	33.5277	38.2097	32.0709	20.9883	42.4133	25.6047	25.5562	34.6732	40.7286	21.9306	38.9084	46.3414	33.7529	39.0303	36.4846	32.1901	46.7325	34.2392	17.919	22.2759	26.439	31.6531
2755	0.806	252.11	Deoxyadenosine	251.102	1	7.2623	5.59316	37.7897	47.7035	28.5664	27.108	37.1499	5.61275	15.9199	16.7476	43.3843	24.996	25.4761	41.2709	20.1883	15.9693	4.65949	25.5539	6.39578	24.33	22.5527	24.5763	32.2401	16.2801
3915	6.151	300.29	Sphingosine	299.282	1	1225.89	1112.7	722.198	119.163	804.011	872.483	938.825	984.734	1137.6	804.358	521.8	1087.62	886.723	680.611	1111.13	710.483	964.72	1118.49	1086.92	946.231	839.047	978.194	1023.34	1176.99
5955	7.586	383.331	Cholesta-4,6-dien-3-one	382.324	1	49.4758	57.9614	19.5558	28.2433	42.5894	19.3597	12.9024	12.0131	18.2309	12.9984	11.3167	19.1373	32.256	37.498	31.6339	23.4561	19.3628	36.8809	38.9608	24.9783	16.1809	34.9297	27.0503	36.5473
537	0.71	147.113	L-Lysine	146.106	2	6.5734	1.40201	196.073	85.8396	21.5124	5.28799	132.435	4.5564	61.3114	113.725	58.0381	32.5148	136.126	77.2457	45.5291	106.585	72.7406	23.8393	26.9441	23.2266	17.8194	15.9801	2.87269	20.0973
1807	2.009	209.092	Kynurenine	208.085	2	3.07438	2.6875	28.9193	13.2056	10.6587	11.2498	30.5418	10.482	0.861525	0.76946	1.02363	4.37598	0.882512	1.03402	0.94302	11.3352	3.00765	1.12748	2.2798	1.06077	24.5016	5.15776	55.5249	18.1198
1850	4.618	211.093	Nonanedioic acid	188.105	2	34.331	38.6352	111.113	103.738	96.0249	93.6775	126.938	83.3333	28.192	52.3731	76.9924	37.3578	68.3732	64.1966	73.4134	83.3806	67.008	77.094	98.3576	70.9055	48.8521	101.592	135.196	147.56
3386	10.276	279.233	γ-Linolenic acid	278.225	2	2015.95	1885.48	1225.16	1525.4	1699.61	1700.16	1147.01	1150.05	1379.9	1087.26	1993.88	1231.21	1078.86	1949.62	1689.2	1112.37	1947.37	1892.27	1885.34	1451.92	1609.13	1938.63	2077.56	2284.28
4796	5.806	335.257	Tetrahydrodeoxycorticosterone	334.251	2	149.051	204.048	375.424	207.571	303.541	496.612	205.028	109.721	501.471	380.397	736.423	442.467	411.909	764.064	457.368	392.771	143.089	156.341	1022.03	279.643	722.037	478.834	444.607	460.499
7082	13.285	430.333	N-Oleoyl phenylalanine	429.324	2	194.791	157.267	100.392	74.6289	83.4989	105.516	107.471	215.431	87.2265	58.6104	110.385	92.8987	88.0415	157.988	113.413	66.2528	146.746	177.403	178.624	118.812	133.792	105.095	116.26	155.833
7302	6.401	440.278	LysoPE(15:0/0:0)	439.27	2	199.887	137.17	699.148	1818.8	467.45	391.215	780.759	218.637	372.171	459.118	847.499	371.886	448.793	402.956	342.427	347.088	197.488	332.626	228.921	185.914	165.107	194.626	239.548	276.147
7624	6.899	454.294	LysoPE(0:0/16:0)	453.286	2	476.808	231.864	1972.75	3258.45	959.163	829.743	2158.7	529.875	763.407	928.721	1616.8	810.523	966.24	1025.01	923.554	738.399	463.631	973.049	609.838	570.243	483.958	574.583	718.175	841.007
8497	4.854	500.303	Tauroursodeoxycholic acid	499.297	2	31.3168	42.8491	45.7091	39.2201	59.8092	36.666	30.4277	37.5001	54.4629	37.9031	60.9861	36.49	37.6863	38.9118	42.1685	36.4291	91.9804	51.6985	65.1855	41.8723	221.398	51.6948	126.461	92.5619
33	4.695	103.075	Isovaleric acid	102.068	2	0.218348	0.138081	14.8442	6.4049	4.9642	3.17463	16.8392	0.797696	3.55022	8.42824	2.14714	8.05171	8.93755	1.93125	8.49555	11.2477	0.618689	13.8632	4.64387	27.5511	2.88624	5.69783	1.81391	3.16547
141	0.82	116.071	L-Proline	115.063	2	314.84	286.003	829.395	520.19	309.316	2369.7	424.563	150.874	402.471	369.15	425.864	449.818	562.943	497.378	375.626	502.832	580.078	516.784	344.027	277.956	431.011	736.273	1872.5	504.588
551	0.803	148.061	L-Glutamate	147.053	2	253.752	141.801	498.692	331.374	121.523	135.94	491.767	104.506	76.7153	190.52	82.077	132.86	266.868	160.94	93.9117	176.377	396.54	169.014	175.916	95.9973	243.055	101.616	134.126	197.481
1120	0.807	176.103	Citrulline	175.096	2	104.154	64.6794	999.409	408.241	140.995	94.7317	770.425	95.395	87.537	243.493	140.186	92.5736	546.379	222.563	88.9109	322.4	126.656	122.266	78.0432	85.7814	113.99	145.208	153.032	146.658
1548	0.861	197.09	L-Theanine	174.1	2	29.3252	28.7149	42.5418	63.7554	36.1489	33.2479	39.6557	34.8083	33.9137	45.3013	38.8647	37.8412	39.3275	44.8294	37.4571	41.3096	35.4088	38.3492	29.0696	36.231	29.926	36.9585	46.7662	55.4896
4329	5.572	315.233	progesterone	314.225	2	149.851	174.231	162.433	154.711	78.5876	271.752	236.135	164.684	164.608	110.428	68.9092	175.869	91.0348	65.9874	183.203	158.731	133.334	205.413	176.533	152.92	82.858	113.358	174.087	188.466
4433	8.407	319.225	(10E,12Z)-9-HODE	296.235	2	1515.61	1521.27	1363.56	1402.45	1667.4	1829.81	1426.92	1550.32	1566.21	1306.29	1873.12	1991.73	1543.1	2229.03	1999.74	1535.33	1224.54	2275.05	1396.07	1810.95	1249.76	2711.44	2167.18	2356.13
6293	10.975	397.346	Vitamin D2	396.339	2	17.5097	19.2602	24.2976	36.7628	31.1139	36.2181	23.5173	17.3927	20.6842	18.1986	38.3375	19.6736	18.3489	17.7061	25.7057	16.707	33.0876	35.5689	23.0028	32.982	21.4192	24.0571	17.553	21.6423
47	0.877	106.05	L-Serine	105.043	3	1.51715	1.59389	1.95433	1.72995	6.24959	1.22842	1.18274	2.3535	5.44629	3.74529	2.77437	15.667	2.99765	1.75666	6.75412	3.2665	13.2507	14.7727	2.70128	7.86018	6.75373	24.1754	1.77053	12.2328
162	1.186	119.034	Succinic acid	118.027	3	43.9967	30.8022	47.4424	49.1783	25.2304	24.7591	49.7039	52.7099	22.049	25.0196	20.8133	25.6147	32.576	21.1049	24.2009	29.7409	61.6013	38.5179	27.2375	29.4783	25.7405	26.8208	38.8331	39.6128
217	1.189	124.039	Nicotinic acid	123.032	3	587.333	550.69	1084.57	543.307	624.709	554.087	941.098	404.304	528.865	372.411	485.521	507.355	469.197	361.573	558.961	368.337	409.057	961.5	503.97	605.993	578.306	605.084	552.289	645.365
367	0.867	136.062	Adenine	135.054	3	302.742	274.349	187.903	224.958	218.718	110.785	156.338	911.445	177.084	225.63	94.5788	239.784	170.042	171.866	161.017	111.033	690.381	566.775	237.07	278.945	117.489	449.328	392.992	489.701
404	0.824	138.055	Trigonelline	137.048	3	255.317	210.682	255.321	182.822	219.026	279.894	195.891	313.557	200.891	131.906	132.63	158.158	210.552	100.539	115.127	157.649	902.077	179.719	575.906	111.45	351.606	126.578	1087.62	340.054
952	1.198	169.035	Uric acid	168.028	3	21.424	50.7304	12.7701	18.6533	20.6115	14.5753	12.2266	108.061	15.6968	7.95297	12.3536	5.50965	6.71924	10.9321	11.1614	13.8828	33.6237	30.2635	30.8176	14.4395	20.7041	13.4424	68.5637	31.0569
958	2.526	169.096	Pyridoxamine	168.09	3	2.38275	3.00957	7.83364	6.71533	17.5036	19.2669	7.90687	8.1378	16.0957	7.75337	7.95304	12.2627	6.26542	7.85637	10.0917	6.91869	105.556	19.6442	61.2305	20.5556	29.3383	11.8943	67.2083	27.9908
980	0.847	170.092	3-Methyl-L-histidine	169.085	3	73.5511	90.1659	109.359	104.099	95.182	73.6095	88.0779	80.7845	105.424	113.004	129.572	85.3215	126.766	120.073	110.016	114.541	155.289	119.413	151.564	112.744	78.1717	75.5725	151.437	110.328
1441	4.381	192.065	5-Hydroxyindoleacetic acid	191.058	3	18.0133	12.8018	15.5865	17.1461	10.9572	10.0356	11.3682	12.8743	11.5397	12.4289	16.7966	13.0235	14.2216	12.0967	10.9994	14.6461	33.456	25.2477	33.163	19.5279	14.7451	10.3753	37.6295	18.6543
2054	3.273	220.119	Pantothenic acid	219.111	3	834.375	359.832	600.595	168.6	431.892	433.337	382.302	942.332	481.023	283.454	334.759	335.28	339.793	239.48	311.289	205.963	934.27	441.679	559.935	472.955	431.034	269.73	896.796	335.123
2241	10.528	229.217	Myristic acid	228.209	3	32.2789	30.2058	43.7464	37.0245	29.4318	31.5977	40.9125	57.9714	32.5206	22.2187	31.518	22.503	29.4311	26.4858	31.1276	27.4912	27.5308	33.9365	49.0309	46.7994	45.6033	43.0468	40.1109	49.6155
2551	11.871	243.233	13-Methylmyristic acid	242.225	3	15.399	18.1876	18.8345	21.4182	12.0074	15.8236	21.0494	41.5688	15.8007	9.87309	11.717	8.81038	12.6269	8.43215	11.1144	9.57807	9.06655	10.2669	16.2598	19.255	18.731	17.1599	14.0285	14.9051
3731	9.719	293.248	Androstane-3,17-diol	292.24	3	190.533	115.272	156.222	120.749	123.323	153.489	131.564	94.4436	176.13	141.402	229.44	369.937	316.724	293.487	206.754	158.879	110.743	256.194	164.376	149.889	160.789	200.821	132.495	196.46
4018	7.696	303.231	Eicosapentaenoic acid	302.225	3	47.8261	39.2551	44.3288	23.966	28.5664	24.5545	35.128	43.0562	37.4061	39.879	34.0968	75.4985	41.6979	43.4527	48.9096	48.5047	49.094	47.928	67.2858	50.0008	68.8067	69.5528	49.3013	50.2162
4412	5.53	318.299	Phytosphingosine	317.293	3	820.172	690.426	1224.77	1215.28	731.242	514.268	1449.76	1686.27	974.753	744.828	1391.15	691.635	642.11	761.231	849.88	772.549	601.396	650.429	455.583	437.343	372.158	578.829	947.169	728.044
4537	8.758	324.291	Linoleoyl ethanolamide	323.282	3	3966.15	3915.09	1517.26	1420.37	2235.47	2207.82	1212.89	2278.73	1729.61	2057.46	2506.73	3132.36	1942.5	2656.67	2431.14	2068.27	2792.28	3182.12	2622.89	2295.54	2338.6	3814.36	3135.72	3656.27
5797	3.957	377.147	Riboflavin	376.138	3	195.893	194.042	218.611	130.154	144.24	32.3208	101.174	260.2	148.88	99.7543	118.511	43.6409	113.075	136.413	135.02	155.638	237.976	109.503	136.102	143.263	177.627	123.962	194.978	169.771
105	0.894	113.034	Uracil	112.027	3	8.47586	29.683	118.295	81.3995	41.0879	28.0622	97.8968	122.259	77.6763	59.8246	63.1707	41.8751	89.0833	53.2493	46.3489	68.0612	61.9332	43.7804	46.7888	55.3356	59.3928	46.1248	129.285	43.7649
126	1.307	115.051	Dihydrouracil	114.043	3	0.621182	5.28931	1.13305	0.467954	21.9757	38.5896	1.23319	146.856	1.74245	1.70675	1.4699	1.77433	0.45061	1.97174	1.96338	0.995675	22.4039	6.5828	7.08562	4.18679	29.8839	4.48887	259.952	13.7746
319	1.273	132.102	L-Isoleucine	131.095	3	9.54153	18.2323	602.246	420.103	404.731	201.586	403.341	28.4868	328.807	547.668	350.898	263.394	117.484	678.559	320.978	472.594	2153.85	340.095	818.666	354.013	544.314	247.539	273.261	567.165
586	2.435	149.06	Cinnamic acid	148.052	3	7.18602	4.41684	77.8097	59.2747	34.685	22.5768	60.3073	3.70483	40.3222	62.0345	46.7468	26.0685	70.5829	99.459	22.3583	51.2839	253.259	32.2374	104.447	29.9544	64.9078	8.97598	21.7228	65.5044
1375	3.262	189.124	Glycyl-Isoleucine	188.116	3	29.9253	14.9618	70.5384	45.4017	36.7159	36.8493	60.4163	18.7872	20.1157	65.1824	28.6083	18.5968	45.1751	45.7165	17.912	58.0186	48.5745	22.607	52.9547	13.8287	22.4396	21.6312	34.6099	36.9154
2583	0.867	245.076	Uridine	244.07	3	27.9974	22.1329	72.1281	51.1618	32.3809	36.0596	65.2111	27.841	30.7011	32.2088	9.31976	25.27	49.7964	6.78366	21.8519	35.0109	54.977	30.2676	53.7987	23.6455	51.1374	8.71191	36.1948	36.6291
4178	1.232	310.139	Tyrosyl-Glutamine	309.132	3	7.18096	6.35278	10.3613	1.79984	11.7528	9.87603	13.0487	11.2219	13.4526	19.3168	14.8348	17.4118	9.44464	8.99424	7.99366	8.63164	11.6735	11.5632	14.0222	20.8763	4.38176	4.86534	7.87793	8.43462
4427	5.767	319.191	Ubiquinone-2	318.183	3	21.6962	28.4873	17.3804	16.6922	13.8189	34.5355	14.2446	15.8308	24.2546	23.1413	22.5354	42.9102	18.2446	17.7136	19.0256	18.5879	18.3396	32.5537	37.9053	25.317	23.6673	18.6986	19.5825	21.4115
5706	10.249	372.312	Tetradecanoylcarnitine	371.304	3	346.663	148.719	421.945	341.136	134.928	395.351	313.674	129.092	169.5	412.725	364.187	298.559	264.964	353.124	170.932	234.171	125.345	245.704	160.954	146.581	257.263	196.293	214.788	316.287
97	0.804	112.051	Cytosine	111.043	4	14.9422	3.27417	57.3067	104.588	39.4766	23.8516	49.8914	24.1293	41.6946	63.2143	31.4462	62.9952	138.256	32.6537	39.8491	96.6767	181.503	88.8945	158.768	59.1913	67.5438	40.1895	32.8154	79.5303
116	0.808	114.067	Creatinine	113.059	4	88.7749	80.642	146.114	155.033	693.926	400.371	137.06	259.545	414.092	157.523	229.568	445.167	190.127	201.184	311.161	155.229	2183.35	546.517	1927.49	259.736	442.24	225.286	858.43	940.406
286	0.708	130.086	DL-pipecolic acid	129.079	4	7.24226	1.54237	172.095	72.8531	21.4826	5.89596	116.8	5.25349	46.7634	96.6112	42.5316	43.8866	122.399	62.4757	29.1474	97.8733	91.2369	29.9822	37.1824	28.9899	24.6741	19.7931	2.95784	22.1639
522	0.864	146.093	4-Guanidinobutanoic acid	145.085	4	33.8558	21.286	19.6205	35.3444	63.8706	244.309	36.5801	25.3508	42.2565	20.3464	27.4087	41.0927	18.4109	22.4858	29.3731	21.0923	383.927	56.9314	254.701	27.9401	119.231	42.0218	507.141	98.3299
2880	13.272	257.249	Palmitic acid	256.24	4	427.446	365.728	229.946	261.691	234.924	274.537	256.333	341.846	217.207	156.317	207.706	163.71	193.553	249.33	264.781	161.214	282.003	275.978	310.866	281.01	323.478	322.217	351.29	369.434
3451	11.815	281.249	Linoleic acid	280.24	4	2338.76	2091.66	1688.22	1755.5	1689.05	1993.24	1544.43	1501.34	1658.81	1458.6	2148.72	1685.16	1386.2	2479.6	1844.42	1509.19	1987.36	2200.68	2111.81	1790.42	1917.12	2165.68	2236.6	2304.25
4394	7.181	317.249	Pregnenolone	316.24	4	65.9914	97.4146	33.9455	34.4859	25.2854	395.223	107.19	55.2831	103.33	66.7191	32.1651	100.72	44.8041	35.6706	35.2757	31.3773	25.1896	30.5818	22.0097	21.7841	28.2392	19.7383	24.8047	41.597
6392	11.104	401.34	7-Ketocholesterol	400.334	4	17.3061	20.1081	19.8534	43.4369	41.196	17.0389	14.151	24.2456	15.946	10.4804	12.6014	10.6024	22.1326	20.0166	21.4596	16.6488	10.9382	17.5164	17.886	13.0311	9.74446	21.5474	14.3806	13.6394
464	1.337	142.097	L-Histidinol	141.09	4	23.812	30.0796	47.5542	37.7002	29.8656	23.1635	42.0552	21.931	25.6659	25.8059	37.6458	30.8578	34.5942	34.4876	41.5536	30.7056	25.197	40.7261	56.249	44.5331	16.6612	23.1175	26.9549	40.2948
864	5.383	165.055	2-Hydroxycinnamic acid	164.047	4	14.2782	15.9951	19.8416	11.4792	14.7088	51.3936	23.5469	12.2573	24.1205	26.2899	29.8019	34.757	24.2968	19.2441	24.4477	24.3691	21.9424	23.5629	43.3425	27.5252	23.8429	39.6831	26.6631	34.0652
1237	1.289	182.08	L-Tyrosine	181.074	4	11.2147	10.02	119.714	68.6878	49.1002	17.6946	62.8663	7.98068	30.5075	68.5123	55.8844	38.9357	50.0915	57.0202	20.7085	49.0478	77.022	20.2764	36.9185	15.3054	32.0352	6.31589	16.6856	19.5429
1568	2.433	198.075	L-Dopa	197.069	4	5.79439	23.6835	80.3008	125.804	130.078	102.026	64.0694	1.60145	107.794	110.039	171.328	93.8799	97.2561	112.82	115.628	76.1659	100.435	109.913	96.3452	99.2008	59.8684	98.6424	108.157	130.699
4176	0.842	310.115	N-Acetylneuraminic acid	309.106	4	20.5983	15.5914	58.4156	66.3389	32.169	41.6175	49.1174	19.6749	34.2124	38.3731	33.1489	30.6927	52.2934	41.3135	32.3548	50.4662	43.6651	42.1132	41.902	33.6265	58.4567	28.8498	24.9252	37.1042
6577	7.824	409.346	Cholesterol	386.355	4	596.164	823.543	1203.39	1051.14	1035.18	657.606	607.06	605.31	619.611	475.763	1140.23	598.144	733.299	607.665	912.914	614.412	707.148	912.044	974.866	1006.89	619.356	853.575	630.706	870.616
8425	7.016	496.342	LysoPC(16:0)	495.332	4	2192.07	1697.99	2187.38	3146.07	2214.99	2765.57	3203.35	2176.84	1736.38	1917.38	2648.69	3041.82	2767.89	3482.46	3393.08	2113.12	1546.78	2751.58	1974.72	1886.52	2236.5	3044.14	3148.12	2792.75
198	22.882	122.097	1-Phenylethylamine	121.089	5	153.379	147.782	166.499	146.272	119.195	125.166	129.221	103.983	93.7224	107.324	93.2113	81.0629	97.1007	106.255	93.4317	91.4927	81.6481	85.643	91.2787	98.5975	87.9213	94.8846	92.8839	98.2562
421	0.865	139.051	Urocanic acid	138.043	5	49.5204	34.7007	111.616	112.679	169.454	86.8274	107.257	52.4509	165.43	91.5486	154.198	122.495	142.946	160.881	150.271	129.547	178.813	192.069	191.594	155.083	274.722	245.81	184.129	178.218
1097	0.833	175.107	Glycyl-Valine	174.1	5	84.0937	51.7934	146.733	185.496	139.488	79.9278	121.807	56.7171	239.275	332.805	190.124	286.776	220.941	252.153	230.671	220.011	156.038	183.253	92.7594	186.003	152.468	142.412	73.273	195.344
1373	1.184	189.122	Alanyl-Valine	188.116	5	27.9565	32.3977	32.5635	25.7735	31.3168	21.7111	24.1168	23.9382	20.736	25.3851	34.5961	21.1394	23.2906	36.7569	21.3957	22.9135	25.7309	24.9839	22.9994	25.4044	15.1272	22.2354	24.5582	24.2708
1502	4.48	195.066	Ferulic acid	194.058	5	25.1927	30.2836	40.3387	66.3983	45.0055	56.0346	43.4183	79.1658	59.7005	50.9598	48.9826	55.5684	47.5822	36.3533	47.7992	46.4058	121.194	89.4418	102.847	45.5516	96.677	47.645	234.801	131.127
2690	0.863	249.097	Carnosine	226.107	5	13.4097	13.8754	30.1013	30.0851	13.6547	17.32	28.5931	13.9201	11.6619	18.4824	21.3857	13.8043	25.4649	21.8935	15.4509	22.3405	10.9371	15.023	11.9049	15.19	9.61778	14.193	16.9269	16.5836
157	0.81	118.087	Betaine	117.079	5	3735.28	3017.35	916.411	2041.73	1509.44	2582.7	1026.7	1946.48	1131.38	1455.27	2445.77	602.166	871.724	2146.24	791.952	1197.12	1788.99	1127.75	1067.51	862.736	2763.63	2347.24	2573.13	2107.36
250	2.546	127.05	Thymine	126.043	5	1.58623	0.554953	193.653	73.0565	54.9541	26.7976	135.401	2.06535	17.9471	72.565	14.0972	21.1895	87.4768	18.8002	6.62811	139.655	361.538	16.4695	285.306	5.69352	103.342	3.34852	6.03547	51.0049
321	1.466	132.103	L-Leucine	131.095	5	59.4741	35.058	1136.53	812.991	772.509	562.696	891.926	30.7933	700.008	1356.64	684.055	458.302	1115.28	1631.64	582.907	987.548	3674.43	637.562	1691.81	604.821	1074.08	431.54	404.275	1137.72
407	4.288	138.091	Tyramine	137.084	5	6.24763	6.11026	6.79087	9.25163	13.7391	24.8921	6.62557	8.45856	14.7603	11.7037	20.1438	21.4679	9.47546	9.13445	13.3987	8.60684	6.39804	11.0746	13.4724	9.79661	11.3217	9.10988	11.2092	10.6342
1210	3.853	181.062	Nicotinuric acid	180.054	5	8.53152	3.51371	4.39719	2.8121	20.3904	11.0533	5.16651	1.75096	8.02047	4.36986	5.1459	14.4076	3.25779	3.67873	8.88506	2.26597	209.619	18.1689	116.454	9.17508	15.6123	6.66851	16.7004	37.7676
2906	0.837	259.091	3-Methyluridine	258.085	5	51.1617	48.1733	48.6494	51.3554	105.319	64.4167	53.29	82.3564	59.1574	45.5053	48.1079	62.928	49.6159	53.4719	50.8978	48.1619	241.129	69.9071	176.568	45.3579	98.7766	44.4157	49.6392	106.986
3136	1.694	268.105	Deoxyguanosine	267.097	5	6.53545	1.81783	33.1577	27.9005	20.5871	12.3265	41.3161	5.82653	9.93175	28.7582	6.54979	10.2369	19.3807	7.64759	1.77335	46.0624	139.537	9.98354	76.9772	9.11615	22.5911	1.78656	17.5835	13.8529
3154	1.504	269.087	Inosine	268.081	5	5.19403	4.85036	28.1647	7.2828	2.5312	8.29391	73.016	8.77559	5.8364	2.0869	7.58659	5.80682	6.99114	2.74028	5.58992	6.60614	5.01327	8.17125	54.7728	5.98376	20.9404	4.51194	20.4905	6.10772
3851	3.675	298.099	5'-Methylthioadenosine	297.09	5	28.7768	17.1601	106.15	35.075	35.4846	27.2191	113.698	21.8913	66.7459	27.459	69.2043	80.308	35.2271	57.4397	58.6018	20.1437	21.9084	56.917	32.5089	32.1637	33.4188	12.4052	31.7506	48.6733
4621	12.396	328.323	Stearoylethanolamide	327.314	5	1067.95	1133.52	600.846	524.866	730.697	1167.26	1227.99	2862.4	858.674	545.773	882.95	957.408	1226.96	1187.6	1224.29	1022.07	721.289	1663.92	1265.26	1160.7	901.395	881.332	638.127	1476.12
5097	4.675	347.224	Cortexolone	346.214	5	1369.9	955.133	184.792	312.026	252.489	695.833	170.664	905.884	675.252	608.052	185.892	444.489	101.637	170.444	308.029	295.37	196.558	282.164	220.058	435.076	140.287	325.009	565.399	224.49
7548	5.957	450.319	Deoxycholic acid glycine conjugate	449.314	5	39.1825	46.527	38.8909	35.6819	42.9728	55.7871	47.547	51.5678	41.5619	35.4273	40.5285	35.7954	36.7455	34.8173	37.045	53.6757	22.5389	30.1503	25.4267	35.0637	33.1667	24.0218	67.533	30.972
205	4.367	123.042	4-Hydroxybenzaldehyde	122.037	6	6.75808	3.97439	23.428	9.17214	12.0683	7.84252	19.148	6.56849	18.5304	7.91362	9.50762	11.1615	10.6345	6.72048	12.0212	6.84626	56.575	12.0095	35.7266	13.336	23.7432	10.6107	10.262	28.5796
946	0.856	168.067	Pyridoxal	167.058	6	79.1086	73.6582	194.098	168.079	109.527	94.6383	138.607	73.5155	102.564	142.2	145.55	77.1393	171.004	132.651	113.993	151.58	91.26	112.288	93.2252	103.583	81.9246	84.82	100.604	116.684
1277	1.744	184.062	4-Pyridoxic acid	183.053	6	33.0511	55.6689	303.788	212.122	276.306	179.38	206.284	240.272	203.907	219.826	174.696	207.255	145.592	178.977	239.545	202.303	318.516	287.059	471.77	305.152	148.815	169.816	332.698	328.07
1542	0.982	197.004	Aconitic acid	174.016	6	56.8278	51.1755	62.8573	63.7815	45.4167	49.8421	62.8639	40.598	48.5727	56.016	47.7708	37.9025	55.4382	52.0753	45.0114	54.6326	30.6869	47.9641	33.2492	48.2178	37.155	55.5127	38.6331	44.6641
8554	13.273	505.173	Raffinose	504.169	6	12.9436	10.958	10.296	12.4451	9.23705	10.5006	11.7306	10.2746	9.13896	9.32741	9.68528	7.05442	11.5236	12.9631	10.6048	10.2821	11.283	11.9985	11.138	11.6017	13.1055	15.4541	13.0951	14.3272
1190	4.101	180.067	Hippuric acid	179.058	6	27.2859	15.7724	18.5926	19.894	214.668	38.4543	15.0908	19.9325	225.398	27.8838	30.9157	198.408	23.7398	18.2343	70.6347	13.94	3010.69	234.866	1990.27	103.033	549.265	58.6335	92.4141	446.622
1192	0.806	180.085	Glucosamine	179.079	6	4.55592	3.61937	59.5487	51.3078	36.2875	24.6919	59.1075	19.5294	35.2285	31.0971	36.3196	34.4609	44.5963	36.1028	32.8712	41.3813	26.9488	46.4948	37.475	36.7481	79.791	23.2589	25.3858	33.4882
1617	5.037	200.033	O-Phosphothreonine	199.025	7	3.92929	3.3758	3.54891	1.47375	1.10738	1.998	4.60665	2.49152	4.09783	2.32832	2.88743	4.62038	5.84368	9.17387	10.828	8.6045	4.59927	12.2285	19.1598	18.9844	5.41679	3.40052	2.35856	2.04075
2585	4.558	245.094	D-Biotin	244.088	7	23.0991	20.3044	19.0165	10.5718	21.1293	22.4419	20.2107	17.0922	18.1647	8.44288	17.8138	15.9639	23.9903	26.121	18.12	12.6027	96.5653	32.576	70.8399	30.3932	27.3231	20.7313	37.1252	35.1849
8804	8.338	524.375	LysoPC(18:0)	523.364	7	79.6633	62.8255	66.1579	75.2665	76.7733	76.3584	81.8376	78.8142	72.4451	74.1557	84.3723	141.251	99.1253	139.275	125.628	109.075	91.2231	94.0056	98.2862	74.5864	103.792	106.2	112.568	77.8548
371	1.222	136.075	2-Phenylacetamide	135.068	7	57.5383	54.0629	567.082	398.138	247.639	93.0673	411.668	52.5288	273.145	419.307	281.989	239.315	416.101	443.146	149.828	338.823	887.237	216.507	385.797	168.235	314.293	81.1335	106.43	256.991
907	2.439	166.087	L-Phenylalanine	165.079	7	140.544	93.5087	1793.82	1364.91	825.38	517.476	1406.03	66.4614	930.868	1428.87	1118.21	594.893	1607.22	2330.05	523.796	1232.1	5601.03	806.722	2415.75	729.814	1513.91	217.228	497.749	1487.55
1278	0.859	184.072	Phosphocholine	183.066	7	216.741	231.003	166.619	269.825	192.783	191.382	155.666	152.976	174.06	194.322	298.38	154.72	202.244	243.697	210.78	207.128	127.625	216.435	153.092	193.169	108.923	177.31	203.545	195.772
2926	0.818	260.051	D-Glucosamine 6-phosphate	259.046	7	6.40137	0.719318	37.6716	15.5954	11.0017	10.6563	29.9879	8.91966	9.63847	12.385	1.65101	8.05788	21.7364	7.57452	7.5764	14.3816	12.8959	10.8068	10.6632	10.0814	46.9346	8.34561	16.2655	12.805
39	0.776	104.107	Choline	103.1	8	68.1352	39.4807	242.672	187.042	356.069	46.1478	198.539	14.008	899.125	323.125	222.466	747.413	272.715	462.991	829.077	255.894	454.798	835.254	580.361	673.83	375.946	262.795	12.1411	199.051
3137	1.478	268.106	Adenosine	267.097	8	59.7679	33.5355	52.057	37.6783	38.6854	32.8129	59.8819	38.5474	51.3691	28.8867	51.9247	102.252	39.6977	23.243	67.8613	26.9641	58.5151	106.609	85.6789	43.1309	43.8207	57.2896	108.81	60.3466
3788	7.592	295.227	2-Hydroxyhexadecanoic acid	272.235	8	820.255	720.292	480.22	427.991	648.913	725.609	460.574	776.818	750.315	523.239	1016.45	1068.4	658.742	909.924	882.61	610.015	825.924	1134	1216.95	912.272	1017.97	1786.26	1046.65	1107.26
5031	8.34	344.282	Dodecanoylcarnitine	343.272	8	153.227	162.02	57.242	68.5712	120.45	129.802	60.6045	154.979	118.335	118.531	162.086	95.4098	66.8088	102.073	103.173	69.0028	149.345	119.938	114.253	130.028	119.116	126.252	142.346	147.876
6171	9.106	393.303	Ursodeoxycholic acid	392.293	8	246.614	282.881	257.654	312.831	316.95	363.919	266.306	265.945	244.776	226.95	165.176	139.609	249.405	177.96	185.584	184.545	258.801	197.016	471.468	405.934	405.654	286.749	378.207	294.054
4332	7.26	315.25	Octadecanedioic acid	314.246	8	8.63817	14.491	9.77104	8.31239	8.91968	12.6282	10.0382	20.0054	9.06324	7.30775	8.75087	11.6215	9.79993	16.1613	14.7944	16.9831	9.60376	11.3367	8.20128	11.1989	4.87462	9.08505	11.864	6.43117
368	1.184	136.063	Adenine	135.054	9	250.214	205.971	104.562	166.587	228.83	94.1289	68.0045	720.903	146.241	203.618	90.4829	220.503	97.1442	111.953	155.956	134.249	1229.53	611.514	484.694	355.758	177.89	372.591	431.535	616.388
2201	1.197	228.096	Deoxycytidine	227.091	9	24.2944	21.7413	26.1461	32.5894	26.2221	22.2863	24.5378	23.412	16.7419	18.7678	26.1248	14.5863	23.8674	20.1327	17.7486	20.1908	36.5076	16.5891	32.2036	19.6635	13.8733	14.7508	42.9072	21.5284
647	1.965	153.039	Xanthine	152.033	9	2.15351	1.95679	132.765	16.1247	4.74952	12.4969	61.8104	6.37163	1.75828	4.32504	5.62181	0.769823	21.344	1.49964	0.620775	4.00714	6.77754	4.51091	24.9246	0.711779	8.08727	5.38156	7.42093	2.18867
832	0.81	163.059	3-hydroxy-3-methyl-Glutaric acid	162.053	9	29.9539	21.4898	78.8515	72.8397	46.4039	37.128	70.6182	24.8447	42.9717	64.3341	31.0272	41.7164	67.0543	34.2862	33.5919	55.003	31.4689	48.3865	44.5737	44.6909	87.5181	32.5175	23.2602	38.3722
920	8.301	167.055	1-Methylxanthine	166.049	9	4.52498	2.17881	1.91583	2.02703	1.49234	1.38258	1.55336	1.46032	2.65192	1.78952	1.40686	1.0032	2.17893	1.61033	1.29146	1.40635	2.41145	1.67432	2.88687	1.8136	1.8469	1.63175	1.47151	1.51487
1046	1.209	173.09	Glycylproline	172.085	10	37.4213	10.0769	59.9709	29.5249	21.1788	33.3395	32.3594	19.8859	20.0873	22.3255	24.5067	15.3144	27.0197	28.8603	17.8115	30.243	47.3244	22.6715	27.5211	29.5877	22.3947	22.7094	31.5806	24.7593
1698	0.865	204.125	Acetylcarnitine	203.116	10	53.5655	56.7904	67.1207	93.2617	62.8246	49.8211	55.5088	38.3094	46.9479	75.4966	81.2101	52.1997	60.7027	60.0281	59.2794	68.2706	60.3185	49.2064	56.8469	45.1898	23.3475	51.118	55.6832	67.3637
979	1.2	170.083	Pyridoxine	169.074	11	34.2625	29.2402	27.777	36.4416	38.3723	35.2117	29.1775	25.3643	29.0211	30.4046	47.0274	25.1008	25.8541	30.8258	33.4135	26.0486	38.2017	42.3369	37.7112	45.2528	27.6466	29.4598	50.6721	42.1849
1369	4.617	189.11	Nonanedioic acid	188.105	11	7.70873	7.23489	19.3526	16.7583	22.2782	21.1038	22.6488	17.0208	5.83469	9.03321	14.9919	7.30656	9.44678	9.5369	13.8107	17.7653	15.9068	17.1064	25.288	13.7909	8.68215	20.1191	30.0393	31.1857
1855	4.548	211.13	(-)-Jasmonic acid	210.126	11	71.6687	83.4144	64.7526	125.657	95.2392	76.0588	60.855	48.0665	64.7216	98.2474	79.9292	55.5803	56.9811	80.8897	59.5432	52.3743	127.549	86.1605	102.709	96.1477	47.2852	138.959	115.71	140.769
6167	9.854	393.295	Chenodeoxycholic acid	392.293	11	61.5745	55.7798	55.8248	42.3687	52.476	63.9918	79.9952	47.1387	51.3529	23.1563	47.1881	33.9187	43.1745	44.6985	35.2343	40.808	39.8417	44.0109	58.3067	56.8416	39.7352	62.2283	54.1291	45.3839
311	0.81	132.078	Creatine	131.07	11	81.47	80.5882	20.4347	44.7531	82.8011	107.974	23.5665	141.815	55.5457	62.3362	41.578	30.351	46.4383	90.7133	81.1583	47.6411	106.353	39.5569	140.567	37.6997	181.781	70.9443	482.315	215.132
1380	10.974	189.162	N6,N6,N6-Trimethyl-L-lysine	188.153	12	33.8626	39.9249	47.8906	52.3098	25.2429	39.9472	32.1805	28.8265	17.868	13.89	35.9901	17.0252	29.4661	24.3814	38.3502	22.8653	43.1385	61.3362	57.8662	47.0024	28.8496	39.822	52.9825	82.3528
669	1.461	154.084	Dopamine	153.079	12	2.58806	1.90019	21.6596	15.4423	17.4014	11.343	15.4936	2.1807	12.9007	26.878	11.9822	9.31414	20.8822	30.3182	11.5218	18.4665	57.9776	14.6392	31.2255	14.2094	18.2338	7.81277	6.51264	22.8122
5811	7.508	377.3	Lithocholic acid	376.298	12	21.6149	24.6816	30.8335	33.1214	28.8666	21.9158	22.6307	15.3993	22.9563	14.7525	18.7096	17.2414	28.3077	23.2131	26.1697	31.1528	20.8666	24.475	35.1816	29.0445	23.4634	30.5204	25.4017	26.742
7307	13.312	440.31	Arachidonoyl dopamine	439.309	12	19.2635	20.7982	15.3047	12.7409	10.8278	22.5236	16.7508	26.4899	14.7764	6.07326	17.6416	12.0148	16.6966	19.2496	18.6696	11.4325	9.61917	13.5028	23.2463	16.2017	18.7054	9.93142	11.896	18.773
46	0.776	106.048	L-Serine	105.043	13	0.16775	0.0958507	16.9525	19.2733	2.03365	1.62352	15.4863	0.0923762	1.98142	9.50566	3.60607	1.98028	15.1392	9.38931	1.64904	11.4391	4.42662	1.21335	3.57088	1.85696	3.77671	1.16732	0.242604	2.70038

## Sheet: Negative mode (faecal)
Supplementary Data 5. Peak area of identified metabolites in 24 faecal samples of L. reuteri-treated rat model.
Alignment ID	Rt(min)	Mz	Name	Molecular weight	Δppm	Control_1	Control_2	Control_3	Control_4	Control_5	Control_6	Control_7	Control_8	Dark_1	Dark_2	Dark_3	Dark_4	Dark_5	Dark_6	Dark_7	Dark_8	DL.reuteri_1	DL.reuteri_2	DL.reuteri_3	DL.reuteri_4	DL.reuteri_5	DL.reuteri_6	DL.reuteri_7	DL.reuteri_8
1238	1.722	182.046	4-Pyridoxic acid	183.053	0	5.91918	9.49141	108.95	53.7899	71.0429	41.564	64.5356	59.6972	49.1239	47.7915	52.9548	54.9718	37.0286	43.0503	60.0916	49.6429	136.592	72.7584	174.219	68.9557	29.5151	31.3358	96.2247	99.0347
387	1.176	134.047	Adenine	135.054	0	15.1556	12.2959	13.8534	20.2839	12.4707	9.51436	16.7015	25.0929	10.4424	10.1728	9.13238	11.4943	8.8788	8.61522	12.1854	12.0154	20.314	23.6282	19.8052	15.2862	8.43967	19.1081	11.0341	22.6071
19	1.229	102.056	γ-Aminobutyric acid	103.063	0	14.7392	8.8713	9.26278	7.63461	12.2579	12.0963	10.4818	16.9315	4.19372	5.57625	5.55002	7.97142	5.11303	7.08009	7.79371	4.63909	22.378	10.1638	11.2823	5.69719	10.2128	10.2674	24.9854	14.4955
552	1.185	145.062	L-Glutamine	146.069	0	15.8132	12.4926	18.8266	15.3492	15.3615	21.1125	20.1228	8.61346	6.94461	9.38274	12.1153	8.01149	8.93466	10.0795	8.23974	9.56909	22.2264	12.6479	26.0808	10.4842	13.0805	14.2894	16.3391	19.1164
2039	10.528	227.202	Myristic acid	228.209	0	150.415	140.011	191.133	166.726	154.734	166.235	198.375	300.269	155.921	92.2478	156.209	110.644	152.632	136.456	165.296	113.799	172.116	193.324	228.906	199.943	157.043	185.145	178.058	237.392
544	0.886	145.014	Oxoglutaric acid	146.022	0	18.7357	6.83118	32.9148	19.9713	5.5843	8.6772	37.6129	26.7337	5.1619	5.24444	7.53249	3.73469	7.2107	6.86039	3.73154	5.74622	32.6258	5.9397	11.1422	4.37635	6.55755	5.25143	53.5472	12.5855
2546	13.257	255.233	Palmitic acid	256.24	0	1675.83	1509.61	1102.47	1180.86	975.964	1143.72	1228.8	1721.3	885.33	696.626	939.719	791.954	904.214	1128.22	984.663	768.186	1223.63	1298.21	1305.71	1093.24	935.835	1163.21	1414.78	1460.4
264	2.396	125.036	Thymine	126.043	0	7.33111	5.43007	0.438463	0.867059	9.43898	2.30337	0.364248	15.4346	4.47719	0.438647	0.199131	16.6818	10.9221	6.78429	6.34293	0.865344	41.4743	7.75336	40.6922	3.48631	8.75927	6.37141	22.5154	15.3146
233	4.367	121.03	4-Hydroxybenzaldehyde	122.037	0	36.1256	36.3236	95.5544	29.6179	40.3665	76.5631	70.2427	60.8071	130.905	10.3967	16.9284	29.8271	33.9762	18.2007	34.8478	20.2209	171.521	19.4643	85.7497	38.3049	88.6707	43.3526	22.2937	161.657
592	2.416	147.045	Cinnamic acid	148.052	0	19.4156	12.9208	222.509	170.864	90.4802	55.7732	170.908	8.59757	103.87	133.897	118.418	66.9025	169.878	204.008	61.3389	127.234	377.143	91.7062	194.43	73.1289	123.293	27.4211	44.7362	143.512
1344	3.746	188.035	Kynurenic acid	189.043	0	169.306	158.115	49.319	82.3265	72.2908	89.678	46.4379	57.9829	94.1121	90.917	137.682	65.1028	44.3806	86.6548	40.5287	47.5475	116.97	98.9922	102.785	61.544	61.1942	43.8981	117.253	121.613
651	1.914	151.026	Xanthine	152.033	0	1.76762	1.64722	271.818	38.7716	15.6312	32.2342	192.873	5.92811	24.3327	10.0439	21.1751	9.38924	183.512	23.2709	1.73819	39.1632	68.7861	3.40076	68.1857	1.93585	72.8969	18.4247	35.85	36.2243
163	2.136	115.04	α-ketoisovaleric acid	116.047	0	8.59989	3.6287	69.0138	34.3849	11.3637	38.3375	52.0196	19.2697	13.1667	13.8948	30.3528	3.46561	20.5456	17.2034	8.41176	14.3435	29.4878	7.99058	23.187	6.32858	7.5222	10.2177	140.377	20.5175
875	0.821	161.046	3-hydroxy-3-methyl-Glutaric acid	162.053	1	134.782	90.632	395.515	391.254	165.563	131.217	415.055	86.819	146.571	350.44	222.396	167.656	307.154	272.871	165.576	269.744	197.794	178.924	153.943	137.541	108.631	124.799	84.3127	176.087
1376	4.224	190.051	5-Hydroxyindoleacetic acid	191.058	1	81.6319	63.6108	32.0264	58.541	61.4809	52.0638	28.6814	28.619	80.4661	99.0696	148.002	65.2145	55.3107	160.393	56.2725	82.8463	48.4011	82.8487	86.3762	94.1841	51.3977	55.6353	52.268	117.141
1105	0.818	175.047	Allantoic acid	176.055	1	13.0764	2.73939	11.4995	14.7355	58.4287	14.1562	13.5984	12.8584	16.0088	9.64747	11.9832	13.118	9.56827	13.0046	13.3083	9.17289	158.671	42.3044	68.9475	14.0895	98.0028	14.7767	4.15409	73.1331
96	0.849	112.052	Creatinine	113.059	1	23.2701	22.6596	27.2065	34.4041	27.1364	19.8603	28.5478	23.4305	28.3695	30.0712	38.7014	23.6417	36.196	41.5535	31.8902	32.7631	21.0117	32.6488	27.6724	28.9708	11.2278	28.0553	22.2164	31.5069
2273	0.777	242.078	Cytidine	243.085	1	17.3502	17.2683	48.9051	43.364	14.6201	22.1932	49.0879	3.46889	15.8365	19.992	20.3951	17.9213	32.5429	22.7395	17.493	23.497	2.15629	17.5982	2.2178	12.8937	8.70458	17.8157	3.26822	18.2843
1333	0.827	187.109	Glycyl-L-leucine	188.116	1	105.067	65.5166	56.8738	32.235	30.0864	14.7492	46.6324	112.558	25.1785	26.096	26.9239	26.6532	27.2757	31.513	26.2334	23.2772	31.8883	25.7833	24.3192	23.5866	13.2612	23.7327	25.727	24.8482
1147	4.103	178.051	Hippuric acid	179.058	1	86.3156	25.5172	19.1066	25.1194	856.971	89.669	22.9114	20.5748	836.048	57.0973	84.796	619.449	44.3594	40.865	312.083	22.1981	3158.06	830.773	2814.03	394.261	1059.39	251.679	49.8892	1295.4
849	2.131	160.04	Indole-3-carboxylic acid	161.048	1	26.2121	11.8206	5.8632	3.04511	11.2059	16.2564	2.41859	33.5888	6.01286	7.87825	5.04578	6.73239	0.791331	2.4845	1.95014	1.81481	62.4222	10.2917	46.5049	9.17201	17.7404	3.20427	43.2994	26.05
851	2.424	160.04	Indole-3-carboxylic acid	161.048	1	141.982	200.311	11.1648	34.2311	175.642	491.72	19.4128	193.956	81.0971	162.631	242.525	69.1947	39.9812	461.761	59.1287	140.662	456.758	240.948	448.8	298.91	133.484	363.696	713.11	533.298
1643	4.537	204.066	Indolelactic acid	205.074	1	7.47968	3.62934	3.41225	6.60638	35.3504	15.5799	5.54101	6.77374	48.0563	32.2876	67.3614	55.179	13.9649	31.8438	26.8682	11.8042	34.2621	23.9258	11.2921	15.2362	8.45992	23.1433	9.28639	48.1359
1097	0.854	175.025	L-Ascorbic acid	176.032	1	71.7643	42.0731	51.8515	83.9448	34.8146	114.186	57.0566	62.289	30.9985	46.2131	42.8219	35.0346	41.7084	48.1853	25.3466	35.7165	98.707	37.6909	72.2789	21.0228	31.4171	41.0384	191.154	57.4829
2627	0.726	261.072	L-beta-aspartyl-L-glutamic acid	262.08	1	0.879473	0.45539	65.6197	33.7455	9.35829	1.26645	43.9897	0.709894	12.7641	19.6776	17.7047	11.1367	25.9926	20.9733	9.27374	29.4502	20.3381	10.1744	9.06749	9.59475	6.75545	6.01165	0.497253	9.26719
158	0.871	115.004	Maleic acid	116.011	1	10.4875	7.35162	5.14511	6.53579	10.9658	10.6415	6.72625	22.1329	2.3313	3.43519	2.98924	4.6584	3.07242	4.16662	2.27475	2.89076	45.7694	6.02855	46.8615	2.53735	8.39938	3.15777	71.354	15.8942
1070	0.877	174.041	N-acetylaspartate	175.048	1	54.4015	28.755	25.2257	35.2671	26.5951	39.7346	30.8011	55.3371	15.4879	21.3029	24.5307	20.2875	17.2504	25.4498	19.6356	18.3217	63.5489	38.0087	27.8944	21.5958	17.23	26.904	94.7993	39.676
1708	4.562	206.082	N-Acetyl-L-phenylalanine	207.089	1	0.973095	2.87271	2.3654	3.63838	4.77213	8.61547	1.24116	0.988884	0.874786	1.80897	3.19464	3.58077	2.48422	2.77171	2.05378	7.18042	9.08786	5.28401	8.32083	5.93371	24.8435	8.7076	8.63407	13.7823
2989	14.082	281.248	Oleic acid	282.256	1	725.551	821.606	855.227	850.936	627.539	604.125	803.717	1220.86	618.645	430.23	616.263	511.199	682.244	607.458	664.434	545.402	557.612	704.906	708.193	692.27	584.68	730.409	611.863	807.201
1057	4.34	173.082	Suberic acid	174.089	1	32.2365	48.7434	61.5852	92.3489	88.3404	66.4219	48.1703	78.0078	47.6466	52.0739	76.7961	44.9413	46.7396	51.8383	48.6596	40.993	69.8918	80.866	88.7719	58.3126	38.1961	67.0834	102.321	123.392
4295	5.459	359.186	Cortisone	360.194	1	18.5835	18.9652	16.5717	17.2734	23.287	21.9298	22.4473	32.0001	24.0714	12.9068	34.3214	21.2486	21.4215	30.1537	29.8233	18.6999	21.2564	29.4127	32.0239	24.0441	14.052	11.3939	12.9178	13.5238
1158	0.816	179.056	D-Galactose	180.063	1	136.58	91.711	285.026	294.839	155.533	127.892	331.008	90.223	132.616	234.933	163.612	142.102	208.351	211.04	135.904	194.702	219.701	146.1	163.394	113.691	157.107	110.616	128.748	194.857
344	2.191	131.035	Glutaric acid	132.042	1	19.2092	12.3244	26.8163	48.9743	28.7538	39.4033	40.4948	99.0057	12.683	19.0062	33.6027	7.94609	40.0974	23.6922	14.1175	14.985	69.7817	32.8923	45.1908	16.3257	14.9375	7.85179	81.9356	73.2344
175	1.142	116.072	L-Norvaline	117.079	1	5.38564	3.66043	28.2918	23.1548	16.2997	11.8956	22.9291	4.31828	13.9336	23.494	18.9223	10.0956	22.4638	35.4207	16.6039	20.9595	25.5325	12.8754	20.2686	12.9543	12.4306	8.62299	10.6797	17.9448
234	3.511	121.04	Niacinamide	122.048	1	32.157	13.0656	3.51523	6.8365	14.6997	10.1992	4.34877	8.70183	7.31353	6.43284	10.5548	8.67647	2.76443	3.9957	6.67766	3.78404	21.3074	4.92241	0.826036	4.43728	8.40836	9.45652	18.6029	24.7829
325	3.677	130.087	Norleucine	131.095	1	91.7146	62.3305	47.8119	36.0607	71.8246	32.5341	43.2505	70.0147	28.3139	35.9119	34.3872	78.7596	30.7968	38.0344	94.7308	28.4887	61.0795	129.136	166.027	25.7078	23.7515	59.9792	69.2785	145.691
91	0.875	111.02	Uracil	112.027	1	13.2185	10.6355	46.0648	30.092	19.3798	13.8894	38.9868	19.2055	16.5273	15.288	18.4417	15.4694	31.986	20.9819	15.143	19.6723	33.3423	22.5307	19.2465	6.44842	9.75794	15.6997	20.9322	18.6853
538	2.642	144.066	4-Acetamidobutanoic acid	145.074	2	0.557759	0.430394	3.89626	4.37895	17.4949	17.6339	3.76869	0.857476	8.8073	0.371014	9.211	8.24115	0.686179	0.663701	4.51312	2.32602	107.933	12.4353	62.9296	16.413	64.5831	23.6539	33.4268	54.0149
1408	0.81	193.035	D-Glucuronic acid	194.043	2	29.0616	21.146	62.8016	92.7741	93.4318	104.625	94.8261	66.9501	42.5764	31.1401	41.6841	46.8711	44.4311	40.6628	26.7016	29.1941	199.215	45.0732	100.202	17.4399	75.2333	29.919	76.2306	84.7913
967	4.14	167.035	Dihydroxyphenylacetic acid	168.042	2	35.9105	38.7075	9.81729	30.5494	27.1663	35.2147	10.7835	79.1376	21.9107	14.2926	28.0042	15.975	8.61891	20.7211	21.9864	21.5718	21.5295	31.909	28.5574	31.8797	31.3069	62.7	71.194	40.0905
857	0.805	160.061	DL-2-Aminoadipic acid	161.069	2	37.2621	32.6856	50.2403	56.866	14.2821	44.341	36.5132	31.8456	9.75384	6.26252	21.7428	5.12829	32.6107	29.0672	17.5589	33.9867	15.4695	6.52757	20.8273	5.65293	11.6353	13.63	43.1947	21.6858
1011	6.934	171.006	Glycerol 3-phosphate	172.014	2	85.9761	69.9013	55.5454	65.4162	112.524	122.285	77.5951	68.0536	108.991	62.0521	114.086	124.308	76.795	94.7711	178.36	74.3299	167.928	285.944	208.961	194.347	128.299	192.589	164.711	317.116
241	1.187	122.024	Nicotinic acid	123.032	2	13.131	12.8035	29.7153	14.9869	10.795	14.6214	32.4571	8.12768	6.01231	7.22235	8.99222	5.72171	7.81324	7.94692	11.0097	8.10488	12.0331	18.2633	15.516	9.1493	7.66874	7.93867	19.6856	11.254
2253	11.445	241.217	Pentadecylic acid	242.225	2	174.354	219.63	194.133	255.108	186.198	215.697	214.213	449.975	191.197	99.7937	253.034	102.647	142.77	134.957	166.779	96.0768	203.351	199.199	233.69	215.285	171.308	221.539	228.802	319.641
292	0.885	128.036	Pyroglutamic acid	129.043	2	116.382	83.4419	56.7871	153.212	137.344	80.2508	50.0105	102.78	103.38	84.8292	109.878	98.1304	101.559	97.0476	96.4783	79.9676	251.6	132.554	166.914	85.3941	116.382	88.8897	118.393	156.437
1743	4.375	209.118	(-)-Jasmonic acid	210.126	2	89.0267	84.4292	144.984	185.857	115.237	25.8064	33.5988	12.9277	136.99	100.293	156.532	41.0618	124.844	100.982	27.0418	72.8989	129.129	180.887	132.348	134.711	49.4602	212.176	67.2842	72.7035
12	0.823	101.025	2-Ketobutyric acid	102.032	2	51.3778	36.2524	110.242	108.428	53.3717	52.7499	123.552	44.5783	45.4284	76.0333	58.0444	47.5354	77.2383	71.5931	48.1706	66.0697	70.1458	57.5224	57.3989	46.1638	44.1272	40.8337	50.6833	65.1425
303	4.068	129.055	Ketoleucine	130.063	2	95.2831	34.3988	353.069	215.11	61.5119	197.684	276.398	76.0508	68.1205	76.9203	143.295	11.9468	127.291	85.7045	45.3599	87.3336	74.2837	36.4455	57.0879	30.237	22.8764	56.1678	316.737	81.57
1066	0.746	173.104	L-Arginine	174.112	2	4.0395	1.82541	12.1451	26.1876	8.75034	5.06271	15.5467	0.962891	8.63667	23.2936	16.5244	4.14645	5.67703	5.93495	3.00383	20.4288	39.1783	12.0171	18.3101	3.13656	11.7035	6.16085	1.00529	11.9364
569	0.866	146.045	L-Glutamate	147.053	2	36.6715	21.5146	57.138	61.644	128.071	22.1885	68.8864	20.2123	92.5392	41.2447	95.1272	196.04	44.5933	40.1786	123.777	33.0522	70.4967	221.548	27.7957	115.914	29.683	219.25	17.0722	124.398
1176	1.219	180.066	L-Tyrosine	181.074	2	18.1201	13.2579	176.618	113.911	55.2317	32.5307	130.584	9.29591	58.7624	88.2442	71.7306	41.5854	105.469	115.648	40.8033	91.6515	132.079	50.7848	102.957	45.0576	71.0229	19.7656	27.7102	73.4098
4674	1.211	383.115	S-Adenosylhomocysteine	384.122	2	5.13478	3.31752	21.9754	14.6596	8.0103	5.29038	16.7977	3.33835	7.41323	12.3205	8.91843	6.91207	13.0807	13.3038	6.7928	10.3315	18.3134	6.83854	12.296	4.92958	6.91014	3.30374	4.54825	9.04224
1598	4.879	201.114	Sebacic acid	202.12	2	197.444	250.581	449.491	418.288	472.765	337.232	358.787	341.057	367.241	283.126	478.536	279.015	373.404	292.617	338.251	276.789	355.952	474.168	526.2	390.08	192.151	326.389	384.927	438.938
2296	7.483	243.196	3-Hydroxytetradecanoic acid	244.204	3	21.2874	18.9421	11.5521	8.30867	16.8325	16.8122	16.0084	77.6444	22.1348	12.2981	12.5071	11.6385	9.26954	9.1255	12.3298	6.94482	22.4749	25.6273	29.446	30.8856	18.8111	32.3818	28.5181	42.9499
3457	1.006	307.033	dUMP	308.041	3	0.615233	0.546404	0.730772	0.839721	4.38001	0.590887	0.986265	0.797692	78.9414	3.65714	25.2454	41.001	7.46522	4.81099	16.4308	2.07953	9.82716	4.12249	10.6341	13.1673	11.93	26.3498	1.11557	24.3157
559	0.734	145.098	L-Lysine	146.106	3	12.4883	4.4834	341.455	164.332	56.378	16.8302	272.619	11.1801	116.745	103.606	110.732	98.9881	211.499	162.42	92.4782	165.2	149.036	99.4453	79.305	83.7258	58.6691	43.9142	5.85371	75.4894
1062	1.198	173.093	N2-Acetyl-L-ornithine	174.1	3	15.5052	15.5339	24.8973	20.8771	42.5165	10.6313	24.7832	21.0002	12.9914	17.476	11.7171	19.781	10.8385	15.5382	27.0251	12.7957	63.519	33.5083	37.5085	21.2395	19.1719	30.8769	28.1129	28.6303
1040	4.269	172.097	N-Acetylleucine	173.105	3	19.4952	25.1468	50.2704	46.5853	103.21	81.9158	37.0468	26.5621	68.6899	34.7892	71.8987	57.4725	37.6156	60.6247	77.4689	41.6889	98.6575	129.532	85.0381	178.588	180.616	137.432	143.289	133.256
1347	1.293	188.056	N-Acetyl-L-glutamic acid	189.064	3	5.90147	4.39463	7.38495	5.92375	8.54143	5.14335	8.02455	7.31728	2.56849	5.208	4.55351	4.21361	5.29974	5.63793	5.47575	3.72845	13.4725	7.29225	6.44222	4.03149	4.77564	4.28614	11.9186	10.5226
240	0.962	122.024	Nicotinic acid	123.032	3	21.2462	19.7798	45.027	27.5904	20.0027	21.0269	48.2308	10.0639	15.9455	15.1644	18.3531	14.5195	18.7413	16.8454	20.0338	17.0698	3.68687	28.6258	8.86716	16.6568	10.2875	16.9146	7.32889	19.5388
354	0.869	131.083	Ornithine	132.09	3	29.4087	36.3851	23.4041	9.32629	27.242	5.55465	22.0625	39.3226	9.09296	9.3993	6.46989	12.6811	11.3308	9.62934	14.0989	10.2271	36.0962	19.979	26.4387	8.42365	9.06217	17.9487	32.5547	16.2319
1640	3.658	204.029	Xanthurenic acid	205.037	3	21.8881	18.7005	10.2324	14.3418	19.0037	18.9133	11.2037	22.7033	16.5034	15.7405	16.6871	16.778	12.5149	12.4692	10.733	10.1365	43.4828	17.0524	44.8569	17.1732	15.6279	13.287	44.1903	35.2117
1349	5.071	188.071	3-Indolepropionic acid	189.079	3	4.87668	5.69574	7.77034	8.69303	8.19103	7.03884	11.0257	6.18717	7.14701	7.0316	5.49133	20.5169	11.6638	9.027	12.2748	11.2183	9.22781	12.5774	7.65154	12.439	5.49646	7.81336	4.77324	9.68777
838	4.029	159.066	3-Methyladipic acid	160.074	3	35.8527	29.5722	65.209	79.7319	51.2668	59.0257	49.9028	54.332	38.616	24.0303	75.8537	32.7686	43.4163	35.3191	49.2607	30.4068	39.3343	21.3996	39.439	36.4118	36.9753	24.4977	39.2255	85.9711
1074	0.774	174.088	Citrulline	175.096	3	18.5857	10.1532	256.766	91.3823	28.2418	13.2312	216.029	10.8595	16.9751	38.157	19.9886	18.1278	100.671	38.3799	20.5917	58.7814	33.6027	31.7974	19.7755	17.779	21.356	40.7633	10.4376	28.1064
2180	1.648	237.089	Glycyl-Tyrosine	238.095	3	1.07395	1.74785	0.566794	0.22972	2.19415	1.73017	0.784818	2.03495	1.11252	0.751138	1.76739	2.8559	1.269	1.28107	1.05096	0.460027	30.2558	1.70023	19.588	0.860729	3.50893	0.78153	2.68694	3.74588
332	1.428	130.088	L-Leucine	131.095	3	34.0016	22.1238	546.639	382.446	181.497	188.995	369.804	13.118	191.813	261.722	86.1176	159.572	432.266	350.897	185.941	354.96	335.094	193.034	308.897	188.3	179.492	150.092	88.228	213.094
924	2.417	164.072	L-Phenylalanine	165.079	3	43.054	30.5176	505.607	383.112	197.716	124.686	385.521	19.5313	233.134	304.381	258.135	144.369	384.597	448.544	139.009	284.826	863.196	200.566	434.746	160.231	276.671	62.1145	90.036	320.492
213	0.817	119.036	Purine	120.044	3	17.3621	11.6129	56.8548	52.2365	30.7485	18.5427	69.543	15.0039	26.3553	39.7692	26.5314	27.6289	43.0175	35.513	26.1219	34.0732	51.4105	29.7483	43.8162	23.1652	34.2486	20.4296	12.6102	35.1243
419	4.217	136.077	Tyramine	137.084	3	53.0919	63.7021	48.2507	48.8401	68.4163	115.417	52.5249	74.6446	105.656	58.1294	91.577	114.476	55.6172	50.402	68.9193	51.248	46.7906	58.8714	82.654	64.019	71.9481	73.9234	46.5964	60.3571
379	1.205	133.05	2-Deoxy-D-Ribose	134.058	4	12.4514	10.5794	13.7694	19.3018	19.5981	16.7337	13.522	9.77216	27.6661	20.6136	33.2372	22.8527	12.9675	26.0267	35.633	18.5752	25.6184	20.7451	31.2949	14.3594	13.4462	16.8869	9.9188	23.2145
196	0.768	118.05	L-Threonine	119.058	4	0.703795	0.751186	35.605	24.1593	1.196	2.48545	33.3784	0.619208	7.18426	4.89689	11.9891	7.08272	24.0198	14.8991	7.11932	16.6477	10.2508	8.04922	3.21846	1.21767	3.56174	1.14258	1.06858	1.75366
1377	3.829	190.053	N-Acetyl-DL-methionine	191.062	4	13.2535	13.2829	41.8928	40.9635	49.399	41.2486	43.9042	19.7788	49.1704	29.9158	64.618	32.5031	35.1355	55.3385	50.5375	30.6162	61.4339	48.8284	47.9038	32.9724	47.0953	30.6085	60.572	51.2864
2321	2.201	245.092	N-Acetyl-DL-tryptophan	246.1	4	1.29119	1.66485	0.273297	0.758524	3.61371	2.67652	0.0978453	5.99049	1.92951	0.979985	0.756355	1.84698	0.489018	0.891378	1.27903	0.313254	18.306	2.7507	15.0503	1.10645	3.22126	0.949785	17.5987	6.18468
832	0.85	159.031	Oxoadipic acid	160.037	4	45.3635	41.0851	64.4517	76.2363	35.561	47.8392	63.502	35.3564	33.6431	50.3304	71.117	40.3715	54.3781	65.9435	40.6824	45.1435	36.6395	40.2648	32.2623	35.8793	20.9678	26.3143	41.2701	52.7096
408	4.006	135.045	Phenylacetic acid	136.052	4	16.4385	12.3875	8.97799	9.08596	11.4336	14.6317	6.96922	21.3664	7.50689	4.91787	7.61881	12.8203	5.91213	6.38908	8.5731	5.30678	221.643	23.7366	186.407	17.6069	73.3198	12.4095	274.259	133.499
947	5.265	165.055	L-3-Phenyllactic acid	166.063	4	32.6815	40.4737	69.457	71.1274	44.0864	51.2713	73.7207	38.4316	49.9984	30.0933	49.2314	41.5305	44.783	41.5094	56.2444	49.7002	42.0795	71.8483	87.3365	72.0543	24.7017	53.6963	51.755	98.0139
1327	4.622	187.097	Nonanedioic acid	188.105	4	100.604	121.805	298.311	301.694	380.044	322.988	318.008	280.942	171.576	143.978	354.917	145.979	208.656	207.968	282.573	236.528	188.198	274.26	287.155	200.202	119.128	277.313	331.979	429.368
1399	4.266	192.066	Phenylacetylglycine	193.074	4	16.1186	8.17171	5.94282	8.18504	270.97	49.3575	7.86627	5.42875	229.332	15.0713	26.3559	149.531	12.3721	16.1964	62.8534	7.26895	671.846	97.0411	393.617	35.6546	182.445	24.6037	21.5848	233.012
6547	6.453	498.292	Taurodeoxycholic acid	499.297	4	31.198	35.8118	22.5466	38.4072	19.6581	52.8433	21.8688	26.2092	31.8645	22.8538	42.1599	36.9382	20.7694	28.7429	29.8239	40.7506	27.3275	32.8327	56.2158	27.7548	25.2583	29.8318	26.5645	30.4269
903	5.386	163.039	2-Hydroxycinnamic acid	164.047	5	29.5561	32.5468	40.0091	105.724	39.4687	58.701	60.6518	34.0325	40.3799	21.2836	64.4719	31.5353	29.6897	34.0074	65.8515	85.7709	77.288	59.0565	107.413	73.668	31.5695	76.3865	173.21	278.439
317	0.862	130.05	4-Hydroxy-L-proline	131.058	5	27.7014	22.0084	28.5896	30.0733	23.19	24.0536	29.9357	30.9699	18.3316	18.27	26.9906	16.3275	22.3897	27.7834	21.009	21.1921	35.5805	27.2212	27.5404	22.1729	14.3958	25.9478	42.7839	29.2756
1222	3.769	181.05	Homovanillic acid	182.058	5	7.11639	6.21267	10.7188	38.5137	38.4377	8.08414	6.00844	22.0041	55.8058	34.0839	54.3715	79.1549	31.4576	31.0393	40.3444	16.7742	37.0281	19.6677	20.8366	22.8428	17.5402	23.6423	12.6046	77.9312
814	5.686	158.06	Indoleacetaldehyde	159.068	5	5.89822	3.04352	0.639673	2.44327	1.27062	2.56237	0.750696	1.63062	0.133108	0.262526	0.220212	0.827484	0.120089	0.448911	0.695442	0.102359	0.426948	0.422318	0.388322	0.635991	0.000835011	0.451802	0.888643	0.363129
299	0.852	129.019	Mesaconic acid	130.027	5	42.5548	33.0413	55.4978	60.3697	33.8642	42.6406	52.6038	46.5425	27.653	35.338	50.7176	27.0038	39.4091	45.2596	32.6078	32.396	31.584	34.2386	22.3957	27.1758	28.215	25.4766	37.1232	37.0772
2613	0.786	260.032	O-Phospho-DL-Tyrosine	261.04	5	20.367	17.8653	28.3464	52.2263	22.7313	3.62162	32.0711	2.91207	17.2213	27.7518	30.0964	2.77465	28.3681	31.0258	18.224	24.4782	2.54394	15.2082	3.42938	12.9167	2.62402	11.7753	3.11702	25.0792
655	3.697	151.039	p-Hydroxyphenylacetic acid	152.047	5	53.5524	45.1532	40.3976	13.8081	49.3985	63.3338	50.1942	81.0472	63.1769	39.4269	41.5793	44.3378	28.5522	34.7947	36.9911	20.5644	91.6575	57.2908	97.0698	47.9401	77.5053	53.0126	106.196	103.881
800	0.833	157.036	Allantoin	158.044	5	7.39581	5.13973	15.1149	15.8886	31.3526	10.3512	12.0979	6.41908	41.892	8.06155	15.6219	36.0381	9.40606	12.0617	18.9375	9.08847	157.306	32.185	154.493	10.3402	22.8259	10.3617	13.252	54.547
2706	1.681	266.088	Deoxyguanosine	267.097	5	4.89692	1.33156	75.4537	53.1579	33.2687	16.5061	92.5304	3.78283	12.8512	47.3678	5.15575	12.9286	30.6176	6.85609	2.0546	97.0404	244.849	15.4587	152.075	9.16884	36.065	3.37802	15.1824	21.9888
604	0.89	148.043	L-Methionine	149.051	5	17.3646	15.6374	46.9769	31.6936	16.0228	15.3206	44.7235	18.638	13.5666	18.5452	17.4301	13.6403	28.4031	22.3213	15.0695	27.5537	20.6205	15.706	17.9354	12.5672	9.38866	13.1397	20.1452	20.5145
817	3.854	158.081	N-isovalerylglycine	159.089	5	3.90937	3.84951	3.11321	3.5833	43.5491	9.94024	3.52531	4.55597	36.8372	2.92698	5.8084	30.1662	2.78176	4.49003	8.39644	2.57809	124.914	13.4396	79.2551	9.55826	30.9468	10.9224	10.0722	73.3372
187	1.461	117.02	Succinic acid	118.027	5	12.2985	4.13312	18.0083	5.95149	69.2433	28.161	39.5201	44.2861	58.7602	122.041	228.146	10.2691	14.8674	119.163	28.8014	24.9962	268.333	31.6351	134.618	14.6841	45.9436	3.90087	31.4159	147.539
3926	5.649	333.242	Tetrahydrodeoxycorticosterone	334.251	5	93.0517	107.636	95.8087	130.583	69.7974	137.477	136.355	64.2041	112.82	76.8355	81.3832	82.465	83.1415	84.479	122.218	111.531	44.5208	88.2983	98.2133	60.6821	32.3141	73.4254	88.4638	119.682
2818	10.262	271.226	16-Hydroxyhexadecanoic acid	272.235	6	604.169	661.605	388.698	344.511	246.215	343.399	461.866	1245.4	260.572	149.441	261.083	188.516	177.059	173.834	195.184	127.367	361.616	356.833	374.276	320.265	402.584	288.496	548.501	416.37
24	1.848	103.041	3-Hydroxybutyric acid	104.047	6	0.11025	0.139405	0.848012	0.585928	5.68544	0.239457	0.164857	0.106282	18.0334	6.0334	10.583	5.97537	1.45003	3.32433	5.04585	1.05712	5.43725	1.90843	2.37151	3.8306	1.74747	8.40597	0.203158	10.5341
2551	0.869	256.092	5-Methylcytidine	257.101	6	16.2578	16.4838	20.2386	26.9049	13.5189	13.5746	21.225	14.3362	10.1795	12.493	17.6357	8.46531	8.26581	18.8217	12.6911	14.4294	14.0614	11.8856	13.9279	9.95054	6.42875	9.63123	18.1573	15.5399
2003	0.869	226.082	Deoxycytidine	227.091	6	14.8665	12.691	16.1558	22.8561	13.1989	12.7877	19.8429	15.5798	9.54624	10.6713	15.5467	10.974	13.5366	13.9589	13.1032	12.7222	14.805	11.1695	14.8959	8.82254	5.75678	9.39742	17.6175	14.8508
1410	4.487	193.049	Ferulic acid	194.058	6	90.6493	59.5433	62.8891	96.1893	57.4828	84.7797	72.6937	121.99	67.2928	47.7217	59.2529	60.5226	66.2188	50.9273	60.5518	58.9128	75.4182	91.2886	85.6978	61.2304	90.8092	83.2617	205.644	129.712
3191	1.333	292.102	N-Acetylmuramic acid	293.111	6	0.561735	0.372709	42.1431	33.5946	21.4949	2.21621	37.1278	3.93907	26.9247	16.4693	20.9452	0.886276	47.211	26.5066	24.5371	32.9125	34.3696	6.12302	5.96142	10.2615	10.1416	0.852578	0.502781	10.8216
254	0.792	124.008	Taurine	125.015	6	393.319	344.466	121.819	199.546	443.97	433.586	148.433	621.772	349.842	146.172	243.917	318.887	148.046	244.583	186.941	131.509	582.148	218.476	706.455	127.359	444.13	132.591	672.888	537.653
965	1.187	167.022	Uric acid	168.028	6	90.3225	226.195	92.1564	112.23	136.747	47.4009	95.6212	558.412	82.3504	41.4244	79.7859	26.3108	39.2571	56.4636	61.2076	72.4998	308.192	165.359	289.03	76.4787	108.499	55.4751	427.115	198.517
652	4.367	151.039	2-Hydroxyphenylacetic acid	152.047	6	26.4897	23.5572	34.2425	52.9751	29.7448	71.9691	45.7201	31.1828	33.7683	36.0127	60.2634	43.5757	29.7913	36.131	43.381	28.8676	93.1764	31.0143	43.8777	26.9895	32.2609	63.9708	168.108	115.083
634	1.189	150.041	Guanine	151.049	6	9.56793	8.34412	21.8146	20.39	10.2418	9.35741	25.4036	10.2761	7.29107	10.1184	10.4485	6.97813	8.70703	9.6683	8.0237	13.4852	17.1649	10.1262	23.0015	7.58792	9.19932	6.20767	11.7298	12.5562
407	1.492	135.032	Hypoxanthine	136.038	6	14.4027	9.2001	252.465	51.6718	9.15104	34.6809	666.977	19.1758	20.6013	2.0657	20.3868	26.511	27.5186	2.73427	18.9249	21.6598	8.65356	36.7207	257.446	24.5654	127.535	15.8789	62.8938	27.4179
984	0.836	168.077	1-methylhistidine	169.085	7	17.9426	16.5437	24.9104	28.2616	33.6056	17.0938	25.0258	28.2271	29.0046	20.9115	28.8685	14.6904	25.1538	32.6097	27.7408	24.2961	60.3217	32.9041	63.6624	22.0516	26.9441	17.0167	64.5041	50.8132
1071	4.81	174.055	3-Indoleacetic acid	175.063	7	55.6978	23.963	16.4707	10.3084	15.7796	29.9476	14.5304	24.7053	11.7277	19.1934	11.312	13.4725	8.96782	10.3369	13.3064	11.3074	19.6637	24.2338	20.8923	20.5954	7.91006	13.7394	35.4559	20.0474
7465	4.461	583.252	Bilirubin	584.264	7	53.4219	82.1065	32.634	48.5626	107.313	52.6271	28.7164	44.5477	47.0971	68.8988	54.7478	65.7286	42.7507	70.4397	42.8658	49.4726	38.6279	30.7448	46.2358	33.2408	25.4747	29.6956	40.2341	27.3759
1123	0.85	177.039	Gulonolactone	178.048	7	97.7881	54.9	116.648	123.413	51.0098	105.5	108.449	54.4735	55.98	109.544	172.573	42.2603	76.0063	81.1178	65.8025	55.7862	49.4958	48.9019	40.1862	38.6153	36.1397	42.8892	81.6233	80.1577
2784	7.376	269.247	Heptadecanoic acid	270.256	7	40.4999	27.4955	113.724	181.646	56.91	49.7275	137.645	36.0972	48.8555	57.1356	82.8167	52.117	53.0174	59.9448	53.6215	48.7249	35.712	56.6511	39.3483	43.6678	27.8255	36.5249	46.9256	56.0869
1562	8.306	199.169	Lauric acid	200.178	7	13.3193	9.80868	28.63	22.2008	16.1306	19.5024	28.3476	22.5436	19.1941	11.9829	17.6525	12.1667	15.9198	15.4164	18.4209	14.3061	15.9842	22.685	27.1493	26.357	17.4016	23.8919	18.4525	25.858
1876	3.262	218.102	Pantothenic acid	219.111	7	169.526	69.6241	129.711	35.4029	86.8993	84.5533	82.3899	202.576	94.079	49.4755	68.9653	63.2521	63.1933	44.7914	62.3196	37.4384	181.026	89.6627	112.809	87.9745	65.6296	51.032	160.172	73.046
900	4.395	163.039	Phenylpyruvic acid	164.047	7	27.4614	19.6885	12.0698	22.7125	51.0507	45.113	14.5128	92.597	38.9521	24.882	37.0725	28.4062	14.2643	31.8665	42.7255	17.7957	98.2729	54.3973	82.5408	43.031	100.249	102.632	284.409	152.811
3039	15.92	283.262	Stearic acid	284.272	7	97.7657	94.194	64.929	64.8168	47.1933	81.9506	88.7128	170.506	48.5709	35.6999	45.3511	47.0226	44.5852	48.5732	43.8618	34.2464	49.2565	52.4214	58.6074	46.857	46.4884	45.8274	69.6165	62.0076
1798	5.699	213.185	Tridecanoic acid	214.193	7	7.63692	4.56608	30.6888	57.3581	15.5135	13.0079	30.9886	8.71281	9.50762	8.15458	26.7516	7.79262	14.8071	13.0015	12.0963	12.1957	4.80418	8.2894	5.73059	7.49136	0.923523	5.05346	3.99157	10.5706
3222	5.21	293.21	13-OxoODE	294.219	7	122.866	137.236	253.217	186.166	166.876	180.6	218.91	201.981	186.257	129.93	278.469	171.785	177.122	197.091	191.379	150.82	212.754	315.698	325.753	244.106	133.346	154.936	150.322	230.242
3721	0.833	322.042	3'-CMP	323.052	7	6.33488	5.84156	61.9825	24.9187	16.4788	7.27892	61.4456	8.08205	11.1789	9.4719	12.3615	7.36104	12.6428	10.5922	11.2933	9.91499	23.344	19.3843	22.3035	6.24467	14.0578	3.92218	11.7522	17.2104
2719	1.493	267.071	Inosine	268.081	7	4.2441	2.51731	128.465	21.41	3.54076	16.4456	339.656	7.96479	6.98734	0.981365	7.24676	8.22706	12.5786	2.42528	6.03172	6.32243	5.98311	14.2267	133.647	8.33024	59.8979	4.5361	27.6496	7.50476
617	0.844	149.044	L-Arabinose	150.053	7	36.7076	27.6144	60.6267	56.4139	35.7447	45.2954	60.5025	34.5581	30.6205	34.9604	41.755	29.2914	46.0505	46.5097	31.5156	35.0979	59.9599	42.8914	44.8068	29.4999	36.7411	40.1106	51.206	50.2871
2947	11.813	279.231	Linoleic acid	280.24	7	10188	9158.34	7238.61	7255.22	7573.03	9080.72	7460.89	6999.21	6578.68	4959.55	9881.81	6401.44	6258.78	9855.29	8373.82	5750.05	8803.08	10951.2	9078.57	7462.14	6416.98	9345.95	8849.77	11341.5
1630	3.681	203.081	L-Tryptophan	204.09	7	31.2385	18.3797	53.3844	57.2394	45.0613	38.4576	45.309	16.4653	44.1562	54.4645	39.6313	35.7967	47.367	56.0249	40.623	48.5655	116.638	55.9649	53.5081	37.1266	46.0655	36.8391	34.5628	51.1513
1115	3.657	176.037	N-Formylmethionine	177.046	7	22.8652	22.1965	33.1949	50.125	28.6696	20.5756	39.548	25.4643	34.7302	31.8617	37.5713	34.1211	37.3133	44.3569	37.0622	27.3431	44.5981	50.311	31.2699	39.7254	23.6563	26.1054	37.4571	41.1669
486	6.408	140.011	O-Phosphorylethanolamine	141.019	7	8.13973	5.30477	20.7028	39.3069	13.1862	13.1453	27.4012	15.741	13.5091	8.75306	22.479	10.4876	13.913	10.3599	11.5611	9.65291	7.82502	16.1592	9.69848	9.19787	7.58483	13.5424	9.96358	16.2443
438	0.864	137.035	Urocanic acid	138.043	7	25.7805	22.7564	26.019	38.7794	24.3437	23.8873	30.3312	24.7143	20.6983	22.0988	30.0476	16.3623	24.266	27.3805	23.383	23.5884	27.1016	23.452	24.7428	16.5763	14.7847	20.3698	23.9881	32.196
3262	8.152	295.225	(10E,12Z)-9-HODE	296.235	8	554.607	526.359	302.663	285.428	207.823	163.805	151.752	330.156	259.226	275.177	251.886	2279.7	1086.22	953.916	979.077	619.324	1754.5	1042.93	506.653	566.85	271.52	1593.07	543.723	806.543
944	0.821	165.04	3-Methylxanthine	166.049	8	17.3198	13.8809	12.7637	20.1602	16.9159	20.9158	18.753	23.6041	10.4164	11.1431	14.1981	12.0208	11.2692	14.4007	12.219	10.3841	37.6143	16.1334	19.5744	11.5432	45.9041	13.1988	42.0006	22.9724
37	0.874	105.02	Glyceric acid	106.027	8	3.19618	2.51923	11.5098	11.1796	6.56255	3.52299	9.9165	2.44217	6.51982	7.97294	7.48264	7.39033	9.57484	11.4112	7.78578	9.50732	13.6332	17.6109	10.8052	8.99756	20.6037	8.37884	4.69143	13.1933
6064	6.457	466.29	LysoPC(14:0)	467.301	8	21.5252	21.9603	24.5999	27.7104	14.748	16.2269	34.22	53.0503	14.1237	11.3002	12.8384	9.57508	14.5905	17.5137	18.6774	14.5256	8.94817	13.728	9.93939	9.20563	6.31185	14.1228	17.8245	12.249
5574	6.396	438.259	LysoPE(15:0/0:0)	439.27	8	65.8809	33.3682	177.536	427.429	141.101	116.417	225.239	85.1234	104.673	114.546	236.989	113.731	133.533	125.355	118.03	103.627	63.1846	100.534	73.051	73.1168	43.125	66.5508	74.3845	102.54
1274	4.287	184.003	Phospho-L-serine	185.009	8	2.0127	1.61582	0.464604	0.43455	8.86115	6.08908	2.30677	8.02515	3.09654	0.567839	0.439284	2.4012	0.383866	0.687941	1.29243	0.427672	22.7621	4.83623	14.0141	1.43551	8.0683	1.61086	27.4512	9.27263
1335	5.835	187.132	3-Hydroxycapric acid	188.141	8	9.97567	26.0079	7.14532	5.12197	6.33097	4.38931	7.96453	8.31252	4.06855	4.08888	6.40694	3.00497	6.55709	5	3.79307	4.1673	3.0254	6.29361	5.24802	3.62684	3.88113	5.85469	4.28262	5.37104
5052	5.575	405.261	3-Oxocholic acid	406.272	8	3181.84	4861.86	2148.25	1196.66	902.879	1732.81	746.877	2592.72	2189.96	2431.39	1589.53	2255.28	1550.8	1496.05	1337.77	1607.34	3987.05	2631.03	1043.51	3107.14	21640.6	3148.73	1293.23	1125.26
23	1.487	103.039	α-Hydroxyisobutyric acid	104.047	8	0.219416	0.155108	13.2834	6.84834	3.62421	6.18275	8.6108	0.279568	11.6338	1.90614	1.73093	13.0568	3.63104	1.29027	15.4441	5.66327	0.740061	19.9266	8.91604	24.5608	6.47656	24.1712	0.558891	3.70627
2505	11.084	253.215	cis-9-palmitoleic acid	254.225	8	105.42	94.0232	128.369	121.02	102.839	98.8571	151.195	137.021	107.268	79.7788	134.841	78.6487	121.394	163.822	180.557	160.812	112.219	150.913	160.662	148.953	105.08	135.09	103.268	134.662
2999	1.479	282.082	Guanosine	283.092	8	1.94981	1.06108	24.5504	11.7455	2.84714	4.07696	55.829	2.67784	2.5893	0.668322	1.10191	3.06662	5.09899	0.586376	1.94822	5.11853	5.85888	4.86821	97.7398	6.68293	45.0307	6.02004	7.23463	4.88667
622	5.153	149.06	Hydrocinnamic acid	150.068	8	6.91216	18.3294	180.533	185.012	78.4472	89.6439	225.909	43.7864	56.1419	45.5301	38.6125	104.851	126.332	83.803	109.404	171.896	82.952	222.881	126.363	294.474	81.9668	153.063	91.8044	184.021
1901	1.221	220.081	N-Acetyl-D-glucosamine	221.09	8	4.67642	4.61864	6.92074	18.0267	8.90178	4.49787	7.61097	4.33214	5.26351	18.8367	5.26514	4.1819	12.8597	6.45167	6.28578	11.6957	12.2682	4.73968	5.93496	3.9924	4.88711	3.88827	4.01949	6.25603
3859	5.515	329.23	9,12,13-TriHOME	330.241	9	54.2208	123.194	84.2352	58.6369	137.591	144.904	177.759	269.028	164.042	89.0277	133.291	88.4657	74.5139	129.238	124.327	154.956	181.637	161.271	267.209	146.106	213.263	152.109	204.349	193.969
6681	8.172	508.336	LysoPE(20:0/0:0)	509.348	9	141.066	110.545	120.013	120.018	82.3958	90.4525	104.625	86.3154	66.7114	56.8966	65.9103	68.8798	65.8134	76.6757	72.4064	57.3651	55.5236	61.9061	55.5689	60.276	42.5716	63.0165	59.6964	56.4637
192	3.656	117.057	2-Hydroxyvaleric acid	118.063	9	1.80666	1.34117	7.3596	13.0777	45.4576	71.7917	7.31127	5.69879	92.6252	36.0933	68.7778	56.462	10.6246	36.3249	57.6752	9.17348	37.2436	29.0387	17.8034	46.0897	14.8323	89.4465	17.5476	76.9159
4561	7.51	375.287	Lithocholic acid	376.298	9	3633.12	4346.15	5210.68	5580.95	4923.52	3236.53	3737.75	2563.88	3455.67	1982	3080.02	2118.73	4442.37	3916.18	5083.57	4665.27	3813.88	3991.88	6429.21	4509.61	2178.69	4277.54	3012.36	3695.74
154	0.865	114.055	L-Proline	115.063	9	13.0902	11.4876	30.8255	28.5934	15.7053	18.583	31.3977	11.4285	12.6636	14.5971	20.5261	11.6544	24.1011	22.0506	14.7596	17.7952	27.5458	18.8074	18.3071	14.151	10.1957	13.9464	17.3762	18.8473
31	0.758	104.036	L-Serine	105.043	9	0.447508	0.384887	30.7744	26.3178	2.61198	2.16752	36.8412	0.279568	3.43396	5.37694	6.12975	2.43115	19.4484	10.1151	2.7495	12.8537	9.69355	3.31932	5.30749	2.34222	3.73918	1.4539	0.43672	3.83991
6295	8.367	480.305	LysoPC(15:0)	481.317	9	53.1649	36.7267	104.595	126	50.5152	44.8981	149.172	50.3155	36.8481	46.5286	41.105	53.8704	45.4169	62.9672	52.7338	39.1252	37.5717	61.641	38.1335	38.6331	47.3418	63.7503	48.78	40.7893
3650	7.127	317.209	12-HEPE	318.219	10	31.224	24.3494	16.296	21.3664	13.693	22.2586	20.3198	24.3761	17.1019	11.7353	12.8982	15.5535	14.1833	13.1979	13.6222	14.6773	20.9737	29.352	40.4042	26.553	23.0206	28.999	28.5878	35.085
1426	4.436	194.044	4-Hydroxyhippuric acid	195.053	10	4.06661	5.43937	6.42406	3.78854	13.1287	15.6872	9.11853	9.09837	10.5369	7.12215	7.73191	10.3579	2.45585	5.7757	8.77028	6.13389	60.6089	18.6415	45.5431	9.61976	16.8806	7.24659	37.4032	28.7262
3897	13.423	331.261	Adrenic acid	332.272	10	12.7543	23.099	54.0185	36.1329	10.9108	46.3237	62.161	105.487	17.0331	9.45948	44.448	11.2858	23.0448	25.1381	12.7819	8.98523	7.42875	16.8501	13.6891	11.6674	10.8817	10.6278	12.1616	16.0914
3398	11.508	303.23	Arachidonic acid	304.24	10	635.502	635.257	476.915	503.922	503.343	495.79	549.822	673.866	737.391	769.466	650.917	1397.7	666.735	736.289	802.389	649.453	680.093	823.318	667.365	657	669.795	678.812	670.914	699.055
5079	5.691	407.276	Cholic acid	408.288	10	1398.21	1946.94	802.591	625.27	3636.87	1302.77	830.944	2078.99	1848.52	9720.41	1928.31	5741.84	2239.19	2476.36	1778.8	2043.31	5791.78	1713.88	4279.83	1451.4	17554.8	3998.72	5591.67	4116.91
4835	6.664	391.281	Deoxycholic acid	392.293	10	25079.9	16450.4	34220.1	28136.1	35382.3	21358.2	31631.6	12025.7	39705.9	56152.4	47132.9	49894.3	58880.4	48130.6	40953.4	56177.8	44066	32791.9	39287.5	33438.8	66393	49767.5	33846.3	37395.5
4836	5.761	391.281	Murocholic acid	392.293	10	21132.1	18990.1	48923.4	35249.3	39731.3	26537.7	48554.9	12832.3	50861.9	43888.4	60542.8	42743.4	65787.4	47728.7	50915.4	64820.5	37989.1	33761.9	36608.2	41392.3	48375.8	41159.3	29999.3	32288.4
3583	7.716	313.235	Octadecanedioic acid	314.246	10	26.2186	26.9834	52.1141	25.0876	24.8809	25.0648	64.3826	89.6913	23.8518	12.7094	18.0653	15.761	32.5898	21.0881	36.1209	20.6321	14.0736	19.8291	15.7874	11.2789	8.43612	11.41	15.4909	18.229
1020	1.187	171.076	Glycylproline	172.085	10	7.12254	6.79176	17.1226	14.3001	18.1164	9.7197	16.8257	9.35454	9.56924	11.6389	11.741	7.7433	13.7248	14.9135	9.78213	12.186	20.7564	9.67216	17.787	8.90301	7.16085	6.94884	8.97267	12.754
1239	0.851	182.057	Phosphocholine	183.066	10	29.1282	18.1118	40.4542	42.5691	26.7189	26.1693	42.589	24.8004	26.5632	27.38	38.9897	21.0764	32.412	35.9552	33.1936	30.9344	22.3501	34.9997	26.9684	22.4982	9.84144	25.3894	31.3612	31.8042
2290	0.87	243.06	Uridine	244.07	10	15.1231	14.6734	90.2861	41.7959	32.0017	21.0824	101.637	14.1095	25.947	16.6898	22.4596	19.4754	28.3407	20.9699	18.4619	23.597	75.577	25.1315	71.1744	15.2724	29.2548	18.9679	21.8247	36.8511
2900	10.273	277.215	γ-Linolenic acid	278.225	10	1639.74	1256.8	1351.26	1474.01	1273.7	1737.94	1283.63	847.532	1129.13	1115.69	1866.58	1238.58	1104.42	2012.24	1560.12	1087.17	1437.21	1881.76	1392.67	1187.09	1136.07	1617.5	1605.98	2100
3833	1.447	328.042	cAMP	329.053	11	3.83852	3.97257	6.6518	8.3458	4.17054	4.59093	4.64354	3.19221	3.32852	3.11056	1.10676	3.01708	5.10168	1.09942	4.15843	4.33996	11.0601	4.62536	11.9019	3.57971	3.43503	3.37899	21.9079	6.94873
2024	1.445	227.065	2'-Deoxyuridine	228.075	11	3.11846	1.72222	25.4566	13.0818	6.368	6.41353	16.1515	3.63178	4.66343	6.51538	3.76895	4.98076	13.5587	8.93219	4.30611	11.3642	8.25653	5.68027	12.2275	3.92487	7.54996	3.00695	7.48975	8.25551
3145	5.807	289.214	Epiandrosterone	290.225	11	22.3078	35.5714	31.3495	32.0755	12.7772	23.8929	15.7235	12.6715	23.7745	15.3231	18.4323	15.3838	41.3482	36.3612	41.5277	25.1968	15.0456	20.4407	32.991	23.817	11.9169	26.5759	23.5152	28.7065
3581	6.267	313.235	9,10-DHOME	314.246	12	166.66	225.464	409.576	147.244	347.201	84.967	349.156	80.1709	422.325	271.437	353.737	1187.04	696.865	599.772	522.437	401.432	513.546	584.697	542.769	544.1	316.693	509.686	372.944	432.267
5078	5.404	407.275	Cholic acid	408.288	12	3387.46	3888.66	5154.57	4698.84	5580.02	6924.64	3443.47	3439.71	13746.7	27521.3	10689.8	24802	17646.4	17127.6	8052.27	13839.1	18009.3	9175.84	6853.8	7947.34	46559.1	19117.7	10685.2	9146.75
6016	5.198	464.296	Glycocholic acid	465.309	12	42.9713	40.3419	17.9976	44.923	116.776	113.887	74.6597	130.253	116.192	117.731	84.0893	80.9549	61.4039	69.9251	151.093	95.2058	334.071	147.439	227.657	54.39	80.5604	100.539	222.41	120.766
174	0.873	116.07	L-Valine	117.079	12	7.46558	7.49487	35.5559	25.1765	13.8679	13.7697	29.1727	6.75468	14.5611	24.1827	22.8613	11.4148	25.4047	37.8457	16.8353	24.7306	13.0123	12.0257	12.5853	12.5253	7.27044	9.45522	9.91355	14.1106
1796	4.136	213.127	d-Dethiobiotin	214.132	12	9.14572	6.13319	8.13315	37.2558	11.9194	12.086	21.0211	7.00681	16.349	15.8694	25.8314	14.603	15.4224	20.4612	16.1549	15.0062	11.733	23.0581	22.8127	20.8156	8.45073	8.1066	9.73693	26.4343
4049	8.347	342.261	Dodecanoylcarnitine	343.272	12	37.2635	26.8575	10.5825	12.2123	21.5693	30.4073	10.839	26.5615	27.8488	15.9114	24.505	13.8072	15.8075	22.8334	24.7597	15.4221	32.2417	20.9196	17.756	28.463	20.8832	19.9364	21.2948	34.4897
372	0.878	133.016	L-Malic acid	134.022	13	13.0728	10.399	30.5989	26.5308	7.99704	13.354	33.0779	18.8079	8.63968	9.057	9.87762	6.34727	12.923	9.38447	6.8721	15.413	19.541	9.74353	20.1277	8.00205	13.3259	6.52319	17.0459	10.5537
6754	4.909	514.278	Taurocholic acid	515.292	13	250.133	269.426	273.502	267.912	332.138	351.592	245.556	179.507	376.19	282.4	774.839	312.087	248.333	357.559	346.222	194.168	422.091	834.933	895.398	354.953	813.902	315.625	739.985	1278.57
3483	0.846	308.095	N-Acetylneuraminic acid	309.106	13	13.919	14.1248	96.122	96.4814	55.3296	53.5018	78.2997	19.2991	67.14	50.798	56.3916	47.9879	70.913	63.1553	55.3821	66.3	110.61	54.7986	72.8942	48.9883	63.9381	50.1222	14.4745	54.5857
3516	16.139	309.275	cis-gondoic acid	310.287	15	68.2128	60.7515	44.722	49.8145	41.5227	51.9447	56.4654	66.7887	37.1294	26.4394	46.8464	28.9934	29.2861	38.1092	33.6716	20.2738	51.2599	60.0877	54.2767	42.9198	41.7378	46.1523	55.982	66.1578
4089	6.022	345.202	corticosterone	346.214	15	148.075	112.204	82.5534	63.4365	49.2962	125.872	76.8435	142.599	112.535	58.2362	96.4758	88.4891	46.5463	50.6913	67.2864	66.095	102.206	129.542	96.8198	111.851	90.5033	109.967	141.207	129.944
2053	4.864	229.016	D-Ribose 5-phosphate	230.019	15	1.47446	1.27676	2.851	1.34976	2.61999	1.03413	2.2562	2.41762	2.02154	1.2519	2.02692	1.67413	2.76503	1.85578	1.23582	1.53538	19.5215	5.18539	20.4594	4.22921	3.68449	2.21024	35.8124	11.8907
