# Supplementary material for: Alleviation of Limosilactobacillus reuteri in polycystic ovary syndrome protects against circadian dysrhythmia-induced dyslipidemia via capric acid and GALR1 signaling
Source: NPJ Biofilms Microbiomes. 2023 Jul 8;9:47. doi: 10.1038/s41522-023-00415-2 (PMC10329655; doi:10.1038/s41522-023-00415-2)
Supplement: Supplementary file 8 — Supplementary Data 6 [file 41522_2023_415_MOESM8_ESM.xlsx]

## Sheet: Positive mode (serum)
Supplementary Data 6. Peak area of identified metabolites in 24 serum samples of L. reuteri-treated rat model.
Alignment ID	Rt(min)	Mz	Name	Molecular weight	Δppm	Control_1	Control_2	Control_3	Control_4	Control_5	Control_6	Control_7	Control_8	Dark_1	Dark_2	Dark_3	Dark_4	Dark_5	Dark_6	Dark_7	Dark_8	DL.reuteri_1	DL.reuteri_2	DL.reuteri_3	DL.reuteri_4	DL.reuteri_5	DL.reuteri_6	DL.reuteri_7	DL.reuteri_8
2085	11.459	243.232	13-Methylmyristic acid	242.225	0	2.14457	1.87312	1.79084	1.16205	0.831145	0.676264	0.833349	0.705427	0.538138	0.397744	0.54297	0.781216	0.509364	1.22071	0.457969	0.477799	0.535791	6.09559	3.28732	1.40738	0.947791	0.667024	0.747035	0.526575
1162	5.066	190.086	3-Indolepropionic acid	189.079	0	152.431	89.1375	52.3092	74.8362	58.2162	136.764	62.6918	54.0957	119.039	101.49	100.776	71.4443	125.237	75.8925	88.4356	79.2304	113.612	437.608	140.086	126.791	124.506	171.576	127.629	181.441
5029	9.921	393.3	Chenodeoxycholic acid	392.293	0	59.5668	62.1814	59.2884	55.9699	55.7389	52.0412	54.6217	15.6292	55.9357	57.7484	56.6138	58.7047	54.3478	51.7108	53.6661	56.7379	48.7898	36.6622	47.1766	51.1326	51.2018	47.5332	51.1804	44.719
5782	5.687	431.276	Cholic acid	408.288	0	297.518	218.469	151.597	196.453	105.14	107.327	88.8557	43.7612	184.286	285.781	248.802	256.969	199.964	189.888	216.252	146.819	21.7338	48.8475	21.0237	15.9107	36.9943	324.786	76.3976	115.906
4180	6.018	347.222	Corticosterone	346.214	0	160.275	57.3592	57.7791	99.5611	260.997	58.5747	229.218	138.947	75.8593	52.3226	68.105	152.078	41.7821	99.7404	45.6407	99.2644	111.662	185.436	94.8615	174.759	143.131	107.399	130.415	193.754
3725	8.768	324.29	Linoleoyl ethanolamide	323.282	0	61.629	39.0735	28.9024	22.003	20.9545	14.0634	13.4014	12.3019	11.4527	9.798	9.17472	9.29413	10.5373	10.9899	8.78287	7.39782	8.07094	4.44557	8.11114	7.09144	6.15472	6.02857	6.45818	5.77313
1788	3.678	227.079	L-Tryptophan	204.09	0	235.17	320.137	251.976	282.826	226.377	267.074	280.685	274.555	346.014	339.808	313.825	334.384	221.568	262.28	327.126	325.04	269.133	502.844	230.393	213.29	257.302	304.69	257.658	319.74
7155	8.445	524.371	LysoPC(18:0)	523.364	0	129319	117959	122061	121736	129378	127915	131098	132208	125068	127696	132533	121188	123271	120045	118204	111890	139787	91876.6	136994	136708	137537	128755	126776	133721
5172	6.984	400.342	Palmitoyl-L-carnitine	399.335	0	0.112671	0.262659	2.66032	3.58514	8.58341	11.2902	16.7258	21.7486	29.0888	45.852	53.4266	55.2779	351.026	49.9634	230.706	250.861	233.24	220.554	307.007	284.029	232.251	234.397	224.618	207.623
5171	7.081	400.342	Palmitoyl-L-carnitine	399.335	0	25.0925	27.0131	44.8065	279.279	323.757	305.787	344.535	302.353	300.226	322.034	363.208	313.856	82.5728	290.351	47.5567	49.9403	45.4482	30.0676	36.5221	39.3765	28.6009	30.3153	28.1908	23.2558
1362	0.753	203.223	Spermine	202.216	0	0.112125	0.173409	0.267188	0.296514	0.325777	0.325484	0.220232	0.223904	0.397268	0.375073	0.347647	0.440506	0.408764	0.182554	0.605869	0.400396	0.506895	27.5812	0.424824	0.741261	0.547641	0.705062	0.434509	0.809326
3185	6.102	300.29	Sphingosine	299.282	0	178.016	218.812	145.906	181.394	149.644	94.5109	114.495	28.6699	37.9013	44.1787	22.008	17.4579	21.1612	36.0292	18.8797	13.1792	12.1159	3.96708	12.9581	10.9076	12.72	7.23839	8.20014	6.45136
4644	10.257	372.311	Tetradecanoylcarnitine	371.304	0	23.2335	20.4773	22.8182	17.3197	18.1259	21.9152	21.3708	15.4991	21.8729	17.5985	16.9543	16.9276	17.5132	21.6206	12.1412	21.3577	18.4753	19.2324	42.1177	34.2593	28.1785	20.0972	26.9226	22.9916
248	2.543	127.05	Thymine	126.043	0	17.0476	19.7909	10.6039	18.566	25.7071	11.9545	22.1037	19.9552	38.7373	20.5931	26.4516	33.2329	30.3177	18.433	18.3335	32.4876	7.78375	63.467	16.7048	13.005	24.8593	17.5116	12.3146	16.3332
3061	9.724	293.247	Androstane-3,17-diol	292.24	0	54.3047	49.7902	48.8242	40.724	42.8601	38.2345	28.2598	32.5698	43.4548	33.5653	29.4601	37.6448	34.8861	31.6839	30.0078	35.961	26.7095	79.9781	89.7518	52.0329	39.5125	49.6929	41.3616	26.7902
969	0.875	180.086	Glucosamine	179.079	0	3.7445	18.6643	13.9767	13.4562	13.783	13.4032	15.1026	13.4141	17.1745	19.2926	18.8802	15.1076	16.8243	14.7048	12.4588	13.4565	14.2629	3.23693	16.0578	13.6132	16.4375	13.573	15.9628	13.8849
968	4.097	180.066	Hippuric acid	179.058	0	45.3156	44.7946	27.8985	32.1154	25.8673	23.7827	16.1386	21.9029	37.8135	27.0089	27.6416	21.6306	25.7001	16.2432	28.4767	31.2014	16.2495	112.878	19.5526	25.4023	35.1632	27.4157	33.97	53.0795
2382	4.686	260.186	L-Hexanoylcarnitine	259.178	0	6.4975	10.7447	6.37725	6.21804	4.67751	10.7037	7.86796	8.89593	5.29955	9.5005	7.64017	9.66072	7.95922	7.70009	10.193	6.63307	11.8714	13.587	5.58521	4.91089	10.6786	11.4268	10.9268	10.1194
607	0.796	156.077	L-Histidine	155.07	0	56.2198	54.169	58.0026	57.6346	45.4396	48.8116	48.867	46.3039	53.1158	49.7312	48.1373	61.6838	43.6751	48.8383	55.5906	34.325	52.1158	60.0958	53.7973	49.7664	50.0754	51.2308	52.2399	47.9528
310	1.439	132.102	L-Leucine	131.095	0	1297.39	1275.5	1286.13	1087.48	1072.19	1050	1016.53	1003.63	1037.99	953.066	1206.79	1058.48	963.978	681.197	1137.3	975.928	1079.3	4247.48	866.981	1105.22	1231.95	1161.01	873.409	1048.36
3638	5.482	318.3	Phytosphingosine	317.293	0	2103.61	2411.13	2233.6	2112.82	1665.16	1733.37	1824.96	1908.84	1834.16	1870.71	1674.34	1897.18	2024.58	2277.18	2351.69	2157.04	1572.83	1494.08	2179.11	1748.27	1599.14	1505.93	2396.68	1783.23
3547	5.578	315.232	Progesterone	314.225	0	22.4665	32.3746	32.3305	22.1166	34.6046	28.0511	38.7802	20.4964	30.0711	45.1464	23.8014	22.5221	27.7153	63.912	33.4062	61.7245	44.6835	34.2889	30.6962	46.1084	43.8864	32.0023	28.0719	28.6986
927	2.069	177.102	Serotonin	176.095	0	27.8644	37.9206	27.4574	34.6852	29.6724	23.1694	26.4921	21.2111	20.0845	25.1675	23.9457	24.6739	23.8881	14.1125	27.3308	32.7535	32.2249	56.9853	17.9588	28.004	22.056	25.3717	19.4027	26.2346
6859	4.861	500.304	Tauroursodeoxycholic acid	499.297	0	16.2358	34.8539	13.0542	16.0637	31.2239	19.0917	11.1729	24.2064	31.5385	27.5806	17.3301	21.804	24.209	16.7479	27.5721	20.62	15.8353	40.6983	18.6412	26.6979	41.391	9.16487	40.3232	33.8208
2102	0.884	245.077	Uridine	244.07	0	11.8774	10.8792	8.76027	11.7463	10.5525	9.47294	11.4016	10.6157	10.8626	12.6476	11.2737	12.7887	10.7301	9.93507	12.136	11.9139	10.4793	26.5191	10.9909	10.807	11.3966	10.5407	10.7051	11.2697
177	22.883	122.096	1-Phenylethylamine	121.089	1	54.9822	59.6801	54.4325	51.5048	52.5473	46.9561	50.7579	47.9011	52.0729	56.7606	49.1274	48.7767	47.4217	49.5647	48.2694	42.1768	43.8595	70.7856	40.7259	50.3119	43.2254	38.5571	44.1763	40.3031
2343	1.224	258.109	5-Methylcytidine	257.101	1	38.0678	45.1639	41.9348	38.7428	48.7135	46.8336	36.2805	36.4834	33.8441	33.0534	31.6685	28.5141	28.0232	23.5178	29.772	38.9002	43.3916	198.145	20.1211	33.1974	28.4676	37.205	26.8044	30.3059
5205	11.379	401.341	7-Ketocholesterol	400.334	1	9.67619	6.8594	6.39459	5.68403	5.74007	6.31175	4.12458	3.14776	4.87351	7.70642	5.13341	3.53262	6.55537	7.42141	5.20355	4.18811	1.79192	1.31161	3.13525	2.05638	1.22752	1.78107	1.05185	0.964217
5354	7.839	409.345	Cholesterol	386.355	1	31.2791	22.3368	19.1397	14.5797	13.0366	10.5308	9.94891	8.69479	7.27262	5.86683	5.01146	4.42439	4.68745	4.67579	3.314	2.81068	2.22372	0.499011	2.47729	2.20188	1.99177	1.70459	1.71728	1.69001
5781	5.404	431.276	Cholic acid	408.288	1	25.931	19.8076	11.4865	17.2013	10.7498	13.7075	11.0041	6.59162	11.4254	21.5749	12.9658	12.2718	17.2934	17.2944	9.83051	10.3517	2.80748	5.69681	3.08347	2.62923	3.94977	16.8457	3.98979	6.51475
3471	1.204	311.124	γ-Glutamyltyrosine	310.116	1	1.17833	2.37694	2.62029	1.67615	1.96623	2.34243	1.69291	2.55386	3.52265	3.46557	2.02821	2.32852	1.42158	1.9557	1.87944	1.26566	3.33823	11.481	2.59614	3.27794	2.37354	3.00491	2.5476	1.98317
2826	11.82	281.247	Linoleic acid	280.24	1	600.112	485.598	432.57	430.451	555.964	569.644	503.895	573.688	448.997	402.384	370.611	386.854	438.323	356.684	300.544	350.837	394.113	508.04	603.017	461.509	544.8	438.902	364.736	399.203
308	1.296	132.102	L-Isoleucine	131.095	1	546.26	483.218	455.301	450.484	400.887	399.614	424.359	444.929	437.276	371.733	418.699	385.142	380.178	266.747	428.368	406.283	427.966	1879.05	370.878	415.619	498.172	439.757	312.584	433.111
6802	6.943	496.34	LysoPC(16:0)	495.332	1	106793	99700.6	94256	99837.3	94055	91082.3	91550.2	93168.1	91723.6	98500.3	92882	91986.7	89551.4	91466.1	94774	90541.2	92408.2	67736.8	93186.8	90646.4	88724.8	85007.1	83071.7	86948.9
5766	13.522	430.331	N-Oleoyl phenylalanine	429.324	1	3.83027	2.72206	2.65555	1.99088	1.86315	1.51897	1.3194	0.951663	0.760847	0.876455	0.688838	0.519095	0.688444	0.75365	0.301448	0.312805	0.352605	0.365563	0.548257	0.360766	0.280732	0.210426	0.226438	0.243555
5677	7.445	426.358	Oleoylcarnitine	425.351	1	280.846	226.976	268.538	266.426	55.1051	48.1718	43.678	37.0728	28.6106	26.1282	27.6413	22.3852	26.0098	20.2288	14.1395	13.815	13.0403	12.4014	15.1477	11.7432	10.3814	10.2059	10.3749	8.98624
7037	4.9	516.3	Taurocholic acid	515.292	1	20.8411	24.2571	15.4765	10.3344	10.9835	5.16603	7.44074	19.172	14.7119	9.56435	13.9484	10.2434	6.12418	4.53279	17.9726	9.99758	19.2243	79.1862	24.6271	27.6421	25.3069	15.3955	23.9803	28.9816
353	1.248	136.076	2-Phenylacetamide	135.068	1	438.016	442.368	340.056	290.771	313.908	331.947	265.757	331.511	451.451	492.693	377.931	342.169	230.346	229.294	291.115	245.428	246.834	1593.16	209.595	365.671	333.988	342.304	270.333	251.608
1353	1.596	203.139	Alanyl-Isoleucine	202.132	1	1.15566	12.4168	11.0546	16.1442	14.3054	13.5903	13.3948	5.94627	11.4053	11.6097	17.5172	11.6832	7.60894	9.44697	11.4599	16.3586	20.2397	64.3241	8.05544	22.7367	10.0925	10.6401	5.81434	11.3696
2090	1.224	244.092	Cytidine	243.085	1	10.8634	12.1966	10.6335	9.43381	10.9969	8.78564	8.79646	10.8598	8.27466	10.9775	9.15813	12.1118	9.46156	6.51297	9.72007	9.60494	8.42395	2.13652	8.68005	9.89764	9.13561	11.5933	7.22877	9.10694
838	0.832	173.042	D-Xylose	150.053	1	31.0269	58.6875	94.3603	47.2663	62.3433	49.7174	41.5014	60.3841	75.327	59.8828	47.7727	68.8873	51.7951	57.0709	58.9294	46.8392	65.469	183.673	62.3183	43.6895	48.9631	105.778	83.6291	57.6594
2899	5.709	285.121	L-prolyl-L-phenylalanine	262.132	1	10.0657	7.82276	9.73191	7.90295	7.42092	6.50039	8.77937	7.00946	9.28445	8.53105	6.12132	7.46287	9.14188	9.71415	7.05029	9.67869	10.0916	15.0199	6.89276	9.34003	6.82406	11.0892	7.51942	8.12786
1009	1.222	182.081	L-Tyrosine	181.074	1	684.583	702.313	536.367	452.802	477.348	530.298	412.548	523.46	714.949	775.713	594.378	532.629	369.507	353.452	457.397	390.768	396.153	2618.64	343.639	581.877	535.535	551.209	429.532	390.86
732	1.251	165.054	p-Coumaric acid	164.047	1	553.558	570.111	431.83	369.797	400.651	433.163	342.187	424.883	578.484	629.153	482.71	431.315	302.915	290.742	362.766	319.653	320.033	2019.96	283.682	472.991	432.005	439.157	347.737	323.765
3651	8.162	319.223	(10E,12Z)-9-HODE	296.235	2	13.7763	34.5615	15.4206	17.4069	8.65865	8.53551	6.85868	10.0222	4.95907	11.5853	7.79807	10.8715	10.4062	6.93301	8.33204	18.068	2.28628	39.2173	6.86622	2.34592	6.54803	2.4342	4.35714	2.56543
2360	1.221	259.093	3-Methyluridine	258.085	2	11.481	7.07397	11.3059	10.7544	8.1834	11.3378	10.3379	9.16176	10.7356	10.5264	10.9061	12.5236	13.3768	10.9959	12.0413	8.41759	5.81015	8.39233	7.73064	9.17509	10.1348	8.71191	7.38707	7.0297
926	0.72	177.061	Allantoic acid	176.055	2	28.3838	25.4676	29.3142	29.6345	21.7832	25.1951	17.6277	23.1278	32.9408	28.5024	29.8564	24.4435	17.0207	26.8166	33.1076	35.1725	17.3199	68.9373	19.9161	14.6101	22.1795	20.6292	22.3222	17.5389
980	0.838	181.033	Allantoin	158.044	2	23.5743	22.4635	20.3506	19.4813	18.0262	17.7632	17.7699	17.744	22.0249	25.8977	22.8322	22.8193	20.2932	19.5425	20.9781	22.8562	16.6824	49.0857	15.4247	16.516	20.6242	18.0223	16.1408	18.2386
5946	13.311	440.317	Arachidonoyl dopamine	439.309	2	2.85652	1.23013	1.33319	0.885871	1.03672	0.503498	0.172368	0.424034	0.341069	0.499069	0.528735	0.150474	0.037119	0.0492581	0.230248	0.0609794	0.202676	62.7708	25.528	10.347	4.65958	2.26437	1.63821	0.724582
535	2.417	149.059	Cinnamic acid	148.052	2	117.258	107.518	92.6051	94.0102	95.5923	77.582	85.9931	76.226	104.514	94.1014	91.5687	102.275	80.8622	66.467	104.153	96.3675	70.4625	285.578	55.6116	79.8911	86.0185	75.9386	63.6469	75.0855
97	0.852	112.05	Cytosine	111.043	2	214.402	236.371	165.072	217.241	221.937	162.345	205.941	178.211	201.602	158.447	175.017	222.389	191.766	141.393	171.757	222.462	158.108	420.637	122.206	142.187	174.971	189.559	155.322	187.126
5115	6.368	397.311	delta-Tocotrienol	396.303	2	9.32616	8.50084	9.20043	9.17542	6.13209	7.51896	6.09898	5.21693	4.94953	5.369	4.5787	6.74528	6.85035	4.38069	5.99329	3.43614	5.08545	6.26108	4.97497	3.99077	2.83354	3.13629	2.26073	2.48528
6130	5.7	450.32	Deoxycholic acid glycine conjugate	449.314	2	10.6407	7.29731	4.41142	4.15628	4.35045	5.972	3.43425	15.981	3.4183	3.07569	2.19668	1.58691	5.46149	3.12565	4.69251	3.42397	2.97499	5.89805	3.97287	3.4391	3.90745	33.9278	11.5877	12.4121
3431	1.24	309.049	dUMP	308.041	2	40.1205	43.766	42.6335	44.4374	40.0312	46.1552	39.4613	41.1933	47.7843	48.3016	42.8381	52.11	50.4219	49.3856	50.9572	45.4529	41.2508	50.5384	41.4986	48.525	47.533	45.8112	41.1577	43.4806
1151	0.808	189.135	Homoarginine	188.127	2	13.9093	14.0172	15.581	16.7343	26.2729	19.2539	14.936	10.2193	16.6058	15.7093	18.0493	20.989	10.5601	14.0983	18.6324	20.2403	15.1518	43.2054	8.95072	20.1135	10.7003	11.4577	8.26758	10.3384
5836	8.849	434.325	Lithocholic acid glycine conjugate	433.319	2	4.55246	4.05997	2.33764	2.45754	1.72825	1.22309	0.938479	0.896192	0.713741	0.81276	0.44274	0.694674	0.719503	0.567961	0.552358	0.518857	0.386816	0.123873	0.37579	0.379914	0.40927	0.314021	0.412636	0.237608
758	2.406	166.087	L-Phenylalanine	165.079	2	2655.73	2420.25	2106.71	2124.97	2144.21	1774.45	1944.23	1763.37	2365.58	2138.33	2085.89	2378.29	1850.54	1576.22	2354.92	2237.52	1645.08	6580.53	1313.7	1864.7	1966.33	1734.96	1488.75	1735.54
1827	10.531	229.216	Myristic acid	228.209	2	14.1332	14.0984	11.7742	12.8964	14.4571	14.0329	11.9932	16.6092	11.8859	9.68418	9.4509	10.6607	9.70836	9.51145	6.75746	7.89204	11.4288	26.5687	27.2864	18.987	17.7997	13.0033	12.8848	11.6553
1650	1.696	218.139	Propionyl-L-carnitine	217.131	2	208.312	202.772	139.882	166.444	97.0136	89.0384	134.818	97.9465	104.953	151.489	193.018	99.1099	111.767	57.8086	174.795	111.199	46.8655	335.735	90.6828	72.4238	147.731	87.9651	71.9611	79.1054
5717	8.328	428.372	Stearoylcarnitine	427.366	2	1.71779	1.32701	1.65703	2.06275	0.685245	1.46797	2.28907	3.36418	4.36936	32.2954	39.7123	9.05571	11.9038	42.8838	10.5709	50.5909	68.0893	49.4585	130.019	103.854	96.4478	107.568	95.212	98.4678
2987	7.51	289.215	Testosterone	288.209	2	1.07399	1.0669	0.872949	0.992616	0.713797	0.718514	0.640326	0.673729	0.741319	0.558908	0.563074	0.941201	0.599661	0.667672	0.406985	0.618158	0.503352	24.1913	10.6161	5.47169	3.00454	2.10898	1.70032	0.765534
5030	9.125	393.301	Ursodeoxycholic acid	392.293	2	88.8742	90.1982	85.8484	89.011	88.8957	65.6875	66.0515	45.0179	79.1472	63.6532	38.5363	70.1607	66.9884	53.5557	73.7674	37.4082	60.0951	47.2835	66.4244	52.5001	26.9332	40.1212	26.3626	19.8792
3696	11.505	322.275	α-Linolenoyl ethanolamide	321.267	2	27.865	27.1585	32.3139	29.7199	34.9672	32.1186	35.2235	34.1231	31.506	33.6142	34.0785	29.1358	24.6431	27.0541	26.2162	29.0279	39.1706	44.682	42.1391	35.3867	40.4399	31.0083	31.1729	36.2195
2217	1.538	251.063	2'-Deoxyuridine	228.075	2	2.89162	1.57015	0.761103	1.27007	0.980615	0.772873	2.63153	1.3319	2.02748	0.814765	1.63713	1.00856	1.00115	0.81664	1.4182	1.09231	0.349743	3.35044	1.69485	0.910546	5.17273	0.863287	2.82732	1.75705
460	1.209	146.092	4-Guanidinobutanoic acid	145.085	2	5.10612	5.33352	4.81415	4.62336	3.54914	4.27058	2.07041	2.89187	4.95952	5.15093	3.7889	3.47477	4.66654	3.38463	5.05728	5.22781	3.68293	25.5543	3.74509	6.40777	5.74303	5.67287	6.73229	5.49011
1029	1.748	184.061	4-Pyridoxic acid	183.053	2	15.5284	17.3854	9.48727	13.7341	9.25067	8.17006	7.42963	8.4693	7.15679	9.42678	11.6854	7.25517	8.56495	8.40045	14.2839	11.6431	6.33531	25.9284	9.28205	12.5631	7.03725	5.23179	6.60652	6.03237
1372	1.224	204.124	Acetylcarnitine	203.116	2	407.176	204.827	171.436	352.83	139.801	187.648	360.06	429.017	196.86	268.598	263.25	198.218	370.379	80.1758	298.446	155.394	86.8311	114.492	424.491	322.529	413.579	205.644	190.774	463.376
4445	5.676	361.2	Cortisone	360.194	2	1.65183	2.39519	3.73644	2.81124	1.56778	2.3088	0.72537	0.819972	1.7532	2.23193	3.34968	1.57413	0.697383	3.34224	3.59434	0.291363	2.41017	60.3566	5.29898	2.83652	1.58393	0.95056	3.04591	2.21389
3816	7.879	329.248	Docosahexaenoic acid	328.24	2	214.333	113.571	79.9443	74.5431	65.9676	60.2954	66.9773	67.4734	53.3716	42.9332	54.3454	76.7453	60.8659	43.3367	54.5895	54.5741	46.7335	81.5568	147.008	90.3631	72.879	73.5638	55.0892	43.8483
6710	5.199	488.297	Glycocholic acid	465.309	2	25.7048	9.80522	3.46246	2.21496	5.18916	2.66698	1.70915	22.9017	3.16339	3.29592	2.33389	1.7745	3.02906	2.19632	5.76274	3.20058	3.68484	14.9148	3.08674	5.26585	7.39009	41.5292	13.1814	7.6471
474	0.697	147.113	L-Lysine	146.106	2	94.0178	83.7914	95.0483	95.3779	97.0005	78.8084	86.0818	84.5564	103.128	95.9857	98.7757	101.223	70.9073	73.0895	79.9995	90.5122	93.8533	286.715	80.7898	83.4629	95.7931	70.1472	75.9526	77.0776
1504	4.617	211.094	Nonanedioic acid	188.105	2	28.8864	14.657	11.6538	12.9094	12.0312	13.7049	13.4114	13.5685	14.7772	16.7392	16.2757	17.4718	14.9131	13.8362	16.0071	13.8791	16.342	31.2438	13.7892	10.808	15.9231	13.118	16.6956	13.6401
1682	3.268	220.118	Pantothenic acid	219.111	2	85.4014	55.7943	77.6229	61.5695	38.4343	41.4967	50.6149	56.5838	49.0893	52.6655	67.3545	43.9486	27.6627	30.508	48.756	46.2312	43.9906	238.723	56.2349	56.6396	56.852	24.9039	38.0162	40.5682
2898	1.979	285.084	Xanthosine	284.076	2	8.45443	19.0861	18.4503	9.56329	15.1486	10.0658	7.48006	20.1519	16.5106	18.5838	8.11505	12.4876	9.92002	12.8826	11.9491	7.14797	11.4415	92.5508	11.5016	7.70737	8.6226	20.9905	16.9059	12.3613
1267	1.118	197.005	Aconitic acid	174.016	3	5.56158	5.88132	6.38578	6.53602	6.48185	6.11826	6.4732	6.77921	6.83003	6.63117	6.57918	7.16613	7.09837	7.32021	6.3643	6.90132	7.01367	15.9435	7.39224	29.5223	29.4234	28.7395	11.6801	10.527
149	0.819	118.086	Betaine	117.079	3	987.592	1127.49	1263.77	1150.42	1247.18	1625.62	1338.14	1082.21	1467.59	1471.12	1476.71	1272.04	1532.2	1336.12	1320.91	1303.29	1470.49	3466.19	1490.05	1816.09	1790.23	2173.6	1888.88	1879.88
4475	5.617	363.218	Cortisol	362.209	3	54.5945	44.7083	46.7234	67.501	61.8662	101.245	56.5009	90.7554	115.35	114.416	126.212	84.6295	75.6552	129.425	73.4421	78.0448	34.1157	97.1332	33.7395	56.1636	43.45	72.8118	90.5056	85.7723
351	0.815	136.048	Creatinine	113.059	3	60.2376	57.5683	52.6658	53.6006	59.8034	47.7093	48.7751	48.7873	50.4684	60.0471	56.7839	55.3467	47.426	41.6579	60.6502	57.6103	36.9997	146.048	39.2657	51.292	55.7425	37.4515	39.5577	40.7534
2106	4.064	245.095	D-Biotin	244.088	3	6.89164	5.91131	5.58205	6.71124	5.91095	6.78336	5.07047	4.89087	7.26845	7.84707	8.50951	5.11158	4.70957	6.24922	7.38072	5.21777	4.74565	13.1593	3.79347	4.78802	3.57	2.66594	2.96949	3.22973
1807	1.224	228.099	Deoxycytidine	227.091	3	44.8678	54.2582	35.3963	44.754	45.3434	34.5335	39.3176	32.8885	43.6629	34.8986	31.9188	46.6952	37.2973	24.0863	32.9267	46.334	28.7141	240.197	23.6639	29.2493	30.0313	38.5664	26.9722	34.8438
6619	8.359	482.326	LysoPC(15:0)	481.317	3	1950.23	1721.39	1864.31	1646.3	1497.91	1486.07	1609.56	1542.01	1585.43	1684.64	1511.45	1670.09	1687.54	1735.01	1557.7	1632.26	1814.94	755.056	2141.81	2103.86	2175.33	1984.46	1952.11	1798.27
2336	13.263	257.248	Palmitic acid	256.24	3	218.769	144.301	143.452	139.263	180.541	179.501	156.968	187.194	142.643	123.767	102.572	123.932	145.024	129.864	97.0107	95.7737	134.357	97.2047	166.374	146.693	168.958	123.875	123.027	116.481
265	0.851	130.05	Pyroglutamic acid	129.043	3	183.752	198.049	192.986	217.772	208.742	234.917	204.645	205.884	254.217	289.712	253.299	237.429	235.649	256.05	217.936	200.166	305.015	95.9439	274.036	288.301	287.657	210.594	239.457	217.556
5647	14.804	425.343	α-Tocotrienol	424.334	3	30.9492	21.1393	18.7063	14.2663	10.7078	7.89611	7.38461	6.13718	4.80285	4.43857	3.71024	3.61121	3.75584	3.62062	2.59575	2.32573	2.15843	0.110978	2.55143	1.80224	1.66373	1.2956	1.67985	1.20345
892	0.796	175.118	L-Arginine	174.112	3	773.427	747.966	705.651	734.92	712.66	618.096	600.303	635.926	690.139	740.276	773.245	767.359	617.382	456.431	672.839	659.372	679.089	1324.07	591.988	675.456	778.409	604.334	613.68	581.974
706	3.802	163.122	L-Nicotine	162.116	3	4.93554	21.7785	18.0481	17.1501	17.4553	17.058	14.7526	16.4592	14.7232	15.3794	13.3146	15.1688	18.4386	12.3299	18.8802	18.802	14.9025	27.0886	16.5845	17.0107	17.5889	16.3923	21.3919	7.26379
650	6.3	159.137	Nonanoic acid	158.131	3	14.1916	13.7493	10.318	10.2316	9.80301	10.9276	11.3428	12.7297	10.6975	10.2934	13.5273	16.4907	10.7854	11.6799	15.0962	12.674	11.128	22.7704	7.84165	11.2933	11.984	13.2199	12.5745	9.50417
570	1.982	153.04	Xanthine	152.033	3	13.7956	36.0608	37.1692	18.8957	30.0817	19.9922	12.3896	37.6938	31.877	32.8221	15.705	24.5929	16.7298	26.0276	19.9721	11.3995	18.8178	191.235	21.0972	12.707	13.7587	38.0908	32.5193	21.6109
4842	7.595	383.329	Cholesta-4,6-dien-3-one	382.324	4	1.06771	1.41881	1.11629	1.10684	0.458258	0.616253	0.494596	0.424899	0.49953	0.538396	0.282784	0.419455	0.374978	0.426307	0.608247	0.507604	0.433567	0.269239	0.0400111	0.0996568	0.0312083	0.0337221	0.146238	0.114884
534	4.634	149.044	Citramalic acid	148.037	4	22.2885	23.2141	30.688	29.8224	25.4112	22.8018	23.2163	25.8665	24.3532	24.8202	24.1108	28.4311	22.172	23.8186	26.7277	20.5431	19.0349	52.9662	18.9402	20.4984	22.0816	21.0645	23.3938	22.4112
1584	3.612	215.138	d-Dethiobiotin	214.132	4	5.92704	7.11725	6.03319	6.64968	6.39234	5.19644	5.24355	6.46627	7.60415	6.36251	4.29063	7.12622	4.56443	9.70624	9.64515	9.88977	5.157	17.7844	2.2652	4.46439	5.24783	3.5964	4.71832	4.49995
4738	7.515	377.303	Lithocholic acid	376.298	4	2.663	1.99533	1.53738	1.15062	1.02958	0.745559	0.705142	0.641166	0.488648	0.578802	0.390791	0.400899	0.385886	0.376899	0.226086	0.33896	0.267282	0.39956	0.453851	0.248779	0.218458	0.0820122	0.230784	0.195168
548	0.93	150.058	L-Methionine	149.051	4	60.0837	75.011	48.0227	42.212	42.9299	30.5327	23.7597	27.872	42.3269	44.0903	44.5195	40.4052	29.3854	33.3587	52.597	56.1032	20.9489	450.081	13.2624	21.9872	26.6214	22.6158	23.9019	19.7962
148	1.218	118.086	L-Valine	117.079	4	80.8019	89.3846	90.1004	74.6292	80.1143	86.5906	80.1272	78.1594	87.601	84.0948	79.4921	80.945	79.4719	64.9236	83.2881	74.0723	91.7173	23.3677	78.0085	84.4741	92.1539	105.304	83.1351	92.0155
6914	13.278	505.174	Raffinose	504.169	4	6.92893	5.7891	5.07773	4.7407	5.46997	4.80947	3.97814	4.08026	3.92603	5.31888	4.38646	3.59858	3.69463	3.93662	3.17933	1.94952	3.4549	4.88343	3.89624	3.07108	4.35476	2.55034	3.11713	2.6126
2780	10.281	279.233	γ-Linolenic acid	278.225	4	211.481	166.457	148.065	145.954	185.216	198.677	183.6	236.305	157.675	132.411	122.635	136.371	132.745	109.55	88.7556	113.301	143.595	167.639	316.253	214.757	243.951	196.27	150.526	147.782
915	4.81	176.07	3-Indoleacetic acid	175.063	4	27.4058	22.3503	14.0318	12.4866	10.0718	11.11	9.58579	9.33538	35.6227	15.8175	19.1998	14.3932	9.24794	11.7649	12.6507	19.7125	9.00976	28.544	13.8561	15.7749	8.18996	12.8116	10.567	8.11961
237	1.225	126.067	5-Methylcytosine	125.059	4	69.7945	63.2647	54.2338	61.4301	58.4997	50.2182	44.6997	48.0151	57.2991	52.8063	52.4268	54.4604	48.5879	35.3173	56.7315	63.2449	45.5227	315.419	37.0977	52.9998	53.6786	60.8239	40.5137	55.8831
2530	1.538	268.105	Adenosine	267.097	4	0.725875	0.636209	0.669343	0.41752	0.594022	0.466496	0.80144	0.338737	0.474635	0.289016	3.09815	0.789792	0.541028	0.16703	0.206465	0.295925	0.221486	3.90084	0.397757	0.205406	0.548068	0.506641	1.66653	0.367359
303	0.817	132.076	Creatine	131.07	4	1381.68	1473.25	1034.18	1673.31	1375.11	1092.87	1302.72	966.17	1517.07	1896.37	1485.11	1549.87	1047.45	1181.29	1573	1446.07	1119.35	3242.03	1083.34	1430.98	2023.63	1239.19	1084.57	1189.51
1148	0.868	189.123	Glycyl-L-leucine	188.116	4	8.74956	13.303	11.9034	10.4734	13.3818	12.5033	8.68336	8.00694	12.079	11.4295	11.0157	11.7076	9.45262	7.5365	13.9281	12.2803	10.3207	46.0262	8.20175	10.5918	12.6912	10.2169	8.89039	8.6278
4428	14.435	359.317	MG(18:0/0:0/0:0)	358.308	4	352.661	352.387	362.211	359.562	277.302	243.798	280.143	289.255	318.159	327.726	322.368	356.549	437.017	552.304	394.775	289.246	293.238	92.8294	376.245	280.572	276.419	274.064	429.376	267.234
3143	3.674	298.099	5'-Methylthioadenosine	297.09	5	10.3078	40.667	36.0754	49.2256	24.2507	32.6517	27.9965	27.6664	35.5487	46.2336	62.4481	48.3956	47.4563	30.9462	55.1427	39.4931	28.344	114.106	51.1879	39.5875	62.1398	27.812	33.8373	41.9244
916	0.825	176.104	Citrulline	175.096	5	32.474	35.994	37.2055	34.8876	32.1023	36.2155	26.0666	33.5173	40.8481	51.0176	42.6479	35.0286	37.5037	34.7407	45.3656	35.646	33.7112	58.6068	28.786	28.8754	38.5911	30.999	29.7573	28.9922
3563	5.238	316.247	Decanoyl-L-carnitine	315.241	5	17.0465	9.64935	8.66417	11.8231	12.9143	10.8251	16.3325	15.3556	9.86746	11.5218	12.2202	11.0912	15.0452	6.08308	10.4233	9.27784	11.4377	25.753	17.9511	22.4801	17.375	12.1393	10.8683	13.5235
471	0.827	147.077	L-Glutamine	146.069	5	43.7023	47.9362	44.0408	54.1888	48.2014	64.4069	54.4359	48.9538	67.9822	82.648	72.6348	54.3015	63.3109	76.3715	57.9207	51.9055	92.7051	78.7909	77.0602	82.4892	80.5177	47.477	60.8615	51.5514
6189	6.69	454.295	LysoPE(0:0/16:0)	453.286	5	145.414	143.022	130.845	122.667	108.862	112.756	118.371	108.168	115.661	117.165	115.353	117.466	111.443	119.962	109.508	113.651	156.589	47.0854	162.492	164.662	150.836	143.39	137.185	146.365
46	0.801	104.108	Choline	103.1	5	1702.7	1088.61	913.137	1034.29	1072.38	781.692	1111.94	1190.92	911.691	1187.57	943.239	1326.58	1056.15	988.489	1082.33	1031.63	894.142	1791.51	1039.17	1080.04	1375.52	957.216	941.79	1097.9
1149	3.217	189.125	Glycyl-Isoleucine	188.116	5	2.67119	4.07411	3.99019	3.00397	2.5681	2.3345	3.09849	1.76256	3.33184	3.70646	5.08572	6.96483	4.08339	1.94047	4.61715	3.13428	3.77152	17.3087	3.70194	5.22741	0.984129	2.58595	1.75864	1.8987
1032	0.862	184.072	Phosphocholine	183.066	5	56.506	76.5067	84.7302	108.2	84.4967	76.4723	84.3359	60.3683	90.3096	95.7052	75.6164	99.3538	108.664	44.9563	82.1549	83.1829	74.6843	143.119	112.393	80.0709	92.3261	70.7382	77.0048	71.452
5119	10.988	397.344	Vitamin D2	396.339	5	1.28623	0.796605	0.936964	1.0241	1.41603	1.34728	1.35601	1.39155	1.14172	1.19585	1.54981	1.05051	2.32289	0.959041	1.19152	0.139143	0.99062	2.25786	2.43048	1.16324	0.881669	0.126121	0.587617	0.193952
2086	11.876	243.234	13-Methylmyristic acid	242.225	6	3.0738	3.24653	2.44024	2.43918	2.15895	2.46313	1.93878	2.35387	1.7526	1.66608	1.71696	1.66519	1.81868	1.90808	1.52463	1.25472	1.67539	7.63795	4.18704	2.15067	2.63988	2.06906	2.06164	1.76611
1806	0.855	228.097	Deoxycytidine	227.091	6	44.4099	59.7487	38.8801	46.8328	51.2588	35.4823	40.779	34.454	47.9985	36.9721	40.2045	54.2263	40.2019	33.6853	39.7088	51.4785	38.9616	84.305	23.9819	27.4044	35.0034	33.6169	33.04	33.7015
3278	7.026	301.218	Retinoic acid	300.209	6	346.214	171.697	105.716	112.731	117.908	111.802	126.606	131.342	89.3776	57.4968	77.503	116.539	103.445	51.8599	91.2937	101.443	65.6575	269.395	308.357	194.53	123.792	133.087	94.1044	69.2008
3327	6.308	302.307	Sphinganine	301.298	6	207.563	211.495	172.519	207.347	159.601	114.987	30.5939	30.8239	34.3878	33.9314	22.2606	20.6439	24.136	34.6489	20.3403	16.3142	15.7386	6.68545	18.1819	14.212	12.097	10.0593	15.9701	9.91356
2345	0.837	258.112	Glycerophosphocholine	257.103	6	238.029	338.701	408.962	308.368	455.393	445.792	417.922	432.025	369.24	366.819	315.776	260.544	367.623	613.762	256.269	320.744	592.175	749.453	381.227	388.598	296.756	370.483	510.343	374.654
698	0.81	162.114	L-Carnitine	161.105	6	1006.64	1007.78	1364.86	1309.54	1497.33	1184.11	1616.83	1396.53	1190.74	1269.55	1211.32	1036.21	1245.53	902.774	1141.47	1433.45	1052.59	3964.37	1046.28	1108.54	1311.47	1336.84	1206.36	1291.61
790	1.223	169.037	Uric acid	168.028	6	377.28	546.16	732.12	545.23	488.906	421.476	367.434	509.863	585.865	519.647	386.665	609.377	455.912	421.026	527.317	401.245	497.947	1593.23	717.47	499.954	511.476	696.003	588.009	487.359
1690	1.711	221.09	5-Hydroxy-L-tryptophan	220.085	7	8.70872	12.3701	8.77905	6.84298	7.72471	7.51466	10.1953	10.5303	8.66	10.5736	14.4866	7.80046	11.2737	9.34905	8.67288	8.1647	6.28637	19.223	10.0693	6.2292	6.64536	7.79076	8.16284	7.10201
1478	2.429	209.091	Kynurenine	208.085	7	23.5962	37.4963	20.1288	22.0016	11.7574	14.8182	40.7777	18.9801	32.4263	27.6945	23.8582	36.3491	11.8294	26.7893	27.9476	48.5868	15.8236	65.9231	16.7016	10.9834	15.7984	11.644	6.96153	16.7697
133	0.827	116.07	L-Proline	115.063	7	1010.79	1094.39	1012.61	826.915	849.221	821.009	474.732	637.028	853.927	864.966	842.26	812.022	585.467	621.433	994.148	997.923	707.81	2234.61	396.333	522.611	853.539	708.572	612.915	622.803
3799	12.39	328.324	Stearoylethanolamide	327.314	7	73.8867	50.0254	50.7513	40.8609	40.0978	34.3728	30.945	28.5392	23.2182	18.2507	18.5731	19.0099	22.39	26.9394	15.9249	14.1036	17.9713	7.48868	19.5713	15.2588	13.3668	13.6418	17.0744	14.3221
2840	0.845	282.117	1-Methyladenosine	281.112	8	4.5922	9.04058	3.74829	3.40864	5.28495	9.8953	3.74167	3.71819	6.81632	4.31395	6.37681	3.82343	3.18875	11.0995	4.09928	3.50487	4.58768	14.6079	4.17541	3.21005	4.78983	3.39164	3.6188	3.35327
1558	0.86	215.014	Citric acid	192.027	8	43.2624	21.2897	16.9847	24.4964	18.994	15.8891	17.5357	19.4126	20.1385	24.5256	23.8681	19.5465	18.6636	12.5652	25.6495	19.6707	11.2009	120.634	16.344	20.2883	31.4095	20.1911	17.2373	20.9945
166	0.82	120.065	Homoserine	119.058	8	35.572	45.2606	46.9622	39.8927	46.2391	49.8036	36.4749	41.3079	41.2086	46.2871	49.1191	40.5005	33.7395	44.5056	50.4844	42.2075	45.2271	60.4967	30.4307	41.2415	45.7909	28.4427	38.3411	35.3524
3703	10.282	323.195	Dehydroabietic acid	300.209	9	25.6887	20.7383	14.7263	15.1012	20.9003	23.0886	22.0422	27.6549	16.4791	14.5597	13.8255	14.5139	14.8552	11.1038	9.38547	9.84065	14.2033	24.5467	42.7516	22.8712	30.5499	18.1499	16.0994	14.6681
795	2.531	169.096	Pyridoxamine	168.09	9	13.6769	11.3721	13.4575	10.4099	6.97251	4.70465	6.42548	8.45647	8.18582	11.5429	6.95148	6.64486	8.08149	4.39353	13.0199	15.5271	2.77613	24.0264	1.80115	2.82549	4.36189	3.47014	6.20706	6.22186
155	2.409	119.071	β-Hydroxyisovaleric acid	118.063	9	15.0325	15.1044	14.0134	12.5346	14.3156	10.5704	12.6123	10.8433	14.0885	13.6462	12.4487	14.3516	11.2898	9.95835	14.316	12.1145	2.92906	38.0043	7.80831	11.2622	11.1449	10.6204	8.83753	10.0881
482	0.85	148.059	L-Glutamate	147.053	10	127.906	110.337	118.581	113.409	138.063	115.503	90.2806	113.159	116.773	120.098	114.676	159.775	116.09	107.498	128.805	114.255	99.6493	126.688	131.031	107.895	134.688	134.584	123.771	120.291
2416	0.952	262.05	O-Phospho-DL-Tyrosine	261.04	10	12.6989	12.829	13.0604	12.4861	13.7613	13.3796	10.7596	12.5535	12.8845	12.9739	13.2097	15.919	12.5636	12.6217	13.8443	13.2611	12.012	36.0794	11.8816	11.7834	13.834	14.2437	12.1118	12.5552
3936	5.298	335.255	Tetrahydrodeoxycorticosterone	334.251	10	8.86701	8.89391	7.41508	7.89038	7.8452	6.95599	8.71185	6.12897	6.36673	8.14225	6.1743	5.96375	6.28857	12.5404	7.43453	11.5192	7.3277	7.07368	6.23911	9.2453	8.14749	6.04935	4.85278	5.47281
277	0.849	130.085	DL-pipecolic acid	129.079	11	61.6729	64.7465	79.8844	62.5989	93.8029	97.648	51.4379	52.4773	78.739	68.3852	87.3769	68.0239	53.6654	38.527	77.4334	73.4572	50.5318	235.531	46.0576	49.4644	61.7781	59.797	47.9716	58.2556
379	0.846	139.049	Urocanic acid	138.043	11	7.96974	9.44652	7.57519	6.59038	6.42703	5.69335	5.18443	6.50791	9.8767	8.08766	6.08082	5.86629	5.14166	8.37762	9.27191	8.23769	6.26947	25.2643	7.55857	5.06306	12.3171	6.03491	17.9639	5.34185
1153	10.985	189.162	N6,N6,N6-Trimethyl-L-lysine	188.153	12	2.1484	1.55643	1.32871	0.618867	0.97833	0.387917	0.381346	0.534545	0.295603	0.340989	0.279409	0.574763	0.271651	0.217631	0.231883	0.450274	0.30749	0.147515	0.33408	0.626372	0.103885	0.312402	0.379687	0.220848
36	0.81	103.038	Acetoacetic acid	102.032	13	5.90902	5.31216	8.54163	7.29199	8.64794	6.30206	9.25488	8.41829	6.75863	6.56901	6.4405	6.86363	6.90944	4.99388	7.06857	8.69405	5.42497	22.9482	6.1417	6.53368	7.71984	8.30023	7.38763	8.04973
369	0.823	138.053	Trigonelline	137.048	13	80.8213	92.7071	86.7722	66.5248	73.3141	71.5915	44.0203	51.1404	82.3824	76.8026	77.2866	67.1269	56.8683	59.3534	87.3959	91.134	60.1997	208.426	48.1052	61.2259	106.952	81.6928	74.2836	74.9905
5948	13.727	440.323	Arachidonoyl dopamine	439.309	15	3.81743	1.36888	1.26643	1.33234	0.69324	0.47578	0.433057	0.342483	0.230162	0.390958	0.309639	0.171836	0.341798	0.217333	0.116239	0.0366485	0.181823	0.512101	0.147753	0.140709	0.0349133	0.101301	0.0253779	0.116371
566	1.477	152.054	Guanine	151.049	15	0.0491655	0.105375	0.0424842	0.0917782	0.0876543	0.0631054	0.111398	0.103307	0.122087	0.177203	0.141612	0.0934028	0.062572	0.130459	0.157413	0.134733	0.0854594	18.861	0.155599	0.136357	0.108445	0.081068	0.163624	0.0946105

## Sheet: Negative mode (serum)
Supplementary Data 6. Peak area of identified metabolites in 24 serum samples of L. reuteri-treated rat model.
Alignment ID	Rt(min)	Mz	Name	Molecular weight	Δppm	Control_1	Control_2	Control_3	Control_4	Control_5	Control_6	Control_7	Control_8	Dark_1	Dark_2	Dark_3	Dark_4	Dark_5	Dark_6	Dark_7	Dark_8	DL.reuteri_1	DL.reuteri_2	DL.reuteri_3	DL.reuteri_4	DL.reuteri_5	DL.reuteri_6	DL.reuteri_7	DL.reuteri_8
355	0.833	132.03	L-Aspartic acid	133.037	0	68.2952	44.3532	41.2253	54.8698	45.2897	41.2328	49.3926	56.143	40.671	49.7049	50.8201	59.7494	57.288	49.5837	61.5476	47.098	40.0462	26.7014	58.411	54.1125	64.2011	38.7955	51.012	52.4262
3648	5.766	353.233	PGE1	354.241	1	26.3075	5.56647	2.30077	6.48872	3.81276	0.19698	4.4858	4.07597	0.64151	0.781932	1.25782	5.3802	4.14811	1.17103	6.17668	3.59296	1.32937	9.65633	1.34004	0.442466	6.13945	3.6388	3.85189	1.02755
2345	3.68	261.038	Sorbitol-6-phosphate	262.045	1	40.023	52.8799	44.6716	43.9956	45.7787	49.6643	56.981	46.45	50.1177	52.0017	48.2459	47.3021	39.6711	39.0927	50.6497	54.9269	48.1232	126.567	42.4683	40.2292	42.639	44.9335	46.251	50.2611
1250	5.068	188.071	3-Indolepropionic acid	189.079	2	90.6839	59.3361	37.48	50.8452	38.315	93.2965	41.9209	38.4002	83.8644	69.5482	70.9804	46.9504	85.5091	54.1574	61.9972	59.8596	80.5335	169.847	108.884	96.5007	94.2563	128.856	100.687	138.868
1237	4.622	187.097	Nonanedioic acid	188.105	2	15.3394	19.282	13.9139	17.5134	17.7395	25.1818	22.7335	21.4957	22.2847	24.3642	26.2812	26.3475	26.0597	21.3737	27.9595	31.7528	39.7646	57.0184	33.8359	27.1401	44.4407	33.7117	48.1313	35.5194
2704	15.917	283.264	Stearic acid	284.272	2	144.629	114.521	129.119	123.327	118.27	130.823	108.781	135.229	116.843	105.676	108.802	103.938	127.934	135.423	98.6442	73.2318	113.502	463.682	124.776	85.9821	94.1405	88.8486	111.306	95.3416
5498	4.911	514.283	Taurocholic acid	515.292	2	1293.08	1552.3	979.031	636.564	711.348	289.283	497.388	1279.19	786.027	539.14	796.981	573.146	336.55	252.092	1245.34	751.535	1397.95	3362.17	1872.41	2110.83	1841.49	1082	1817.14	2090.73
1484	3.678	203.082	L-Tryptophan	204.09	2	1853.75	2745.82	2170.66	1996.95	2096.25	2311.21	2756.75	1828.04	2585.39	2756.57	2345.58	2396.93	1478.04	1544.12	2561.54	2631.35	2278.43	3944.86	1775.11	1956.87	1982.56	2405.03	2145.71	2984.48
2336	0.929	260.032	O-Phospho-DL-Tyrosine	261.04	2	26.1551	31.0651	34.0807	30.3922	37.8578	32.6621	25.6059	32.1145	31.5005	31.2576	27.6843	45.1437	32.0353	30.1443	37.0262	33.5583	27.5566	0.197122	35.8872	30.7998	37.4364	43.0676	34.0997	35.9703
4221	5.404	407.279	Cholic acid	408.288	3	1157.56	971.972	716.282	744.756	627.002	684.412	634.031	393.045	573.604	1029.21	653.983	577.518	1187.8	997.513	550.635	559.459	178.642	116.585	207.21	192.376	227.668	1007.7	268.493	329.871
2218	11.378	253.216	cis-9-palmitoleic acid	254.225	3	37.5041	31.7774	33.0229	28.7778	31.9937	30.7653	28.184	32.191	21.4443	20.125	17.8398	19.3266	22.7767	19.8208	15.1275	13.3399	20.8441	1749.02	394.357	161.643	97.6714	65.5958	60.1969	41.4834
3701	5.593	359.187	Cortisone	360.194	3	62.8384	51	50.0898	74.4338	33.753	79.105	23.0385	21.0578	31.1997	41.1405	35.5078	22.8067	61.5595	40.6694	48.6786	27.181	8.92729	22.1019	11.1182	8.74226	5.60872	7.93681	4.44446	4.9982
1999	11.437	241.216	Pentadecylic acid	242.225	3	92.9516	81.3905	77.9543	66.837	54.6981	52.7692	39.9013	35.3398	28.4106	25.5119	21.8079	26.048	25.2037	29.5523	14.8071	12.9305	10.2827	78.8539	30.967	17.3714	13.1296	9.03371	11.8152	8.65067
2012	0.839	242.077	Cytarabine	243.085	3	50.9302	101.901	101.229	82.9066	130.986	150.634	117.806	103.858	106.034	90.3601	90.0283	69.7603	80.3505	123.617	67.1235	96.6712	167.096	142.141	84.1428	97.4488	86.6342	109.734	117.029	119.01
617	1.993	151.026	Xanthine	152.033	3	84.5496	229.743	237.119	114.676	198.743	131.002	84.1891	264.474	206.863	207.067	100.529	153.589	112.362	169.764	135.947	80.1764	135.918	832.6	152.26	87.3357	96.8083	288.316	245.166	153.81
2820	5.218	293.211	13-OxoODE	294.219	4	16.4624	12.8916	10.9213	9.55119	6.30737	7.50123	5.6768	4.01763	6.1955	4.45268	5.64301	4.7754	5.2557	5.05304	5.7805	4.42509	3.15472	6.72667	3.0698	2.88098	2.45658	4.21129	2.53329	3.92943
976	5.074	171.138	Capric acid	172.146	4	44.7467	54.7139	49.9295	57.604	48.3524	47.5345	54.7363	56.7714	55.121	56.3293	62.3853	66.9304	58.7151	62.0193	73.8448	66.1031	41.2282	22.716	51.8311	56.9298	61.4493	52.4988	42.1822	49.9253
4962	6.443	466.292	LysoPC(14:0)	467.301	4	486.452	490.047	450.145	530.425	423.035	449.189	391.928	439.227	436.057	484.136	480.288	408.971	458.388	476.609	549.64	486.397	371.121	722.914	436.214	395.237	392.996	421.722	365.004	423.911
334	1.433	130.087	L-Leucine	131.095	4	314.459	450.268	554.387	362.255	450.512	406.809	377.379	409.211	436.316	339.301	427.281	418.212	363.77	382.061	403.615	455.878	502.017	520.399	327.972	346.517	388.643	510.862	422.765	399.165
363	0.866	133.014	L-Malic acid	134.022	4	108.665	26.8916	8.90241	41.1802	16.9968	17.445	27.4479	22.6156	20.6831	28.6269	33.2877	26.7504	26.405	13.9398	48.6313	26.9387	16.8841	48.1567	35.5037	47.5327	79.8867	19.3464	21.7871	30.383
760	0.826	157.036	Allantoin	158.044	5	100.49	95.9716	84.2215	84.4311	75.7247	75.8376	78.9425	71.8352	93.9881	103.515	106.649	92.4294	76.5096	69.7134	89.8266	111.506	69.7908	154.542	63.4858	74.8177	93.4436	72.811	76.198	84.4529
4927	5.2	464.299	Glycocholic acid	465.309	5	797.866	256.895	105.573	66.7638	161.505	79.9236	50.1732	733.695	93.8926	90.1182	64.594	50.0634	100.946	65.2321	186.896	128.855	114.269	321.171	101.911	181.545	238.234	1523.77	488.86	254.43
823	7.703	161.094	Hydroxylysine	162.1	5	30.5032	23.8897	19.51	21.2044	22.8972	19.1883	20.6768	20.5115	19.4467	17.6554	22.8314	27.234	25.1429	17.7342	27.0589	22.3433	17.7315	22.7522	32.3997	24.8345	23.5847	24.4581	21.2898	17.8269
2075	0.94	246.019	Pyridoxal phosphate	247.025	5	20.8737	27.8235	21.9544	25.8775	20.7012	23.5157	21.4868	28.8562	20.9277	22.9451	20.7007	28.4745	25.6357	26.3016	28.5054	23.6595	22.3143	0.375845	25.7407	26.7105	32.3553	24.11	26.672	27.5893
2496	10.275	271.226	16-Hydroxyhexadecanoic acid	272.235	6	331.444	261.26	237.319	226.825	202.821	193.727	180.631	171.569	132.145	122.923	124.325	123.238	147.27	158.105	94.222	91.8206	108.917	566.172	175.073	117.253	110.485	94.7576	100.381	96.2253
2325	7.065	259.021	Glucose 1-phosphate	260.03	6	6.28713	6.67936	7.93071	6.33986	10.233	13.2063	10.4503	11.9455	10.3662	7.20147	7.47997	7.76042	10.3495	11.5994	7.3064	10.0912	14.196	7.97948	12.4376	9.47884	7.85451	10.0801	13.8746	11.2958
769	5.686	158.06	Indoleacetaldehyde	159.068	6	7.88113	7.52296	7.36857	4.89435	4.29512	2.75074	2.76604	3.44975	1.09498	1.26544	0.750904	0.631577	1.2415	0.688207	0.832916	0.653518	1.28848	0.612975	1.27035	1.28053	1.08533	0.317275	0.738642	0.722249
4588	6.397	438.26	LysoPE(15:0/0:0)	439.27	6	24.2619	17.8536	13.6414	13.0849	8.67099	6.78431	5.12903	4.10204	2.56647	3.07478	2.97763	2.29491	2.33947	2.76103	2.20328	1.75241	1.59119	4.13693	2.09221	1.77976	2.05532	1.46555	1.65466	1.2736
349	4.06	131.036	Methylsuccinic acid	132.042	6	33.8535	32.7162	27.8658	26.1276	18.703	24.0438	15.7245	19.3634	35.615	23.8032	28.1177	21.3121	22.1693	19.7492	24.5441	31.1007	13.1074	30.2253	23.6995	25.046	18.5867	23.0966	11.1853	13.8601
4032	5.76	391.283	Murocholic acid	392.293	6	6749.2	4704.1	3472.96	4413.19	4121.52	4528.67	3069.55	2384.84	5400.2	8409.59	4626.19	5662.98	9193.87	7587.74	4574.4	5129.7	1536.11	871.332	1732.04	1569.7	1596	5710.9	2838.06	2794.13
3126	7.712	313.236	Octadecanedioic acid	314.246	6	13.5241	11.7835	9.88636	9.23256	7.9909	9.17802	5.16143	5.72527	5.57085	5.64461	5.3748	4.10525	5.56553	5.94145	4.23678	3.18174	4.21359	4.5668	3.7406	5.80065	3.94891	4.40939	4.62966	4.57911
3021	0.862	306.074	Glutathione	307.084	6	24.5535	9.4016	6.22267	10.5459	5.39043	7.02971	11.8815	9.83703	10.1418	8.08536	12.7517	8.27902	9.05241	4.67377	12.6818	8.24835	4.23506	16.7752	11.7785	9.26342	15.6975	5.50711	8.98196	4.46704
1076	4.1	178.05	Hippuric acid	179.058	6	263.134	287.581	185.629	213.837	178.547	158.393	119.889	159.217	232.06	181.307	171.276	150.868	178.759	107.229	200.448	230.164	113.041	326.614	135.033	182.053	255.039	187.926	249.158	376.127
2851	8.391	295.226	(10E,12Z)-9-HODE	296.235	7	11.6623	9.70781	7.80343	6.93488	5.86084	6.12524	3.14663	5.51623	6.09607	6.18369	4.63314	5.12204	4.34328	3.04623	3.48051	4.82292	2.41095	3.14256	8.44554	3.20304	3.88041	1.89502	2.40896	2.18865
2907	0.695	299.167	Adrenosterone	300.173	7	4.41321	3.72837	4.97561	4.27591	3.00992	4.27897	2.82609	3.42058	4.42011	3.7552	6.14288	3.39382	1.65898	2.71097	5.07014	4.41817	2.26063	14.7365	2.93976	1.62539	3.50258	2.42888	3.58061	2.02676
2981	11.507	303.231	Arachidonic acid	304.24	7	2400.61	2520.16	2696.41	2680.28	3029.49	2997.97	3244.65	3092.58	2631.05	2788.1	2905.91	2588.6	2869.75	2871.88	2490.71	2457.63	3057.93	5678.86	3682.67	3065.68	3135.83	2738.02	2789.15	3120.01
3557	6.02	345.205	corticosterone	346.214	7	824.576	340.143	339.33	568.205	1506.18	384.526	1417.28	877.866	488.511	303.832	437.125	945.046	260.897	635.226	294.277	694.169	733.13	517.453	604.979	1105.41	909.918	683.951	882.386	1320.25
4031	6.662	391.283	Deoxycholic acid	392.293	7	2826.62	2215.65	1919.46	1755.4	1814.02	1623.52	1443.02	1189.22	1590.47	2048.37	1650.26	1866.52	2051.84	1811.97	1471.3	1492.84	595.492	219.341	740.911	636.797	615.938	1022.95	723.771	632.325
889	5.159	165.054	L-3-Phenyllactic acid	166.063	7	22.9674	25.8919	27.7622	26.22	28.4132	25.7079	27.2638	23.8822	27.9839	25.9617	27.0814	28.6442	25.6195	26.1687	26.2808	25.8735	23.2356	16.6	20.6862	22.7653	23.3244	22.2828	23.9952	23.4155
866	2.406	164.07	L-Phenylalanine	165.079	7	1156.5	1148.78	1012.33	1015.54	1055.26	917.734	988.695	931.038	1147.36	1030.21	1041.62	1168.42	948.62	834.781	1201.73	1207.06	866.516	1326.69	738.295	978.313	1061.15	961.148	863.175	976.103
1828	10.53	227.2	Myristic acid	228.209	7	166.187	165.1	139.325	130.916	145.109	136.36	106.409	146.808	93.5113	78.8784	71.5631	80.2834	91.6365	84.3228	54.8339	55.0607	80.6021	557.499	202.025	125.681	110.773	81.4333	95.8344	84.1351
602	5.152	149.06	hydrocinnamic acid	150.068	7	29.5352	29.247	20.6971	24.9375	20.6744	17.8106	13.7995	18.3872	25.9695	15.0081	15.7694	17.3747	16.1561	13.8466	15.714	21.4456	18.185	35.9889	18.5441	23.3652	16.1677	20.013	18.9538	24.9124
4218	5.687	407.277	Cholic acid	408.288	8	14185.4	10078.9	7827.97	9077.22	5303.09	4884.09	4325.44	2079.82	8753.36	13162.8	11667.5	11983.6	9472.34	8682.06	11355.5	8862.51	1185.48	1241.45	989.434	780.256	1844.28	18782.8	4241.6	6362.48
1007	0.804	174.087	Citrulline	175.096	8	53.347	38.8658	43.5485	42.346	41.1701	47.5952	36.6804	40.9519	50.5842	60.5916	54.4971	52.1791	46.0248	46.9909	62.2704	51.3187	40.7871	39.9149	35.9242	39.9609	51.5895	39.0273	37.6868	40.8539
3029	1.253	307.031	dUMP	308.041	8	107.209	113.253	95.7286	118.038	89.3503	113.696	101.661	95.9773	105.645	112.592	114.67	130.684	129.337	136.318	124.815	126.946	112.313	18.7409	108.919	123.94	143.056	107.637	108.415	126.212
5441	8.116	508.337	LysoPE(20:0/0:0)	509.348	8	6616.54	6337.89	6833.14	7077.22	7275.18	7558.79	8070.64	7921.57	6822.14	6947.59	7252.35	6630.34	7009.44	7276.86	7056.11	6659.93	8927.72	6119.15	8216.94	8411.06	8483.14	7843.58	7416.18	8451.35
908	1.178	167.02	Uric acid	168.028	8	1026.95	1744.84	410.138	1553.21	127.612	1529.52	1401.84	332.471	2171.76	1735.25	1387.54	1926.47	1406.63	1300.73	299.359	1367.63	1699.8	5334.58	2002.71	1767.86	1777.78	2328.38	1968.83	1588.46
899	4.115	166.086	3-Methoxytyramine	167.095	8	10.5615	6.62599	6.77747	6.62712	5.56385	7.04489	6.31571	7.60438	5.07804	7.00763	8.00186	6.99318	7.85861	4.38683	8.0132	7.55376	7.1961	15.2455	7.90594	9.27202	9.84841	6.87156	8.73198	6.6209
34	0.826	102.055	γ-Aminobutyric acid	103.063	8	38.2962	26.0187	28.9105	31.2356	37.9876	30.2688	28.3054	32.8583	29.5216	29.2303	30.9949	48.0607	29.7654	31.4495	37.6073	35.1847	24.8215	20.578	39.3713	32.1784	37.2729	39.892	36.1187	34.0161
607	1.468	150.041	Guanine	151.049	8	0.784898	0.963999	0.449139	0.605051	0.73899	0.487935	0.942605	0.59617	0.958806	1.13636	1.06139	1.08348	0.70499	0.463839	0.210346	1.16258	0.446839	18.8288	0.874804	0.955022	1.26475	0.911139	1.03253	0.847633
530	0.818	146.045	L-Glutamate	147.053	8	165.976	109.143	115.068	126.003	138.5	127.773	116.518	136.394	122.204	130.271	131.708	187.403	120.28	126.087	155.04	129.24	101.599	115.503	159.678	129.739	158.069	149.813	137.104	143.046
522	0.704	145.097	L-Lysine	146.106	8	451.876	430.891	469.253	502.866	514.209	449.503	482.826	476.123	499.126	447.51	529.516	513.502	314.952	347.692	463.143	485.024	499.074	908.845	395.605	437.896	527.186	414.852	446.45	433.105
1702	3.289	218.102	Pantothenic acid	219.111	8	16.8781	13.5486	14.9693	18.9301	10.7932	12.3408	15.0925	19.4381	14.319	12.3477	16.7859	11.8947	7.40393	6.60679	14.9181	13.1243	13.0959	53.578	18.0571	20.0546	20.4136	7.21965	12.8334	14.5175
190	1.46	117.018	Succinic acid	118.027	8	113.833	88.2697	49.8112	120.265	49.5684	72.7778	96.7047	51.9327	75.351	81.7138	81.0751	75.5152	69.7726	51.2237	122.989	91.4338	56.5859	93.9858	79.9066	125.793	161.393	62.3639	55.1099	67.48
2679	1.993	283.066	Xanthosine	284.076	8	16.5347	45.5889	46.3045	21.9629	38.6742	23.0093	15.0696	52.8943	41.214	41.1584	18.0719	29.7245	20.8057	31.733	25.738	13.0962	24.8496	218.034	27.6613	15.1268	16.8354	54.8319	46.441	29.8157
2465	7.348	269.246	Heptadecanoic acid	270.256	9	1060.11	1114.84	1177.6	1253.7	1253.24	1439.9	1391.88	1314.39	1138.62	1177.29	1340.88	1045.28	1175.12	1181.28	1243.3	1090.19	1513.58	1137.36	1475.73	1425.43	1389.89	1378.28	1266.99	1565.69
2658	14.087	281.246	Oleic acid	282.256	9	494.814	387.802	367.954	331.052	325.224	313.749	249.496	253.218	200.248	202.335	190.302	192.103	257.177	325.676	119.501	108.28	132.808	240.736	160.452	88.3604	88.6896	71.9709	95.3922	65.9853
323	0.833	130.061	3-Guanidinopropanoate	131.07	9	6.34387	5.91001	3.62493	6.79982	5.39208	5.37672	6.46259	4.9183	6.69997	8.48617	6.02	6.90243	5.35066	5.90391	6.52028	6.01781	3.81176	12.4146	5.50928	5.83419	7.34322	4.62433	5.20919	5.52894
294	0.857	129.018	Citraconic acid	130.027	9	23.2999	19.4562	14.2497	21.8103	16.9181	8.74507	15.2009	18.3964	19.1714	20.8562	17.7182	17.7545	19.0505	7.74028	20.7962	19.1588	14.9865	3.34114	10.8582	10.3762	25.8579	16.4893	17.63	24.9764
1288	0.923	191.018	Citric acid	192.027	9	6.51787	1.98418	0.999446	2.04095	2.10534	1.08913	1.28345	1.18925	1.97856	3.15179	2.74773	1.68693	1.12903	0.428026	2.42789	1.58441	0.95356	40.2277	1.22636	1.17432	3.14905	1.55679	1.31773	2.43856
3267	3.676	323.026	UMP	324.036	9	47.3231	56.843	55.5884	53.4025	57.7191	59.1517	65.7482	53.8701	57.0572	66.6488	60.0001	62.4046	52.7286	52.9971	66.8454	63.7563	58.3068	28.3989	51.5726	59.1852	59.4475	60.0188	68.7341	67.6913
2592	0.848	279.036	Uridine	244.07	9	4.84178	11.2156	10.6304	7.35971	13.4617	11.2968	10.1013	13.7667	9.93475	7.0842	8.64266	14.828	9.75959	5.67177	6.64862	10.2638	12.559	1.60267	9.79571	9.13012	10.5572	16.6574	11.7813	12.8592
3857	7.514	375.287	Lithocholic acid	376.298	10	1803.7	1427.64	1375.13	1146.16	897.232	671.48	504.867	392.333	250.128	204.881	157.951	136.284	128.206	126.405	69.3763	59.3335	49.2865	2.91244	45.7191	37.3005	35.0262	28.5297	31.676	26.3024
2263	13.261	255.23	Palmitic acid	256.24	10	1701.5	1515.13	1566.21	1462.58	1703.08	1745.96	1546.64	1711.96	1316.9	1382.33	1267.19	1268.98	1386.02	1477.83	1045.92	1077.56	1233.56	3286.94	1475.62	1299.98	1399.87	1128.31	1139.98	1135.27
995	4.34	173.08	Suberic acid	174.089	10	4.80206	3.90335	2.29424	3.5057	3.59485	5.13583	4.4413	4.9563	4.22817	3.90966	4.11786	4.5744	4.60016	3.44621	5.28227	5.77135	5.21464	21.8203	4.42775	4.89723	8.11126	5.96658	6.8395	5.8205
1087	0.778	179.054	D-Galactose	180.063	10	33.4211	35.5568	22.6385	31.877	25.2455	31.2853	24.023	23.5958	28.4676	27.0736	29.1866	29.1483	23.61	14.8588	30.1329	34.8137	24.4432	119.478	18.8716	22.3009	41.7715	30.5164	24.0809	32.6596
3937	1.204	383.119	S-Adenosylhomocysteine	384.122	10	3.24097	3.37961	1.1614	1.91425	2.21944	3.09012	2.50296	2.9698	2.46488	3.8344	3.94434	2.01996	2.14298	1.14946	2.17075	2.36762	1.6168	47.2972	1.04027	3.16219	3.13314	2.37504	2.17202	2.22128
1239	5.6	187.132	3-Hydroxycapric acid	188.141	11	15.1661	9.51678	7.1748	13.787	10.2272	11.6325	10.1457	16.1262	7.47117	9.56608	9.46579	12.6547	13.9055	7.69454	10.7067	11.9775	18.9915	38.5257	19.8608	21.6065	15.9233	11.6348	15.2758	15.5245
3396	13.531	331.26	Adrenic acid	332.272	11	202.928	159.93	164.224	150.014	199.585	207.539	165.367	170.257	144.361	142.031	159.007	149.552	185.649	186.618	123.219	128.348	199.681	640.42	248.171	155.091	173.078	164.038	157.957	162.791
3099	10.809	311.292	Arachidic acid	312.303	11	157.949	165.811	184.828	168.757	165.787	182.966	157.228	149.649	145.203	160.622	181.28	150.96	169.873	197.742	162.876	145.046	192.76	571.538	213.617	188.502	169.617	164.853	174.423	193.129
563	2.405	147.043	Cinnamic acid	148.052	11	495.067	489.291	440.428	437.19	456.36	398.733	427.253	400.972	499.207	448.148	449.566	505.535	415.28	367.994	519.628	519.234	378.757	590.462	324.142	425.836	453.535	419.586	374.2	424.549
3064	16.142	309.276	cis-gondoic acid	310.287	11	39.7555	33.6954	30.9816	29.6768	27.0069	27.0601	23.0986	26.8263	20.4202	20.4462	19.6583	22.641	25.8672	31.365	15.0045	6.01135	17.7546	42.1496	15.4113	13.9663	18.5717	15.0258	15.6754	14.083
1494	4.536	204.064	Indolelactic acid	205.074	11	58.3506	30.2576	20.2121	27.7813	16.8147	21.0497	30.1997	14.4433	33.3676	50.2134	36.1297	30.5789	37.0958	24.7552	28.9493	36.7451	12.6969	27.211	14.0891	17.7619	15.5269	19.2527	13.1195	18.9292
2607	11.817	279.23	Linoleic acid	280.24	11	7342.94	6478.36	6617.13	6228.2	6905.53	7028.32	6228.61	6403.14	5075.15	4561.15	4437.49	4800.12	5163.58	5095.63	3298.01	3592.91	3722.56	8592.04	5346.01	4119.18	4647.17	3793.45	3750.51	3761.77
5130	8.351	480.304	LysoPC(15:0)	481.317	11	961.931	1016.51	1026.4	916.113	889.611	928.069	973.698	890.658	872.356	925.893	851.969	909.999	880.977	1028.14	905.403	918.759	1017.69	1733.88	1126.59	1116.89	1153.61	1013.89	1040.72	987.172
252	0.84	124.006	Taurine	125.015	11	455.612	530.557	463.158	539.596	489.331	356.755	441.551	510.682	488.168	527.562	511.513	611.322	527.414	553.26	602.008	524.132	436.727	157.89	601.445	595.806	608.634	541.491	509.593	483.228
1238	0.683	187.107	Glycyl-L-leucine	188.116	11	1.52856	17.8308	2.96733	2.1827	9.91582	22.6395	6.62416	2.51815	20.8106	3.53116	14.7014	5.49363	2.05633	18.4366	4.444	4.25986	3.91212	11.3212	8.91351	2.71457	6.05019	3.30714	4.53011	3.43863
1046	0.855	175.023	L-Ascorbic acid	176.032	11	44.0258	16.9053	12.5041	16.8457	13.5527	11.0399	17.2265	14.3337	13.9688	16.7921	15.1013	10.8194	14.1344	9.37256	17.809	16.3338	11.9214	1.51681	17.9115	14.7773	19.7547	13.7131	15.0089	22.1862
2347	0.691	261.07	L-beta-aspartyl-L-glutamic acid	262.08	11	18.2425	19.8627	21.8454	23.3733	24.5061	17.1861	17.2619	23.7695	24.1608	21.716	23.4004	26.4641	15.9185	21.0747	22.4803	22.73	26.6617	20.5947	16.9028	19.6612	26.4143	17.2442	18.41	16.7994
982	4.275	172.096	N-Acetylleucine	173.105	11	4.66551	15.3991	13.6639	10.0626	14.2134	21.8241	10.6676	16.1837	20.5097	14.7661	24.7807	11.588	8.85286	13.9669	15.7185	18.1282	11.8602	29.61	12.3356	12.4162	21.3098	12.9409	15.0759	16.0754
766	6.298	157.122	Nonanoic acid	158.131	11	31.2234	39.7768	26.841	25.0588	26.5365	30.0447	28.5062	37.1314	25.3816	25.448	36.0407	44.1877	29.7256	34.8021	43.9797	38.5285	24.5299	31.3482	26.4485	34.0781	33.3885	40.774	42.6191	33.366
3527	8.343	342.261	Dodecanoylcarnitine	343.272	12	7.04063	2.81815	1.97115	1.71187	1.31362	1.44041	0.326153	0.472429	0.318161	0.26079	0.119792	0.113884	0.0953991	0.180358	0.000222824	0.0433832	0.016106	0.000146016	0.0264738	0.000214998	0.0494939	0.000205489	0.0126078	0.000214699
1842	4.672	229.015	D-Ribose 5-phosphate	230.019	12	53.9578	42.3028	41.6589	41.097	29.8282	32.1766	41.888	42.7015	30.3243	42.9734	36.3534	32.7268	29.3129	32.3531	36.1474	38.4966	48.6452	102.68	62.0064	55.4502	46.9971	80.0672	52.4705	58.0122
960	6.97	171.004	Glycerol 3-phosphate	172.014	12	39.3848	25.2072	25.8987	18.0353	13.6565	9.21085	6.96284	4.76318	6.96367	2.98158	2.79045	4.85979	4.33453	2.69587	1.98937	2.76083	1.73863	2.63909	2.00617	1.81502	1.56745	1.75118	2.02203	6.11464
464	6.505	140.01	O-Phosphorylethanolamine	141.019	12	25.4602	26.695	30.2196	28.6883	22.7707	24.3688	26.0197	25.6508	24.8071	28.4309	25.0291	25.7449	27.3318	23.3831	26.4042	31.2212	24.3891	53.9532	33.4948	33.4352	32.1375	27.9124	30.4687	26.706
285	0.869	128.034	Pyroglutamic acid	129.043	12	124.989	129.868	120.057	123.57	133.63	159.062	129.12	125.173	150.97	147.447	152.435	131.321	119.641	137.397	136.803	135.008	173.792	29.5069	133.887	165.409	163.907	138.303	136.922	138.748
39	1.494	103.039	3-Hydroxybutyric acid	104.047	12	21.21	16.6296	13.6639	19.1438	34.1777	51.2734	65.7491	100.71	42.8506	30.3667	25.8694	22.5185	80.8223	8.88197	18.3086	14.9164	24.6844	46.651	89.8631	76.3115	30.0313	34.8419	51.0393	123.453
1460	1.561	201.122	Alanyl-Isoleucine	202.132	12	0.100618	4.10321	3.37976	5.51821	4.66256	5.06032	4.80374	1.26968	3.68998	3.37101	6.43267	3.68148	1.88391	2.47798	3.92438	7.191	8.75921	15.0747	2.71162	8.91039	2.712	3.54469	1.66944	4.36441
40	1.829	103.039	α-Hydroxyisobutyric acid	104.047	12	33.2838	36.9209	22.6581	20.0582	63.1425	31.3267	107.408	73.119	38.3721	32.4184	52.1405	37.4713	43.0263	24.0575	42.2866	28.9025	44.9226	74.0342	47.7977	72.9936	26.7249	16.6537	18.5456	77.85
381	1.468	135.03	Hypoxanthine	136.038	12	0.590092	2.00224	2.1743	1.01525	1.43102	2.18442	2.71031	2.27906	1.82943	1.33458	4.2861	0.272685	1.13998	0.759832	0.632375	1.14873	2.13715	41.1669	0.550889	0.825593	1.80962	1.12156	2.51677	0.272239
43	0.764	104.034	L-Serine	105.043	12	26.1797	17.5209	17.4365	19.5423	17.6155	15.8647	16.4882	17.2859	17.0138	17.0025	21.3054	19.0013	13.3047	12.2065	21.0934	20.0274	23.0899	30.1292	16.9542	16.6684	23.4053	21.9429	21.6793	20.588
3190	7.023	317.208	12-HEPE	318.219	13	243.105	144.784	96.4327	90.1814	86.73	92.7039	91.6936	93.0446	55.66	41.3444	54.5473	79.3374	73.5903	29.9316	58.1704	61.2202	48.7038	147.514	208.8	127.092	94.4335	91.6522	58.6944	43.9717
517	1.22	145.012	Oxoglutaric acid	146.022	13	26.1263	7.63373	7.27025	8.08435	6.04086	7.30876	8.29207	8.70568	8.57652	7.78125	8.2203	7.97457	6.23157	4.81011	9.9589	8.07482	3.08864	3.52249	4.11084	6.51015	7.13464	6.2107	6.36041	5.83124
1301	4.263	192.064	Phenylacetylglycine	193.074	13	74.6587	39.3474	43.4453	56.756	43.2664	66.3411	29.6255	53.0221	80.6521	50.945	78.5251	37.8538	40.5551	37.7565	52.5308	71.1379	26.2132	53.3937	54.2165	43.6984	21.1843	29.4162	22.2732	18.2507
2574	10.278	277.214	γ-Linolenic acid	278.225	13	959.026	784.865	763.06	653.354	697.058	652.929	554.163	558.696	371.438	315.218	288.815	283.485	333.071	268.568	170.566	198.946	233.553	774.513	484.779	323.641	366.536	298.528	273.682	234.128
3360	5.601	329.229	9,12,13-TriHOME	330.241	13	7.08337	7.7156	6.41114	6.47659	4.02614	5.08987	4.64002	5.20555	6.85646	5.93209	6.26927	5.33029	5.02596	5.58246	6.3126	5.25768	6.84631	25.2543	10.4914	5.38012	11.0597	4.43856	6.39301	4.30601
1438	8.302	199.168	Lauric acid	200.178	13	13.0668	16.6075	14.1819	15.033	13.2783	12.7097	14.0406	14.708	13.6589	12.5844	12.5156	17.553	15.3374	14.2552	13.9568	14.0663	12.267	18.5966	23.4539	18.5707	16.1469	14.9629	16.1562	13.4522
353	0.786	131.081	Ornithine	132.09	13	153.45	147.142	91.0732	148.189	144.574	85.0468	78.8916	141.024	96.4236	164.441	178.193	164.63	131.695	132.682	178.015	102.33	130.106	90.4514	82.9569	119.539	163.5	135.209	140.94	123.625
793	3.68	159.091	Tryptamine	160.1	13	170.674	265.23	198.877	185.319	200.252	219.389	246.708	169.684	247.889	263.444	218.182	220.866	144.358	152.36	244.294	248.207	215.565	357.635	168.243	187.002	193.058	227.95	204.583	281.643
1004	4.811	174.054	3-Indoleacetic acid	175.063	14	11.2776	9.65484	6.01462	6.05762	4.44712	4.5687	3.71513	3.93676	15.4187	6.25502	7.35269	5.85661	4.31921	5.13113	5.38922	10.0261	3.73206	7.50844	5.81996	6.33127	3.81899	5.53875	4.5501	3.78944
2908	10.269	299.197	Dehydroabietic acid	300.209	15	11.135	9.83664	9.66607	8.36116	9.58916	8.57477	7.98838	8.76181	5.25096	4.81105	4.80754	4.66696	5.70119	4.04036	2.58476	3.23205	3.82869	10.1131	7.01595	5.33841	5.88005	4.96379	4.42794	3.40084
998	0.727	173.102	L-Arginine	174.112	15	64.0068	59.8534	54.3205	60.587	57.551	53.3946	51.4091	51.3467	54.9883	61.7757	74.3069	66.8451	52.2594	44.4703	60.5359	56.2159	53.4692	19.9849	33.0596	57.1199	68.3829	53.6713	54.3643	48.9777
1100	1.233	180.064	L-Tyrosine	181.074	15	68.2986	81.0574	58.0613	49.4105	60.5531	68.4525	58.6113	64.7917	84.9633	84.5563	79.3668	64.7498	46.3044	45.3651	55.5745	54.8909	41.9711	288.61	30.6801	71.3373	63.487	59.9584	50.9793	49.2156
380	0.825	135.028	Threonic acid	136.037	15	35.8364	45.0784	28.8509	39.059	42.1978	32.612	46.3332	41.9034	36.7485	41.7163	49.2861	34.3706	43.8971	26.8884	47.9566	36.9602	22.0343	29.2394	33.2402	34.5876	50.1745	31.3897	47.9613	37.5428
