# Supplementary material for: Alleviation of Limosilactobacillus reuteri in polycystic ovary syndrome protects against circadian dysrhythmia-induced dyslipidemia via capric acid and GALR1 signaling
Source: NPJ Biofilms Microbiomes. 2023 Jul 8;9:47. doi: 10.1038/s41522-023-00415-2 (PMC10329655; doi:10.1038/s41522-023-00415-2)
Supplement: Supplementary file 9 — Supplementary Data 7 [file 41522_2023_415_MOESM9_ESM.xlsx]

## Sheet: Supplementary Data 7
Supplementary Data 7. Differential faecal and serum metabolites in control, darkness, and DL.reuteri rats.
(Faecal/Serum) Metabolites	Molecular weight	Ion mode	Darkness/Control			DL.reuteri/Darkness
			VIP	P value	Fold change	VIP	P value	Fold change
(F)3-Methyladenine	149.07	positive	1.51124	0.00391649	-1.45775	1.16375	0.0276852	1.68228
(F)L-Carnitine	161.105	positive	1.7058	0.000555839	-0.723383	1.09567	0.0404147	0.638395
(F)MG(18:0/0:0/0:0)	358.308	positive	1.23091	0.0266259	-0.290969	1.50558	0.00205733	0.285068
(F)9-OxoODE	294.219	positive	1.12089	0.0472063	-1.00419	1.78139	4.63721e-05	1.2608
(F)13-Methylmyristic acid	242.225	positive	1.36059	0.0120745	-0.901431	1.18715	0.0241096	0.444295
(F)Succinic acid	118.027	positive	1.52665	0.00343553	-0.687153	1.15511	0.0291035	0.517227
(F)Myristic acid	228.209	positive	1.30815	0.0169094	-0.441164	1.63804	0.000451803	0.588104
(F)Trigonelline	137.048	positive	1.66522	0.000888609	-0.663502	1.13363	0.0328687	1.60578
(F)Nicotinic acid	123.032	positive	1.20018	0.0314997	-0.534519	1.14158	0.0314342	0.412647
(F)Palmitic acid	256.24	positive	1.48801	0.00474204	-0.568013	1.79761	3.36103e-05	0.640813
(F)Glycyl-valine	174.1	positive	1.8921	3.25794e-05	1.18768	1.62344	0.000545725	-0.739533
(F)Ursodeoxycholic acid	392.293	positive	1.74354	0.000345902	-0.555387	1.54262	0.00140212	0.777387
(F)Chenodeoxycholic acid	392.293	positive	1.49596	0.00444509	-0.523007	1.10263	0.0389404	0.325763
(F)Nonanedioic acid	188.105	positive	1.138	0.0434063	-0.612299	1.12744	0.0340209	0.624431
(F)N6,N6,N6-Trimethyl-L-lysine	188.153	positive	1.31956	0.0157479	-0.587033	1.56328	0.00111815	1.04855
(F)Adenine	135.054	negative	1.41791	0.0118285	-0.59609	1.55372	0.00293743	0.757637
(F)γ-Aminobutyric acid	103.063	negative	1.78999	0.000458385	-0.945398	1.45752	0.00644047	1.19208
(F)L-Glutamine	146.069	negative	1.76096	0.000642681	-0.801231	1.61617	0.00164139	0.873646
(F)Creatinine	113.059	negative	1.36646	0.0162861	0.349837	1.18433	0.0355383	-0.372404
(F)N-Acetylaspartate	175.048	negative	1.65234	0.0019471	-0.867803	1.15909	0.0404166	1.0226
(F)Oleic acid	282.256	negative	1.48126	0.00772217	-0.477324	1.11911	0.0491528	0.206957
(F)Maleic acid	116.011	negative	1.5892	0.00338382	-1.63134	1.19699	0.033266	2.95353
(F)Pentadecylic acid	242.225	negative	1.27128	0.0278746	-0.685421	1.4273	0.00804996	0.594597
(F)Ornithine	132.09	negative	1.50855	0.00634765	-1.21645	1.35553	0.0131605	1.0076
(F)N-Acetyl-L-glutamic acid	189.064	negative	1.48988	0.00726466	-0.520715	1.2155	0.0301433	0.774208
(F)Ferulic acid	194.058	negative	1.34735	0.0182401	-0.455065	1.30669	0.0178886	0.804045
(F)16-Hydroxyhexadecanoic acid	272.235	negative	1.46089	0.00889418	-1.48654	1.89563	3.77271e-05	1.00133
(F)Pantothenic acid	219.111	negative	1.21081	0.0379796	-0.831922	1.22035	0.0293642	0.764442
(F)3-Indoleacetic acid	175.063	negative	1.17919	0.0442547	-0.942045	1.28232	0.0206943	0.706211
(F)3-Methylxanthine	166.049	negative	1.75615	0.000678438	-0.587327	1.37454	0.0116106	1.12122
(F)Murocholic acid	392.293	negative	1.64473	0.00208786	0.762067	1.65414	0.00111408	-0.502697
(F)cAMP	329.053	negative	1.18693	0.0426516	-0.641421	1.14593	0.0431515	1.40367
(F)cis-Gondoic acid	310.287	negative	1.85232	0.000205741	-0.755568	1.75811	0.000327221	0.682818
(S)13-Methylmyristic acid	242.225	positive	1.28131	0.015257	-1.02396	1.09687	0.0429099	0.507278
(S)Thymine	126.043	positive	1.29967	0.0135073	0.584917	1.43098	0.00447537	-0.817703
(S)Allantoin	158.044	positive	1.14429	0.0345179	0.173384	1.6771	0.000269542	-0.350367
(S)Myristic acid	228.209	positive	1.78657	7.41283e-05	-0.541912	1.3746	0.00716428	0.774024
(S)dUMP	308.041	positive	1.65694	0.000509924	0.197109	1.22929	0.0200404	-0.13182
(S)Cortisol	362.209	positive	1.3685	0.00829752	0.60562	1.38928	0.00636656	-0.743732
(S)γ-Linolenic acid	278.225	positive	1.66875	0.000438269	-0.570943	1.40018	0.00582078	0.701033
(S)Dehydroabietic acid	300.209	positive	1.6435	0.000602974	-0.700652	1.19199	0.0252008	0.799955
(S)cis-9-Palmitoleic acid	254.225	negative	1.84327	5.46842e-07	-0.763012	1.01022	0.0435526	2.68306
(S)Capric acid	172.146	negative	1.45652	0.00147758	0.275116	1.31322	0.00483229	-0.301397
(S)Citrulline	175.096	negative	1.39103	0.00294069	0.301093	1.46793	0.000875321	-0.377817
