# Supplementary material for: Alleviation of Limosilactobacillus reuteri in polycystic ovary syndrome protects against circadian dysrhythmia-induced dyslipidemia via capric acid and GALR1 signaling
Source: NPJ Biofilms Microbiomes. 2023 Jul 8;9:47. doi: 10.1038/s41522-023-00415-2 (PMC10329655; doi:10.1038/s41522-023-00415-2)
Supplement: Supplementary file 10 — Supplementary Data 8 [file 41522_2023_415_MOESM10_ESM.xlsx]

## Sheet: Supplementary Data 8
Supplementary Data 8. Relative abundance of bacteria at different levels in 15 faecal samples of M40-treated rat model.
Taxonomy	Control_1	Control_2	Control_3	Control_4	Control_5	Dark_1	Dark_2	Dark_3	Dark_4	Dark_5	DM_1	DM_2	DM_3	DM_4	DM_5
p__Firmicutes	0.447866	0.509569	0.463768	0.503408	0.546112	0.476651	0.635092	0.681449	0.526648	0.525621	0.460263	0.697443	0.45445	0.43948	0.592314
p__Bacteroidota	0.299871	0.386538	0.480198	0.31917	0.391595	0.341758	0.314267	0.17897	0.435297	0.344056	0.461786	0.256343	0.484608	0.416058	0.351501
p__Spirochaetota	0.163028	0.016362	0.000897923	0.0357917	0.00126569	0.137826	0.00104379	0.0777579	0.000565268	0.0580309	0.00313811	0.00175125	0.000742724	0.000826022	0.00256886
p__Actinobacteriota	0.0109169	0.0262015	0.0218176	0.0822401	0.034054	0.00496474	0.0211541	0.00302033	0.0160294	0.0038271	0.0401456	0.0225327	0.0249008	0.0946437	0.032458
p__Desulfobacterota	0.0499	0.0229776	0.00991537	0.030355	0.0120583	0.0266765	0.00676722	0.0407224	0.0130415	0.0298312	0.0237494	0.0117333	0.00351817	0.00554352	0.00617916
p__Verrucomicrobiota	0.00817295	0.0256797	0.0128575	0.0144191	0.00121438	0.00113326	0.0158482	0.000499917	0.000444139	0.000120856	0.00334237	0	0.015304	0.0362532	0.00466909
p__Other	0.0148759	0.00510613	0.00340065	0.00843084	0.00593507	0.00712333	0.00274864	0.0127479	0.0018775	0.00664706	0.00473502	0.00638232	0.0103981	0.00306546	0.00512037
p__Campilobacterota	0.00225393	0.00331712	0.000305676	0.00179254	0.000427599	0.000341776	0.000469704	0.00254124	0.000302822	0.0223986	0.000129981	0.000175125	0.000390907	0.000348765	0.000520716
p__Proteobacteria	0.00064678	0.00218035	0.00364901	0.00248198	0.00253139	0.00127716	0.000869822	0.00131228	0.00401744	0.00422995	0.000984142	0.00108966	0.00267772	0.00200081	0.00310694
p__Patescibacteria	0.000470385	0.00175174	0.00319049	0.00104401	0.00466938	0.0018348	0.00158308	0.000416597	0.0015343	0.00213512	0.00172689	0.00254903	0.00273635	0.00172547	0.00151008
p__Deferribacterota	0.00199914	0.000279533	0	0.000827325	6.84158e-05	0.000179882	0	0.000312448	0	0.00281997	0	0	0	0	0
p__Cyanobacteria	0	3.7271e-05	0	3.93964e-05	0	0	0	0.000124979	0.000141317	0	0	0	0.000175908	0	0
p__Nitrospirota	0	0	0	0	0	0.000233847	8.69822e-05	0	0	0	0	0	0	0	0
p__Elusimicrobiota	0	0	0	0	6.84158e-05	0	6.95858e-05	0.000124979	0.000100941	0.000181283	0	0	5.86361e-05	0	0
p__Planctomycetota	0	0	0	0	0	0	0	0	0	0.000100713	0	0	0	0	0
p__Fusobacteriota	0	0	0	0	0	0	0	0	0	0	0	0	0	0	0
p__Acidobacteriota	0	0	0	0	0	0	0	0	0	0	0	0	0	5.50681e-05	0
p__Methylomirabilota	0	0	0	0	0	0	0	0	0	0	0	0	0	0	5.20716e-05
p__Myxococcota	0	0	0	0	0	0	0	0	0	0	0	0	3.90907e-05	0	0
c__Clostridia	0.380797	0.360523	0.309936	0.320864	0.19974	0.344852	0.293896	0.631041	0.439234	0.48449	0.347031	0.291952	0.29838	0.27233	0.334421
c__Bacteroidia	0.299871	0.3865	0.480198	0.31917	0.391595	0.341758	0.314267	0.17897	0.435297	0.344056	0.461786	0.256343	0.484608	0.416058	0.351501
c__Bacilli	0.056603	0.145022	0.14875	0.172419	0.341104	0.126259	0.337108	0.0415764	0.0835184	0.03531	0.105006	0.3951	0.152395	0.163791	0.251992
c__Spirochaetia	0.163028	0.016362	0.000897923	0.0357917	0.00126569	0.137826	0.00104379	0.0777579	0.000565268	0.0580309	0.00313811	0.00175125	0.000742724	0.000826022	0.00256886
c__Actinobacteria	0.00778096	0.0209836	0.0180349	0.0804475	0.0249376	0.00131314	0.0181619	0.00170805	0.0125772	0.00140998	0.0374717	0.015839	0.0198776	0.086255	0.0282575
c__Desulfovibrionia	0.0496257	0.0229776	0.00991537	0.030355	0.0120583	0.0266765	0.00676722	0.0407224	0.0130415	0.0298312	0.0237494	0.0117333	0.00351817	0.00554352	0.00617916
c__Other	0.0170123	0.00769646	0.00691592	0.013316	0.0099545	0.00938984	0.00594959	0.0152266	0.00304841	0.00715063	0.0066476	0.0150023	0.0138186	0.00569037	0.0097721
c__Verrucomicrobiae	0.00817295	0.0256797	0.0128575	0.0144191	0.00121438	0.00113326	0.0158482	0.000458257	0.000444139	0.000120856	0.00334237	0	0.015304	0.0362532	0.00466909
c__Coriobacteriia	0.0031359	0.00521794	0.00378274	0.00179254	0.00911641	0.0036516	0.00299219	0.00131228	0.00345217	0.00241711	0.0026739	0.00661582	0.00502316	0.00838871	0.00416573
c__Negativicutes	0.00860413	0.0014163	0.00156659	0.00523973	0.00106045	0.00327385	0.000887219	0.00629062	0.0027254	0.00531765	0.00623909	0.0017707	0.000117272	0.000642461	0.001215
c__Campylobacteria	0.00225393	0.00331712	0.000305676	0.00179254	0.000427599	0.000341776	0.000469704	0.00254124	0.000302822	0.0223986	0.000129981	0.000175125	0.000390907	0.000348765	0.000520716
c__Saccharimonadia	0.000470385	0.00175174	0.00319049	0.00104401	0.00466938	0.0018348	0.00158308	0.000416597	0.0015343	0.00213512	0.00172689	0.00254903	0.00273635	0.00172547	0.00151008
c__Gammaproteobacteria	0.000254792	0.00190082	0.00315228	0.00161525	0.00194985	0.00107929	0.000452308	0.000749875	0.00351274	0.00281997	0.000501356	0.000817248	0.00203272	0.00165204	0.00274244
c__Alphaproteobacteria	0.000391988	0.000279533	0.000496724	0.000866722	0.000581535	0.00019787	0.000417515	0.000562406	0.000504704	0.00140998	0.000482787	0.000272416	0.000644997	0.000348765	0.000364501
c__Deferribacteres	0.00199914	0.000279533	0	0.000827325	6.84158e-05	0.000179882	0	0.000312448	0	0.00281997	0	0	0	0	0
c__Vampirivibrionia	0	3.7271e-05	0	3.93964e-05	0	0	0	0.000124979	0.000141317	0	0	0	0.000175908	0	0
c__Nitrospiria	0	0	0	0	0	0.000233847	8.69822e-05	0	0	0	0	0	0	0	0
c__Incertae_Sedis	0	5.59065e-05	0	0	0.000188144	0	0	6.24896e-05	0	0	7.42749e-05	0	0.000136818	9.17802e-05	6.94288e-05
c__Elusimicrobia	0	0	0	0	6.84158e-05	0	6.95858e-05	0.000124979	0.000100941	0.000181283	0	0	5.86361e-05	0	0
c__Lentisphaeria	0	0	0	0	0	0	0	4.16597e-05	0	0	0	0	0	0	0
c__Phycisphaerae	0	0	0	0	0	0	0	0	0	0.000100713	0	0	0	0	0
c__Thermoleophilia	0	0	0	0	0	0	0	0	0	0	0	7.78331e-05	0	0	0
c__Fusobacteriia	0	0	0	0	0	0	0	0	0	0	0	0	0	0	0
c__Acidobacteriae	0	0	0	0	0	0	0	0	0	0	0	0	0	5.50681e-05	0
c__Methylomirabilia	0	0	0	0	0	0	0	0	0	0	0	0	0	0	5.20716e-05
c__bacteriap25	0	0	0	0	0	0	0	0	0	0	0	0	3.90907e-05	0	0
o__Bacteroidales	0.299851	0.386407	0.48016	0.318973	0.391236	0.341668	0.314041	0.178637	0.435236	0.343331	0.461507	0.256343	0.48453	0.415929	0.351466
o__Lachnospirales	0.227059	0.141648	0.104407	0.16515	0.0324633	0.182832	0.0800063	0.366293	0.127468	0.247895	0.149961	0.0673451	0.0689952	0.042072	0.1064
o__Oscillospirales	0.103818	0.114198	0.127199	0.0985699	0.0802176	0.104439	0.10283	0.224213	0.213369	0.150526	0.102295	0.115971	0.120106	0.10518	0.0832972
o__Lactobacillales	0.0394928	0.105906	0.130142	0.143108	0.299422	0.114387	0.31117	0.0357232	0.0650664	0.0187528	0.0818138	0.378639	0.130426	0.132879	0.17477
o__Peptostreptococcales-Tissierellales	0.0293207	0.0425262	0.0196015	0.024741	0.0281189	0.0128975	0.0558426	0.0174346	0.0245892	0.0291464	0.0534222	0.0211122	0.0295526	0.0412277	0.109298
o__Spirochaetales	0.163028	0.016362	0.000897923	0.0357917	0.00126569	0.137826	0.00104379	0.0777579	0.000565268	0.0580309	0.00313811	0.00175125	0.000742724	0.000826022	0.00256886
o__Clostridia_UCG-014	0.00897652	0.0436444	0.0409797	0.0210771	0.0446926	0.0325047	0.0268775	0.00560323	0.0500666	0.0350079	0.0226167	0.0679872	0.0521275	0.0551415	0.0154132
o__Desulfovibrionales	0.0496257	0.0229776	0.00991537	0.030355	0.0120583	0.0266765	0.00676722	0.0407224	0.0130415	0.0298312	0.0237494	0.0117333	0.00351817	0.00554352	0.00617916
o__Erysipelotrichales	0.0123084	0.0333017	0.0115011	0.012666	0.0336093	0.00586415	0.0182315	0.00304116	0.00795413	0.00892318	0.0175474	0.00647961	0.0151868	0.0228716	0.0674153
o__Corynebacteriales	0.00731057	0.0160452	0.0177483	0.0788126	0	0.000809469	0.00191361	0.00131228	0.0083579	0.000986988	0.0364318	0.0133678	0.0142681	0.0716252	0.00781074
o__Other	0.0225001	0.0108086	0.0096479	0.0223378	0.0136661	0.0131854	0.0107336	0.0227462	0.00379537	0.0111993	0.00974858	0.0228246	0.0181577	0.00794816	0.0157256
o__Verrucomicrobiales	0.00817295	0.0256797	0.0128575	0.0144191	0.00121438	0.00113326	0.015796	0.000458257	0.000444139	0.000120856	0.00334237	0	0.015304	0.0362532	0.00466909
o__Christensenellales	0.00223433	0.00409981	0.00936133	0.00183193	0.00386549	0.0032019	0.00789799	0.00220797	0.0117697	0.0106152	0.00258105	0.00486457	0.0111995	0.00983883	0.00376651
o__Clostridiales	0.00384148	0.00892641	0.00236899	0.00338809	0.0060377	0.00239243	0.0088026	0.000916514	0.00155449	0.00336382	0.00915438	0.00443649	0.00713406	0.0118029	0.011126
o__Bifidobacteriales	0.000450786	0.00475205	0	0.00104401	0.0247323	0.000359764	0.0158656	0.000395767	0.00143336	0.000161141	0.000687043	0.00204312	0.00521862	0.0136752	0.0196136
o__Coriobacteriales	0.0031359	0.00521794	0.00378274	0.00179254	0.00911641	0.0036516	0.00299219	0.00131228	0.00345217	0.00241711	0.0026739	0.00661582	0.00502316	0.00838871	0.00411365
o__Veillonellales-Selenomonadales	0.00860413	0.0014163	0.00156659	0.00523973	0.00106045	0.00327385	0.000887219	0.00629062	0.0027254	0.00531765	0.00623909	0.0017707	0.000117272	0.000642461	0.001215
o__RF39	0.00113676	0.00255306	0.0052347	0.00577158	0.00564431	0.00300403	0.00219195	0.000812365	0.00195825	0.00630464	0.00258105	0.00402786	0.00289272	0.00302875	0.00126708
o__Campylobacterales	0.00225393	0.00331712	0.000305676	0.00179254	0.000427599	0.000341776	0.000469704	0.00254124	0.000302822	0.0223986	0.000129981	0.000175125	0.000390907	0.000348765	0.000520716
o__Staphylococcales	0.000587982	0.00143493	0.00171943	0.00498365	0	0.000485681	0.0019658	0.000562406	0.00660153	0.000765419	0.00263676	0.00145937	0.00127045	0.00405668	0.0047038
o__Monoglobales	0.00131316	0.00242262	0.00189137	0.00088642	0.00189854	0.00348971	0.00666284	0.000145809	0.00516817	0.00199412	0.00235823	0.00523428	0.0040068	0.00365285	0.00138858
o__Saccharimonadales	0.000470385	0.00175174	0.00319049	0.00104401	0.00466938	0.0018348	0.00158308	0.000416597	0.0015343	0.00213512	0.00172689	0.00254903	0.00273635	0.00172547	0.00151008
o__Clostridia_vadinBB60_group	0.000607581	0.000260897	0.000515828	0.00157586	0.000342079	0.000953375	0.000608876	0.00372855	0.0023822	0.000725134	0.000761318	0.000622665	0.00222817	3.67121e-05	0.000399215
o__Peptococcales	0.00064678	0.000726785	0.000477619	0.000453059	0.000427599	0.000341776	0.00140911	0.00249958	0.00141317	0.00104742	0.00107699	0.00056429	0.000977269	0.00132163	0.000919931
o__Enterobacterales	0.000195994	0.00137903	0.00156659	0.000374266	0.000786782	0.000755504	0.000208757	0	0.000242258	0.000362567	0.000222825	0.000389166	0.00164181	0.00122985	0.00149272
o__Burkholderiales	5.87982e-05	0.000521794	0.00152838	0.000866722	0.00116307	0.000107929	0.00024355	0.000749875	0.00327048	0.000503565	0	0.000194583	0.000390907	0.00018356	0.000885217
o__Deferribacterales	0.00199914	0.000279533	0	0.000827325	6.84158e-05	0.000179882	0	0.000312448	0	0.00281997	0	0	0	0	0
o__Micrococcales	0	0.000186355	0.000286571	0.000590947	0.000205247	0.000143906	0.000382722	0	0.00278597	0.000261854	0.000334237	0.000428082	0.000390907	0.000954514	0.000833145
o__Rhizobiales	0.000391988	0.000242262	0.000439409	0.000827325	0.000581535	0.00019787	0.000365325	0.000520747	0.000444139	0.000422995	0.000371374	0.000272416	0.000429998	0.000293697	0.000364501
o__Acholeplasmatales	0	0.00016772	0	0.000157586	5.13119e-05	0.00019787	0.000260947	0.00122896	0.00179675	0.000483423	0	0.000233499	0	0	0.000156215
o__uncultured	0.000215593	0.000447252	0.000592247	0	0.000581535	0.000215858	0.000852426	0.000104149	0.000161505	0.000523708	0.000204256	0.000252958	0.000195454	0.000642461	0.000208286
o__Caldicoprobacterales	0.000215593	0.000149084	0	0	0	0.000179882	0.000347929	0.000749875	0.000585456	0.000181283	0.00014855	0	0	3.67121e-05	0
o__Xanthomonadales	0	0	0	0	0	5.39646e-05	0	0	0	0.00195383	0	0	0	0.000128492	0
o__Rhodospirillales	0	3.7271e-05	5.73143e-05	3.93964e-05	0	0	5.21893e-05	4.16597e-05	6.05645e-05	0	0	0	0.000214999	5.50681e-05	0
o__Gastranaerophilales	0	3.7271e-05	0	3.93964e-05	0	0	0	0.000124979	0.000141317	0	0	0	0.000175908	0	0
o__Flavobacteriales	0	7.4542e-05	0	0	0	0	0.000191361	8.33194e-05	6.05645e-05	0	7.42749e-05	0	0	0.000128492	0
o__Pseudomonadales	0	0	0	0.000374266	0	0.000161894	0	0	0	0	0.000185687	0.000136208	0	0.000110136	0
o__Rhodobacterales	0	0	0	0	0	0	0	0	0	0.000886275	0	0	0	0	0
o__Pasteurellales	0	0	5.73143e-05	0	0	0	0	0	0	0	9.28436e-05	0	0	0	0.000364501
o__Nitrospirales	0	0	0	0	0	0.000233847	8.69822e-05	0	0	0	0	0	0	0	0
o__DTU014	0	5.59065e-05	0	0	0.000188144	0	0	6.24896e-05	0	0	7.42749e-05	0	0.000136818	9.17802e-05	6.94288e-05
o__Elusimicrobiales	0	0	0	0	3.42079e-05	0	6.95858e-05	0.000124979	0.000100941	0.000181283	0	0	5.86361e-05	0	0
o__Bacillales	0.000176394	0	0	9.84911e-05	0.000153936	1.79882e-05	0.000156568	0	0	0	0	0	1.95454e-05	0	1.73572e-05
o__Izemoplasmatales	0	0	0	0	0	0	0	8.33194e-05	0.000100941	8.05704e-05	0	0	0	0	0
o__Clostridia	0	0	0	0	0	0	0.000139172	0	0	0	0	0	0.000195454	0	0
o__Caulobacterales	0	0	0	0	0	0	0	0	0	0.000100713	0.000111412	0	0	0	0
o__Steroidobacterales	0	0	0	0	0	0	0	0	0	0	0	9.72914e-05	0	0	0
o__Cytophagales	0	0	0	0	0	0	0	0	0	0.000140998	0	0	0	0	0
o__Opitutales	0	0	0	0	0	0	5.21893e-05	0	0	0	0	0	0	0	0
o__Eubacteriales	0	3.7271e-05	0	0	0	0	0	0	0	0	0	0	0	7.34241e-05	0
o__Victivallales	0	0	0	0	0	0	0	4.16597e-05	0	0	0	0	0	0	0
o__Phycisphaerales	0	0	0	0	0	0	0	0	0	0.000100713	0	0	0	0	0
o__Sphingomonadales	0	0	0	0	0	0	0	0	0	0	0	0	0	0	0
o__Gaiellales	0	0	0	0	0	0	0	0	0	0	0	7.78331e-05	0	0	0
o__Fusobacteriales	0	0	0	0	0	0	0	0	0	0	0	0	0	0	0
o__Elev-16S-1166	0	0	0	0	0	0	0	0	0	0	0	0	0	5.50681e-05	0
o__Rokubacteriales	0	0	0	0	0	0	0	0	0	0	0	0	0	0	5.20716e-05
o__bacteriap25	0	0	0	0	0	0	0	0	0	0	0	0	3.90907e-05	0	0
o__Chitinophagales	0	0	0	0	0	0	0	0	0	0	0	0	0	0	0
o__Micropepsales	0	0	0	0	0	0	0	0	0	0	0	0	0	0	0
f__Muribaculaceae	0.264043	0.358174	0.418337	0.300536	0.355506	0.32931	0.284014	0.161619	0.402875	0.293216	0.442883	0.246225	0.453199	0.392268	0.333952
f__Lachnospiraceae	0.227059	0.141537	0.104407	0.16515	0.0322581	0.182598	0.0797453	0.366293	0.126701	0.247714	0.149961	0.0671894	0.0688779	0.0418885	0.1064
f__Lactobacillaceae	0.0385912	0.101154	0.128518	0.137001	0.298669	0.113326	0.307726	0.0346401	0.0461905	0.0161947	0.0791585	0.36996	0.126849	0.122159	0.15585
f__Oscillospiraceae	0.0668731	0.0575651	0.0773933	0.046606	0.0546985	0.0513563	0.0499452	0.128437	0.0930068	0.0892519	0.0525309	0.0672089	0.0626038	0.0493227	0.035374
f__Ruminococcaceae	0.030869	0.0347925	0.0191048	0.0429027	0.0143673	0.0410311	0.0276082	0.0801741	0.0714257	0.0370825	0.0207041	0.0258795	0.0438012	0.024799	0.0307222
f__Spirochaetaceae	0.163028	0.016362	0.000897923	0.0357917	0.00126569	0.137826	0.00104379	0.0777579	0.000565268	0.0580309	0.00313811	0.00175125	0.000742724	0.000826022	0.00256886
f__Clostridia_UCG-014	0.00897652	0.0436444	0.0409797	0.0210771	0.0446926	0.0325047	0.0268775	0.00560323	0.0500666	0.0350079	0.0226167	0.0679872	0.0521275	0.0551415	0.0154132
f__Peptostreptococcaceae	0.0270668	0.0389855	0.016774	0.0212938	0.0253823	0.0107569	0.0515805	0.0137685	0.0206929	0.0248358	0.0499499	0.0172595	0.0247835	0.0382356	0.105775
f__Prevotellaceae	0.025636	0.013138	0.0476664	0.0134342	0.0229706	0.00581019	0.0207888	0.0089985	0.022752	0.0411312	0.0123111	0.00712173	0.0174931	0.0141525	0.0110739
f__Desulfovibrionaceae	0.0496257	0.0229776	0.00991537	0.030355	0.0120583	0.0266765	0.00676722	0.0407224	0.0130415	0.0298312	0.0237308	0.0117333	0.00351817	0.00554352	0.00617916
f__Other	0.0257144	0.0147034	0.0155513	0.0251546	0.0169842	0.0148223	0.0119166	0.0253499	0.00599588	0.0164968	0.0128681	0.0264049	0.0252135	0.011032	0.019145
f__Corynebacteriaceae	0.00731057	0.0160452	0.0177483	0.0788126	0	0.000809469	0.00191361	0.00131228	0.0083579	0.000986988	0.0364318	0.0133678	0.0141899	0.0712948	0.00781074
f__Erysipelotrichaceae	0.0116028	0.0329103	0.0110043	0.0122129	0.0328567	0.00516261	0.0181445	0.00297867	0.00789357	0.00886275	0.0173989	0.00638232	0.0151281	0.0226697	0.0673286
f__[Eubacterium]_coprostanoligenes_group	0.00225393	0.00650379	0.0201555	0.00527912	0.00767968	0.00586415	0.0117078	0.00683219	0.0325635	0.0184708	0.0211498	0.0169676	0.0031859	0.0213297	0.00635273
f__Akkermansiaceae	0.00817295	0.0256797	0.0128575	0.0144191	0.00121438	0.00113326	0.015796	0.000458257	0.000444139	0.000120856	0.00334237	0	0.015304	0.0362532	0.00466909
f__Christensenellaceae	0.00223433	0.00409981	0.00936133	0.00183193	0.00386549	0.0032019	0.00789799	0.00220797	0.0117697	0.0106152	0.00258105	0.00486457	0.0111995	0.00983883	0.00376651
f__Butyricicoccaceae	0.00235193	0.00816235	0.0076228	0.00167435	0.00212089	0.00266225	0.00828071	0.00535327	0.00979125	0.00265882	0.00386229	0.00398895	0.00474953	0.00554352	0.00577995
f__Bacteroidaceae	0.00409627	0.00901959	0.0064383	0.00139857	0.00523381	0.00277018	0.00544509	0.00189552	0.00448177	0.00201426	0.00172689	0.00142045	0.00566816	0.00594735	0.00406158
f__Clostridiaceae	0.00384148	0.00892641	0.00236899	0.00338809	0.0060377	0.00239243	0.0088026	0.000916514	0.00155449	0.00336382	0.00915438	0.00443649	0.00713406	0.0118029	0.011126
f__Bifidobacteriaceae	0.000450786	0.00475205	0	0.00104401	0.0247323	0.000359764	0.0158656	0.000395767	0.00143336	0.000161141	0.000687043	0.00204312	0.00521862	0.0136752	0.0196136
f__Selenomonadaceae	0.00860413	0.0014163	0.00156659	0.00523973	0.000974926	0.00327385	0.00078284	0.00629062	0.0027254	0.00531765	0.0059977	0.00167341	0.000117272	0.000642461	0.000781074
f__UCG-010	0.00129356	0.00667151	0.00198689	0.00153646	0.00135121	0.00336379	0.00494059	0.00281203	0.00609682	0.00211497	0.00352806	0.00151775	0.0042218	0.00337751	0.00477323
f__RF39	0.00113676	0.00255306	0.0052347	0.00577158	0.00564431	0.00300403	0.00219195	0.000812365	0.00195825	0.00630464	0.00258105	0.00402786	0.00289272	0.00302875	0.00126708
f__Eggerthellaceae	0.00292031	0.00387619	0.00277019	0.00157586	0.00682448	0.00316592	0.00205278	0.00108315	0.00250333	0.00181283	0.00209827	0.00519536	0.00342044	0.00598407	0.00302015
f__Anaerovoracaceae	0.00186194	0.0023108	0.00269377	0.00289564	0.00251428	0.0021406	0.00424473	0.00358274	0.00389631	0.00322282	0.00289672	0.00373599	0.00431953	0.00284519	0.00281187
f__Helicobacteraceae	0.00225393	0.00331712	0.000305676	0.00179254	0.000427599	0.000341776	0.000469704	0.00254124	0.000302822	0.0223986	0.000129981	0.000175125	0.000390907	0.000348765	0.000520716
f__Staphylococcaceae	0.000587982	0.00143493	0.00170032	0.00496395	0	0.000485681	0.00193101	0.000562406	0.00646021	0.000765419	0.00263676	0.00145937	0.00127045	0.00405668	0.00454758
f__Monoglobaceae	0.00131316	0.00242262	0.00189137	0.00088642	0.00189854	0.00348971	0.00666284	0.000145809	0.00516817	0.00199412	0.00235823	0.00523428	0.0040068	0.00365285	0.00138858
f__Tannerellaceae	0.00123476	0.00204991	0.00225436	0.000925816	0.00297609	0.00100734	0.00201799	0.00241626	0.00248314	0.00209483	0.000984142	0.00068104	0.00218908	0.0013767	0.000711645
f__Streptococcaceae	0.000352789	0.00037271	0.000725981	0.000925816	0.000342079	0.000827457	0.00111337	8.33194e-05	0.0158073	0.00211497	0.000761318	0.00542886	0.00128999	0.00176218	0.0034888
f__Saccharimonadaceae	0.000470385	0.00175174	0.00319049	0.00104401	0.00466938	0.0018348	0.00158308	0.000416597	0.0015343	0.00213512	0.00172689	0.00254903	0.00273635	0.00172547	0.00151008
f__Clostridia_vadinBB60_group	0.000607581	0.000260897	0.000515828	0.00157586	0.000342079	0.000953375	0.000608876	0.00372855	0.0023822	0.000725134	0.000761318	0.000622665	0.00222817	3.67121e-05	0.000399215
f__Peptococcaceae	0.00064678	0.000726785	0.000477619	0.000453059	0.000427599	0.000341776	0.00140911	0.00249958	0.00141317	0.00104742	0.00107699	0.00056429	0.000977269	0.00132163	0.000919931
f__Aerococcaceae	0.000450786	0.00121131	0.000554038	0.00425482	0	0.000179882	0.00158308	0.000937344	0.00151411	0.000402852	0.000817024	0.00068104	0.000820906	0.00383641	0.000798431
f__Enterococcaceae	9.79969e-05	0.0025717	0	0.000295473	0.000222351	0	0.000487101	0	0.000746962	0	0.000817024	0	0.00105545	0.00352436	0.0132088
f__uncultured	0.000431187	0.00143493	0.00175764	0.000256077	0.000838094	0.000665563	0.00163527	0.000374938	0.000908467	0.00132941	0.00087273	0.00159558	0.00162227	0.00262491	0.000937288
f__Rikenellaceae	0.00150915	0.000670878	0.000496724	0.000984911	0.00106045	0.00089941	0.000730651	0.00120813	0.000847902	0.000825847	0.00120697	0.00011675	0.000449544	0.000587393	0.000364501
f__Enterobacteriaceae	0.000195994	0.00137903	0.00156659	0.000374266	0.000786782	0.000755504	0.000121775	0	0.000242258	0.000362567	0.000222825	0.000389166	0.00154408	0.00122985	0.00149272
f__Marinifilaceae	0.000391988	0.00130449	0.000267467	0.000531852	0.000359183	0.000107929	0.000260947	0.000666556	0.000787338	0.000644564	0.000408512	0.000291874	0.000390907	0.000477257	0.000381858
f__Deferribacteraceae	0.00199914	0.000279533	0	0.000827325	6.84158e-05	0.000179882	0	0.000312448	0	0.00281997	0	0	0	0	0
f__Sutterellaceae	5.87982e-05	0.000521794	0.00152838	0.000866722	0.00116307	0	0.00024355	0.000416597	0.00327048	0.000281997	0	7.78331e-05	0.000156363	0.000128492	0.000676931
f__Beijerinckiaceae	0.000391988	0.000242262	0.000439409	0.000827325	0.000581535	0.00019787	0.000365325	0.000458257	0.000444139	0.000422995	0.000371374	0.000272416	0.000429998	0.000293697	0.000364501
f__Micrococcaceae	0	0.000186355	0.000286571	0.000453059	0.000205247	0.000143906	0.000382722	0	0.00276578	0.000261854	0.000222825	0.000428082	0.000390907	0.000495613	0.000833145
f__Acholeplasmataceae	0	0.00016772	0	0.000157586	5.13119e-05	0.00019787	0.000260947	0.00122896	0.00179675	0.000483423	0	0.000233499	0	0	0.000156215
f__Erysipelatoclostridiaceae	0.000705578	0.00037271	0.000496724	0.000393964	0.000752574	0.00070154	8.69822e-05	6.24896e-05	6.05645e-05	6.04278e-05	0.00014855	9.72914e-05	5.86361e-05	0.000201916	8.6786e-05
f__Atopobiaceae	0	0.000391346	0	0	0.00189854	0	0.00029574	0	0.000262446	0	0	0.000155666	0.000429998	0.000513969	0.000225644
f__Caldicoprobacteraceae	0.000215593	0.000149084	0	0	0	0.000179882	0.000347929	0.000749875	0.000585456	0.000181283	0.00014855	0	0	3.67121e-05	0
f__Defluviitaleaceae	0	0.000111813	0	0	0.000205247	0.000179882	0.000260947	0	0.00076715	0.000181283	0	0.000155666	0.000117272	0.00018356	0
f__Barnesiellaceae	0.000293991	0.000503159	0.000133733	0.000157586	0.000222351	0.000341776	0.000139172	0	0.000121129	0	0.00014855	0	0.000449544	0.000201916	8.6786e-05
f__Gastranaerophilales	0	3.7271e-05	0	3.93964e-05	0	0	0	0.000124979	0.000141317	0	0	0	0.000175908	0	0
f__Xanthomonadaceae	0	0	0	0	0	0	0	0	0	0.00195383	0	0	0	0	0
f__Comamonadaceae	0	0	0	0	0	0	0	0.000312448	0	0.000221569	0	0.00011675	0.000234544	0	0.000190929
f__Flavobacteriaceae	0	7.4542e-05	0	0	0	0	0.000191361	8.33194e-05	6.05645e-05	0	7.42749e-05	0	0	0.000128492	0
f__Rhodobacteraceae	0	0	0	0	0	0	0	0	0	0.000886275	0	0	0	0	0
f__Veillonellaceae	0	0	0	0	8.55198e-05	0	0.000104379	0	0	0	0.000241393	9.72914e-05	0	0	0.00043393
f__Pasteurellaceae	0	0	5.73143e-05	0	0	0	0	0	0	0	9.28436e-05	0	0	0	0.000364501
f__Moraxellaceae	0	0	0	0.000374266	0	0.000161894	0	0	0	0	0	0.000136208	0	0.000110136	0
f__Nitrospiraceae	0	0	0	0	0	0.000233847	8.69822e-05	0	0	0	0	0	0	0	0
f__DTU014	0	5.59065e-05	0	0	0.000188144	0	0	6.24896e-05	0	0	7.42749e-05	0	0.000136818	9.17802e-05	6.94288e-05
f__Dermabacteraceae	0	0	0	0.000137888	0	0	0	0	0	0	0.000111412	0	0	0.000275341	0
f__Elusimicrobiaceae	0	0	0	0	3.42079e-05	0	6.95858e-05	0.000124979	0.000100941	0.000181283	0	0	5.86361e-05	0	0
f__Bacillaceae	0.000176394	0	0	9.84911e-05	0	1.79882e-05	0.000156568	0	0	0	0	0	1.95454e-05	0	1.73572e-05
f__Dietziaceae	0	0	0	0	0	0	0	0	0	0	0	0	7.81815e-05	0.000330409	0
f__Vagococcaceae	0	0	0	1.96982e-05	0	0	0	0	0	0	0	0	0	0.000348765	0
f__Izemoplasmatales	0	0	0	0	0	0	0	8.33194e-05	0.000100941	8.05704e-05	0	0	0	0	0
f__Hungateiclostridiaceae	0	0	0	0	0	0	0.000139172	0	0	0	0	0	0.000195454	0	0
f__Gemellaceae	0	0	0	0	0	0	3.47929e-05	0	0.000141317	0	0	0	0	0	0.000156215
f__Rhodanobacteraceae	0	0	0	0	0	5.39646e-05	0	0	0	0	0	0	0	0.000128492	0
f__Caulobacteraceae	0	0	0	0	0	0	0	0	0	0.000100713	0.000111412	0	0	0	0
f__Morganellaceae	0	0	0	0	0	0	8.69822e-05	0	0	0	0	0	9.77269e-05	0	0
f__Steroidobacteraceae	0	0	0	0	0	0	0	0	0	0	0	9.72914e-05	0	0	0
f__Pseudomonadaceae	0	0	0	0	0	0	0	0	0	0	0.000185687	0	0	0	0
f__Brevibacteriaceae	0	0	0	0	0	0	0	0	0	0	0	0	0	0.00018356	0
f__Planococcaceae	0	0	0	0	0.000153936	0	0	0	0	0	0	0	0	0	0
f__Coriobacteriaceae	0	0	0	0	0.000136832	0	0	0	0	0	0	0	0	0	0
f__Microscillaceae	0	0	0	0	0	0	0	0	0	0.000120856	0	0	0	0	0
f__Puniceicoccaceae	0	0	0	0	0	0	5.21893e-05	0	0	0	0	0	0	0	0
f__Anaerofustaceae	0	3.7271e-05	0	0	0	0	0	0	0	0	0	0	0	7.34241e-05	0
f__Nitrosomonadaceae	0	0	0	0	0	0.000107929	0	0	0	0	0	0	0	0	0
f__Phycisphaeraceae	0	0	0	0	0	0	0	0	0	0.000100713	0	0	0	0	0
f__SC-I-84	0	0	0	0	0	0	0	0	0	0	0	0	0	5.50681e-05	0
f__Sphingomonadaceae	0	0	0	0	0	0	0	0	0	0	0	0	0	0	0
f__Rhizobiaceae	0	0	0	0	0	0	0	6.24896e-05	0	0	0	0	0	0	0
f__Victivallaceae	0	0	0	0	0	0	0	0	0	0	0	0	0	0	0
f__Fusobacteriaceae	0	0	0	0	0	0	0	0	0	0	0	0	0	0	0
f__Elev-16S-1166	0	0	0	0	0	0	0	0	0	0	0	0	0	5.50681e-05	0
f__Oscillospirales	0	0	0	0	0	5.39646e-05	0	0	0	0	0	0	0	0	0
f__Rokubacteriales	0	0	0	0	0	0	0	0	0	0	0	0	0	0	5.20716e-05
f__Hyphomicrobiaceae	0	0	0	0	0	0	0	0	0	0	0	0	0	0	0
f__vadinBE97	0	0	0	0	0	0	0	4.16597e-05	0	0	0	0	0	0	0
f__bacteriap25	0	0	0	0	0	0	0	0	0	0	0	0	3.90907e-05	0	0
f__Micropepsaceae	0	0	0	0	0	0	0	0	0	0	0	0	0	0	0
f__Coriobacteriales_Incertae_Sedis	0	0	0	0	0	3.59764e-05	0	0	0	0	0	0	0	0	0
g__Muribaculaceae	0.263984	0.358044	0.417993	0.300418	0.355489	0.329274	0.284014	0.161577	0.402834	0.293176	0.442753	0.246128	0.452788	0.39214	0.3339
g__Lactobacillus	0.138591	0.101098	0.128308	0.136903	0.298669	0.113326	0.107726	0.0346401	0.0461905	0.0161947	0.0791585	0.369493	0.126732	0.122159	0.155711
g__Other	0.0921955	0.0716535	0.0628164	0.112201	0.0440256	0.0956612	0.0576344	0.196967	0.0633302	0.161121	0.0900026	0.0538994	0.0889119	0.0520394	0.0736639
g__Lachnospiraceae_NK4A136_group	0.13847	0.0641248	0.0603137	0.0711106	0.00670475	0.086919	0.0239549	0.14533	0.0427181	0.0793417	0.0589371	0.0381188	0.0175713	0.0119865	0.0445906
g__uncultured	0.0398848	0.0246734	0.0233078	0.023697	0.0353026	0.0262448	0.0276256	0.11144	0.064057	0.06214	0.0275374	0.0254514	0.0283603	0.0207056	0.0257234
g__Clostridia_UCG-014	0.00897652	0.0436444	0.0409797	0.0210771	0.0446926	0.0325047	0.0268775	0.00560323	0.0500666	0.0350079	0.0226167	0.0679872	0.0521275	0.0551415	0.0154132
g__Treponema	0.157971	0.016362	0.000840609	0.0353386	0.00126569	0.134354	0.00104379	0.0746542	0.000565268	0.056077	0.00313811	0.00175125	0.000742724	0.000826022	0.00256886
g__Romboutsia	0.0220885	0.0328171	0.0138892	0.0164086	0.022372	0.00831055	0.0478054	0.00981086	0.0175435	0.0202836	0.0427638	0.0141656	0.0198581	0.0352069	0.0931387
g__Corynebacterium	0.00731057	0.0160265	0.0177483	0.0787732	0	0.000809469	0.00191361	0.00131228	0.0083579	0.000986988	0.0363576	0.0133678	0.0141899	0.0712214	0.00781074
g__Colidextribacter	0.0156795	0.0132871	0.0123226	0.00975062	0.0119557	0.013707	0.00774142	0.0299117	0.0200266	0.0172219	0.0114198	0.00737469	0.00662588	0.00405668	0.00649159
g__Ruminococcus	0.00205794	0.00607518	0.0040311	0.00399874	0.0025827	0.00647575	0.0149783	0.0402225	0.0448581	0.014684	0.00293386	0.00574019	0.0284972	0.0152355	0.0142503
g__Turicibacter	0.0101329	0.0281396	0.0076419	0.0112871	0.0203024	0.00266225	0.0154306	0.00208299	0.0027254	0.00527736	0.0160248	0.00556507	0.0134472	0.0186681	0.0482183
g__NK4A214_group	0.00987809	0.0146475	0.0203848	0.00862782	0.0133753	0.0126277	0.0175182	0.0034161	0.0120321	0.0228619	0.0120697	0.0192248	0.0169458	0.0146481	0.00737681
g__Desulfovibrio	0.037866	0.0213749	0.0072407	0.0263168	0.00557589	0.0249676	0.00487101	0.0111856	0.00464328	0.0170004	0.0190886	0.00930106	0.00207181	0.00446052	0.00392273
g__[Eubacterium]_coprostanoligenes_group	0.00225393	0.00650379	0.0201555	0.00527912	0.00767968	0.00586415	0.0117078	0.00683219	0.0325635	0.0184708	0.0211498	0.0169676	0.0031859	0.0213297	0.00635273
g__Roseburia	0.0131904	0.0237603	0.00748906	0.0100264	0.00386549	0.00669161	0.000434911	0.00635311	0.00258408	0.00422995	0.00577487	0.000778331	0.000312726	0.00100958	0.00900838
g__Ruminococcaceae	0.00609541	0.0174801	0.00397379	0.022456	0.000478911	0.0192114	0.00429692	0.0127895	0.00442121	0.0103533	0.00768745	0.00920377	0.00170045	0.00297368	0.00394008
g__Akkermansia	0.00817295	0.0256797	0.0128575	0.0144191	0.00121438	0.00113326	0.015796	0.000458257	0.000444139	0.000120856	0.00334237	0	0.015304	0.0362532	0.00466909
g__Prevotella	0.00254792	0.00437934	0.0235562	0.00157586	0.00723497	0.00215858	0.00756745	0.00462423	0.00763112	0.00848004	0.00193115	0.000856164	0.00596134	0.00431367	0.00399215
g__[Eubacterium]_xylanophilum_group	0.0201678	0.0028326	0.00292303	0.00785959	0.00121438	0.00973162	0.00436651	0.0132686	0.00389631	0.0108972	0.00488357	0.00679094	0.00156363	0.00201916	0.00758509
g__Blautia	0.0032927	0.0011554	0.000515828	0	0.00208668	0.000773493	0.000452308	0.00312448	0.0120725	0.00644564	0.00220968	0.000233499	0.000273635	0.000146848	0.00310694
g__Prevotellaceae_Ga6A1_group	0.0172671	0.00408118	0.0107942	0.00451089	0.000701262	0.00133113	0.0109424	0.00302033	0.00874147	0.00837933	0.00380659	0.00124533	0.00207181	0.00291861	0.00378387
g__Alloprevotella	0.00409627	0.000931775	0.00597979	0.00368357	0.0138884	0.0019787	0.00109598	0.000645726	0.00355312	0.0228216	0.00456791	0.0011675	0.00467134	0.000844378	0.00123236
g__Christensenellaceae_R-7_group	0.00217553	0.00352211	0.0088646	0.00183193	0.00386549	0.00269823	0.00753266	0.00210382	0.0112246	0.0102123	0.00222825	0.0044754	0.010574	0.00952678	0.00367973
g__Ruminococcaceae_UCG-009	0.00235193	0.00216235	0.0046228	0.00147737	0.00198406	0.00466225	0.00808935	0.00358274	0.00819639	0.00565882	0.00386229	0.00389166	0.00474953	0.00554352	0.00577994
g__Bacteroides	0.00409627	0.00901959	0.0064383	0.00139857	0.00523381	0.00277018	0.00544509	0.00189552	0.00448177	0.00201426	0.00172689	0.00142045	0.00566816	0.00594735	0.00406158
g__Clostridium_sensu_stricto_1	0.000768296	0.00178528	0.000435588	0.00066974	0.00120754	0.00439243	0.0062086	0.00181651	0.00155449	0.00336382	0.00915438	0.00443649	0.00713406	0.0118029	0.011126
g__Bifidobacterium	0.000450786	0.00475205	0	0.00104401	0.0247323	0.000359764	0.0158656	0.000395767	0.00143336	0.000161141	0.000687043	0.00204312	0.00521862	0.0136752	0.0196136
g__UCG-003	0.00507624	0.00264624	0.00192958	0.00200922	0.00064995	0.00149302	0.0014613	0.011998	0.00526911	0.0025984	0.00428937	0.00128425	0.00123136	0.00165204	0.00277715
g__Quinella	0.00860413	0.00136039	0.00156659	0.00523973	0.000974926	0.0032019	0.00078284	0.00629062	0.0027254	0.00531765	0.0059977	0.00167341	0.000117272	0.000642461	0.000676931
g__Ruminococcaceae_UCG-010	0.00129356	0.00367151	0.00198689	0.00153646	0.00135121	0.00436379	0.00594059	0.00381203	0.00709682	0.00311497	0.00352806	0.00151775	0.0042218	0.00337751	0.00477323
g__Oscillibacter	0.00468425	0.00203127	0.00256004	0.0011425	0.000427599	0.00199669	0.00156568	0.0120397	0.00478459	0.00437095	0.000742749	0.00110912	0	0.00124821	0.00142329
g__RF39	0.00113676	0.00255306	0.0052347	0.00577158	0.00564431	0.00300403	0.00219195	0.000812365	0.00195825	0.00630464	0.00258105	0.00402786	0.00289272	0.00302875	0.00126708
g__UCG-005	0.000842774	0.00221763	0.00939954	0.00204862	0.000803886	0.000863434	0.00180923	0.00352025	0.00442121	0.00197398	0.000594199	0.0137959	0.00326408	0.00233122	0.000902574
g__Helicobacter	0.00225393	0.00331712	0.000305676	0.00179254	0.000427599	0.000341776	0.000469704	0.00254124	0.000302822	0.0223583	0.000129981	0.000175125	0.000390907	0.000348765	0.000520716
g__Intestinimonas	0.00344949	0.00210581	0.00328602	0.00137888	0.00145384	0.0016729	0.000678461	0.00447842	0.00232164	0.0038271	0.00430794	0.00145937	0.000879542	0.00097287	0.00281187
g__Monoglobus	0.00131316	0.00242262	0.00189137	0.00088642	0.00189854	0.00348971	0.00666284	0.000145809	0.00516817	0.00199412	0.00235823	0.00523428	0.0040068	0.00365285	0.00138858
g__Prevotellaceae_NK3B31_group	0.000705578	0.00285123	0.00450872	0.00177284	0.000581535	0.000341776	0.000643669	0.000333278	0.00195825	0.00038271	0.00135552	0.00346357	0.00054727	0.0030471	0.00135386
g__Parabacteroides	0.00123476	0.00204991	0.00225436	0.000925816	0.00295898	0.00100734	0.00201799	0.00241626	0.00248314	0.00209483	0.000965574	0.00068104	0.00218908	0.0013767	0.000711645
g__Staphylococcus	0.000391988	0.000875869	0.0008024	0.00173344	0	0.000485681	0.00193101	0.000562406	0.00646021	0.000765419	0.00113269	0.000739415	0.00105545	0.00218437	0.00440873
g__Butyrivibrio	0.00148955	0.000111813	0	0.000413663	0	0.00143906	0.00323574	0.00514498	0.00427989	0	0.0051621	0	0.00300999	0	0.000850502
g__Streptococcus	0.000352789	0.00037271	0.000592247	0.000787929	0.000342079	0.000683552	0.00102639	8.33194e-05	0.0148585	0.00199412	0.000501356	0.00533157	0.00115318	0.00148684	0.00295072
g__GCA-900066575	0.00123476	0.0017331	0.000592247	0.00147737	0.00104334	0.00170888	0.00250509	0.00818614	0.00339161	0.0032631	0.000928436	0.00110912	0.000664543	0.000330409	0.000676931
g__Candidatus_Saccharimonas	0.000470385	0.00175174	0.00319049	0.00104401	0.00466938	0.0018348	0.00158308	0.000416597	0.0015343	0.00213512	0.00172689	0.00254903	0.00273635	0.00172547	0.00151008
g__Tuzzerella	0.00292031	0.00421162	0.00215884	0.000984911	0.000667054	0.00169089	0.00226154	0.00254124	0.00145355	0.0013697	0.00198685	0.00112858	0.00121181	0.00106465	0.000833145
g__Adlercreutzia	0.00194034	0.00188219	0.00173853	0.0010834	0.00290767	0.00203267	0.00107858	0.000791535	0.00111035	0.000604278	0.00100271	0.0029382	0.00226726	0.00394655	0.00166629
g__Clostridia_vadinBB60_group	0.000607581	0.000260897	0.000515828	0.00157586	0.000342079	0.000953375	0.000608876	0.00372855	0.0023822	0.000725134	0.000761318	0.000622665	0.00222817	3.67121e-05	0.000399215
g__Lachnoclostridium	0.00170515	0.000316804	0.000248362	0.0010637	0.000444703	0.00107929	0.000313136	0.00179137	0.00109016	0.00286025	0.00219111	0.00161504	0.000644997	0.000275341	0.00253415
g__Negativibacillus	0.000842774	0.000652243	0.0024072	0.000827325	0.000632846	0	0.00161787	0.00127062	0.00662171	0.000584136	0.000371374	0.000350249	0.00148545	0.000513969	0.00151008
g__Incertae_Sedis	0.00031359	0.00197536	0.000840609	0.00228499	0.000923614	0.00109728	0.00130473	0.00231211	0.00115072	0.00138984	0.000687043	0.00206258	0.00310771	0.000715885	0.00190929
g__Pygmaiobacter	0.00576222	0.00160265	0.00114629	0.00348659	0.00099203	0.00050367	0.000678461	0.00220797	0.000585456	0.000503565	0.00116983	0.00114804	5.86361e-05	0.000220272	0.000572787
g__[Eubacterium]_siraeum_group	0.000881972	0.00132312	0.000343886	0.000689438	0.00299319	0.00498273	0.000156568	0.00179137	0.0022207	0.000886275	0	0.000817248	0.000175908	0.000256984	0.00180515
g__Enterococcus	9.79969e-05	0.0025717	0	0.000295473	0.000222351	0	0.000487101	0	0.000746962	0	0.000817024	0	0.00105545	0.00352436	0.013122
g__Prevotellaceae_UCG-001	0.000548783	0.000614972	0.00185316	0.00161525	0.000239455	0	0.000365325	0.000312448	0.000646021	0.000443137	0.000557062	0.00011675	0.0029709	0.00218437	0.000711645
g__Aerococcus	0.000391988	0.00121131	0.000554038	0.00378206	0	0.000179882	0.00158308	0.000937344	0.00151411	0.000402852	0.00072418	0.000622665	0.000820906	0.00220272	0.000798431
g__Family_XIII_AD3011_group	0.00064678	0.000838598	0.000649561	0.000768231	0.00111176	0.000593611	0.00179183	0.00114564	0.00205919	0.00112799	0.0011884	0.00105075	0.00117272	0.00113807	0.00098936
g__Harryflintia	0.000568382	0.000484523	0	0.000374266	0	0	0.000260947	0.00576987	0.00213994	0.000483423	0.000501356	0	0	0	0
g__Enterorhabdus	0.000431187	0.000857233	0.000573143	0.000393964	0.00283926	0.000827457	0.000556686	0.000249958	0.000746962	0.000684849	0.000687043	0.00134262	0.000996814	0.00145013	0.00112822
g__Peptococcus	0.000489985	0.000204991	0.000152838	0.00021668	0	0	0.000521893	0.00249958	0.00098922	0.000523708	0.000482787	0.00011675	0.000195454	0.000165204	0.000659573
g__Marvinbryantia	0	0.000764056	0.00187227	0	0.000718366	0	0.000887219	0	0.000746962	0	1.85687e-05	0.00165395	0.00312726	0.00273505	1.73572e-05
g__UBA1819	0.00246952	0.000354075	0.00110808	0.00131978	0.000444703	0.00127716	0.000173964	0.00114564	0.000625833	0.00100713	0.00120697	0.000642123	0.000214999	0.000275341	0.000468644
g__Escherichia-Shigella	0.000195994	0.00137903	0.00156659	0.000374266	0.000786782	0.000755504	0.000121775	0	0.000242258	0.000362567	0.000204256	0.000330791	0.00154408	0.00122985	0.00149272
g__[Eubacterium]_nodatum_group	0	0.000111813	0.000706876	0.000256077	0.000838094	0.000251835	0.000922012	0.000208299	0.0011911	0.000725134	0.000204256	0.00044754	0.00209136	0.000734241	0.000937288
g__Jeotgalicoccus	0.000195994	0.000559065	0.000897923	0.00323051	0.000120964	0	0	0	0	0	0.0014855	0.000700498	0.000214999	0.00187232	0.000138858
g__Alistipes	0.000921171	0.000484523	0.000267467	0.000531852	0.000530223	0.000629587	0.000574083	0.00110398	0.000504704	0.000503565	0.00102128	3.89166e-05	0.000273635	0.000367121	0.000364501
g__Anaerovorax	0.000607581	0.000577701	0.00076419	0.0011228	0	0.000251835	0.000748047	0.000458257	0	0.000483423	0.000427081	0.00120641	0.000742724	0.000495613	0.000260358
g__Allobaculum	5.87982e-05	0.000279533	0	0.000118189	0.00136832	0.000269823	0.000208757	0.000333278	0.00115072	6.04278e-05	0.000241393	0	0	0.000770953	0.00551959
g__Mucispirillum	0.00199914	0.000279533	0	0.000827325	6.84158e-05	0.000179882	0	0.000312448	0	0.00281997	0	0	0	0	0
g__Parasutterella	5.87982e-05	0.000521794	0.00152838	0.000866722	0.00116307	0	0.00024355	0.000416597	0.00327048	0.000281997	0	7.78331e-05	0.000156363	0.000128492	0.000676931
g__Bilophila	0.00133276	9.31775e-05	0	0.000433361	0.000342079	0.00019787	0.000156568	0.000812365	0.000141317	0.00054385	0.00103985	0.000136208	0.000117272	0.000110136	8.6786e-05
g__Butyricicoccus	0	0	0	0.000196982	0.000136832	0	0.000191361	0.00177054	0.00159486	0	0	9.72914e-05	0	0	0
g__Methylobacterium-Methylorubrum	0.000391988	0.000242262	0.000439409	0.000827325	0.000581535	0.00019787	0.000365325	0.000458257	0.000444139	0.000422995	0.000371374	0.000272416	0.000429998	0.000293697	0.000364501
g__A2	0.000235193	0.000521794	0	0.000256077	0	8.9941e-05	0	0.00104149	0.00098922	0	0.000445649	0.000214041	0	0.000312053	0
g__Butyricimonas	0.000254792	0.000559065	0.000191048	0.000295473	0.000290767	0.000107929	0.000139172	0.000541576	0.000464328	0.000483423	0.000167119	0.000155666	0.00025409	0.000330409	0.000260358
g__Rothia	0	0.000186355	0.000286571	0.000453059	0.000205247	0.000143906	0.000382722	0	0.00276578	0.000261854	0.000222825	0.000428082	0.000390907	0.000495613	0.000833145
g__Family_XIII_UCG-001	0.00031359	0.000409981	7.6419e-05	0.000433361	0	0.000287811	0.000156568	0.00122896	0.000242258	0.000443137	0.000315668	0.000214041	0	0.000330409	0.000347144
g__Anaeroplasma	0.00234154	0.0016772	0.00383911	0.00157586	0.00101312	0.00179673	0.000130474	0.000409654	0.000598915	0.000161141	0.00101301	0.00233499	0.00450174	0.00625402	0.000905621
g__Acetatifactor	0	0	0	0	0	0	0	0.000749875	0.000262446	0	0.000167119	0	3.90907e-05	0	0
g__Faecalibaculum	0	0.000316804	0.000171943	0.000118189	0.00165908	0	0.000104379	0	0	0	0	0	0	0	0.00357558
g__Dorea	0.000391988	0.000335439	0.000133733	0	0.000256559	0.000143906	8.69822e-05	0.000312448	0.000242258	0.000644564	0.000649905	0	0.000488634	0.000495613	0.000416573
g__[Eubacterium]_ruminantium_group	0	0	0	0	0.00017104	0.000233847	0.00140911	0.00208299	0.000646021	0.000261854	0	0	0	0.000367121	0
g__ASF356	1.95994e-05	0.000149084	9.55238e-05	0	0	0	0.000191361	0.000562406	0.000403763	0	0	0	0.000332271	0	0.00055543
g__[Eubacterium]_oxidoreducens_group	0.000156795	0	0.00143286	0.000256077	0	0	0	0.000374938	0	2.01426e-05	9.28436e-05	9.72914e-05	0	0	0.000208286
g__Dubosiella	0	0.000186355	0.000114629	3.93964e-05	0.00362604	0	0.000139172	0	0	0	0.000111412	0	0.000117272	0	0.000208286
g__Lachnospiraceae_UCG-001	0	0	0	0	0	0	0	0.000520747	0	0	0.000259962	0	0	0	0
g__[Eubacterium]_ventriosum_group	0.000176394	0.000223626	0.000496724	0	0	0.000251835	0.000226154	0	0	0	0.000427081	0	0.000351817	0.000495613	0.000138858
g__Lachnospiraceae_UCG-006	0.00031359	0	0	0.000157586	0.000290767	0.00113326	0	0.000458257	0.000444139	0.00054385	1.85687e-05	0	0.000273635	0	0
g__Odoribacter	0.000137196	0.00074542	7.6419e-05	0.000236379	6.84158e-05	0	0.000121775	0.000124979	0.00032301	0.000161141	0.000241393	0.000136208	0.000136818	0.000146848	0.0001215
g__Candidatus_Soleaferrea	0.000137196	0	0.000114629	0.000118189	0.000136832	8.9941e-05	0.000139172	0.000395767	0.000181693	0.000281997	0.000334237	0.000369707	0.000273635	0.000220272	8.6786e-05
g__Rikenella	0.000411587	0.000186355	0.000229257	0.000453059	0.000530223	0.000269823	0.000156568	0.000104149	0.000302822	0.000302139	0.000185687	7.78331e-05	0.000175908	0.000220272	0
g__Coriobacteriaceae_UCG-002	0	0.000391346	0	0	0.00179592	0	0.00029574	0	0.000262446	0	0	0.000155666	0.000429998	0.000513969	0.000225644
g__Oscillospira	0	7.4542e-05	0	0	0	0	0	0.00147892	0	4.02852e-05	1.85687e-05	0	0	0	0
g__Caldicoprobacter	0.000215593	0.000149084	0	6.02108e-05	3.50976e-05	0.000179882	0.000347929	0.000749875	0.000585456	0.000181283	0.00014855	5.50882e-05	0	3.67121e-05	3.42079e-05
g__[Eubacterium]_brachy_group	0.000254792	0.00037271	0.000496724	0.000275775	8.55198e-05	0.000449705	0.000139172	4.16597e-05	0	0	0.000371374	0.000291874	0.000234544	0.000146848	0.000277715
g__UCG-007	0.000195994	0.000316804	0	0.00021668	0.000153936	0.000305799	0.000139172	0	0	0.000201426	9.28436e-05	0.000233499	0.000273635	0.000275341	0.000156215
g__Lachnospiraceae_NK4B4_group	0	0	0	0	0	0.00111527	0.000400118	0.00122896	0.000524892	0	0	0	0	0	0
g__Defluviitaleaceae_UCG-011	0	0.000111813	0	0	0.000205247	0.000179882	0.000260947	0	0.00076715	0.000181283	0	0.000155666	0.000117272	0.00018356	0
g__Faecalibacterium	0	0	0.000515828	0	0	0	0	4.16597e-05	0	0	0.000334237	0.000350249	0.000429998	0	0.000364501
g__Lactococcus	0	0	0.000133733	0.000137888	0	0.000143906	8.69822e-05	0	0.000928655	0.000120856	0.000259962	3.89166e-05	9.77269e-05	0.000275341	0.000451287
g__Anaerofilum	0	0.000354075	0.000191048	0	0.000102624	0.00050367	0.000208757	0.000291618	0.000262446	0.000261854	0.000315668	0	0	0	0
g__Anaerotruncus	0.000254792	0	0	0	0	0	0	0.000374938	0.000444139	0	0.000204256	0	0	0	0
g__Papillibacter	0	0	0.000191048	0	0.000513119	0.000233847	0	0.000145809	0.000363387	0.000120856	0.000129981	0.00011675	0.000390907	0	0.000208286
g__Lachnospiraceae_FCS020_group	0	0	5.73143e-05	0	0	0	0	0.000895684	0	8.05704e-05	0	0	0	0	0
g__DNF00809	0	0.000298168	0.000191048	0	0.000290767	5.39646e-05	0.000208757	0	0	0.000302139	0	0.000252958	0	0.000312053	0.000190929
g__Barnesiella	0.000137196	0.000279533	7.6419e-05	5.90947e-05	8.55198e-05	0.000341776	0.000139172	0	0.000121129	0	7.42749e-05	0	0.000351817	0.000165204	0
g__Gastranaerophilales	0	3.7271e-05	0	3.93964e-05	0	0	0	0.000124979	0.000141317	0	0	0	0.000175908	0	0
g__Thermomonas	0	0	0	0	0	0	0	0	0	0.00167184	0	0	0	0	0
g__Christensenellaceae	0	0.00016772	7.6419e-05	0	0	0.000233847	6.95858e-05	0	0	0	0.000129981	0.000252958	0.000449544	0	8.6786e-05
g__Globicatella	0	0	0	0	0	0	0	0	0	0	0	0	0	0.00148684	0
g__Lachnospira	0	9.31775e-05	0	0.000196982	0.000273663	0	0	0	0	0	0	0	0	0	0.000416573
g__Paludicola	0	0.000111813	0	0	0.000136832	0	1.73964e-05	0	0	0	0	0.000408624	0.000390907	0	0.000138858
g__Erysipelatoclostridium	1.95994e-05	0.000111813	0	0	0.000222351	0.000125917	8.69822e-05	0	6.05645e-05	6.04278e-05	3.71374e-05	9.72914e-05	0	0.000110136	0
g__Rodentibacter	0	0	5.73143e-05	0	0	0	0	0	0	0	9.28436e-05	0	0	0	0.000364501
g__Parvibacter	0	0	3.82095e-05	0	0.000290767	0	0	0	0	0	0	0.000350249	0	0	0
g__Nitrospira	0	0	0	0	0	0.000233847	8.69822e-05	0	0	0	0	0	0	0	0
g__Fournierella	3.91988e-05	0	3.82095e-05	0	0	0	0	0	0	0	0	0	0	0	0.000295072
g__DTU014	0	5.59065e-05	0	0	0.000188144	0	0	6.24896e-05	0	0	7.42749e-05	0	0.000136818	9.17802e-05	6.94288e-05
g__Facklamia	5.87982e-05	0	0	0.000453059	0	0	0	0	0	0	9.28436e-05	0	0	0.000128492	0
g__Brachybacterium	0	0	0	0.000137888	0	0	0	0	0	0	0.000111412	0	0	0.000275341	0
g__Elusimicrobium	0	0	0	0	3.42079e-05	0	6.95858e-05	0.000124979	0.000100941	0.000181283	0	0	5.86361e-05	0	0
g__Erysipelotrichaceae_UCG-003	0	0	0.000152838	0.000196982	6.84158e-05	0	0	0	0	0	0	0	0	0	0
g__Subdoligranulum	0	0	0	0	0	0	0.000191361	0	0	0	0	0	0	0.000110136	0
g__Amaricoccus	0	0	0	0	0	0	0	0	0	0.000563993	0	0	0	0	0
g__Veillonella	0	0	0	0	0	0	0.000104379	0	0	0	7.42749e-05	9.72914e-05	0	0	0.000260358
g__Bacillus	0.000176394	0	0	9.84911e-05	0	1.79882e-05	0.000156568	0	0	0	0	0	1.95454e-05	0	1.73572e-05
g__[Ruminococcus]_gnavus_group	0	0	0.000171943	0	0	0	0	0	0	0	0	0.000311333	0	0	0
g__Acinetobacter	0	0	0	0	0	0.000161894	0	0	0	0	0	0.000136208	0	0.000110136	0
g__Dietzia	0	0	0	0	0	0	0	0	0	0	0	0	7.81815e-05	0.000330409	0
g__Psychrobacter	0	0	0	0.000374266	0	0	0	0	0	0	0	0	0	0	0
g__Vagococcus	0	0	0	1.96982e-05	0	0	0	0	0	0	0	0	0	0.000348765	0
g__Izemoplasmatales	0	0	0	0	0	0	0	8.33194e-05	0.000100941	8.05704e-05	0	0	0	0	0
g__Lachnospiraceae_NC2004_group	0	0	0.000286571	0	0	0	0	0	0	0	0	0	0	0	0
g__[Bacteroides]_pectinophilus_group	0	0	0	0	0.000342079	0	0	0	0	0	0	0	0	0	0
g__Dialister	0	0	0	0	0	0	0	0	0	0	0.000167119	0	0	0	0.000173572
g__Ruminiclostridium	0	0	0	0	0	0	0.000139172	0	0	0	0	0	0.000195454	0	0
g__Gemella	0	0	0	0	0	0	3.47929e-05	0	0.000141317	0	0	0	0	0	0.000156215
g__Tyzzerella	0	0	0	0	0	0	0	0	0	0	0	0	0	0	0.000208286
g__Fusicatenibacter	0	0	0	0	0	0	0	0	0	0	0	0	0	0.000238628	0
g__Agathobacter	0	0	0	0	0	0	0	0	0	0	0	0	0	0	0
g__Acidovorax	0	0	0	0	0	0	0	0	0	0	0	0	0.000234544	0	0
g__[Eubacterium]_hallii_group	0	0	0	0.000137888	8.55198e-05	0	0	0	0	0	0	0	0	0	0
g__Proteus	0	0	0	0	0	0	8.69822e-05	0	0	0	0	0	9.77269e-05	0	0
g__Leptothrix	0	0	0	0	0	0	0	0	0	0.000221569	0	0	0	0	0
g__Pseudoxanthomonas	0	0	0	0	0	0	0	0	0	0.000221569	0	0	0	0	0
g__[Ruminococcus]_torques_group	0	0	0	0.00021668	0	0	0	0	0	0	0	0	0	0	0
g__Rhodanobacter	0	0	0	0	0	0	0	0	0	0	0	0	0	0.000128492	0
g__Curvibacter	0	0	0	0	0	0	0	0.000208299	0	0	0	0	0	0	0
g__Candidatus_Arthromitus	0	0	0.000191048	0	0	0	0	0	0	0	0	0	0	0	0
g__Simplicispira	0	0	0	0	0	0	0	0	0	0	0	0	0	0	0.000190929
g__Holdemanella	0	0	0	0	0.000188144	0	0	0	0	0	0	0	0	0	0
g__UCG-004	0	0	0	0	0	0	0	0	0	0	0	0	0	0	0
g__Brevibacterium	0	0	0	0	0	0	0	0	0	0	0	0	0	0.00018356	0
g__Dielma	0	0	0	5.90947e-05	0.000119728	0	0	0	0	0	0	0	0	0	0
g__Megamonas	0	0	0	0	0	7.19528e-05	0	0	0	0	0	0	0	0	0.000104143
g__Gordonibacter	0	0.00016772	0	0	0	0	0	0	0	0	0	0	0	0	0
g__Sporosarcina	0	0	0	0	0.000153936	0	0	0	0	0	0	0	0	0	0
g__Asticcacaulis	0	0	0	0	0	0	0	0	0	0.000100713	0	0	0	0	0
g__Collinsella	0	0	0	0	0.000136832	0	0	0	0	0	0	0	0	0	0
g__Lachnospiraceae_UCG-008	0	0	7.6419e-05	0	0	0	0	0	0	0	0	5.83748e-05	0	0	0
g__[Acetivibrio]_ethanolgignens_group	0	0	0	0	0	0	0	0	0	0	5.57062e-05	0	0	0	0
g__Lachnospiraceae_UCG-004	0	0	0	0	0	0	0	0	0	0	0	0	0	0	0
g__Chryseolinea	0	0	0	0	0	0	0	0	0	0.000120856	0	0	0	0	0
g__Brevundimonas	0	0	0	0	0	0	0	0	0	0	0.000111412	0	0	0	0
g__Anaerofustis	0	3.7271e-05	0	0	0	0	0	0	0	0	0	0	0	7.34241e-05	0
g__Nitrosomonas	0	0	0	0	0	0.000107929	0	0	0	0	0	0	0	0	0
g__Enterobacter	0	0	0	0	0	0	0	0	0	0	0	0	0	0	0
g__Catenibacterium	0	0	0	0	0.000102624	0	0	0	0	0	0	0	0	0	0
g__SM1A02	0	0	0	0	0	0	0	0	0	0.000100713	0	0	0	0	0
g__SC-I-84	0	0	0	0	0	0	0	0	0	0	0	0	0	5.50681e-05	0
g__Sphingobium	0	0	0	0	0	0	0	0	0	0	0	0	0	0	0
g__Megasphaera	0	0	0	0	8.55198e-05	0	0	0	0	0	0	0	0	0	0
g__Paraprevotella	0	0	0	0	0	0	0	0	0	0	0	0	0	3.67121e-05	0
g__Lachnospiraceae_UCG-010	0	0	0	7.87929e-05	0	0	0	0	0	0	0	0	0	0	0
g__Dokdonella	0	0	0	0	0	5.39646e-05	0	0	0	0	0	0	0	0	0
g__UCG-002	0	0	0	0	0	0	0	0	0	0	0	0	0	0	0
g__Aminobacter	0	0	0	0	0	0	0	6.24896e-05	0	0	0	0	0	0	0
g__Victivallis	0	0	0	0	0	0	0	0	0	0	0	0	0	0	0
g__Rikenellaceae_RC9_gut_group	5.87982e-05	0	0	0	0	0	0	0	0	0	0	0	0	0	0
g__Fusobacterium	0	0	0	0	0	0	0	0	0	0	0	0	0	0	0
g__Elev-16S-1166	0	0	0	0	0	0	0	0	0	0	0	0	0	5.50681e-05	0
g__Enhydrobacter	0	0	0	0	0	0	0	0	0	0	0	0	0	0	0
g__Hydrogenoanaerobacterium	0	0	0	0	0	5.39646e-05	0	0	0	0	0	0	0	0	0
g__Rokubacteriales	0	0	0	0	0	0	0	0	0	0	0	0	0	0	5.20716e-05
g__Hyphomicrobium	0	0	0	0	0	0	0	0	0	0	0	0	0	0	0
g__vadinBE97	0	0	0	0	0	0	0	4.16597e-05	0	0	0	0	0	0	0
g__Erysipelatoclostridiaceae	3.91988e-05	0	0	0	0	0	0	0	0	0	0	0	0	0	0
g__CAG-352	0	0	0	0	0	0	0	0	0	0	0	0	3.90907e-05	0	0
g__bacteriap25	0	0	0	0	0	0	0	0	0	0	0	0	3.90907e-05	0	0
g__Candidatus_Stoquefichus	0	0	3.82095e-05	0	0	0	0	0	0	0	0	0	0	0	0
g__Luteimonas	0	0	0	0	0	0	0	0	0	2.01426e-05	0	0	0	0	0
s__Other	0.284799	0.236037	0.244866	0.28462	0.253874	0.245629	0.225127	0.364314	0.226087	0.342485	0.284324	0.242723	0.262045	0.23426	0.268012
s__uncultured_bacterium_g__Muribaculaceae	0.224354	0.315667	0.365627	0.2454	0.280283	0.280562	0.231564	0.130312	0.344753	0.253233	0.374735	0.213049	0.395852	0.334502	0.278895
s__Lactobacillus_johnsonii_g__Lactobacillus	0.00868253	0.0389109	0.0546778	0.0305519	0.194558	0.0468952	0.113338	0.013227	0.022207	0.00900375	0.0460319	0.164189	0.0360808	0.0865303	0.0714769
s__uncultured_bacterium_g__Treponema	0.155894	0.016362	0.000840609	0.034984	0.00126569	0.133418	0.00104379	0.0731128	0.000524892	0.0545865	0.00298956	0.00175125	0.000742724	0.000826022	0.00256886
s__uncultured_bacterium_g__uncultured	0.0201286	0.0108459	0.0096479	0.0103416	0.0127767	0.0111167	0.0116034	0.0682178	0.0271733	0.0284615	0.0160062	0.00920377	0.00766179	0.0102243	0.00689081
s__Lactobacillus_murinus_g__Lactobacillus	0.00274391	0.0124485	0.0349044	0.0077217	0.00395101	0.00665563	0.0124559	0.000854024	0.0102354	0.00288039	0.00596056	0.0433725	0.0330317	0.00449723	0.0167497
s__uncultured_bacterium_g__Lachnospiraceae_NK4A136_group	0.0299479	0.0119267	0.00983895	0.036619	0.00670475	0.0285473	0.0106466	0.063906	0.0177454	0.0271321	0.015542	0.0103713	0.00928405	0.00513969	0.0190929
s__Lactobacillus_reuteri_g__Lactobacillus	0.0173651	0.0115354	0.00668666	0.0481031	0.0259467	0.0257951	0.0840944	0.00316614	0.00113054	0.00116827	0.0054592	0.0339158	0.0156754	0.00633283	0.0237967
s__Romboutsia_ilealis_g__Romboutsia	0.012426	0.0180578	0.00716428	0.00827325	0.0132727	0.0041193	0.0266862	0.00531161	0.0100941	0.0114611	0.023768	0.00823085	0.0106913	0.0185579	0.0525402
s__uncultured_bacterium_g__Colidextribacter	0.0141116	0.0126349	0.0119787	0.00894299	0.0107755	0.0130954	0.00730651	0.0277245	0.0192595	0.0156105	0.0106213	0.00694661	0.00643043	0.003506	0.00623123
s__uncultured_bacterium_g__Turicibacter	0.00932931	0.0261643	0.00725981	0.00955364	0.0180618	0.00266225	0.0147	0.00183303	0.0027254	0.00507594	0.0151892	0.00531211	0.0119422	0.0177686	0.0444691
s__Corynebacterium_stationis_g__Corynebacterium	0.00413547	0.00965319	0.0103739	0.0400268	0	0.000809469	0.00191361	0.000937344	0.00815601	0.000986988	0.0281873	0.0100405	0.0117272	0.0538015	0.00623123
s__Clostridium_sp._g__uncultured	0.0108385	0.0062988	0.0036299	0.00543671	0.0159067	0.00739315	0.00546248	0.0152891	0.00878185	0.0139185	0.00354663	0.00640177	0.00263863	0.00178054	0.00461701
s__uncultured_bacterium_g__Ruminococcaceae	0.00570342	0.0169397	0.00395468	0.0216483	0.000478911	0.0187617	0.00424473	0.011873	0.00442121	0.0103533	0.00755747	0.00898973	0.00170045	0.00277176	0.00394008
s__Akkermansia_muciniphila_g__Akkermansia	0.00805535	0.0250834	0.0128575	0.0140842	0.00121438	0.00113326	0.0156046	0.000458257	0.000444139	0.000120856	0.00328666	0	0.0145613	0.035317	0.00461701
s__uncultured_bacterium_g__Lactobacillus	0.000548783	0.0077151	0.00706876	0.0135524	0.0147436	0.00888617	0.0278343	0.00172888	0.00113054	0	0.00330523	0.0447346	0.0106131	0.00337751	0.00869595
s__uncultured_bacterium_g__[Eubacterium]_xylanophilum_group	0.0201286	0.0028326	0.00292303	0.00785959	0.00121438	0.00953375	0.00436651	0.0121021	0.00385594	0.0108972	0.00488357	0.00679094	0.00156363	0.00201916	0.00739416
s__uncultured_bacterium_g__Prevotella	0.00221473	0.00434207	0.0214546	0.00155616	0.00708104	0.00215858	0.00755006	0.00445759	0.00688416	0.00797647	0.00189401	0.000758873	0.00558998	0.00427696	0.00399215
s__unidentified_g__Clostridia_UCG-014	0.00262632	0.00726785	0.0114246	0.00953394	0.00275374	0.00561232	0.00410556	0.00231211	0.0150806	0.0123071	0.00252535	0.0298295	0.0163986	0.00378134	0.001215
s__uncultured_rumen_g__Clostridia_UCG-014	0.00146995	0.0043048	0.00540664	0.00246228	0.00213799	0.0110268	0.00805456	0.000479087	0.00260427	0.00922532	0.00703755	0.00575965	0.010789	0.0109218	0.00319372
s__uncultured_bacterium_g__Desulfovibrio	0.0160715	0.016362	0.00406931	0.00915967	0.000290767	0.0179702	0.00294	0.00654058	0.00345217	0.00461266	0.0120511	0.0068104	0.00171999	0.00363449	0.00270772
s__uncultured_bacterium_g__Prevotellaceae_Ga6A1_group	0.0172671	0.00408118	0.0107942	0.00451089	0.000701262	0.00133113	0.0109424	0.00302033	0.00874147	0.00837933	0.00380659	0.00124533	0.00207181	0.00291861	0.00378387
s__Lactobacillus_intestinalis_g__Lactobacillus	0.00225393	0.0139207	0.00267467	0.0102037	0.00396812	0.0101094	0.0339927	0.00989418	0.00537005	0.000563993	0.00245107	0.00698552	0.00533589	0.00218437	0.00510301
s__uncultured_bacterium_g__[Eubacterium]_coprostanoligenes_group	0.000274391	0.00613108	0.0119596	0.00285624	0.00335238	0.00142107	0.00862864	0.00574904	0.0178463	0.00741248	0.0101757	0.0129398	0.000664543	0.00139506	0.00341937
s__Lachnospiraceae_bacterium_g__Blautia	0.00274391	0.000894504	0	0	0.00186433	0.000773493	0.000452308	0.00283286	0.0111035	0.0054385	0.00191258	0	0	0	0.00274244
s__uncultured_bacterium_g__Clostridia_UCG-014	0.00235193	0.00646652	0.0101255	0.00348659	0.0051996	0.00537847	0.0034097	0.000645726	0.00769169	0.00441123	0.00529209	0.0106631	0.0076227	0.00624105	0.00610973
s__uncultured_Bacteroidales_g__Muribaculaceae	0.00256752	0.00296305	0.00385916	0.00265926	0.00338658	0.00507267	0.00495799	0.00143726	0.00532967	0.00191355	0.00735321	0.00537049	0.011434	0.0156026	0.00590145
s__uncultured_bacterium_g__UCG-009	0.00219513	0.00814372	0.00727891	0.00147737	0.00198406	0.00266225	0.00763704	0.00337444	0.0081762	0.00265882	0.00386229	0.00389166	0.00474953	0.00554352	0.00571052
s__Desulfovibrio_fairfieldensis_g__Desulfovibrio	0.017757	0.00396936	0.00298034	0.0152858	0.0051654	0.00465894	0.00187882	0.0036244	0.00106997	0.0119244	0.00610911	0.00231554	0.000351817	0.000697529	0.00114557
s__uncultured_bacterium_g__UCG-003	0.00507624	0.00264624	0.00192958	0.00200922	0.00064995	0.00149302	0.0014613	0.011998	0.00526911	0.0025984	0.00428937	0.00128425	0.00123136	0.00165204	0.00277715
s__uncultured_bacterium_g__Clostridium_sensu_stricto_1	0.00384148	0.00846052	0.00217794	0.00291534	0.00564431	0.00089941	0.00801976	0.000916514	0.00155449	0.00336382	0.00763175	0.00443649	0.00678224	0.0109402	0.0103102
s__uncultured_bacterium_g__Alloprevotella	0.0031555	0.000484523	0.00384006	0.00309262	0.0131872	0.000539646	0.000417515	0	0.00111035	0.0160537	0.00317525	0.000778331	0.00369408	0.000532325	0.000902574
s__uncultured_rumen_g__NK4A214_group	0.00348869	0.00510613	0.009667	0.00088642	0.00323265	0.00269823	0.00401858	0.00116647	0.0054508	0.0142408	0.000352806	0.00805573	0.00365499	0.00411175	0.00098936
s__uncultured_organism_g__Roseburia	0.00603661	0.0176851	0.00638099	0.00652011	0	0	0	0	0.00032301	0	0	0	0	0	0.0040963
s__unidentified_g__Ruminococcus	0	0.00113677	0	0.00143797	0.000786782	0.00248237	0.00233112	0.0275162	0.00660153	0.00636506	0.000501356	0.000428082	0.000117272	0.000440545	0.000329787
s__Ruminococcus_flavefaciens_g__Ruminococcus	0.00064678	0.00128585	0.000420305	0.000374266	0.000547327	0.000989351	0.00549728	0.00701966	0.0283644	0.00104742	0.000167119	0.00147883	0.00283408	0.0030471	0.00564109
s__uncultured_bacterium_g__Quinella	0.00860413	0.00136039	0.00156659	0.00523973	0.000974926	0.0032019	0.00078284	0.00629062	0.0027254	0.00531765	0.0059977	0.00167341	0.000117272	0.000642461	0.000676931
s__Bacteroides_acidifaciens_g__Bacteroides	0.0031751	0.00521794	0.00353438	0.000610645	0.00184723	0.00176284	0.00422734	0.00110398	0.00236201	0.00145027	0.00139265	0.000875623	0.00304908	0.00368956	0.00267301
s__uncultured_Clostridiales_g__uncultured	0.000901572	0.00108086	0.00248362	0.00157586	3.42079e-05	0.00194273	0.00323574	0.00131228	0.011911	0.00223583	0.00142979	0.00291874	0.00582452	0.00132163	0.00168365
s__uncultured_bacterium_g__Oscillibacter	0.00403747	0.00195673	0.00158569	0.00066974	0.000427599	0.0019787	0.00156568	0.0103316	0.00470384	0.00344439	0.00072418	0.000603207	0	0.000624105	0.00086786
s__uncultured_bacterium_g__Intestinimonas	0.0031555	0.00208718	0.00324781	0.00135918	0.00143673	0.0016729	0.000678461	0.00441593	0.00232164	0.00336382	0.00430794	0.00145937	0.000879542	0.000954514	0.00275979
s__uncultured_bacterium_g__Prevotellaceae_NK3B31_group	0.000705578	0.00275806	0.00429857	0.00177284	0.000581535	0.000341776	0.000643669	0.000333278	0.00195825	0.00038271	0.00129981	0.00346357	0.00054727	0.0030471	0.00135386
s__uncultured_bacterium_g__Roseburia	0.00241072	0.00201263	0.000573143	0.00198952	0.00112886	0.00642179	0	0.00322863	0.000646021	0.00169198	0.00259962	0.000778331	0	0.000807665	0.00189193
s__bacterium_YE57_g__Christensenellaceae_R-7_group	0.000803575	0.00108086	0.00101255	0.0010834	0.00109465	0.000809469	0.00320095	0.00131228	0.00759075	0.00181283	0.000761318	0.00101183	0.00426089	0.00312053	0.00220436
s__Clostridiales_bacterium_g__Lachnospiraceae_NK4A136_group	0.00719298	0.0171074	0	0.000512154	0	0.000179882	5.21893e-05	0.000458257	0.000141317	6.04278e-05	0.00139265	0.00284091	0.000527725	0.00192738	0
s__Trichinella_pseudospiralis_g__Lachnospiraceae_NK4A136_group	0.00250872	0.00106222	0	0.000315172	0	0.0105771	0.000730651	0.011748	0.00274559	0.00207469	0.000687043	3.89166e-05	0	0.000807665	0.00116293
s__Bifidobacterium_pseudolongum_g__Bifidobacterium	0.000195994	0.00309349	0	0.000295473	0.012674	0	0.0112381	0.000395767	0	0	0.000612768	0	0.00076227	0.00651639	0.00459966
s__uncultured_bacterium_g__GCA-900066575	0.00123476	0.0017331	0.000592247	0.00147737	0.000957822	0.00170888	0.00250509	0.00818614	0.00339161	0.0032631	0.000928436	0.00110912	0.000664543	0.000330409	0.000676931
s__uncultured_bacterium_g__Candidatus_Saccharimonas	0.000431187	0.00171447	0.00319049	0.00100461	0.00442993	0.00169089	0.00154828	0.000416597	0.00149392	0.00209483	0.00172689	0.00239337	0.00273635	0.00172547	0.00151008
s__uncultured_organism_g__Muribaculaceae	0.00158755	0.0014163	0.00164301	0.00200922	0.00198406	0.00133113	0.00111337	0.000541576	0.00173618	0.00372638	0.00298956	0.00251012	0.00130954	0.00161533	0.00119765
s__uncultured_bacterium_g__Tuzzerella	0.00292031	0.00380164	0.00185316	0.000925816	0.000667054	0.00165491	0.00217456	0.00254124	0.00145355	0.0013697	0.00198685	0.00112858	0.00121181	0.00106465	0.000833145
s__Adlercreutzia_equolifaciens_g__Adlercreutzia	0.00194034	0.00188219	0.00173853	0.0010834	0.00290767	0.00203267	0.00107858	0.000791535	0.00111035	0.000604278	0.00100271	0.0029382	0.00226726	0.00394655	0.00166629
s__uncultured_bacterium_g__UCG-005	0.000195994	0.00037271	0.00746996	0.00143797	0.000307871	0	0.000626272	0.000229128	0.00155449	0.00128913	0.000204256	0.0126479	0.00209136	0.000770953	0
s__gut_metagenome_g__[Eubacterium]_coprostanoligenes_group	0.00031359	0	0.00254093	0.00236379	0.00253139	0.0028961	0.000226154	0	0.000262446	0.0010877	0.000965574	0.000583748	0.000214999	0.00728735	0.000885217
s__unidentified_g__NK4A214_group	0.00178354	0.00260897	0.0028084	0.0010637	0.000307871	0.0012232	0.00167006	0.000458257	0.00151411	0.00263868	0.00343521	0.000972914	0.000723179	0.0016704	0.00178779
s__Streptococcus_gallolyticus_g__Streptococcus	0.000117596	0.000279533	0.000343886	0.000531852	0.000342079	0.000575622	0.000521893	0	0.0126782	0.00169198	0.00014855	0.00396949	0.00105545	0.000991226	0.00234322
s__uncultured_rumen_g__Ruminococcus	0.000195994	0.00169583	0.000210152	0	0.000547327	0.0016729	0.00339231	0.00114564	0.00264465	0.00233654	0.000501356	0.000505915	0.00328362	0.00139506	0.000815788
s__uncultured_bacterium_g__Pygmaiobacter	0.00576222	0.00160265	0.00114629	0.00348659	0.000974926	0.00050367	0.000678461	0.00220797	0.00054508	0.000503565	0.00111412	0.00110912	0	0.000220272	0.000572787
s__Bifidobacterium_animalis_g__Bifidobacterium	0	0	0	0	0.000786782	0	0.00330533	0	0.00104978	0	0	0.00165395	0.00394817	0.00218437	0.013556
s__uncultured_bacterium_g__[Eubacterium]_siraeum_group	0.000842774	0.00132312	0.000343886	0.000650041	0.00294188	0.00498273	0.000156568	0.00179137	0.0022207	0.000886275	0	0.000817248	0.000175908	0.000256984	0.00180515
s__Bacteroides_sartorii_g__Bacteroides	0.000254792	0.00212445	0.00187227	0.000315172	0.00200116	0.00019787	0.000521893	0.000354108	0.00104978	0.000523708	0	0.000350249	0.00166136	0.00133999	0.00111086
s__unidentified_g__uncultured	0.000293991	0.00171447	0.00118449	0.0010637	0.000786782	0.000791481	0.000121775	0.000541576	0.00098922	0.00358538	0.00102128	1.94583e-05	0.000684088	0.000201916	0.00107615
s__uncultured_Allobaculum_g__uncultured	0.000352789	0.00119267	0.000687771	0.000177284	0.00234324	8.9941e-05	0.000817633	0.000208299	0.00258408	0.000221569	0.000389943	9.72914e-05	0.000664543	0.00214766	0.00871331
s__uncultured_bacterium_g__Prevotellaceae_UCG-001	0.000548783	0.000614972	0.00185316	0.00161525	0.000239455	0	0.000365325	0.000312448	0.000646021	0.000443137	0.000557062	0.00011675	0.0029709	0.00218437	0.000711645
s__uncultured_Clostridiales_g__Clostridia_UCG-014	5.87982e-05	0.000149084	0.00166211	0	0.000342079	0.001529	0.000591479	0.00110398	0.0098922	0.000664706	0	0.000330791	0.00162227	0.00312053	6.94288e-05
s__uncultured_prokaryote_g__Christensenellaceae_R-7_group	0.000372388	0.000409981	0.00259825	0.000157586	0.000393391	0.000773493	0.000748047	0.000354108	0.00131223	0.00402852	0.000352806	0.00210149	0.00271681	0.00163369	0.000451287
s__uncultured_bacterium_g__Negativibacillus	0.000372388	0.000279533	0.00192958	0.000768231	0.000410495	0	0.00109598	0.000583236	0.00573344	0.000584136	0.000371374	0.000291874	0.00115318	0.000513969	0.000798431
s__unidentified_g__Clostridia_vadinBB60_group	0.000489985	0.000260897	0.000515828	0.0011425	0.000102624	0.00070154	0.000504497	0.00310365	0.00224089	0.000604278	0.000222825	0.000622665	0.000781815	0	0.000260358
s__Aerococcus_urinaeequi_g__Aerococcus	0.000391988	0.00121131	0.000477619	0.00364417	0	0.000179882	0.00158308	0.000854024	0.00151411	0.000402852	0.000687043	0.000603207	0.000684088	0.00200081	0.000798431
s__Corynebacterium_glutamicum_g__Corynebacterium	0.00156795	0.00359665	0.00399289	0.0110507	0	0	0	0	0	0	0	0	0	0.000477257	0
s__Enterococcus_asini_g__Enterococcus	0	0.00162129	0	0	0	0	0	0	0	0	0.000631337	0	0.000918633	0.00323066	0.0121847
s__uncultured_bacterium_g__Incertae_Sedis	0.00031359	0.00191946	0.000382095	0.00128038	0.000855198	0.000755504	0.000956805	0.000645726	0.000343199	0.000523708	0.000687043	0.00202366	0.00285362	0.000642461	0.00104143
s__uncultured_bacterium_g__Harryflintia	0.000568382	0.000484523	0	0.000374266	0	0	0.000260947	0.00574904	0.00213994	0.000483423	0.000501356	0	0	0	0
s__Staphylococcus_nepalensis_g__Staphylococcus	0	0.00074542	0.00076419	0.00128038	0	0.000485681	0.00130473	0.000458257	0.00302822	0.000765419	0	0	0.000527725	0.000697529	0.00164893
s__Corynebacterium_urealyticum_g__Corynebacterium	0	0	0	0.00206831	0	0	0	0	0	0	0.00222825	0.000895081	0.000957723	0.00737913	0.00043393
s__uncultured_bacterium_g__Enterorhabdus	0.000431187	0.000857233	0.000573143	0.000393964	0.00266822	0.000827457	0.000556686	0.000249958	0.000746962	0.000684849	0.000687043	0.00114804	0.000996814	0.00145013	0.00112822
s__uncultured_organism_g__UCG-010	0.000587982	0.00452843	0	0.000571248	0.000393391	0.00293208	0.00163527	0.000833194	0.00199863	0.0013697	0	0.000272416	0	0	0
s__uncultured_bacterium_g__Peptococcus	0.000489985	0.000204991	0.000152838	0.00021668	0	0	0.000417515	0.00241626	0.00098922	0.000523708	0.000482787	0.00011675	0.000195454	0.000165204	0.000590145
s__Parabacteroides_distasonis_g__Parabacteroides	0.00062718	0.000969046	0.0012036	0.000453059	0.00126569	0.000323788	0.000521893	0.000979003	0.00113054	0.00110784	0.000278531	0.00044754	0.00080136	0.000660817	0.000329787
s__uncultured_Bacteroidales_g__Alloprevotella	0.00064678	0.000335439	0.00168122	0	0	0.00104332	0.000608876	0.000395767	0.00125167	0.0044918	0.000909867	0	0.000781815	0.000256984	0.000173572
s__uncultured_bacterium_g__NK4A214_group	0.000803575	0.000801327	0.00133733	0.000196982	0.000974926	0.00102533	0.000330533	0.000333278	0.000403763	0.0015107	0.00137409	0.000817248	0.000390907	0.000403833	0.000798431
s__uncultured_bacterium_g__UBA1819	0.00244992	0.000354075	0.00110808	0.00131978	0.000444703	0.00127716	0.000173964	0.00114564	0.000625833	0.00100713	0.00120697	0.000642123	0.000214999	0.000275341	0.000468644
s__Corynebacterium_casei_g__Corynebacterium	0.000587982	0.000801327	0.00110808	0.00644132	0	0	0	0	0	0	0.00115126	0.000953456	0.000879542	0.00018356	0.000347144
s__uncultured_bacterium_g__UCG-010	0.000411587	0.000465888	0.000382095	0.000531852	8.55198e-05	8.9941e-05	0.000869822	0.000895684	0.002039	0.000322282	0.000464218	0.000194583	0.000351817	0.00018356	0.00130179
s__uncultured_Bacteroidales_g__Parabacteroides	0.000293991	0.000689514	0.000191048	7.87929e-05	0.000564431	0.000269823	0.000939408	0.000583236	0.000706585	0.000140998	0.000519924	0	0.000312726	0.000238628	0.000156215
s__uncultured_Clostridiales_g__UCG-005	0.00033319	0.0011554	0.000171943	0.000512154	0	0.000719528	0.000260947	0.00218714	0.000646021	0.000362567	0.000352806	0.000350249	0.000332271	0.000513969	0.000590145
s__uncultured_rumen_g__RF39	0.000137196	0.000577701	0.000878819	0.00179254	0	0.000251835	0	0	6.05645e-05	0.00114813	0	0.00204312	0.00025409	0.000238628	0
s__Escherichia_coli_g__Escherichia-Shigella	0.000195994	0.00134176	0.00135644	0.000374266	0.000786782	0.000755504	0.000121775	0	0.000242258	0.000362567	0.000204256	0.000330791	0.00154408	0.00111972	0.00130179
s__uncultured_organism_g__Family_XIII_AD3011_group	0.000509584	0.000689514	0.000420305	0.000768231	0.000376287	0.000215858	0.00102639	0.000958174	0.00139298	0.000644564	0.000501356	0.000603207	0.000273635	0.000312053	0.000798431
s__Lactobacillus_taiwanensis_g__Lactobacillus	0.000764376	0.00037271	0.00036299	0	0.00253139	0.00019787	0.000869822	0	0.000242258	0.000100713	0.000984142	0.00212095	0.000429998	0.00119314	0.00135386
s__uncultured_bacterium_g__Anaerovorax	0.000607581	0.000577701	0.00076419	0.0011228	0	0.000251835	0.000748047	0.000458257	0	0.000483423	0.000427081	0.00120641	0.000742724	0.000495613	0.000260358
s__uncultured_bacterium_g__Bilophila	0.00133276	9.31775e-05	0	0.000433361	0.000342079	0.00019787	0.000156568	0.000770705	0.000141317	0.00054385	0.00103985	0.000136208	0.000117272	0.000110136	8.6786e-05
s__uncultured_bacterium_g__RF39	0	0.000782691	0.000917028	0.000236379	0.00136832	0.000359764	0.000365325	0.000312448	0.00032301	0.00130927	0.000705611	0.000136208	0.000684088	0.000128492	0.000104143
s__uncultured_rumen_g__Monoglobus	0	0.000726785	0.000783295	0.000472757	0.000461807	0	0.00297479	0	0.00175637	0	0	0	0	0.000532325	0
s__Clostridiales_bacterium_g__[Eubacterium]_coprostanoligenes_group	0	0	0	0	0	0	0	0	0.00541043	0.00120856	0	0	0	0.0016704	0
s__uncultured_bacterium_g__Clostridia_vadinBB60_group	0.000117596	0	0	0.000433361	0.000102624	0.000161894	0	0.000499917	6.05645e-05	0	0.000389943	0	0.00127045	3.67121e-05	6.94288e-05
s__uncultured_organism_g__Parasutterella	5.87982e-05	0.000503159	0.00101255	0.000866722	0.000718366	0	0.00024355	0.000416597	0.00228126	0.000281997	0	7.78331e-05	0.000156363	0.000110136	0.000590145
s__uncultured_Ruminococcus_g__Ruminococcus	0	0	0.000611352	0.00033487	0.000205247	0.000881422	0.00029574	0	0	0.00167184	0	0	0.00050818	0.00104629	0.000329787
s__Rothia_sp._g__Rothia	0	0.000186355	0.000286571	0.000453059	0.000205247	0.000143906	0.000382722	0	0.00276578	0.000261854	0.000222825	0.000428082	0.000390907	0.000495613	0.000833145
s__gut_metagenome_g__Lactobacillus	0	0.000465888	0.00128002	3.93964e-05	0.000102624	5.39646e-05	0.000365325	0	0	0	5.57062e-05	0.00295766	0.000820906	9.17802e-05	0.000624859
s__uncultured_bacterium_g__Family_XIII_UCG-001	0.00031359	0.000409981	7.6419e-05	0.000433361	0	0.000287811	0.000156568	0.00122896	0.000242258	0.000443137	0.000315668	0.000214041	0	0.000330409	0.000347144
s__uncultured_bacterium_g__Anaeroplasma	0	0.00016772	0	0.000157586	5.13119e-05	0.00019787	0.000260947	0.00122896	0.00179675	0.000483423	0	0.000233499	0	0	0.000156215
s__unidentified_g__UCG-010	9.79969e-05	0.000465888	0.000267467	0.000118189	0.000393391	0	0.000748047	0	0	0	0.000352806	0.000428082	0.001075	0	0.00256886
s__Lactobacillus_apodemi_g__Lactobacillus	0	0.000279533	0.000840609	7.87929e-05	3.42079e-05	7.19528e-05	0	0	0.000161505	0	0.000204256	0.00044754	0.00113363	0	0.000104143
s__uncultured_bacterium_g__Alistipes	0.000489985	0.000298168	0.000152838	0.000393964	0.000342079	0.000485681	0.000139172	0.000812365	0.000181693	0.00038271	0.00072418	0	0.000195454	0.000275341	0.000208286
s__unidentified_g__Negativibacillus	0.000470385	0.000186355	0	3.93964e-05	0.000188144	0	0.000521893	0.000666556	0.000827714	0	0	0	0	0	0.000659573
s__uncultured_bacterium_g__Family_XIII_AD3011_group	0.000137196	0	7.6419e-05	0	0.000427599	0.000377752	0.000608876	0	0.000666209	0.000483423	0.00057563	0.00044754	0.000605907	0.000587393	0.000190929
s__uncultured_Desulfovibrionaceae_g__uncultured	0.000529183	0	0	0.00033487	0.000222351	0	0	0.000791535	0	0.000241711	0	0	0	0	0
s__uncultured_bacterium_g__Butyricimonas	0.000254792	0.000354075	9.55238e-05	0.000295473	0.000136832	0.000107929	0.000139172	0.000333278	0.00032301	0.000483423	0.000167119	0.000155666	0.000156363	0.000220272	0.000260358
s__uncultured_bacterium_g__Acetatifactor	0	0	0	0	0	0	0	0.000624896	0.000262446	0	0.000129981	0	1.95454e-05	0	0
s__uncultured_bacterium_g__Butyricicoccus	0	0	0	0	0	0	0.000121775	0.00152058	0.00113054	0	0	9.72914e-05	0	0	0
s__Staphylococcus_lentus_g__Staphylococcus	0	0.000130449	0	0.000433361	0	0	0	0	0.000302822	0	0.000538493	0.000408624	0.000429998	0.000991226	0.000173572
s__uncultured_bacterium_g__Dorea	0.000391988	0.000335439	0.000133733	0	0.000256559	0.000143906	8.69822e-05	0.000312448	0.000242258	0.000644564	0.000594199	0	0.000488634	0.000495613	0.000225644
s__mouse_gut_g__Muribaculaceae	0	0.000335439	0.000573143	0.000807627	0.000205247	0.000269823	6.95858e-05	2.08299e-05	0.00022207	0.000201426	0.000222825	0.000155666	7.81815e-05	0.000293697	0.000260358
s__uncultured_bacterium_g__[Eubacterium]_ruminantium_group	0	0	0	0	0.00017104	0.000233847	0.00140911	0.00208299	0.000646021	0.000261854	0	0	0	0.000367121	0
s__metagenome_g__UCG-010	0	9.31775e-05	0.000152838	0.000196982	0.00017104	0.00019787	0.000452308	0.000666556	0.000908467	0.000261854	0.000204256	0	0	0.000275341	0
s__Lactobacillus_paragasseri_g__Lactobacillus	0	1.86355e-05	0	0.000630343	0.00239455	0.000269823	0.000139172	0	0	0	0.000278531	0.00068104	0.000273635	5.50681e-05	0.000347144
s__uncultured_bacterium_g__Marvinbryantia	0	0.000204991	0.000592247	0	0	0	0	0	0.000201882	0	0	0.000758873	0.000781815	0.000826022	0
s__uncultured_bacterium_g__[Eubacterium]_oxidoreducens_group	0.000156795	0	0.00143286	0.000256077	0	0	0	0.000374938	0	2.01426e-05	9.28436e-05	9.72914e-05	0	0	0.000208286
s__uncultured_bacterium_g__ASF356	0	0.000149084	9.55238e-05	0	0	0	0.000191361	0.000562406	0.000403763	0	0	0	0.000332271	0	0.000503359
s__uncultured_bacterium_g__Dubosiella	0	0.000186355	0.000114629	3.93964e-05	0.00352342	0	0.000139172	0	0	0	0.000111412	0	0	0	0.000208286
s__[Clostridium]_leptum_g__uncultured	0.000450786	0.000186355	0	0.000492456	0	0.000269823	0	0.000708215	0.000444139	0	0.0002971	0	0	0	0
s__uncultured_bacterium_g__Rikenella	0.000411587	0.000186355	0.000229257	0.000453059	0.000530223	0.000269823	0.000121775	0.000104149	0.000302822	0.000302139	0.000185687	7.78331e-05	0.000175908	0.000220272	0
s__uncultured_bacterium_g__Coriobacteriaceae_UCG-002	0	0.000391346	0	0	0.00179592	0	0.00029574	0	0.000262446	0	0	0.000155666	0.000429998	0.000513969	0.000225644
s__uncultured_bacterium_g__Lachnospiraceae_UCG-006	0.00031359	0	0	0.000157586	0.000290767	0.00111527	0	0.000395767	0.000444139	0.00054385	0	0	0.000273635	0	0
s__uncultured_bacterium_g__A2	0.000235193	0.000316804	0	0.000256077	0	8.9941e-05	0	0	0.000383575	0	0.00014855	0	0	0	0
s__uncultured_bacterium_g__Odoribacter	0.000137196	0.000726785	7.6419e-05	0.000236379	6.84158e-05	0	0.000121775	0.000104149	0.000141317	0.000161141	0.000241393	0.000136208	0.000136818	0.000146848	0.0001215
s__Mucispirillum_sp._g__Mucispirillum	0.000568382	0.000149084	0	0.000256077	6.84158e-05	3.59764e-05	0	0.000104149	0	0.00104742	0	0	0	0	0
s__uncultured_bacterium_g__Allobaculum	5.87982e-05	1.86355e-05	0	7.87929e-05	0.000940718	0	0	0.000333278	0.00104978	6.04278e-05	0.000241393	0	0	1.8356e-05	0.00118029
s__Ruminococcus_sp._g__Ruminococcus	0	0	0.000267467	0.000177284	0.000102624	0	0	0.000333278	0.000201882	0.000140998	0.000167119	5.83748e-05	0	0	0.000295072
s__uncultured_bacterium_g__Caldicoprobacter	0.000215593	0.000149084	0	0	0	0.000179882	0.000347929	0.000749875	0.000585456	0.000181283	0.00014855	0	0	3.67121e-05	0
s__gut_metagenome_g__Muribaculaceae	0.00033319	0.00037271	0.000171943	0.000196982	0.000410495	0	0	0.000354108	0.000464328	0.000261854	0.000408512	0	0.000234544	0	0
s__uncultured_rumen_g__[Eubacterium]_coprostanoligenes_group	0	1.86355e-05	3.82095e-05	0	1.7104e-05	0	0.000104379	2.08299e-05	0.00100941	6.04278e-05	0.000129981	0	0	9.17802e-05	0.000538073
s__uncultured_Ruminococcaceae_g__Clostridia_UCG-014	0	7.4542e-05	0	0	8.55198e-05	0	0.000974201	0	0	0.000241711	0	0	0	0	0
s__uncultured_bacterium_g__[Eubacterium]_brachy_group	0.000254792	0.00037271	0.000496724	0.000275775	8.55198e-05	0.000449705	0.000139172	0	0	0	0.000371374	0.000291874	0.000234544	0.000146848	0.000277715
s__uncultured_Barnesiella_g__Muribaculaceae	1.95994e-05	3.7271e-05	0.000152838	0.000295473	0	0.000143906	3.47929e-05	0.000583236	6.05645e-05	0.00054385	0.000445649	0	1.95454e-05	5.50681e-05	0.000190929
s__Lactobacillus_antri_g__Lactobacillus	0.000431187	0	0	0.00185163	0	0	0.000869822	0	0	0	0	0	3.90907e-05	0	0.000208286
s__uncultured_rumen_g__UCG-007	0.000195994	0.000316804	0	0.00021668	0.000153936	0.000305799	0.000139172	0	0	0.000201426	9.28436e-05	0.000233499	0.000273635	0.000275341	0.000156215
s__uncultured_bacterium_g__Lachnospiraceae_NK4B4_group	0	0	0	0	0	0.00111527	0.000400118	0.00122896	0.000524892	0	0	0	0	0	0
s__uncultured_organism_g__Butyricicoccus	0	0	0	0.000196982	0.000136832	0	6.95858e-05	0.000249958	0.000403763	0	0	0	0	0	0
s__uncultured_bacterium_g__Anaerofilum	0	0.000354075	0.000191048	0	0.000102624	0.00050367	0.000208757	0.000291618	0.000262446	0.000261854	0.000315668	0	0	0	0
s__uncultured_bacterium_g__Papillibacter	0	0	0.000191048	0	0.000513119	0.000233847	0	0.000145809	0.000363387	0.000120856	0.000129981	0.00011675	0.000390907	0	0.000208286
s__uncultured_bacterium_g__Mucispirillum	0.000725177	0.000130449	0	0.000256077	0	0	0	0.000208299	0	0.000704991	0	0	0	0	0
s__uncultured_Peptostreptococcaceae_g__Romboutsia	0.000156795	0	0	0.00021668	0	0	0.000382722	0.000104149	0.000141317	0	0.000241393	0	0	0.000550681	3.47144e-05
s__unidentified_g__Lachnospiraceae_UCG-001	0	0	0	0	0	0	0	0	0	0	0	0	0	0	0
s__Bacteroides_uniformis_g__Bacteroides	0.000176394	0.000428617	0.000133733	0.000453059	0.000153936	0.000215858	0.000191361	0	0.000181693	0	0	0	0.000136818	0.000220272	0
s__Enterococcus_faecalis_g__Enterococcus	9.79969e-05	0.000801327	0	0.000295473	0	0	0.000487101	0	0.000746962	0	0	0	0	0	0
s__gut_metagenome_g__uncultured	0	7.4542e-05	5.73143e-05	0	0	0	0.00024355	8.33194e-05	0.000121129	0	7.42749e-05	0	0.000156363	0.00018356	0
s__uncultured_rumen_g__UCG-005	0	0	0	0	0	0.000143906	0.000156568	0.000270788	0.000908467	0	0	0.000175125	0	0.000367121	0
s__uncultured_organism_g__Monoglobus	0.000156795	0.000149084	0.000229257	0	0.00109465	0	0.000208757	0	0	0	0.000278531	0	0	0	0
s__Faecalibacterium_prausnitzii_g__Faecalibacterium	0	0	0.000515828	0	0	0	0	0	0	0	0.000334237	0.000311333	0.000429998	0	0.000364501
s__unidentified_g__Lachnospiraceae_NK4A136_group	0	0	0	0	0	0	0	0	0	0	0	0	0	0	0
s__uncultured_bacterium_g__DNF00809	0	0.000298168	0.000191048	0	0.000290767	5.39646e-05	0.000208757	0	0	0.000302139	0	0.000252958	0	0.000312053	0.000190929
s__uncultured_organism_g__uncultured	0	0.000242262	0.000114629	0	0.000359183	0	0.000469704	0.000104149	0	0.000261854	0	0	0.000195454	0.000477257	0
s__mouse_gut_g__Lactobacillus	0	0.000223626	0.000152838	0.000413663	5.13119e-05	0.000305799	8.69822e-05	0	0	0	3.71374e-05	0.000719956	0	0.000110136	8.6786e-05
s__Lactobacillus_oris_g__Lactobacillus	0	0	0	0	0	0	0.00132213	0	0	0	0	0	0.000410453	0	0.000572787
s__metagenome_g__Ruminococcus	0	0	0.000248362	0	0	0	0	0	0	0	0	0.000603207	0	0	0.000156215
s__uncultured_bacterium_g__Anaerotruncus	0	0	0	0	0	0	0	0.000374938	0.000444139	0	0	0	0	0	0
s__Lactobacillus_iners_g__Lactobacillus	0	0	0	0	0	0	0.000226154	0.000520747	0	0	0.000111412	0.000252958	0.000390907	0	0
s__Bifidobacterium_catenulatum_g__Bifidobacterium	0.000235193	0	0	0.000650041	0	0.000359764	0	0	0	0	0	0	0	0	0
s__unidentified_rumen_g__Clostridia_UCG-014	0	0	0	0	0	0	0	0	0.000908467	0	0	3.89166e-05	0.000351817	0.000440545	0
s__uncultured_organism_g__Defluviitaleaceae_UCG-011	0	0.000111813	0	0	0.000205247	0.000179882	0.000104379	0	0.000282634	0	0	0.000155666	0.000117272	0.00018356	0
s__uncultured_Clostridiales_g__Incertae_Sedis	0	0	0	0.000393964	0	7.19528e-05	8.69822e-05	0.000333278	0.000100941	0.000483423	0	0	0	0	0.000173572
s__uncultured_Clostridium_g__Christensenellaceae_R-7_group	0	0.000298168	0.000343886	5.90947e-05	0	0	0.000139172	0	0	0.000161141	0.000167119	0	0.000156363	0.000330409	0.000225644
s__uncultured_bacterium_g__Candidatus_Soleaferrea	0.000137196	0	0	0	0	0	0	0.000395767	0	0	0.000278531	0	0	0	0
s__Streptococcus_sp._g__Streptococcus	0	9.31775e-05	0.000191048	0.000196982	0	0.000107929	0.000278343	0	0.000403763	0.000281997	0	1.94583e-05	7.81815e-05	0.000403833	0
s__uncultured_rumen_g__UCG-010	0	0	0	0	0.000119728	0	0.000365325	0.000291618	0.000585456	0.000100713	0	0	0	0	0.000173572
s__metagenome_g__UCG-005	0	0.000130449	0.000133733	0	0	0	0.00024355	0	0.000262446	0	0	9.72914e-05	0	0.000238628	0.000156215
s__uncultured_bacterium_g__Ruminococcus	5.87982e-05	0	0	0	0	0	0	0.000645726	0	0.000241711	3.71374e-05	0	0.00080136	0	0
s__Butyricimonas_synergistica_g__Butyricimonas	0	0.000204991	9.55238e-05	0	0.000153936	0	0	0.000208299	0.000141317	0	0	0	0	7.34241e-05	0
s__Lactobacillus_salivarius_g__Lactobacillus	0.000215593	0.00016772	9.55238e-05	0.000236379	0	0	0	0.000604066	0.000363387	0.000221569	0	0	0	0	0
s__unidentified_g__Blautia	0.000215593	0	0	0	0	0	0	0.000249958	0	0	0	0	0	0	0
s__Clostridiales_bacterium_g__uncultured	0	0	0	0	3.42079e-05	0	0	0	6.05645e-05	0.000221569	3.71374e-05	7.78331e-05	0	0	0
s__Jeotgalicoccus_sp._g__Jeotgalicoccus	0	5.59065e-05	0	0.0011425	0	0	0	0	0	0	0	0.000136208	0	0.000422189	0
s__uncultured_bacterium_g__Parasutterella	0	0	0.000515828	0	0.000376287	0	0	0	0.000787338	0	0	0	0	0	6.94288e-05
s__uncultured_rumen_g__[Eubacterium]_ventriosum_group	0.000176394	0.000223626	0.000496724	0	0	0	0	0	0	0	0	0	0.000351817	0.000495613	0
s__Turicibacter_sp._g__Turicibacter	0.000176394	0.000484523	0	0	8.55198e-05	0	0	0	0	0	7.42749e-05	0	0.000117272	0	0.000225644
s__uncultured_bacterium_g__Thermomonas	0	0	0	0	0	0	0	0	0	0.00167184	0	0	0	0	0
s__uncultured_bacterium_g__Gastranaerophilales	0	3.7271e-05	0	0	0	0	0	0.000124979	0.000141317	0	0	0	0.000136818	0	0
s__Lactobacillus_vaginalis_g__Lactobacillus	0	0	0	0.000472757	0	3.59764e-05	0.000417515	0.000416597	0	0	0	0	0.000293181	0	0
s__Ruminococcaceae_bacterium_g__Candidatus_Soleaferrea	0	0	0.000114629	0	0.000136832	0	0.000139172	0	0.000181693	0	0	0.000194583	0.000273635	0.000220272	8.6786e-05
s__anaerobic_digester_g__uncultured	0	0	0	0	0	0	0	0	0	0	0	0	0	0	0
s__Christensenella_sp._g__Christensenellaceae	0	0.00016772	7.6419e-05	0	0	0.000233847	6.95858e-05	0	0	0	0.000129981	0.000252958	0.000449544	0	8.6786e-05
s__Eubacterium_plexicaudatum_g__Roseburia	0	0	0	0	0	0	0	0.000416597	0.000141317	0.000241711	0	0	0	0	0
s__uncultured_bacterium_g__Globicatella	0	0	0	0	0	0	0	0	0	0	0	0	0	0.00146848	0
s__uncultured_bacterium_g__Lachnospiraceae_FCS020_group	0	0	0	0	0	0	0	0.000874854	0	0	0	0	0	0	0
s__uncultured_organism_g__Butyrivibrio	0	0	0	0	0	0	0	0	0	0	0	0	0	0	0
s__Helicobacter_marmotae_g__Helicobacter	0	0	0	0	0	0	0	0	0	0.000281997	0	0	0	0	0
s__uncultured_bacterium_g__Paludicola	0	0.000111813	0	0	0.000136832	0	1.73964e-05	0	0	0	0	0.000408624	0.000390907	0	0.000138858
s__uncultured_organism_g__Barnesiella	7.83976e-05	0.000186355	0	0	0	0.000269823	0.000104379	0	0.000100941	0	0	0	0.000175908	0.000110136	0
s__uncultured_bacterium_g__Lachnospira	0	9.31775e-05	0	0.000196982	0	0	0	0	0	0	0	0	0	0	0.000416573
s__Bacteroides_eggerthii_g__Bacteroides	0	1.86355e-05	0	0	0.000239455	0	0	0	0	0	0	0	0.000390907	0	0
s__uncultured_Firmicutes_g__uncultured	0.000176394	0	9.55238e-05	0	0	0	0.000121775	0	8.07526e-05	0.000140998	0.000278531	0	0	0	0
s__uncultured_Clostridiales_g__Monoglobus	0.000156795	0	0	0	5.13119e-05	0	0.000156568	0	0	0.000120856	0.000204256	0.000194583	0	0.000146848	0
s__gut_metagenome_g__RF39	0	0	0	0	0	0	0.000365325	0.000229128	0.000262446	0	0	0	0	7.34241e-05	0
s__uncultured_Firmicutes_g__RF39	0	0.000149084	0	0	0.000205247	0.000431717	0	0	0	0	0	0	0.000195454	0	0
s__uncultured_Clostridiales_g__Clostridia_vadinBB60_group	0	0	0	0	3.42079e-05	5.39646e-05	0	0	0	0.000120856	0.000111412	0	0	0	0
s__Pasteurellaceae_bacterium_g__Rodentibacter	0	0	5.73143e-05	0	0	0	0	0	0	0	9.28436e-05	0	0	0	0.000364501
s__metagenome_g__uncultured	0	7.4542e-05	0	0	5.13119e-05	0	8.69822e-05	0	0	0	0.00014855	0.00011675	9.77269e-05	0.000146848	5.20716e-05
s__Bacteroides_intestinalis_g__Bacteroides	0	0.000242262	0	0	0.000153936	0	0	0	0	0	0	0	0.000175908	0.000110136	0
s__uncultured_bacterium_g__Parvibacter	0	0	0	0	0.000290767	0	0	0	0	0	0	0.000350249	0	0	0
s__uncultured_Wautersiella_g__Prevotella	0	0	0.000210152	0	0	0	0	0	0	0	3.71374e-05	0	0	0	0
s__unidentified_g__DTU014	0	5.59065e-05	0	0	0.000188144	0	0	6.24896e-05	0	0	7.42749e-05	0	0.000136818	9.17802e-05	6.94288e-05
s__uncultured_Ruminococcaceae_g__Ruminococcaceae	7.83976e-05	5.59065e-05	0	0.000256077	0	0	0	6.24896e-05	0	0	3.71374e-05	0	0	0	0
s__termite_gut_g__Desulfovibrio	0.000235193	0.000130449	0	0	0	0.000341776	0	0	0	8.05704e-05	0	0	0	0	0
s__Nitrospira_defluvii_g__Nitrospira	0	0	0	0	0	0.000233847	0	0	0	0	0	0	0	0	0
s__Bifidobacterium_choerinum_g__Bifidobacterium	0	0	0	0	0.000478911	0	3.47929e-05	0	0	0	0	0	0	0.000238628	0
s__uncultured_bacterium_g__Lachnoclostridium	0	0	0	0	0	0	0	0	0	0	0	0	0	0	0
s__Clostridium_sp._g__Incertae_Sedis	0	5.59065e-05	0	0	0	0	0	0	0	0	0	0	0	0	0
s__[Brevibacterium]_flavum_g__Corynebacterium	0	1.86355e-05	0.000114629	0.000590947	0	0	0	0	0	0	0	0	0	0	0
s__Facklamia_tabacinasalis_g__Facklamia	0	0	0	0.000453059	0	0	0	0	0	0	9.28436e-05	0	0	0.000128492	0
s__uncultured_bacterium_g__Lachnospiraceae_UCG-001	0	0	0	0	0	0	0	0.000187469	0	0	0.000259962	0	0	0	0
s__Anaerotruncus_colihominis_g__Anaerotruncus	0.000254792	0	0	0	0	0	0	0	0	0	0.000204256	0	0	0	0
s__uncultured_bacterium_g__Elusimicrobium	0	0	0	0	3.42079e-05	0	6.95858e-05	0.000124979	0.000100941	0.000181283	0	0	5.86361e-05	0	0
s__uncultured_bacterium_g__Erysipelotrichaceae_UCG-003	0	0	0.000152838	0.000196982	6.84158e-05	0	0	0	0	0	0	0	0	0	0
s__Brachybacterium_sp._g__Brachybacterium	0	0	0	0.000137888	0	0	0	0	0	0	7.42749e-05	0	0	0.000275341	0
s__uncultured_bacterium_g__Monoglobus	0	0.000204991	0	1.96982e-05	0	0	0	0	0	0	0.000185687	0.000175125	3.90907e-05	0	0
s__uncultured_rumen_g__uncultured	0	0	9.55238e-05	0	0	0	0	0	0	0.000201426	0	0	0	0.000165204	6.94288e-05
s__uncultured_bacterium_g__Faecalibaculum	0	0	0	0	0.000307871	0	0	0	0	0	0	0	0	0	0.000190929
s__metagenome_g__NK4A214_group	0	3.7271e-05	3.82095e-05	0	0.000205247	0	5.21893e-05	0	0	0	0	3.89166e-05	0	0.000128492	0
s__uncultured_Amaricoccus_g__Amaricoccus	0	0	0	0	0	0	0	0	0	0.000563993	0	0	0	0	0
s__uncultured_organism_g__Peptococcus	0	0	0	0	0	0	0.000104379	8.33194e-05	0	0	0	0	0	0	6.94288e-05
s__uncultured_bacterium_g__Blautia	0	0	0.000515828	0	0	0	0	0	0	0	0	0	0	0	0
s__unidentified_rumen_g__uncultured	0	0	0	0	0	0	0	4.16597e-05	0	0	0	0	5.86361e-05	0	0
s__Oscillibacter_sp._g__Oscillibacter	0.000117596	7.4542e-05	0	3.93964e-05	0	0	0	0.000145809	0	2.01426e-05	0	0	0	0	0
s__uncultured_organism_g__[Eubacterium]_xylanophilum_group	0	0	0	0	0	3.59764e-05	0	0.000416597	4.03763e-05	0	0	0	0	0	0
s__uncultured_Flavonifractor_g__Colidextribacter	5.87982e-05	0	3.82095e-05	0	0.000153936	0	0	2.08299e-05	0	0	1.85687e-05	0	5.86361e-05	0	0
s__bacterium_NLAE-zl-C145_g__Bifidobacterium	0	0	0	0	0.000256559	0	0.000156568	0	0	0	0	0	0	5.50681e-05	1.73572e-05
s__Lactobacillus_vaginalis_g__Bacillus	0.000176394	0	0	9.84911e-05	0	1.79882e-05	0.000156568	0	0	0	0	0	1.95454e-05	0	0
s__uncultured_bacterium_g__[Ruminococcus]_gnavus_group	0	0	0.000152838	0	0	0	0	0	0	0	0	0.000311333	0	0	0
s__unidentified_g__Muribaculaceae	1.95994e-05	0	0	0	0	0	6.95858e-05	2.08299e-05	0	0	0	0	0	0	1.73572e-05
s__unidentified_g__Monoglobus	0	0	0	0	0.00017104	0	0	0	0	0	0.000278531	0	0	0	0
s__uncultured_organism_g__UCG-009	0.000156795	0	0	0	0	0	3.47929e-05	0.000166639	0	0	0	0	0	0	0
s__uncultured_Helicobacter_g__Helicobacter	0	0	0	0	0	0	0	0	0	0.000402852	0	0	0	0	0
s__Helicobacter_sp._g__Helicobacter	0	0	0	0	0	0	0	0	0	0.000402852	0	0	0	0	0
s__gut_metagenome_g__Alistipes	0	0	0	0	0	0	0	0	0	0	0	0	0	0	0
s__Bacteroides_vulgatus_g__Bacteroides	0	0	0	0	0.000136832	0	5.21893e-05	0	0	0	0	0	0	0	0
s__uncultured_Clostridiaceae_g__Ruminococcus	0	0	0	0	0	0	0	0	0	0	0	0	0.000390907	0	0
s__uncultured_organism_g__Tuzzerella	0	0.000130449	0.000152838	5.90947e-05	0	0	3.47929e-05	0	0	0	0	0	0	0	0
s__Psychrobacter_sp._g__Psychrobacter	0	0	0	0.000374266	0	0	0	0	0	0	0	0	0	0	0
s__Butyricimonas_virosa_g__Butyricimonas	0	0	0	0	0	0	0	0	0	0	0	0	9.77269e-05	0	0
s__uncultured_bacterium_g__Subdoligranulum	0	0	0	0	0	0	0	0	0	0	0	0	0	0.000110136	0
s__uncultured_organism_g__[Eubacterium]_nodatum_group	0	0.000111813	0	0	0	0	0	0	0	0	0	0	0.00025409	0	0
s__uncultured_organism_g__Oscillospira	0	3.7271e-05	0	0	0	0	0	0	0	4.02852e-05	0	0	0	0	0
s__Aerococcus_sp._g__Aerococcus	0	0	0	0.000137888	0	0	0	8.33194e-05	0	0	0	0	0	5.50681e-05	0
s__gut_metagenome_g__Izemoplasmatales	0	0	0	0	0	0	0	8.33194e-05	0.000100941	8.05704e-05	0	0	0	0	0
s__uncultured_bacterium_g__Lachnospiraceae_NC2004_group	0	0	0.000286571	0	0	0	0	0	0	0	0	0	0	0	0
s__Vagococcus_sp._g__Vagococcus	0	0	0	0	0	0	0	0	0	0	0	0	0	0.000348765	0
s__unidentified_rumen_g__RF39	0	0	0	0	0	0	0.000191361	0	0	0	0	0	0.000156363	0	0
s__uncultured_bacterium_g__[Bacteroides]_pectinophilus_group	0	0	0	0	0.000342079	0	0	0	0	0	0	0	0	0	0
s__Dialister_invisus_g__Dialister	0	0	0	0	0	0	0	0	0	0	0.000167119	0	0	0	0.000173572
s__uncultured_organism_g__Ruminiclostridium	0	0	0	0	0	0	0.000139172	0	0	0	0	0	0.000195454	0	0
s__Dietzia_sp._g__Dietzia	0	0	0	0	0	0	0	0	0	0	0	0	0	0.000330409	0
s__uncultured_organism_g__Clostridia_vadinBB60_group	0	0	0	0	0	0	0.000104379	0	0	0	0	0	0.000156363	0	6.94288e-05
s__Parasutterella_excrementihominis_g__Parasutterella	0	1.86355e-05	0	0	6.84158e-05	0	0	0	0.000201882	0	0	0	0	1.8356e-05	1.73572e-05
s__Barnesiella_intestinihominis_g__Barnesiella	1.95994e-05	3.7271e-05	3.82095e-05	0	0	3.59764e-05	1.73964e-05	0	0	0	7.42749e-05	0	7.81815e-05	0	0
s__unidentified_g__RF39	0	1.86355e-05	0	0	0.000273663	0	0	0	0	0	0	1.94583e-05	0	0	0
s__Acinetobacter_junii_g__Acinetobacter	0	0	0	0	0	0.000161894	0	0	0	0	0	0	0	0.000110136	0
s__Parabacteroides_goldsteinii_g__Parabacteroides	0	0	0	0	0	0	0.000139172	0	0.000121129	0	0	0	0	0	0
s__uncultured_soil_g__Christensenellaceae_R-7_group	0	0	0	0	0	0	0.000139172	0.000104149	0	0	0	0	0	0	0
s__uncultured_organism_g__Fusicatenibacter	0	0	0	0	0	0	0	0	0	0	0	0	0	0.000238628	0
s__Acidovorax_sp._g__Acidovorax	0	0	0	0	0	0	0	0	0	0	0	0	0.000234544	0	0
s__gut_metagenome_g__Oscillibacter	0	0	0	0	0	0	0	0.000145809	0	2.01426e-05	0	0	0	0	0
s__metagenome_g__Leptothrix	0	0	0	0	0	0	0	0	0	0.000221569	0	0	0	0	0
s__uncultured_rumen_g__Gastranaerophilales	0	0	0	0	0	0	0	0	0	0	0	0	0	0	0
s__uncultured_Lachnospiraceae_g__RF39	0	7.4542e-05	5.73143e-05	0	0	0	0	0	0	0	0	0	3.90907e-05	0	0
s__uncultured_Staphylococcus_g__Staphylococcus	0	0	0	0	0	0	0	0	8.07526e-05	0	7.42749e-05	0	0	1.8356e-05	0
s__Eubacterium_sp._g__Roseburia	0	0	0	0	0.000205247	0	0	0	0	0	0	0	0	0	0
s__uncultured_Lachnospiraceae_g__Roseburia	0	0	0	0	0	0	0	0	0	0	0	0	0	0	0
s__Corynebacterium_amycolatum_g__Corynebacterium	0	0	0	0	0	0	0	0	0	0	0	0	0	0.000201916	0
s__unidentified_g__Lactobacillus	0	1.86355e-05	0	7.87929e-05	1.7104e-05	0	8.69822e-05	0	0	0	0	0	0	0	0
s__uncultured_bacterium_g__Candidatus_Arthromitus	0	0	0.000191048	0	0	0	0	0	0	0	0	0	0	0	0
s__uncultured_bacterium_g__Simplicispira	0	0	0	0	0	0	0	0	0	0	0	0	0	0	0.000190929
s__uncultured_gamma_g__uncultured	0	0	0	0	0	0	0	0	0	0	0	9.72914e-05	0	0	0
s__uncultured_Coriobacteriales_g__uncultured	0	0	0	0	0.000188144	0	0	0	0	0	0	0	0	0	0
s__uncultured_bacterium_g__Holdemanella	0	0	0	0	0.000188144	0	0	0	0	0	0	0	0	0	0
s__uncultured_bacterium_g__UCG-004	0	0	0	0	0	0	0	0	0	0	0	0	0	0	0
s__uncultured_organism_g__Megamonas	0	0	0	0	0	7.19528e-05	0	0	0	0	0	0	0	0	0.000104143
s__uncultured_bacterium_g__Gordonibacter	0	0.00016772	0	0	0	0	0	0	0	0	0	0	0	0	0
s__Brevibacterium_sp._g__Brevibacterium	0	0	0	0	0	0	0	0	0	0	0	0	0	0.000165204	0
s__Firmicutes_bacterium_g__RF39	0	0	0	0	0	0	0	0	0	4.02852e-05	0	0	0	0	0
s__Odoribacter_splanchnicus_g__Odoribacter	0	0	0	0	0	0	0	0	0.000161505	0	0	0	0	0	0
s__uncultured_rumen_g__Clostridia_vadinBB60_group	0	0	0	0	0	3.59764e-05	0	0	0	0	0	0	0	0	0
s__Corynebacterium_sp._g__Corynebacterium	0	0	0	0.000157586	0	0	0	0	0	0	0	0	0	0	0
s__uncultured_bacterium_g__[Eubacterium]_nodatum_group	0	0	0	0	0	0	0	0	0	0	0	0	0.000156363	0	0
s__uncultured_Allobaculum_g__Allobaculum	0	0	0	0	0	0	0	0	0	0	0	0	0	0	0.000156215
s__Bifidobacterium_breve_g__Bifidobacterium	0	0	0	0	0	0	0	0	0	0	0	0.000155666	0	0	0
s__Sporosarcina_pasteurii_g__Sporosarcina	0	0	0	0	0.000153936	0	0	0	0	0	0	0	0	0	0
s__uncultured_organism_g__Clostridia_UCG-014	0	0.000149084	0	0	0	0	0	0	0	0	0	0	0	0	0
s__uncultured_organism_g__Bacteroides	0	0	0	0	0	0	0	0	0	0	0	0	0	5.50681e-05	0
s__uncultured_bacterium_g__Lachnospiraceae_UCG-008	0	0	7.6419e-05	0	0	0	0	0	0	0	0	5.83748e-05	0	0	0
s__Lachnospiraceae_g__Lachnospiraceae_NK4A136_group	0	0	0	0	0	7.19528e-05	0	4.16597e-05	0	0	0	0	0	0	0
s__uncultured_Clostridiales_g__ASF356	1.95994e-05	0	0	0	0	0	0	0	0	0	0	0	0	0	5.20716e-05
s__wallaby_gut_g__Prevotella	0	0	0	0	0	0	0	0	0	0	0	0	0	0	0
s__Rhodanobacter_sp._g__Rhodanobacter	0	0	0	0	0	0	0	0	0	0	0	0	0	0.000128492	0
s__uncultured_Ruminococcaceae_g__UCG-005	0	0	0	0	0	0	0	0	0	0	0	0	0	0	0
s__uncultured_Clostridia_g__Clostridia_vadinBB60_group	0	0	0	0	0	0	0	0	0	0	0	0	0	0	0
s__Clostridium_sp._g__Lachnospiraceae_UCG-006	0	0	0	0	0	1.79882e-05	0	2.08299e-05	0	0	0	0	0	0	0
s__Firmicutes_bacterium_g__Colidextribacter	0	0	0	0	0	0	0	4.16597e-05	0	6.04278e-05	0	0	0	0	0
s__uncultured_bacterium_g__Chryseolinea	0	0	0	0	0	0	0	0	0	0.000120856	0	0	0	0	0
s__uncultured_bacterium_g__Dielma	0	0	0	0	0.000119728	0	0	0	0	0	0	0	0	0	0
s__Lactobacillus_mucosae_g__Lactobacillus	0	0	0	0.000118189	0	0	0	0	0	0	0	0	0	0	0
s__uncultured_prokaryote_g__RF39	0	0	0	9.84911e-05	0	0	1.73964e-05	0	0	0	0	0	0	0	0
s__Lactobacillus_phage_g__Lactobacillus	0	5.59065e-05	1.91048e-05	1.96982e-05	0	0	0	0	2.01882e-05	0	0	0	0	0	0
s__uncultured_Paenibacillaceae_g__RF39	3.91988e-05	0	0	1.96982e-05	0	0	0	0	0	0	0	0	0	0	0
s__uncultured_Firmicutes_g__NK4A214_group	0	0	0	0	0	0	0	0	0	0	0	0	0	0.000110136	0
s__Bifidobacterium_longum_g__Bifidobacterium	0	0	0	0	0	0	0	0	0	0	0	0	0	0	0
s__unidentified_g__Tyzzerella	0	0	0	0	0	0	0	0	0	0	0	0	0	0	0
s__Lactobacillus_gasseri_g__Lactobacillus	0	0	0	0	0	0	0.000104379	0	0	0	0	0	0	0	0
s__uncultured_Erysipelotrichales_g__Dubosiella	0	0	0	0	0.000102624	0	0	0	0	0	0	0	0	0	0
s__uncultured_bacterium_g__Catenibacterium	0	0	0	0	0.000102624	0	0	0	0	0	0	0	0	0	0
s__Brevibacterium_sp._g__Corynebacterium	0	0	0	5.90947e-05	0	0	0	0	0	0	0	0	0	0	0
s__uncultured_Asticcacaulis_g__Asticcacaulis	0	0	0	0	0	0	0	0	0	0.000100713	0	0	0	0	0
s__Ruminococcus_sp._g__Negativibacillus	0	0	0	1.96982e-05	0	0	0	2.08299e-05	0	0	0	5.83748e-05	0	0	0
s__unidentified_g__Colidextribacter	0	0	0	0	0	3.59764e-05	0	0	2.01882e-05	2.01426e-05	0	0	0	0	0
s__uncultured_Acetivibrio_g__Clostridia_UCG-014	0	0	3.82095e-05	0	0	0	0	0	0	0	0	0	0	5.50681e-05	0
s__uncultured_compost_g__NK4A214_group	0	9.31775e-05	0	0	0	0	0	0	0	0	0	0	0	0	0
s__Bacteroides_sp._g__Alistipes	0	9.31775e-05	0	0	0	0	0	0	0	0	0	0	0	0	0
s__Acetivibrio_ethanolgignens_g__[Acetivibrio]_ethanolgignens_group	0	0	0	0	0	0	0	0	0	0	5.57062e-05	0	0	0	0
s__uncultured_Sphingomonas_g__Sphingobium	0	0	0	0	0	0	0	0	0	0	0	0	0	0	0
s__uncultured_soil_g__Nitrospira	0	0	0	0	0	0	8.69822e-05	0	0	0	0	0	0	0	0
s__Proteus_mirabilis_g__Proteus	0	0	0	0	0	0	8.69822e-05	0	0	0	0	0	0	0	0
s__[Eubacterium]_hallii_g__[Eubacterium]_hallii_group	0	0	0	0	8.55198e-05	0	0	0	0	0	0	0	0	0	0
s__Megasphaera_elsdenii_g__Megasphaera	0	0	0	0	8.55198e-05	0	0	0	0	0	0	0	0	0	0
s__uncultured_rumen_g__Oscillospira	0	0	0	0	0	0	0	8.33194e-05	0	0	0	0	0	0	0
s__uncultured_Lactobacillaceae_g__Lactobacillus	0	0	0	0	0	0	0	8.33194e-05	0	0	0	0	0	0	0
s__uncultured_Rhodanobacter_g__Rhodanobacter	0	0	0	0	0	0	0	0	0	0	0	0	0	0	0
s__metagenome_g__Clostridia_vadinBB60_group	0	0	0	0	0	0	0	0	8.07526e-05	0	0	0	0	0	0
s__mouse_gut_g__Lachnospiraceae_FCS020_group	0	0	0	0	0	0	0	0	0	8.05704e-05	0	0	0	0	0
s__uncultured_rumen_g__Lachnospiraceae_UCG-010	0	0	0	7.87929e-05	0	0	0	0	0	0	0	0	0	0	0
s__unidentified_g__[Eubacterium]_siraeum_group	3.91988e-05	0	0	3.93964e-05	0	0	0	0	0	0	0	0	0	0	0
s__metagenome_g__RF39	7.83976e-05	0	0	0	0	0	0	0	0	0	0	0	0	0	0
s__Firmicutes_bacterium_g__Dubosiella	0	0	0	0	0	0	0	0	0	0	0	0	7.81815e-05	0	0
s__Alistipes_obesi_g__Alistipes	0	0	0	1.96982e-05	0	0	0	0	0	0	0	0	0	0	0
s__Veillonella_dispar_g__Veillonella	0	0	0	0	0	0	0	0	0	0	7.42749e-05	0	0	0	0
s__uncultured_rumen_g__UCG-002	0	0	0	0	0	0	0	0	0	0	0	0	0	0	0
s__[Clostridium]_leptum_g__Incertae_Sedis	0	0	0	0	0	0	0	0	0	0	0	0	0	7.34241e-05	0
s__uncultured_Clostridiales_g__Lachnospiraceae_NK4A136_group	0	0	0	0	0	7.19528e-05	0	0	0	0	0	0	0	0	0
s__uncultured_bacterium_g__Aminobacter	0	0	0	0	0	0	0	6.24896e-05	0	0	0	0	0	0	0
s__Clostridiales_bacterium_g__Oscillibacter	0	0	0	0	0	0	0	4.16597e-05	0	0	0	0	0	0	0
s__Victivallis_vadensis_g__Victivallis	0	0	0	0	0	0	0	0	0	0	0	0	0	0	0
s__uncultured_organism_g__Acetatifactor	0	0	0	0	0	0	0	2.08299e-05	0	0	0	0	0	0	0
s__unidentified_g__[Eubacterium]_coprostanoligenes_group	0	0	0	0	0	0	0	0	0	6.04278e-05	0	0	0	0	0
s__bacterium_enrichment_g__Colidextribacter	0	0	0	0	0	0	0	0	0	6.04278e-05	0	0	0	0	0
s__uncultured_bacterium_g__Christensenellaceae_R-7_group	0	0	1.91048e-05	0	0	0	0	0	0	2.01426e-05	1.85687e-05	0	0	0	0
s__uncultured_Akkermansia_g__Akkermansia	0	5.59065e-05	0	0	0	0	0	0	0	0	0	0	0	0	0
s__uncultured_bacterium_g__Elev-16S-1166	0	0	0	0	0	0	0	0	0	0	0	0	0	5.50681e-05	0
s__Moraxella_osloensis_g__Enhydrobacter	0	0	0	0	0	0	0	0	0	0	0	0	0	0	0
s__uncultured_bacterium_g__Hydrogenoanaerobacterium	0	0	0	0	0	5.39646e-05	0	0	0	0	0	0	0	0	0
s__uncultured_bacterium_g__Dokdonella	0	0	0	0	0	5.39646e-05	0	0	0	0	0	0	0	0	0
s__uncultured_bacterium_g__Rokubacteriales	0	0	0	0	0	0	0	0	0	0	0	0	0	0	5.20716e-05
s__gut_metagenome_g__[Eubacterium]_siraeum_group	0	0	0	0	5.13119e-05	0	0	0	0	0	0	0	0	0	0
s__uncultured_Hyphomicrobiaceae_g__Hyphomicrobium	0	0	0	0	0	0	0	0	0	0	0	0	0	0	0
s__gut_metagenome_g__Ruminococcus	0	0	0	0	0	0	0	4.16597e-05	0	0	0	0	0	0	0
s__uncultured_Clostridiales_g__Intestinimonas	0	0	0	0	0	0	0	4.16597e-05	0	0	0	0	0	0	0
s__human_gut_g__Faecalibacterium	0	0	0	0	0	0	0	4.16597e-05	0	0	0	0	0	0	0
s__Lactobacillus_prophage_g__Lactobacillus	0	0	0	0	0	0	0	0	0	0	0	0	0	0	0
s__uncultured_prokaryote_g__Clostridia_vadinBB60_group	0	0	0	0	0	0	0	0	0	0	0	0	0	0	0
s__Roseburia_intestinalis_g__Roseburia	0	0	0	0	0	0	0	0	4.03763e-05	0	0	0	0	0	0
s__uncultured_Desulfovibrionales_g__uncultured	0	0	0	0	0	0	0	0	4.03763e-05	0	0	0	0	0	0
s__uncultured_bacterium_g__SM1A02	0	0	0	0	0	0	0	0	0	4.02852e-05	0	0	0	0	0
s__Eubacterium_coprostanoligenes_g__[Eubacterium]_coprostanoligenes_group	3.91988e-05	0	0	0	0	0	0	0	0	0	0	0	0	0	0
s__Firmicutes_bacterium_g__Erysipelatoclostridiaceae	3.91988e-05	0	0	0	0	0	0	0	0	0	0	0	0	0	0
s__uncultured_bacterium_g__CAG-352	0	0	0	0	0	0	0	0	0	0	0	0	3.90907e-05	0	0
s__uncultured_soil_g__bacteriap25	0	0	0	0	0	0	0	0	0	0	0	0	3.90907e-05	0	0
s__bacterium_FJAT-17797_g__Enterococcus	0	0	0	0	0	0	0	0	0	0	0	0	3.90907e-05	0	0
s__swine_fecal_g__Bifidobacterium	0	0	0	0	0	0	0	0	0	0	0	3.89166e-05	0	0	0
s__Intestinimonas_timonensis_g__Intestinimonas	0	0	3.82095e-05	0	0	0	0	0	0	0	0	0	0	0	0
s__uncultured_bacterium_g__Candidatus_Stoquefichus	0	0	3.82095e-05	0	0	0	0	0	0	0	0	0	0	0	0
s__uncultured_Alphaproteobacteria_g__uncultured	0	0	0	0	0	0	0	0	0	0	0	0	0	0	0
s__uncultured_Clostridiales_g__[Eubacterium]_ventriosum_group	0	0	0	0	0	0	0	0	0	0	0	0	0	0	0
s__Lachnospiraceae_bacterium_g__A2	0	0	0	0	0	0	0	0	0	0	0	0	0	0	0
s__Alistipes_indistinctus_g__Alistipes	0	0	1.91048e-05	0	0	0	1.73964e-05	0	0	0	0	0	0	0	0
s__gut_metagenome_g__Monoglobus	0	0	0	0	0	0	3.47929e-05	0	0	0	0	0	0	0	0
s__human_gut_g__Parabacteroides	0	0	0	0	3.42079e-05	0	0	0	0	0	0	0	0	0	0
s__uncultured_Clostridiales_g__Blautia	0	0	0	0	0	0	0	0	0	0	0	0	0	0	0
s__uncultured_Clostridiales_g__Ruminococcaceae	0	0	0	0	0	0	0	0	0	0	0	0	0	0	0
s__Bacteroides_faecis_g__Bacteroides	0	0	0	0	0	0	0	0	0	0	0	0	0	0	0
s__Acetatifactor_muris_g__Acetatifactor	0	0	0	0	0	0	0	2.08299e-05	0	0	0	0	0	0	0
s__uncultured_Firmicutes_g__Fournierella	0	0	0	0	0	0	0	0	0	0	0	0	0	0	0
s__Lachnospiraceae_bacterium_g__Lachnospiraceae_NK4A136_group	0	0	0	0	0	0	0	0	0	0	0	0	0	0	0
s__Clostridiales_bacterium_g__Colidextribacter	0	0	0	0	0	0	0	0	2.01882e-05	0	0	0	0	0	0
s__butyrate-producing_bacterium_g__Lachnoclostridium	0	0	0	0	0	0	0	0	0	2.01426e-05	0	0	0	0	0
s__unidentified_g__UCG-005	0	0	0	0	0	0	0	0	0	0	0	0	1.95454e-05	0	0
s__uncultured_Lactococcus_g__Clostridia_UCG-014	0	0	0	0	0	0	0	0	0	0	0	0	1.95454e-05	0	0
s__uncultured_bacterium_g__Parabacteroides	0	0	0	0	1.7104e-05	0	0	0	0	0	0	0	0	0	0
